# Supplementary material for: Crystal structures of five gold(I) complexes with methyl­piperidine ligands
Source: Acta Crystallogr E Crystallogr Commun. 2023 Jan 19;80(Pt 2):157–65. doi: 10.1107/S2056989023010940 (PMC10848987; doi:10.1107/S2056989023010940)
Supplement: Supplementary file 1 [file e-80-00157-sup1.cif]

##############################################################################
#                                                                            #
# This CIF contains the data in a paper accepted for publication in          #
# Acta Crystallographica Section E. It conforms to the requirements of       #
# Notes for Authors for Acta Crystallographica Section E, and has been       #
# peer reviewed under the auspices of the IUCr Commission on Journals.       #
#                                                                            #
# Full details of the Crystallographic Information File format               #
# are given in the paper "The Crystallographic Information File (CIF):       #
# a New Standard Archive File for Crystallography" by S. R. Hall, F. H.      #
# Allen and I. D. Brown [Acta Cryst. (1991), A47, 655-685].                  #
#                                                                            #
# The current version of the core CIF dictionary is obtainable from          #
# ftp://ftp.iucr.org/pub/cif_core.dic.                                       #
#                                                                            #
# Software is freely available for graphical display of the structure(s)     #
# in this CIF. For information consult the CIF software page                 #
# http://www.iucr.org/resources/cif/software.                                #
#                                                                            #
# This file may be used for bona fide research purposes within the           #
# scientific community so long as proper attribution is given to the journal # 
# article from which it was obtained.                                        #
#                                                                            #
##############################################################################
data_1
_audit_creation_method     'SHELXL-2018/3'
_chemical_name_systematic
;
Bis(4-methylpiperidine-\k<i>N</i>)gold(I) chloride
;
_chemical_name_common     ?
_chemical_formula_moiety     'C12 H26 Au N2 +, Cl -'
_chemical_formula_sum     'C12 H26 Au Cl N2'
_chemical_formula_iupac     '[Au (C6 H13 N)2] Cl'
_chemical_formula_weight     430.76
_chemical_melting_point     ?
_space_group_crystal_system     monoclinic
_space_group_name_H-M_alt     'P 21/n'
_space_group_name_Hall     '-P 2yn'
loop_
    _space_group_symop_operation_xyz
    'x, y, z'
    '-x+1/2, y+1/2, -z+1/2'
    '-x, -y, -z'
    'x-1/2, -y-1/2, z-1/2'
_cell_length_a     6.4068(3)
_cell_length_b     25.2542(15)
_cell_length_c     9.3395(4)
_cell_angle_alpha     90
_cell_angle_beta     103.946(4)
_cell_angle_gamma     90
_cell_volume     1466.57(12)
_cell_formula_units_Z     4
_cell_measurement_reflns_used     8714
_cell_measurement_theta_min     2.2423
_cell_measurement_theta_max     30.9001
_cell_measurement_temperature     100(2)
_exptl_crystal_description     lath
_exptl_crystal_colour     colourless
_exptl_crystal_size_max     0.21
_exptl_crystal_size_mid     0.03
_exptl_crystal_size_min     0.01
_exptl_crystal_density_diffrn     1.951
_exptl_crystal_density_meas     ?
_exptl_crystal_density_method     'not measured'
_exptl_crystal_F_000     832
_exptl_absorpt_coefficient_mu     10.193
_exptl_absorpt_correction_type     multi-scan
_exptl_absorpt_process_details
;
(CrysAlisPro; Rigaku OD, 2020)
;
_exptl_absorpt_correction_T_min     0.39752
_exptl_absorpt_correction_T_max     1.00000
_diffrn_ambient_temperature     100(2)
_diffrn_source     'Enhance (Mo) X-ray Source'
_diffrn_radiation_type     MoK\a
_diffrn_radiation_wavelength     0.71073
_diffrn_radiation_monochromator     graphite
_diffrn_measurement_device_type     'Oxford Diffraction Xcalibur, Eos'
_diffrn_measurement_method     '\w scan'
_diffrn_detector_area_resol_mean     16.1419
_diffrn_reflns_number     49187
_diffrn_reflns_av_R_equivalents     0.0679
_diffrn_reflns_av_unetI/netI     0.0357
_diffrn_reflns_theta_min     2.387
_diffrn_reflns_theta_max     30.030
_diffrn_reflns_theta_full     30.000
_diffrn_measured_fraction_theta_max     0.993
_diffrn_measured_fraction_theta_full     0.994
_diffrn_reflns_limit_h_min     -9
_diffrn_reflns_limit_h_max     8
_diffrn_reflns_limit_k_min     -35
_diffrn_reflns_limit_k_max     35
_diffrn_reflns_limit_l_min     -13
_diffrn_reflns_limit_l_max     12
_refine_special_details     ?
_reflns_number_total     4248
_reflns_number_gt     3650
_reflns_threshold_expression     'I > 2\s(I)'
_refine_ls_structure_factor_coef     Fsqd
_refine_ls_matrix_type     full
_refine_ls_R_factor_all     0.0446
_refine_ls_R_factor_gt     0.0326
_refine_ls_wR_factor_gt     0.0462
_refine_ls_wR_factor_ref     0.0482
_refine_ls_goodness_of_fit_ref     1.157
_refine_ls_restrained_S_all     1.157
_refine_ls_number_reflns     4248
_refine_ls_number_parameters     155
_refine_ls_number_restraints     1
_refine_ls_hydrogen_treatment     mixed
_refine_ls_weighting_scheme     calc
_refine_ls_weighting_details
              'w=1/[\s^2^(Fo^2^)+(0.0141P)^2^+1.4591P] where P=(Fo^2^+2Fc^2^)/3'
_atom_sites_solution_hydrogens     mixed
_atom_sites_solution_primary     direct
_atom_sites_solution_secondary     difmap
_refine_ls_shift/su_max     0.000
_refine_ls_shift/su_mean     0.000
_refine_diff_density_max     1.128
_refine_diff_density_min     -1.569
_refine_ls_extinction_method     none
_refine_ls_extinction_coef     .
loop_
    _atom_type_symbol
    _atom_type_description
    _atom_type_scat_dispersion_real
    _atom_type_scat_dispersion_imag
    _atom_type_scat_source
    'C' 'C' 0.0033 0.0016
                         'International Tables Vol C Tables 4.2.6.8 and 6.1.1.4'
    'H' 'H' 0.0000 0.0000
                         'International Tables Vol C Tables 4.2.6.8 and 6.1.1.4'
    'N' 'N' 0.0061 0.0033
                         'International Tables Vol C Tables 4.2.6.8 and 6.1.1.4'
    'Cl' 'Cl' 0.1484 0.1585
                         'International Tables Vol C Tables 4.2.6.8 and 6.1.1.4'
    'Au' 'Au' -2.0133 8.8022
                         'International Tables Vol C Tables 4.2.6.8 and 6.1.1.4'
_computing_data_collection
;
CrysAlisPro, Version 1.171.35.21. Rigaku OD (2020)
;
_computing_cell_refinement
;
CrysAlisPro, Version 1.171.35.21. Rigaku OD (2020)
;
_computing_data_reduction
;
CrysAlisPro, Version 1.171.35.21. Rigaku OD (2020)
;
_computing_structure_solution
;
SHELXS-97 (Sheldrick, 2008)
;
_computing_structure_refinement
;
SHELXL-2018/3 (Sheldrick, 2015)
;
_computing_molecular_graphics
;
Siemens XP (Siemens, 1994)
;
_computing_publication_material
;
SHELXL-2018/3 (Sheldrick, 2015)
;
loop_
    _atom_site_type_symbol
    _atom_site_label
    _atom_site_fract_x
    _atom_site_fract_y
    _atom_site_fract_z
    _atom_site_U_iso_or_equiv
    _atom_site_adp_type
    _atom_site_calc_flag
    _atom_site_occupancy
    _atom_site_disorder_assembly
    _atom_site_disorder_group
    Au Au1 0.27850(2) 0.58105(2) 0.41086(2) 0.01228(4) Uani d 1 . .
    Cl Cl1 0.07333(15) 0.42372(4) 0.25393(10) 0.01992(19) Uani d 1 . .
    N N11 0.2215(5) 0.63222(12) 0.5676(3) 0.0128(6) Uani d 1 . .
    H H01 0.139(6) 0.6124(15) 0.613(4) 0.018(11) Uiso d 1 . .
    C C12 0.0986(6) 0.68027(15) 0.5052(4) 0.0161(8) Uani d 1 . .
    H H12A 0.058954 0.700496 0.585531 0.019 Uiso calc 1 . .
    H H12B -0.035734 0.669534 0.434086 0.019 Uiso calc 1 . .
    C C13 0.2293(6) 0.71521(14) 0.4282(4) 0.0142(7) Uani d 1 . .
    H H13A 0.145689 0.747515 0.391848 0.017 Uiso calc 1 . .
    H H13B 0.255772 0.696126 0.341629 0.017 Uiso calc 1 . .
    C C14 0.4460(6) 0.73133(13) 0.5300(4) 0.0132(7) Uani d 1 . .
    H H14 0.415702 0.754449 0.609509 0.016 Uiso calc 1 . .
    C C15 0.5635(6) 0.68186(14) 0.6033(4) 0.0140(7) Uani d 1 . .
    H H15A 0.609429 0.660305 0.527799 0.017 Uiso calc 1 . .
    H H15B 0.694185 0.692767 0.677764 0.017 Uiso calc 1 . .
    C C16 0.4233(6) 0.64834(14) 0.6774(4) 0.0147(7) Uani d 1 . .
    H H16A 0.503518 0.616358 0.720715 0.018 Uiso calc 1 . .
    H H16B 0.385848 0.668775 0.758154 0.018 Uiso calc 1 . .
    C C17 0.5835(7) 0.76300(15) 0.4479(4) 0.0220(8) Uani d 1 . .
    H H17A 0.719934 0.772491 0.516224 0.033 Uiso calc 1 . .
    H H17B 0.506738 0.795302 0.407423 0.033 Uiso calc 1 . .
    H H17C 0.612007 0.741537 0.367261 0.033 Uiso calc 1 . .
    N N21 0.3334(5) 0.52931(12) 0.2545(3) 0.0130(6) Uani d 1 . .
    H H02 0.263(6) 0.4985(13) 0.266(4) 0.013(10) Uiso d 1 . .
    C C22 0.5644(6) 0.51457(15) 0.2782(4) 0.0179(8) Uani d 1 . .
    H H22A 0.580427 0.486931 0.206434 0.021 Uiso calc 1 . .
    H H22B 0.617710 0.499995 0.378789 0.021 Uiso calc 1 . .
    C C23 0.6963(6) 0.56314(14) 0.2590(4) 0.0153(7) Uani d 1 . .
    H H23A 0.848096 0.552454 0.270366 0.018 Uiso calc 1 . .
    H H23B 0.691474 0.589011 0.337743 0.018 Uiso calc 1 . .
    C C24 0.6152(6) 0.58985(13) 0.1087(4) 0.0136(7) Uani d 1 . .
    H H24 0.644492 0.565394 0.031584 0.016 Uiso calc 1 . .
    C C25 0.3730(6) 0.59872(14) 0.0763(4) 0.0135(7) Uani d 1 . .
    H H25A 0.342750 0.627499 0.140439 0.016 Uiso calc 1 . .
    H H25B 0.320515 0.610250 -0.027422 0.016 Uiso calc 1 . .
    C C26 0.2515(6) 0.54938(14) 0.1015(4) 0.0152(7) Uani d 1 . .
    H H26A 0.096396 0.557673 0.084466 0.018 Uiso calc 1 . .
    H H26B 0.268389 0.521627 0.030228 0.018 Uiso calc 1 . .
    C C27 0.7347(7) 0.64190(15) 0.0996(5) 0.0230(9) Uani d 1 . .
    H H27A 0.692865 0.655692 -0.001365 0.035 Uiso calc 1 . .
    H H27B 0.890107 0.635485 0.126803 0.035 Uiso calc 1 . .
    H H27C 0.697421 0.667793 0.167558 0.035 Uiso calc 1 . .
loop_
    _atom_site_aniso_label
    _atom_site_aniso_U_11
    _atom_site_aniso_U_22
    _atom_site_aniso_U_33
    _atom_site_aniso_U_12
    _atom_site_aniso_U_13
    _atom_site_aniso_U_23
    Au1 0.01176(6) 0.01306(6) 0.01248(7) -0.00121(6) 0.00385(4) 0.00032(6)
    Cl1 0.0163(4) 0.0183(5) 0.0256(5) -0.0030(4) 0.0060(4) 0.0074(4)
    N11 0.0093(14) 0.0160(15) 0.0139(16) -0.0032(13) 0.0042(12) 0.0016(12)
    C12 0.0098(17) 0.0218(19) 0.0162(18) 0.0029(15) 0.0022(14) -0.0013(15)
    C13 0.0143(19) 0.0125(17) 0.0146(18) 0.0033(14) 0.0009(14) 0.0003(14)
    C14 0.0140(18) 0.0106(16) 0.0150(17) 0.0010(14) 0.0035(14) -0.0013(13)
    C15 0.0134(18) 0.0145(17) 0.0141(18) 0.0020(14) 0.0033(14) -0.0013(14)
    C16 0.0149(18) 0.0167(18) 0.0114(17) 0.0015(15) 0.0010(14) 0.0011(14)
    C17 0.022(2) 0.019(2) 0.025(2) -0.0019(17) 0.0065(17) -0.0006(16)
    N21 0.0144(15) 0.0098(14) 0.0162(15) -0.0034(12) 0.0062(12) 0.0018(12)
    C22 0.020(2) 0.0163(19) 0.0183(19) 0.0056(15) 0.0064(16) 0.0030(15)
    C23 0.0125(18) 0.0165(17) 0.0168(18) 0.0012(14) 0.0032(14) 0.0021(14)
    C24 0.0188(19) 0.0071(17) 0.0167(17) -0.0019(14) 0.0077(14) -0.0024(13)
    C25 0.0154(18) 0.0157(17) 0.0089(16) -0.0015(14) 0.0018(14) 0.0024(13)
    C26 0.0126(19) 0.0157(17) 0.0162(18) -0.0006(14) 0.0016(15) -0.0011(15)
    C27 0.024(2) 0.0202(19) 0.026(2) -0.0067(18) 0.0080(17) 0.0010(18)
_geom_special_details
;
 Additional structural data:
 Distance
    5.9269 (0.0003)  Au1 - Au1_$1
 Angle
   135.26 ( 1.44)  H02 - Cl1 - H01_$1
 Torsion angles
     2.93 ( 0.32)  C26 - N21 - N11 - C12
     2.19 ( 0.31)  C22 - N21 - N11 - C16
 Operator for generating equivalent atoms:
 $1   -x, -y+1, -z+1
;
loop_
    _geom_bond_atom_site_label_1
    _geom_bond_atom_site_label_2
    _geom_bond_site_symmetry_2
    _geom_bond_distance
    _geom_bond_publ_flag
    Au1 N11 . 2.051(3) y
    Au1 N21 . 2.052(3) y
    N11 C12 . 1.487(5) ?
    N11 C16 . 1.499(5) ?
    C12 C13 . 1.513(5) ?
    C13 C14 . 1.536(5) ?
    C14 C17 . 1.526(5) ?
    C14 C15 . 1.532(5) ?
    C15 C16 . 1.517(5) ?
    N21 C26 . 1.488(4) ?
    N21 C22 . 1.490(5) ?
    C22 C23 . 1.524(5) ?
    C23 C24 . 1.531(5) ?
    C24 C25 . 1.524(5) ?
    C24 C27 . 1.534(5) ?
    C25 C26 . 1.517(5) ?
    N11 H01 . 0.90(3) ?
    C12 H12A . 0.9900 ?
    C12 H12B . 0.9900 ?
    C13 H13A . 0.9900 ?
    C13 H13B . 0.9900 ?
    C14 H14 . 1.0000 ?
    C15 H15A . 0.9900 ?
    C15 H15B . 0.9900 ?
    C16 H16A . 0.9900 ?
    C16 H16B . 0.9900 ?
    C17 H17A . 0.9800 ?
    C17 H17B . 0.9800 ?
    C17 H17C . 0.9800 ?
    N21 H02 . 0.92(3) ?
    C22 H22A . 0.9900 ?
    C22 H22B . 0.9900 ?
    C23 H23A . 0.9900 ?
    C23 H23B . 0.9900 ?
    C24 H24 . 1.0000 ?
    C25 H25A . 0.9900 ?
    C25 H25B . 0.9900 ?
    C26 H26A . 0.9900 ?
    C26 H26B . 0.9900 ?
    C27 H27A . 0.9800 ?
    C27 H27B . 0.9800 ?
    C27 H27C . 0.9800 ?
loop_
    _geom_angle_atom_site_label_1
    _geom_angle_atom_site_label_2
    _geom_angle_atom_site_label_3
    _geom_angle_site_symmetry_1
    _geom_angle_site_symmetry_3
    _geom_angle
    _geom_angle_publ_flag
    N11 Au1 N21 . . 179.43(12) y
    C12 N11 C16 . . 109.5(3) ?
    C12 N11 Au1 . . 113.8(2) ?
    C16 N11 Au1 . . 112.8(2) ?
    N11 C12 C13 . . 111.2(3) ?
    C12 C13 C14 . . 112.4(3) ?
    C17 C14 C15 . . 111.8(3) ?
    C17 C14 C13 . . 111.9(3) ?
    C15 C14 C13 . . 109.5(3) ?
    C16 C15 C14 . . 112.2(3) ?
    N11 C16 C15 . . 110.3(3) ?
    C26 N21 C22 . . 109.6(3) ?
    C26 N21 Au1 . . 112.7(2) ?
    C22 N21 Au1 . . 112.8(2) ?
    N21 C22 C23 . . 109.9(3) ?
    C22 C23 C24 . . 112.8(3) ?
    C25 C24 C23 . . 110.5(3) ?
    C25 C24 C27 . . 111.2(3) ?
    C23 C24 C27 . . 111.4(3) ?
    C26 C25 C24 . . 112.6(3) ?
    N21 C26 C25 . . 110.7(3) ?
    C12 N11 H01 . . 109(3) ?
    C16 N11 H01 . . 109(3) ?
    Au1 N11 H01 . . 102(3) ?
    N11 C12 H12A . . 109.4 ?
    C13 C12 H12A . . 109.4 ?
    N11 C12 H12B . . 109.4 ?
    C13 C12 H12B . . 109.4 ?
    H12A C12 H12B . . 108.0 ?
    C12 C13 H13A . . 109.1 ?
    C14 C13 H13A . . 109.1 ?
    C12 C13 H13B . . 109.1 ?
    C14 C13 H13B . . 109.1 ?
    H13A C13 H13B . . 107.9 ?
    C17 C14 H14 . . 107.8 ?
    C15 C14 H14 . . 107.8 ?
    C13 C14 H14 . . 107.8 ?
    C16 C15 H15A . . 109.2 ?
    C14 C15 H15A . . 109.2 ?
    C16 C15 H15B . . 109.2 ?
    C14 C15 H15B . . 109.2 ?
    H15A C15 H15B . . 107.9 ?
    N11 C16 H16A . . 109.6 ?
    C15 C16 H16A . . 109.6 ?
    N11 C16 H16B . . 109.6 ?
    C15 C16 H16B . . 109.6 ?
    H16A C16 H16B . . 108.1 ?
    C14 C17 H17A . . 109.5 ?
    C14 C17 H17B . . 109.5 ?
    H17A C17 H17B . . 109.5 ?
    C14 C17 H17C . . 109.5 ?
    H17A C17 H17C . . 109.5 ?
    H17B C17 H17C . . 109.5 ?
    C26 N21 H02 . . 109(2) ?
    C22 N21 H02 . . 106(3) ?
    Au1 N21 H02 . . 106(3) ?
    N21 C22 H22A . . 109.7 ?
    C23 C22 H22A . . 109.7 ?
    N21 C22 H22B . . 109.7 ?
    C23 C22 H22B . . 109.7 ?
    H22A C22 H22B . . 108.2 ?
    C22 C23 H23A . . 109.0 ?
    C24 C23 H23A . . 109.0 ?
    C22 C23 H23B . . 109.0 ?
    C24 C23 H23B . . 109.0 ?
    H23A C23 H23B . . 107.8 ?
    C25 C24 H24 . . 107.9 ?
    C23 C24 H24 . . 107.9 ?
    C27 C24 H24 . . 107.9 ?
    C26 C25 H25A . . 109.1 ?
    C24 C25 H25A . . 109.1 ?
    C26 C25 H25B . . 109.1 ?
    C24 C25 H25B . . 109.1 ?
    H25A C25 H25B . . 107.8 ?
    N21 C26 H26A . . 109.5 ?
    C25 C26 H26A . . 109.5 ?
    N21 C26 H26B . . 109.5 ?
    C25 C26 H26B . . 109.5 ?
    H26A C26 H26B . . 108.1 ?
    C24 C27 H27A . . 109.5 ?
    C24 C27 H27B . . 109.5 ?
    H27A C27 H27B . . 109.5 ?
    C24 C27 H27C . . 109.5 ?
    H27A C27 H27C . . 109.5 ?
    H27B C27 H27C . . 109.5 ?
loop_
    _geom_torsion_atom_site_label_1
    _geom_torsion_atom_site_label_2
    _geom_torsion_atom_site_label_3
    _geom_torsion_atom_site_label_4
    _geom_torsion_site_symmetry_1
    _geom_torsion_site_symmetry_2
    _geom_torsion_site_symmetry_3
    _geom_torsion_site_symmetry_4
    _geom_torsion
    _geom_torsion_publ_flag
    C16 N11 C12 C13 . . . . 60.1(4) ?
    Au1 N11 C12 C13 . . . . -67.1(3) y
    N11 C12 C13 C14 . . . . -56.3(4) ?
    C12 C13 C14 C17 . . . . 175.6(3) y
    C12 C13 C14 C15 . . . . 51.1(4) ?
    C17 C14 C15 C16 . . . . -176.5(3) y
    C13 C14 C15 C16 . . . . -52.0(4) ?
    C12 N11 C16 C15 . . . . -60.6(4) ?
    Au1 N11 C16 C15 . . . . 67.2(3) y
    C14 C15 C16 N11 . . . . 57.6(4) ?
    C26 N21 C22 C23 . . . . 61.4(4) ?
    Au1 N21 C22 C23 . . . . -65.0(3) y
    N21 C22 C23 C24 . . . . -56.1(4) ?
    C22 C23 C24 C25 . . . . 49.5(4) ?
    C22 C23 C24 C27 . . . . 173.6(3) y
    C23 C24 C25 C26 . . . . -49.2(4) ?
    C27 C24 C25 C26 . . . . -173.4(3) y
    C22 N21 C26 C25 . . . . -61.6(4) ?
    Au1 N21 C26 C25 . . . . 64.9(3) y
    C24 C25 C26 N21 . . . . 56.0(4) ?
loop_
    _geom_hbond_atom_site_label_D
    _geom_hbond_atom_site_label_H
    _geom_hbond_atom_site_label_A
    _geom_hbond_site_symmetry_A
    _geom_hbond_distance_DH
    _geom_hbond_distance_HA
    _geom_hbond_distance_DA
    _geom_hbond_angle_DHA
    _geom_hbond_publ_flag
    N21 H02 Cl1 . 0.92(3) 2.23(3) 3.144(3) 171(3) yes
    N11 H01 Cl1 3_566 0.90(3) 2.25(3) 3.140(3) 170(4) yes
    C16 H16A Cl1 3_666 0.99 2.85 3.623(4) 135.5 yes
    C22 H22B Au1 3_666 0.99 2.80 3.724(4) 154.9 yes
    C23 H23A Au1 1_655 0.99 2.85 3.685(4) 142.9 yes
_shelx_space_group_comment
;
The symmetry employed for this shelxl refinement is uniquely defined
by the following loop, which should always be used as a source of
symmetry information in preference to the above space-group names.
They are only intended as comments.
;
_shelx_estimated_absorpt_T_min     0.223
_shelx_estimated_absorpt_T_max     0.905
_shelx_hkl_file
;
   0   0  -1 15.9821 74.1285   9
   0   0  -1-23.4654 68.2755  11
   0   0   2 14649.5 547.766  14
   0   0  -2 13777.9 529.490  16
   0   0   2 13636.0 507.340  10
   0   0  -2 13700.3 438.185  17
   0   0  -2 13485.8 525.237  10
   0   0  -2 14067.4 552.008  18
   0   0  -2 14437.6 582.655   9
   0   0   2 12029.0 784.768  19
   0   0  -2 14798.0 477.411   8
   0   0  -2 15056.7 581.239  12
   0   0   2 13805.0 510.138  16
   0   0  -2 14718.8 564.203  11
   0   0   2 12175.8 900.780   6
   0   0   2 14568.3 576.570   9
   0   0  -2 15573.2 552.156  14
   0   0   2 14785.1 433.310   8
   0   0  -2 10974.7 798.120   6
   0   0   2 14016.2 558.091  11
   0   0  -3 253.928 122.530  13
   0   0   3 239.899 240.474  11
   0   0  -3-259.555 215.950   3
   0   0   3 172.203 179.674  16
   0   0  -3-30.9624 145.099   4
   0   0  -3 29.3767 97.6392  17
   0   0  -3-83.9416 151.387   8
   0   0  -3-144.111 221.191  12
   0   0   3-91.6385 218.726  14
   0   0   3-518.217 547.833  19
   0   0  -3 173.858 195.601  10
   0   0   3 567.466 632.873   6
   0   0   3-122.135 240.099   9
   0   0   3 141.691 196.239  10
   0   0   3 22.1143 102.591   8
   0   0  -3 4.93070 181.113  16
   0   0  -4 13507.9 619.814   8
   0   0   4 13179.6 709.893   9
   0   0   4 13132.8 678.065  14
   0   0   4 11233.0 997.103  19
   0   0  -4 13067.3 634.011   3
   0   0   4 12624.5 608.573  10
   0   0   4 12274.4 682.653  11
   0   0   4 12364.8 608.244  16
   0   0   4 13127.1 1149.97   6
   0   0  -4 12852.3 579.217   4
   0   0   4 13342.1 488.791   8
   0   0  -4 12107.6 513.608  13
   0   0  -4 13581.2 616.626  12
   0   0  -4 13053.2 488.982  17
   0   0  -5 66.0266 214.539  12
   0   0   5-29.0356 313.793  14
   0   0   5-8.00271 221.958  16
   0   0   5 0.26761 221.977  10
   0   0  -5 213.706 133.071  17
   0   0  -5 88.2896 219.639   4
   0   0  -5 24.9433 192.177   8
   0   0   5 200.539 307.245   9
   0   0  -5-3.32757 116.619  13
   0   0   5 30.2332 618.145  19
   0   0  -5-149.438 271.871   3
   0   0   5 230.079 320.950  11
   0   0   5-182.469 142.034   8
   0   0  -6 88061.8 2202.12  13
   0   0   6 91325.7 2628.94  10
   0   0   6 92834.8 2350.75   8
   0   0   6 89410.2 2764.92  11
   0   0  -6 91269.4 2675.30   3
   0   0   6 86735.5 2767.36   9
   0   0  -6 94164.0 2657.17   4
   0   0  -6 89501.4 2361.86  17
   0   0   6 88876.6 3363.93  19
   0   0   6 98365.8 3565.31   6
   0   0   6 92992.1 2646.32  16
   0   0  -6 86503.3 2514.46  12
   0   0   6 88015.8 2735.96  14
   0   0   7-126.728 393.261   9
   0   0  -7 14.9313 310.189   4
   0   0   7 171.969 303.086  10
   0   0  -7-45.2322 43.0715  13
   0   0   7 63.3742 144.045   8
   0   0  -7-132.668 337.273   3
   0   0   7-176.221 289.594  16
   0   0   7-1146.15 449.919  14
   0   0   7-395.892 706.227  19
   0   0  -7-740.016 398.342  15
   0   0  -7-303.035 272.164  12
   0   0   8 355.282 425.158   9
   0   0  -8 52.0556 344.176  15
   0   0  -8-6.91565 234.196  12
   0   0  -8-151.135 308.625   4
   0   0   8-162.853 282.010  10
   0   0   8 10.6746 696.269  19
   0   0  -8 457.647 351.543   3
   0   0   8 221.644 313.091  16
   0   0  -9 381.930 368.172   3
   0   0   9-384.591 667.947  19
   0   0   9 263.299 313.414  16
   0   0  -9 506.398 385.843  15
   0   0   9 298.631 324.038  10
   0   0  -9-392.435 278.173  12
   0   0   9 396.584 425.974   9
   0   0  10 10231.7 803.881  16
   0   0 -10 9964.24 865.367   3
   0   0  10 11202.3 829.939  10
   0   0  10 8708.74 1208.33  19
   0   0 -10 9659.86 884.365  15
   0   0  10 8413.11 896.195   9
   0   0  11 835.618 500.386   9
   0   0 -11 1164.43 472.416   3
   0   0 -11 237.286 479.346   5
   0   0  11 504.363 673.755  19
   0   0 -11-235.376 425.927  15
   0   0  12 15558.1 1333.52   9
   0   0 -12 16346.3 1229.99   3
   0   0  12 15539.8 1581.09  19
   0   1  -1 51613.1 1282.16   9
   0   1  -1 52910.4 1283.41  14
   0  -1   1 52005.7 1305.98  10
   0   1  -1 52030.3 1311.41  11
   0  -1   1 51154.0 1275.59   4
   0  -1   1 52722.1 1309.61  16
   0  -1  -1 52157.2 1312.28   8
   0   1   1 52460.3 1276.50  18
   0  -1  -1 54636.5 1291.07  14
   0  -1  -1 51903.5 1327.10   9
   0   1   1 53326.9 1251.03   3
   0  -1   1 45371.2 1434.81  19
   0  -1  -1 51148.7 1274.52  11
   0   1   2 4464.06 237.297   8
   0  -1  -2 4400.88 292.491  14
   0  -1   2 4462.24 330.579  11
   0   1   2 3651.52 286.199  11
   0  -1  -2 3898.99 240.698  17
   0   1  -2 4033.12 300.952  10
   0   1  -2 3951.19 296.358  16
   0  -1  -2 4371.26 288.019   8
   0   1  -2 4697.29 282.488  14
   0   1   2 3906.25 294.486  14
   0   1  -2 4420.47 258.869  13
   0   1  -2 3823.13 540.883   6
   0  -1  -2 4293.57 323.143   9
   0  -1  -2 3822.41 237.007  16
   0   1   2 4301.79 344.681   9
   0   1   2 3268.89 508.037  19
   0   1  -2 4058.38 303.176  11
   0  -1  -2 3892.50 283.791  11
   0  -1  -2 3161.94 547.173   6
   0  -1   2 4303.15 307.951   9
   0  -1   2 4232.20 303.017  14
   0   1   2 3884.61 298.093  18
   0  -1  -2 4235.32 239.763  12
   0   1   2 3434.31 614.059   6
   0  -1   2 2906.42 613.200   6
   0  -1  -2 4131.81 278.550  18
   0  -1   2 3928.30 284.979  10
   0  -1  -2 4105.64 248.737  10
   0   1  -2 4014.12 264.622   4
   0  -1   2 3533.70 525.487  19
   0   1   2 3803.56 234.172  16
   0  -1   2 4088.78 204.650  13
   0   1  -2 4018.83 378.032  12
   0   1   2 4011.04 235.252  10
   0  -1   2 3854.93 286.520  16
   0  -1  -2 4147.90 256.623   3
   0   1  -2 3796.37 291.593  18
   0   1  -2 4111.27 300.022   9
   0   1   3 1842.20 637.282   6
   0  -1   3 1616.53 268.394  16
   0  -1  -3 1465.10 252.016  11
   0   1  -3 1595.88 220.551  13
   0  -1  -3 2071.90 229.124  10
   0  -1  -3 1629.24 219.964  16
   0   1  -3 1616.42 134.569  17
   0  -1   3 1784.89 679.750   6
   0  -1   3 1674.91 283.146   9
   0   1  -3 1763.23 275.109  10
   0  -1  -3 1565.46 225.048   3
   0   1   3 1973.93 284.325  14
   0   1  -3 1920.89 180.420   8
   0   1   3 1540.46 207.310  16
   0  -1   3 1703.34 255.411  10
   0   1   3 1892.23 295.736  11
   0   1   3 1618.14 178.281   8
   0  -1   3 1219.91 529.303  19
   0   1  -3 1693.92 234.496   4
   0  -1  -3 1517.60 245.723  18
   0   1   3 1583.07 209.008  10
   0  -1  -3 1898.23 220.767  12
   0   1   3 1445.95 317.602   9
   0  -1   3 1102.63 239.821  14
   0  -1   3 1761.73 139.704   8
   0  -1  -3 1956.77 191.875  17
   0  -1  -3 1890.65 251.592   8
   0  -1   3 1832.95 315.165  11
   0   1   3 1423.28 561.469  19
   0   1  -3 1326.43 254.835  16
   0   1  -3 1903.48 336.223  12
   0   1  -4 7603.12 418.321   8
   0   1   4 7935.06 580.748   9
   0   1   4 7923.76 455.572  10
   0   1  -4 7307.21 479.047   4
   0  -1   4 8173.89 334.785   8
   0  -1  -4 7974.61 426.320  12
   0   1   4 8682.96 996.113   6
   0  -1   4 7282.73 508.457  14
   0  -1   4 7579.71 493.633  16
   0  -1   4 7383.48 519.747   9
   0  -1   4 7334.12 845.331  19
   0   1   4 7640.20 454.891  16
   0  -1  -4 8399.44 516.404  16
   0   1   4 7831.77 383.068   8
   0   1   4 7933.43 529.718  11
   0   1   4 8269.69 544.646  14
   0  -1  -4 7550.20 404.773   4
   0  -1  -4 8005.34 388.866  17
   0  -1  -4 8163.79 507.254   8
   0  -1   4 8197.46 972.483   6
   0  -1  -4 8150.21 499.750  10
   0   1   4 7900.22 866.690  19
   0  -1   4 7547.49 489.278  10
   0   1  -4 8779.28 531.427  12
   0  -1   4 7126.85 546.235  11
   0  -1  -4 8037.23 483.104   3
   0   1  -4 8478.81 342.775  17
   0   1  -4 7234.38 445.302  13
   0  -1  -5 21465.4 640.050  13
   0   1   5 22800.6 923.941  16
   0  -1  -5 20159.8 947.334   8
   0  -1  -5 21571.0 782.495  17
   0  -1   5 21737.8 998.636  14
   0   1   5 20922.8 1393.22  19
   0   1  -5 23663.0 839.542  13
   0   1  -5 23384.2 732.346  17
   0   1   5 22204.1 782.742   8
   0   1  -5 22935.8 978.009   4
   0  -1   5 28485.7 1644.73   6
   0   1  -5 21709.8 953.408   3
   0  -1  -5 24093.6 968.250   3
   0  -1   5 22107.7 1014.93   9
   0  -1   5 22746.7 1043.88  11
   0  -1  -5 22841.3 832.439  12
   0  -1   5 23395.8 721.122   8
   0  -1   5 21904.5 942.930  10
   0  -1  -5 22999.0 878.635   4
   0   1   5 21604.0 995.924  14
   0   1   5 21724.1 1050.05   9
   0  -1   5 21652.0 1449.64  19
   0   1  -5 23375.6 950.934  12
   0  -1   5 21476.9 945.467  16
   0   1   5 27288.5 1633.97   6
   0   1   5 22034.5 1001.54  11
   0   1   5 23139.0 920.857  10
   0   1  -6 56.5100 135.940  13
   0   1   6-42.4692 349.389  14
   0   1   6 939.745 835.870   6
   0   1   6 528.114 361.359   9
   0  -1  -6-175.416 318.896   3
   0   1   6 51.2819 239.893  16
   0   1  -6 49.2979 304.671   3
   0   1   6-64.8228 267.623  10
   0   1  -6 382.339 135.369  17
   0  -1   6-159.021 285.952  16
   0  -1   6 373.303 378.827  11
   0  -1  -6 334.108 192.929  12
   0  -1   6 440.190 141.457   8
   0   1  -6 290.327 307.798   4
   0   1   6 468.038 183.800   8
   0  -1   6 732.639 655.342  19
   0   1   6 282.546 716.393  19
   0  -1   6 1686.15 877.665   6
   0  -1   6 29.6237 256.321  10
   0  -1  -6 98.5244 291.620  15
   0   1  -6 336.147 284.862  12
   0  -1   6 210.177 322.898   9
   0  -1  -6 271.645 253.050   4
   0   1   7 18416.1 739.081   8
   0   1  -7 16908.5 578.690  13
   0  -1  -7 19278.6 931.889   4
   0  -1  -7 17269.0 787.267  12
   0  -1   7 17322.7 1056.06   9
   0  -1  -7 18485.9 1015.57  15
   0   1   7 16479.2 1008.48  14
   0  -1   7 17889.6 953.779  10
   0  -1  -7 19569.6 1000.50   3
   0   1  -7 17460.2 974.084   3
   0   1   7 18385.3 936.664  16
   0   1  -7 18504.8 1003.40   4
   0   1  -7 17781.0 881.979  12
   0   1   7 19489.7 1504.53  19
   0   1   7 16606.3 1065.29   9
   0  -1   7 18532.8 1082.56  11
   0   1   7 19405.2 955.412  10
   0  -1   7 17785.0 959.409  16
   0  -1   7 15975.7 1400.76  19
   0  -1   8 5108.64 949.118  19
   0   1   8 4842.75 910.812  19
   0   1   8 5721.15 570.240  10
   0  -1   8 5730.69 686.208   9
   0   1  -8 5473.35 492.532  12
   0   1   8 6093.49 408.811   8
   0   1   8 5554.23 575.736  16
   0   1  -8 6568.60 651.453   3
   0  -1  -8 5742.67 470.805  12
   0  -1  -8 6312.39 672.876   3
   0   1   8 5676.74 714.402   9
   0  -1  -8 5775.81 629.195  15
   0  -1   8 6105.68 614.185  16
   0   1   8 4071.78 591.148  14
   0   1  -8 5487.04 559.018   4
   0   1  -8 5428.47 643.907  15
   0  -1   8 6806.26 638.605  10
   0  -1  -8 6429.65 551.485   4
   0  -1   9 3331.77 885.099  19
   0   1  -9 2030.95 373.396  12
   0   1   9 3257.31 470.982  10
   0   1   9 2171.91 809.904  19
   0   1  -9 1951.91 479.296  15
   0  -1  -9 2259.47 504.254  15
   0   1   9 2703.71 578.158   9
   0  -1   9 1784.90 499.557   9
   0   1  -9 2149.88 492.301   3
   0  -1  -9 3038.24 526.471   3
   0   1   9 3050.69 456.652  16
   0  -1   9 2044.82 446.584  16
   0  -1   9 2080.74 442.728  10
   0  -1  10 2872.80 527.433  10
   0   1  10 2290.22 582.507   9
   0  -1  10 2591.41 477.513  16
   0   1 -10 1849.53 497.229  15
   0  -1 -10 3090.25 550.370   3
   0   1  10 2008.07 753.105  19
   0  -1  10 1736.25 518.345   9
   0  -1  10 1905.79 755.801  19
   0   1 -10 2352.22 526.663   3
   0  -1 -10 2482.89 548.289  15
   0  -1 -11 7692.86 819.168   3
   0   1  11 9815.71 1226.94  19
   0   1 -11 10944.2 999.345  15
   0   1 -11 9217.35 894.581   3
   0  -1  11 9650.19 985.883   9
   0  -1 -11 9979.52 993.129   5
   0  -1  11 10924.9 1286.42  19
   0  -1 -11 8270.31 877.764  15
   0   1 -11 9612.78 933.957   5
   0   1  11 9435.97 994.210   9
   0   1  12 811.777 757.015  19
   0  -1 -12 786.805 513.487  15
   0  -1 -12-493.822 513.363   3
   0  -1  12 685.649 508.568   9
   0  -1  12-268.090 659.627  19
   0   1  12-110.017 488.510   9
   0  -1 -12 212.676 524.655   5
   0   1 -12 265.096 452.525   3
   0  -2   1 16794.9 551.136   4
   0  -2  -1 17033.4 462.377   3
   0   2   1 16088.5 478.771  18
   0  -2   1 16320.2 659.844  19
   0  -2   1 17010.9 571.750  16
   0   2  -1 16597.0 538.432  11
   0  -2   1 16590.2 471.500   9
   0  -2  -1 16144.2 590.341   8
   0  -2   1 16418.2 564.857  10
   0  -2  -1 16301.0 512.124  14
   0   2   1 16732.9 533.107  15
   0   2   1 17179.6 464.519   3
   0   2  -1 16649.0 480.845   9
   0   2   1 16817.7 567.859   8
   0  -2  -1 17137.9 483.646  18
   0   2  -1 14133.3 639.957   6
   0  -2   1 18373.5 570.354  13
   0   2  -1 16142.8 499.646   2
   0  -2  -1 15950.8 544.456   9
   0  -2  -2 7819.56 373.712  18
   0  -2  -2 7429.63 376.158  14
   0   2   2 6519.00 604.973  19
   0  -2   2 7054.33 419.611  11
   0  -2  -2 7534.52 313.639  16
   0   2  -2 7807.54 393.337   9
   0  -2   2 7460.89 371.581   9
   0  -2  -2 7561.28 399.717  17
   0   2  -2 7440.14 276.025   7
   0  -2  -2 7584.29 404.422  15
   0   2  -2 7745.14 439.024  10
   0  -2  -2 8129.35 353.836   3
   0   2   2 7783.68 458.262   9
   0  -2   2 7227.38 414.185  10
   0   2  -2 7796.39 380.693  14
   0  -2   2 7764.17 663.135  19
   0   2   2 7171.09 700.493   6
   0   2   2 7723.01 313.519  10
   0   2  -2 7856.05 419.484  13
   0  -2   2 6384.49 699.972   6
   0   2   2 7651.66 332.913   3
   0   2  -2 7610.60 425.836  11
   0  -2   2 7214.82 330.529  13
   0   2  -2 7631.97 578.012  12
   0  -2  -2 6443.97 638.109   6
   0   2   2 7184.21 374.472  18
   0  -2  -2 7398.95 374.670  11
   0  -2  -2 7916.84 437.642   8
   0   2  -2 7805.42 420.163   4
   0   2  -2 6104.38 649.372   6
   0   2   2 7678.96 382.258   8
   0  -2  -2 7527.75 448.655   9
   0   2  -2 7422.33 438.697  16
   0   2   2 7879.64 317.644  16
   0   2   2 8249.59 403.706  14
   0  -2  -2 7421.46 309.910  10
   0  -2   2 7500.93 424.545  16
   0  -2  -3 88914.6 2161.83  12
   0   2   3 92049.3 2908.93   6
   0   2  -3 88693.5 2111.10   8
   0   2   3 78057.1 2725.27  19
   0   2   3 90945.7 2471.15   9
   0   2   3 87019.3 2344.05  11
   0   2  -3 91747.6 2419.87   9
   0  -2   3 86740.9 2373.05  16
   0  -2   3 86254.5 2876.53   6
   0  -2  -3 90013.6 2360.91  18
   0  -2   3 88365.6 2415.77  11
   0  -2  -3 88874.9 2265.18  10
   0   2  -3 91862.1 2473.00  16
   0   2  -3 92089.0 2469.57  10
   0   2   3 87608.0 2252.18   8
   0  -2   3 91755.0 2202.78  13
   0  -2  -3 92498.2 2299.44  17
   0  -2  -3 88333.8 2375.72  11
   0   2   3 89873.6 2371.57  14
   0   2  -3 87935.4 2363.87  13
   0  -2  -3 90541.4 2366.60  15
   0   2   3 89789.0 2249.22  16
   0   2   3 89251.3 2243.31  10
   0  -2  -3 92193.1 2435.33   8
   0  -2  -3 92597.9 2294.41   3
   0  -2  -3 90105.7 2271.31  16
   0  -2   3 87234.0 2838.99  19
   0   2  -3 89338.1 2532.60  12
   0  -2   3 87683.4 2348.16   9
   0   2  -3 88002.8 2368.52   4
   0   2  -3 87345.3 2085.72  17
   0   2  -3 80843.7 2069.70   7
   0  -2   3 86143.5 2367.65  10
   0  -2  -4 1572.90 249.677  16
   0   2   4 2127.98 721.467   6
   0   2  -4 1333.31 171.226   8
   0  -2  -4 1633.00 211.978  17
   0   2   4 1577.40 232.190  16
   0   2  -4 1274.37 283.709  13
   0  -2   4 2040.95 325.310  10
   0  -2  -4 1623.44 269.092   3
   0  -2   4 1511.29 680.249   6
   0  -2   4 1202.71 582.980  19
   0   2  -4 1427.23 332.096  12
   0  -2  -4 1635.72 239.083  10
   0   2   4 1515.57 541.727  19
   0  -2  -4 1394.02 297.395   8
   0  -2   4 1453.88 292.783  16
   0   2   4 2002.93 388.909   9
   0  -2   4 1901.12 314.856   9
   0   2   4 1608.78 308.384  14
   0  -2  -4 1341.05 301.977  15
   0   2  -4 1316.90 125.871  17
   0   2   4 1690.59 218.470   8
   0   2  -4 1739.54 301.229   4
   0  -2  -4 1752.00 200.657  12
   0  -2   4 1200.37 332.558  11
   0   2   4 1771.37 249.158  10
   0  -2   5 1966.00 416.937  11
   0  -2  -5 2193.56 236.963  12
   0   2  -5 2080.75 353.789   4
   0  -2   5 2220.59 803.347   6
   0  -2   5 1642.03 341.387   9
   0   2  -5 2388.43 320.705  13
   0   2   5 2115.55 294.114  16
   0   2  -5 1952.22 163.284  17
   0  -2   5 2040.72 333.264  10
   0  -2  -5 2260.59 352.620  15
   0   2   5 1647.99 809.133   6
   0  -2  -5 1932.75 246.565   4
   0   2   5 2101.72 433.582   9
   0  -2  -5 1902.69 310.364   3
   0  -2   5 1475.90 316.003  16
   0   2   5 2202.71 250.231   8
   0   2   5 2309.01 675.925  19
   0   2   5 1791.95 367.874  14
   0   2   5 2039.93 291.493  10
   0  -2   5 1742.13 635.352  19
   0   2  -5 2065.12 352.891  12
   0  -2  -6 23140.8 868.947  12
   0  -2  -6 24491.0 1059.57   3
   0   2  -6 24620.1 1148.91   4
   0  -2  -6 24375.7 1140.25  15
   0  -2   6 24726.1 1200.95  11
   0   2  -6 22420.0 1049.95  12
   0   2  -6 26253.9 911.845  13
   0   2   6 23323.3 1206.98   9
   0   2   6 25206.2 1017.63  16
   0   2   6 25351.5 1019.96  10
   0   2  -6 23921.4 759.840  17
   0   2  -6 21676.0 1062.02   3
   0  -2   6 30433.3 1816.48   6
   0  -2   6 24082.8 1591.82  19
   0  -2   6 23237.2 1126.97   9
   0  -2  -6 24470.5 958.061   4
   0   2   6 28607.3 1763.28   6
   0  -2   6 23551.0 1084.91  10
   0   2   6 23677.8 1558.54  19
   0  -2   6 24616.6 1107.77  16
   0   2   6 25026.6 913.057   8
   0   2   6 25072.2 1163.07  14
   0   2  -7 15309.4 930.539   3
   0  -2   7 16167.4 1024.36  11
   0   2   7 16319.4 1377.91  19
   0  -2   7 16107.8 925.366  10
   0   2   7 16279.4 844.408  10
   0  -2  -7 15591.0 950.468  15
   0  -2  -7 16376.3 915.418   3
   0   2  -7 17305.8 994.717   4
   0   2   7 16848.5 735.758   8
   0  -2   7 16293.0 943.996  16
   0   2   7 16206.6 849.180  16
   0   2   7 16562.1 1064.45   9
   0   2   7 14377.8 948.239  14
   0   2  -7 16384.0 620.122  13
   0  -2  -7 15468.8 710.906  12
   0   2  -7 15392.5 870.732  12
   0  -2  -7 15164.2 786.471   4
   0  -2   7 14657.5 949.570   9
   0  -2   7 15051.2 1354.25  19
   0  -2  -8 781.095 368.917   3
   0  -2  -8-109.613 218.185  12
   0   2   8-791.731 691.696  19
   0  -2  -8 166.172 362.432  15
   0   2   8 559.447 461.477   9
   0   2  -8-333.127 368.876   4
   0  -2   8-1267.04 787.938  19
   0  -2   8-96.2287 289.432  16
   0   2   8-323.635 385.899  14
   0   2   8 387.004 188.095   8
   0   2   8 85.7046 272.065  10
   0   2  -8-225.311 369.657   3
   0   2  -8-240.046 286.572  12
   0  -2   8-116.418 382.400   9
   0  -2   8 272.336 313.036  10
   0  -2  -8 116.814 224.127   4
   0   2   8 404.006 295.476  16
   0  -2  -9 20482.6 1264.11  15
   0  -2   9 21896.9 1189.42  16
   0   2   9 19912.1 1585.60  19
   0   2  -9 18840.8 1005.98  12
   0  -2   9 19359.1 1592.32  19
   0   2   9 22017.7 1095.87  16
   0  -2   9 22633.2 1206.61  10
   0   2  -9 18832.4 1169.87  15
   0   2   9 20075.6 1299.07   9
   0  -2   9 19682.5 1242.23   9
   0   2  -9 19456.9 1180.28   3
   0  -2  -9 19952.6 1162.64   3
   0  -2 -10 1750.93 459.968   3
   0  -2  10 2943.55 540.926  16
   0   2  10 3075.94 640.601   9
   0  -2  10 3591.30 669.241   9
   0   2 -10 2259.35 530.640   3
   0  -2  10 2388.78 838.476  19
   0  -2 -10 2980.13 584.505  15
   0  -2 -10 1759.02 546.768   5
   0  -2  10 2549.80 493.529  10
   0   2  10 2359.42 780.609  19
   0   2 -10 1473.59 451.610  15
   0  -2 -11-349.680 436.747   5
   0   2 -11 379.820 476.210  15
   0   2 -11 829.366 512.778   3
   0  -2 -11-919.583 487.739   3
   0   2  11-121.371 629.044  19
   0   2  11 273.527 514.944   9
   0  -2  11-233.552 612.772  19
   0  -2  11-237.334 434.825   9
   0  -2 -11 431.255 443.227  15
   0   2  12 4769.98 967.530  19
   0   2  12 3673.49 762.398   9
   0  -2  12 4245.64 1034.97  19
   0   2 -12 4816.57 763.619   3
   0  -2  12 4613.58 772.231   9
   0  -2 -12 4071.46 726.034  15
   0  -2 -12 2744.30 631.530   5
   0   3   0 194.663 91.9014   2
   0  -3   0 121.402 86.2885  10
   0  -3   0 190.075 86.6817  16
   0   3   0 79.9236 79.3004  15
   0  -3   0 76.9972 100.214   4
   0  -3   0 314.433 149.914  13
   0   3   0 83.0534 67.9128   5
   0   3   1 3778.12 197.146  13
   0  -3   1 3683.21 334.602  19
   0  -3  -1 3390.88 233.823  13
   0   3   1 3560.30 302.928   8
   0  -3   1 2545.73 309.797   6
   0   3  -1 3238.83 309.382  13
   0  -3  -1 3164.18 283.531   8
   0   3  -1 3093.25 268.925   4
   0  -3   1 3104.49 206.766   2
   0  -3  -1 3880.58 175.065   3
   0   3  -1 3454.35 214.559   2
   0  -3  -1 2732.55 318.566   6
   0  -3   1 3181.24 266.567  13
   0   3   1 3608.69 174.445  18
   0   3  -1 3311.63 265.172  16
   0  -3   1 3641.94 161.482   9
   0   3   1 3602.49 168.466   3
   0   3  -1 3206.83 319.210   6
   0  -3  -1 3473.48 232.921   9
   0   3  -1 3147.58 215.101  11
   0   3   1 3347.93 324.371   6
   0   3   1 3445.38 238.017   9
   0  -3   1 4153.91 272.826   4
   0  -3  -1 3539.63 174.140  18
   0   3   1 3600.24 236.525  15
   0  -3   1 3600.26 277.101  16
   0  -3  -1 3720.13 241.180   5
   0   3  -1 3232.84 158.011   9
   0  -3  -1 3407.88 233.981  15
   0   3  -1 3249.50 261.714  10
   0  -3   1 3716.84 277.867  10
   0  -3   1 3454.46 234.216  11
   0   3   1 3532.28 221.994  14
   0  -3   2 32913.7 1017.55   4
   0   3  -2 32586.4 1101.86  16
   0  -3   2 32098.8 1071.14  10
   0   3  -2 33265.8 936.957   7
   0   3   2 27881.0 1192.22  19
   0   3  -2 34502.7 962.093   2
   0  -3  -2 32481.4 910.544   3
   0   3   2 33338.7 1009.17  14
   0  -3   2 28369.1 1298.96   6
   0  -3  -2 33498.9 1079.67  17
   0   3  -2 30288.6 1290.61   6
   0  -3  -2 33123.7 1069.43   9
   0  -3  -2 33613.0 1118.81   8
   0   3   2 32850.3 1047.58   8
   0  -3   2 31581.8 1283.64  19
   0   3   2 31468.8 1323.18   6
   0  -3  -2 30543.4 1297.99   6
   0  -3  -2 32376.4 959.818  11
   0   3   2 31867.9 1011.36  15
   0  -3  -2 32037.2 951.659  18
   0  -3  -2 32142.9 866.326  10
   0   3  -2 27373.0 1196.44  12
   0   3   2 33352.8 915.784   3
   0   3  -2 33025.2 1103.08  10
   0   3  -2 31988.8 1045.85  11
   0  -3  -2 32112.4 868.305  16
   0   3   2 33804.9 1091.49   9
   0   3  -2 31485.5 1102.32  13
   0  -3  -2 31166.3 1012.01  15
   0  -3   2 31075.9 1067.24  16
   0   3   2 31679.0 960.690  18
   0  -3  -2 33500.5 1009.18  14
   0  -3   2 32679.3 942.741   9
   0   3  -2 33138.2 972.381   9
   0  -3   2 33012.3 993.966  13
   0   3  -2 32355.6 1081.99   4
   0  -3   2 33157.9 1056.20  11
   0   3   3 651.275 251.953  14
   0  -3  -3 752.877 204.233  18
   0  -3  -3 553.643 138.316  16
   0  -3   3 631.701 576.338   6
   0  -3   3 658.941 289.147  11
   0   3  -3 336.309 253.554   4
   0   3  -3 468.156 100.079   7
   0   3   3 522.017 122.181   7
   0  -3   3 489.721 218.601   9
   0   3   3 300.345 285.361   9
   0  -3  -3 541.099 250.056   8
   0   3   3 644.347 579.087   6
   0  -3  -3 629.274 144.687  10
   0   3  -3 371.596 377.342  12
   0  -3   3 424.670 134.896  13
   0  -3   3 1360.11 609.880  19
   0  -3   3 388.577 249.806  10
   0   3  -3 617.529 294.787  13
   0  -3   3 708.696 251.202  16
   0  -3  -3 763.525 191.923   3
   0  -3  -3 726.109 190.443  17
   0   3  -3 313.303 188.793   9
   0   3   3 939.813 508.587  19
   0   3   3 531.625 154.164  10
   0   3   3 436.227 187.353   8
   0  -3  -3 420.598 84.8834  12
   0  -3  -3 443.088 181.693  11
   0  -3  -3 360.223 227.441  15
   0   3   3 338.632 205.692  18
   0   3   3 596.060 157.380  16
   0  -3   4 26799.9 1500.90   6
   0  -3   4 25730.0 799.262  13
   0   3   4 23779.5 847.929   8
   0  -3   4 22687.6 966.294  16
   0  -3  -4 25182.3 860.027  10
   0   3  -4 22584.6 640.182   7
   0   3  -4 22283.6 625.966  17
   0  -3  -4 23774.6 703.210  12
   0   3  -4 23783.2 1085.91  12
   0   3  -4 22633.8 692.651   8
   0  -3  -4 24975.1 883.754   3
   0   3  -4 22161.0 972.450  13
   0  -3   4 25336.4 1398.34  19
   0   3   4 23133.9 951.984  14
   0   3   4 25088.4 1075.81   9
   0   3   4 27190.0 1477.36   6
   0   3  -4 24016.9 1007.76   4
   0   3   4 22412.0 1307.50  19
   0  -3   4 24547.7 1024.95  11
   0  -3   4 23357.8 974.685  10
   0   3   4 20856.7 627.516   7
   0  -3  -4 25123.4 865.291  16
   0   3   4 25235.6 832.939  10
   0  -3  -4 24689.3 973.943  15
   0  -3   4 23989.1 935.472   9
   0   3   4 23901.3 823.670  16
   0   3   5-247.027 590.548  19
   0   3   5 38.0309 361.014   9
   0  -3   5 573.071 363.559  11
   0   3  -5-17.7456 61.3363  17
   0  -3   5-71.7419 581.845  19
   0   3   5-502.182 329.186  14
   0  -3  -5-140.150 284.185  15
   0  -3   5 196.153 287.282  10
   0   3   5 146.216 165.793   8
   0   3   5 146.152 194.582  16
   0   3   5 40.2506 173.191  10
   0   3  -5 56.1517 302.310  12
   0  -3  -5 137.430 229.199   3
   0  -3  -5 64.3065 134.721  12
   0  -3  -5-68.0420 142.084   4
   0  -3   5-42.9822 257.068   9
   0   3   5-629.770 661.820   6
   0   3  -5 146.760 266.723  13
   0  -3   5 1039.20 729.572   6
   0  -3   5-3.95981 259.629  16
   0   3  -5-116.201 286.294   4
   0  -3  -6 1969.62 357.744   3
   0  -3  -6 1767.07 412.540  15
   0  -3  -6 1285.74 204.989  12
   0   3   6 1757.95 859.543   6
   0   3   6 1761.35 472.828   9
   0  -3   6 1708.29 412.978  16
   0   3   6 1544.72 298.194  16
   0  -3   6 2564.73 855.654   6
   0   3  -6 1275.27 345.076   3
   0   3  -6 1725.04 417.259   4
   0   3   6 1651.25 399.122  14
   0   3  -6 1958.19 309.428  13
   0  -3   6 1751.61 746.338  19
   0   3   6 1493.75 652.472  19
   0   3  -6 1659.16 394.293  12
   0   3   6 1606.21 308.585  10
   0  -3   6 1747.70 365.879  10
   0  -3   6 2077.47 420.336   9
   0  -3   6 1859.45 484.937  11
   0   3  -6 1280.01 136.151  17
   0   3   6 1901.37 271.803   8
   0  -3  -6 1643.60 251.898   4
   0   3   7 207.302 452.360   9
   0   3   7 551.925 227.213   8
   0   3   7 148.845 252.669  16
   0  -3  -7 297.608 374.095  15
   0   3  -7 410.432 357.908   4
   0   3   7 628.603 396.558  14
   0  -3   7-255.948 361.027  16
   0  -3   7 509.508 450.998  11
   0   3   7 1184.02 331.576  10
   0  -3  -7 103.337 183.200  12
   0   3   7 753.305 662.594  19
   0   3  -7 148.622 179.691  13
   0  -3   7 208.236 330.727  10
   0  -3  -7 438.836 350.357   3
   0  -3   7 6.49229 728.067  19
   0   3  -7 49.8612 397.508   3
   0  -3   7 409.633 368.620   9
   0  -3  -7 192.095 219.804   4
   0   3  -7 263.148 360.629  12
   0   3  -8 21568.5 1099.85  12
   0   3  -8 21308.8 1198.44   4
   0  -3   8 24381.4 1697.48  19
   0  -3  -8 23930.8 1275.22  15
   0   3   8 19720.5 1270.64   9
   0   3   8 23621.7 1640.26  19
   0   3  -8 22187.0 1202.01   3
   0  -3   8 23434.9 1324.05  11
   0  -3  -8 23936.1 909.442  12
   0  -3   8 23937.4 1211.49  10
   0   3   8 21278.5 1234.82  14
   0  -3   8 21153.2 1197.40   9
   0  -3  -8 25064.6 1194.71   3
   0  -3   8 22970.0 1199.57  16
   0   3   8 22552.5 950.856   8
   0   3   9 497.179 406.757  14
   0  -3   9 780.025 380.798  10
   0  -3   9-249.784 348.882   9
   0  -3   9-475.021 616.597  19
   0   3  -9-299.109 341.069  15
   0   3  -9 75.3749 362.152   4
   0   3  -9-55.2337 346.562   3
   0   3   9 99.8322 380.987   9
   0  -3  -9 383.045 407.346  15
   0   3   9 643.289 684.168  19
   0  -3  -9 298.275 315.648   3
   0   3  -9 64.3600 279.679  12
   0  -3   9 133.099 314.367  16
   0  -3  10 5797.44 688.296  10
   0   3 -10 5344.82 707.940   3
   0  -3  10 5188.73 990.350  19
   0   3  10 4064.89 689.825   9
   0  -3 -10 5908.20 759.141   5
   0  -3  10 4092.09 633.510   9
   0  -3  10 5755.43 697.420  16
   0  -3 -10 5670.00 732.180  15
   0  -3 -10 4285.81 610.265   3
   0   3  10 5597.15 966.707  19
   0   3 -10 4806.24 629.467  15
   0  -3  11 935.387 413.040  16
   0  -3 -11 237.809 434.595  15
   0   3  11 568.631 589.355  19
   0   3  11-75.8354 461.413   9
   0  -3 -11-706.400 417.607   3
   0  -3  11 415.064 430.660   9
   0  -3  11 41.5407 602.453  19
   0   3 -11-194.468 333.929   1
   0   3 -11 207.338 436.385   3
   0  -3 -11 447.525 437.293   5
   0  -3  11 765.061 423.510  10
   0   3 -11-27.9757 384.879  15
   0  -3 -12 1967.48 616.371   5
   0  -3 -12 4029.41 744.464  15
   0   3 -12 2796.68 621.420   3
   0   3  12 2196.39 800.004  19
   0  -3  12 2509.38 888.298  19
   0  -3  12 3369.02 694.145   9
   0   3  12 2616.87 723.419   9
   0   3 -13-385.563 490.644   3
   0  -4   0 26856.0 806.336   2
   0   4   0 26579.0 842.724   4
   0  -4   0 28019.7 795.592  15
   0   4   0 25631.7 919.111  13
   0  -4   0 26356.6 803.170  16
   0  -4   0 26672.8 802.691  10
   0  -4   0 23876.4 843.370   4
   0   4   0 26858.7 797.510  16
   0   4   0 27300.1 777.642   5
   0  -4   0 28038.8 770.957   5
   0  -4   0 23955.8 917.650  13
   0   4   0 23478.8 867.295   8
   0   4   0 27424.6 800.374  15
   0   4   0 26580.5 808.523   2
   0  -4   0 29110.2 724.332  11
   0   4   0 26650.0 791.571  10
   0  -4  -1 35869.3 1057.80   5
   0  -4   1 37028.5 1045.16  11
   0   4  -1 35096.8 933.266   5
   0  -4  -1 34248.3 1111.64   6
   0   4  -1 36352.4 1126.70  10
   0   4   1 36874.0 946.835   3
   0   4  -1 33110.5 1192.75  13
   0  -4  -1 35904.9 1059.56  15
   0   4  -1 37678.3 1120.62   6
   0  -4   1 37150.8 1143.85   4
   0   4   1 36367.0 943.649   4
   0   4   1 34314.4 1157.73   8
   0  -4   1 35413.0 1126.16  10
   0   4  -1 35909.0 1157.07   4
   0  -4  -1 34792.4 958.515   4
   0   4   1 36964.8 1072.61  15
   0   4   1 36775.8 1036.51  13
   0  -4  -1 34261.9 1174.83   8
   0   4   1 36676.8 1051.82   9
   0   4   1 35250.1 1057.21   5
   0  -4  -1 37443.2 944.795   3
   0  -4   1 35829.0 1185.73  13
   0   4   1 36981.9 933.566  18
   0  -4  -1 35621.3 1027.58   9
   0   4   1 37991.4 1117.55   6
   0  -4  -1 34990.5 926.737  18
   0  -4   1 35262.8 1107.10   6
   0  -4   1 36862.6 1036.90   2
   0   4  -1 36292.9 1130.28  16
   0  -4   1 36714.5 1137.72  16
   0   4  -1 36123.9 911.591   9
   0   4  -1 35270.6 1028.62  11
   0  -4  -1 35388.1 1095.39  13
   0   4  -1 36210.4 1038.44   2
   0  -4   1 36955.0 1147.85  19
   0  -4  -2 4006.00 360.396  15
   0  -4  -2 4137.49 343.005   9
   0  -4  -2 4317.10 349.044  14
   0  -4  -2 3601.71 245.872  18
   0  -4  -2 4577.28 545.184   6
   0  -4   2 3525.89 246.209   9
   0   4  -2 3253.72 288.709   7
   0  -4  -2 4105.95 262.771   3
   0   4   2 4090.17 409.621   8
   0  -4  -2 3791.34 274.459  11
   0   4   2 3665.38 307.701  15
   0  -4   2 3556.17 356.940  11
   0   4   2 3402.77 464.841  19
   0  -4  -2 3492.23 175.017   4
   0   4  -2 3198.80 551.043  12
   0  -4  -2 4047.31 282.034  13
   0   4  -2 2888.94 422.851  13
   0  -4   2 3397.14 578.029   6
   0   4   2 3965.41 274.799  18
   0   4   2 4473.52 593.156   6
   0  -4  -2 3606.82 394.189   8
   0   4  -2 3299.49 324.131  11
   0  -4   2 4400.90 589.570  19
   0   4  -2 3950.83 201.803   1
   0   4  -2 3522.92 275.785   2
   0  -4   2 4130.02 345.774   4
   0  -4  -2 3850.13 199.315  10
   0   4   2 2893.75 294.242  14
   0   4   2 4145.84 240.455   3
   0  -4   2 3495.82 331.281  13
   0  -4   2 3093.96 374.316  16
   0   4   2 3787.36 388.677   9
   0   4   2 4089.47 212.067  13
   0   4  -2 3773.97 379.029  10
   0   4  -2 3478.21 365.717  16
   0  -4  -2 3920.07 200.833  16
   0   4  -2 3997.71 521.115   6
   0  -4  -2 3615.88 385.648  17
   0   4  -2 3461.03 388.714   4
   0   4  -2 3465.06 252.419   9
   0  -4   2 3402.16 382.981  10
   0   4   3 95358.1 2565.05  14
   0  -4   3 97394.5 2508.25  13
   0  -4  -3 93313.0 2345.07  13
   0  -4   3 95066.3 2493.68   9
   0   4  -3 89516.5 2705.00  13
   0  -4  -3 94550.6 2377.62  10
   0   4  -3 100769. 2510.12   2
   0  -4  -3 95318.8 2382.16  16
   0  -4  -3 97617.9 2448.88   3
   0  -4  -3 97836.1 2520.11  18
   0   4   3 97603.5 2582.66   8
   0  -4   3 97019.1 3023.08  19
   0  -4   3 92411.4 2646.95  16
   0  -4   3 101493. 3077.23   6
   0  -4   3 93141.3 2644.78  10
   0   4  -3 96357.9 2385.22   7
   0   4   3 99777.0 2452.89   3
   0  -4  -3 97684.1 2535.51  11
   0   4   3 94656.2 2708.16   9
   0  -4   3 94286.5 2654.51  11
   0   4  -3 88321.1 2841.22  12
   0   4   3 101003. 2459.25   7
   0   4  -3 92673.6 2682.30   4
   0   4  -3 98718.5 2567.22   9
   0   4   3 92677.8 2920.98  19
   0   4   3 104606. 3092.45   6
   0  -4  -3 96588.5 2607.88  15
   0  -4  -3 100802. 2637.68  17
   0  -4  -3 96026.7 2744.53   8
   0   4   3 94988.7 2535.74  18
   0  -4  -4 11991.8 562.338   3
   0   4   4 11059.9 639.761  14
   0  -4   4 11924.2 533.381  13
   0   4  -4 11728.4 796.588  12
   0   4  -4 11328.4 709.307   4
   0   4   4 12827.4 1062.91   6
   0  -4   4 11473.8 680.130  10
   0   4  -4 11543.9 415.737   7
   0   4   4 11919.0 949.193  19
   0  -4   4 11683.2 716.644  11
   0  -4  -4 11425.7 515.401  10
   0  -4   4 13450.1 1026.37  19
   0  -4   4 11058.0 675.624  16
   0  -4   4 12094.6 612.866   9
   0  -4  -4 11363.1 392.822  12
   0   4   4 11736.8 424.648   7
   0  -4  -4 12049.0 525.603  16
   0  -4   4 12542.5 1083.67   6
   0  -4  -4 12412.8 682.387  15
   0   4   4 11179.2 575.845   8
   0   4  -4 11296.5 708.897  13
   0   4   4 11355.6 736.331   9
   0  -4  -5 4574.37 399.112   3
   0  -4   5 4529.08 478.036  10
   0   4  -5 3865.57 496.833   4
   0   4   5 4551.28 722.276  19
   0   4   5 5542.92 871.848   6
   0   4  -5 4164.68 473.495  13
   0  -4  -5 3977.48 238.754  12
   0   4   5 4223.47 367.886   8
   0   4   5 3920.69 458.568  14
   0  -4  -5 3618.78 248.873   4
   0  -4  -5 3953.14 470.843  15
   0   4   5 3581.76 184.067   7
   0  -4   5 4247.61 827.273   6
   0   4  -5 3988.20 518.814  12
   0  -4   5 3186.99 699.983  19
   0   4  -5 3464.14 190.374   7
   0  -4   5 4448.48 479.699  16
   0   4   5 4285.69 551.298   9
   0  -4   5 3647.96 416.096   9
   0  -4   5 4137.49 517.416  11
   0   4  -6 9335.54 615.322  13
   0  -4  -6 10564.1 736.273  15
   0  -4  -6 10511.0 489.687   4
   0  -4   6 11260.1 1208.77   6
   0   4   6 8760.53 764.662   9
   0  -4   6 9730.31 697.779  10
   0  -4  -6 10949.5 447.998  12
   0   4   6 10415.0 732.802  14
   0  -4  -6 10070.0 634.556   3
   0  -4   6 10592.3 734.987  16
   0   4   6 9093.83 975.707  19
   0  -4   6 10189.9 777.154  11
   0   4   6 12589.5 1251.34   6
   0   4  -6 11054.9 766.189  12
   0  -4   6 10021.2 691.335   9
   0  -4   6 11116.4 1149.02  19
   0   4  -6 10535.2 784.171   4
   0   4   6 9904.02 564.094   8
   0  -4   7 14172.8 995.607  11
   0   4  -7 13136.6 678.000  13
   0   4   7 13067.4 985.006   9
   0   4  -7 12346.3 861.689   3
   0   4  -7 14680.7 896.974  12
   0  -4   7 13192.2 874.032   9
   0  -4   7 15037.8 1369.70  19
   0  -4  -7 15302.5 667.497   4
   0   4   7 14967.1 1292.80  19
   0   4  -7 13614.8 965.775   4
   0   4   7 12890.7 886.744  14
   0  -4  -7 14809.4 837.789   3
   0   4   7 13041.0 706.642   8
   0  -4   7 13692.9 896.977  16
   0  -4  -7 14749.3 610.512  12
   0  -4   7 13564.3 876.570  10
   0  -4  -7 14084.9 929.681  15
   0   4   8 618.678 225.331   8
   0   4  -8-288.052 382.149   4
   0   4   8 221.903 462.337   9
   0  -4   8 441.787 359.256  10
   0   4  -8 635.003 389.595  12
   0   4   8 153.098 599.352  19
   0  -4   8 733.651 386.949  16
   0  -4  -8 735.143 402.727  15
   0  -4   8 565.886 485.094  11
   0  -4   8 166.928 322.357   9
   0   4  -8-38.1596 369.216   3
   0   4   8 406.561 366.937  14
   0  -4   8 1118.56 673.178  19
   0  -4  -8 180.734 342.976   3
   0   4   9 18954.4 1299.45   9
   0  -4  -9 21418.6 1285.62  15
   0  -4   9 20588.1 1651.09  19
   0   4   9 19659.1 1258.76  14
   0  -4  -9 19563.1 1110.72   3
   0   4  -9 23653.9 1261.96   4
   0  -4   9 22186.1 1244.25  10
   0   4  -9 20662.2 1240.60   3
   0  -4   9 19830.5 1219.00   9
   0   4   9 20849.6 1591.92  19
   0  -4  -9 21250.9 1300.12   5
   0  -4   9 20195.1 1203.22  16
   0   4  -9 19494.0 1089.11  12
   0   4 -10 4039.82 646.601   3
   0  -4  10 2402.62 501.364  16
   0   4  10 2746.34 809.705  19
   0  -4 -10 2831.37 589.101  15
   0  -4 -10 2742.96 481.674   3
   0  -4  10 4333.85 967.896  19
   0   4 -10 2837.02 523.773  15
   0   4  10 3730.43 667.552   9
   0  -4  10 2869.74 584.928   9
   0  -4 -10 3419.50 637.422   5
   0  -4  10 4280.65 615.411  10
   0   4  11 268.589 633.229  19
   0   4  11 425.956 471.937   9
   0  -4  11-421.549 399.562   9
   0  -4 -11-45.8460 460.162   5
   0  -4 -11-503.888 456.601  15
   0  -4  11 604.625 371.523  10
   0   4 -11 91.4555 387.312  15
   0  -4  11 300.521 333.554  16
   0  -4 -11-602.316 428.312   3
   0  -4  11 558.604 755.357  19
   0   4 -11 61.2166 425.411   3
   0   4 -12 4120.34 740.127   3
   0   4  12 2670.67 842.504  19
   0  -4  12 4375.85 727.406   9
   0  -4 -12 3209.86 697.282  15
   0   4  12 2788.00 716.265   9
   0  -4 -12 3136.64 715.771   5
   0  -4  12 3482.01 950.722  19
   0   5   0-59.5550 209.277   4
   0  -5   0 157.671 180.779  15
   0   5   0 131.536 150.666  15
   0   5   0-244.700 236.343   8
   0  -5   0 289.141 170.707   5
   0  -5   0 62.7186 173.248  10
   0   5   0 247.675 160.611   5
   0   5   0 27.7846 279.752  13
   0  -5   0 88.8302 243.602  13
   0  -5   0 443.781 206.210   2
   0  -5   0 323.987 135.167  11
   0   5   0-116.615 158.624  16
   0   5   0 22.6682 145.804  10
   0  -5   0 76.4883 174.134  16
   0  -5   0 23.3283 201.822   4
   0   5   0 130.566 103.975   9
   0   5   0 70.7871 161.275   2
   0  -5   1 16776.1 798.214  13
   0   5   1 17902.2 664.699   9
   0  -5   1 17557.5 759.068  10
   0   5  -1 17592.9 611.478  15
   0   5   1 19493.6 693.937   6
   0   5  -1 18009.4 555.354   5
   0  -5  -1 17387.3 685.776  15
   0  -5   1 16578.2 743.144  16
   0  -5   1 17889.4 655.680  11
   0   5  -1 17898.5 732.411  16
   0  -5  -1 18152.7 677.274   5
   0  -5  -1 18575.8 701.016   6
   0  -5  -1 16736.1 605.531   4
   0   5  -1 17009.0 769.292   4
   0   5  -1 20673.3 699.472   6
   0   5   1 19242.0 594.804   4
   0  -5   1 17672.2 756.640   4
   0   5   1 16626.4 799.034   8
   0   5  -1 17535.4 659.918   2
   0   5  -1 18277.4 733.655  10
   0  -5   1 18099.2 707.320  19
   0   5   1 18845.3 573.337   3
   0  -5  -1 18858.2 540.435  16
   0   5   1 17711.8 682.880  15
   0   5   1 17986.5 534.551  18
   0  -5  -1 16458.7 738.266  13
   0   5   1 18123.6 680.050   5
   0   5   1 18092.2 692.999  13
   0  -5  -1 18025.3 795.403   8
   0  -5   1 17687.4 687.653   6
   0  -5   1 17378.3 663.761   2
   0  -5  -1 17625.3 630.241   9
   0   5  -1 14215.9 814.261  13
   0  -5  -1 18914.0 539.866  10
   0   5  -1 16805.7 634.530  11
   0   5  -2 44912.9 1448.87  10
   0   5  -2 49468.7 1563.70   6
   0   5  -2 40568.8 1439.66   4
   0   5  -2 42557.5 1180.80   9
   0   5  -2 44549.4 1089.05   1
   0   5  -2 37583.5 1584.61  12
   0  -5  -2 42931.8 1185.75  18
   0  -5  -2 44145.6 1174.46   3
   0  -5   2 44811.0 1351.95  11
   0   5   2 40810.8 1422.46  19
   0  -5   2 42063.2 1416.69  16
   0  -5  -2 41933.5 1274.97  13
   0   5   2 41394.6 1276.92  14
   0   5   2 45467.9 1553.27   6
   0  -5   2 45121.0 1399.99  13
   0  -5  -2 43557.1 1333.61   9
   0   5   2 45199.2 1340.39  15
   0   5  -2 40955.1 1329.07   7
   0   5  -2 39847.2 1496.75  13
   0  -5  -2 41751.1 1105.55   4
   0  -5  -2 41497.1 1328.47   5
   0   5   2 43872.2 1196.70  18
   0   5   2 41807.6 1158.37  13
   0  -5  -2 41678.5 1323.41  15
   0   5   2 41748.4 1365.21   9
   0  -5  -2 46517.1 1563.40   6
   0   5  -2 41947.2 1323.20  11
   0  -5   2 43957.0 1547.59  19
   0  -5   2 43167.4 1531.17   6
   0  -5  -2 41301.0 1463.96  17
   0  -5   2 45846.9 1392.12   4
   0   5  -2 44147.6 1446.61  16
   0  -5   2 41440.0 1405.60  10
   0  -5   2 43717.7 1165.40   9
   0   5   2 43789.0 1427.63   8
   0  -5  -2 44220.0 1490.17   8
   0   5   2 43826.4 1157.22   3
   0   5  -2 42276.3 1271.71   2
   0   5   3 825.192 207.179  18
   0  -5   3 825.500 208.853  13
   0  -5   3 1193.72 516.848   6
   0   5  -3 628.392 166.822   7
   0  -5  -3 420.392 110.229  16
   0   5   3 547.784 108.891  13
   0   5  -3 447.179 126.706   1
   0   5  -3 1020.61 331.198   4
   0  -5   3 233.147 463.692  19
   0   5   3 806.455 283.189   8
   0   5   3 750.903 345.150   9
   0  -5  -3 804.043 195.364  11
   0  -5  -3 435.249 113.884  10
   0  -5  -3 549.361 169.689  18
   0   5   3 774.566 160.435   3
   0  -5  -3 640.166 159.872  13
   0  -5   3 865.791 311.114  11
   0   5  -3 599.470 181.931   9
   0   5   3 925.408 264.896  14
   0   5   3 412.704 488.319   6
   0   5  -3 708.164 365.090  13
   0  -5  -3 632.504 181.158   3
   0   5  -3-0.65080 438.082  12
   0  -5   3 612.792 308.896  10
   0  -5   3 530.032 197.898   9
   0  -5  -3 644.474 93.2327   4
   0  -5   3 961.632 318.579  16
   0   5   3 905.923 217.276   7
   0   5   3 669.594 402.064  19
   0  -5  -3 762.191 287.770  15
   0   5   4 11646.7 635.829   8
   0  -5   4 12458.4 765.677  11
   0  -5  -4 12742.5 706.471  15
   0  -5   4 12632.3 742.156  16
   0   5  -4 12650.8 798.608  13
   0  -5   4 13989.7 1090.08   6
   0  -5   4 12260.4 617.170   9
   0   5   4 12747.2 799.245   9
   0   5   4 13000.8 503.934   7
   0  -5  -4 12940.1 526.405  16
   0  -5   4 12974.8 762.395  10
   0  -5  -4 11589.6 447.758  13
   0   5   4 14693.3 1099.50   6
   0   5   4 11725.4 648.702  18
   0   5  -4 12727.0 785.694   4
   0  -5  -4 12143.5 563.071   3
   0   5  -4 11998.8 469.470   7
   0   5  -4 12880.7 881.041  12
   0   5   4 11969.9 684.513  14
   0  -5  -4 12462.4 516.250  10
   0   5   4 12546.9 931.244  19
   0  -5   4 12352.3 1022.74  19
   0   5   5 25298.5 1123.66  14
   0  -5  -5 26816.3 967.402  10
   0  -5   5 28315.0 1594.58  19
   0  -5   5 27381.3 1230.24  11
   0  -5  -5 27279.2 1180.02  15
   0   5  -5 26923.3 1252.29   4
   0   5   5 26702.7 1030.09   8
   0   5   5 28478.2 1290.98   9
   0   5  -5 27483.1 1298.72  12
   0   5  -5 27109.5 1207.61  13
   0  -5  -5 26161.9 999.390   3
   0   5  -5 26326.5 790.141   7
   0  -5  -5 27468.2 978.411  16
   0   5   5 25566.8 774.389   7
   0   5   5 31477.0 1683.25   6
   0  -5   5 26026.3 1165.63  16
   0  -5   5 31354.4 1691.27   6
   0  -5  -5 25743.3 740.582  12
   0  -5   5 27073.7 1082.26   9
   0   5   5 28565.6 1507.66  19
   0  -5   5 25577.8 1152.82  10
   0  -5  -6-1.74457 336.827  15
   0   5   6 155.342 59.9189   7
   0   5   6-60.6462 396.905  14
   0  -5   6 1201.78 803.801   6
   0   5  -6 353.734 290.433  13
   0  -5   6 212.741 655.868  19
   0  -5  -6 278.012 137.349   4
   0   5   6 380.473 240.141   8
   0   5   6 472.961 462.173   9
   0   5   6-97.4882 567.595  19
   0   5  -6 190.147 418.921   4
   0  -5   6 517.693 478.402  11
   0   5   6 153.046 62.2070   7
   0  -5   6 88.1469 267.987   9
   0  -5   6 450.870 338.567  10
   0  -5  -6 351.345 123.225  12
   0  -5   6 401.072 340.598  16
   0   5  -6 947.542 436.623  12
   0  -5  -6-761.043 361.935   3
   0   5  -6 182.103 70.9423   7
   0  -5   7 10987.3 826.262  16
   0   5   7 11923.6 690.655   8
   0  -5  -7 12614.5 549.497   4
   0   5  -7 12779.9 883.917  12
   0  -5   7 11305.8 916.135  11
   0   5   7 12651.9 1169.70  19
   0   5  -7 11127.1 806.266   3
   0   5  -7 11643.0 673.288  13
   0   5   7 11087.4 839.463  14
   0  -5   7 10852.0 799.997   9
   0   5   7 11864.8 968.275   9
   0   5  -7 10419.2 897.817   4
   0  -5  -7 11705.6 731.419   3
   0  -5   7 11018.3 1188.35  19
   0  -5  -7 11053.8 475.176  12
   0  -5   7 12308.2 869.009  10
   0  -5  -7 12406.0 914.264  15
   0   5  -8 9748.27 562.345  13
   0   5  -8 9124.99 769.499  12
   0   5   8 11237.9 1177.19  19
   0  -5   8 10548.2 1214.06  19
   0  -5   8 9365.77 799.450  10
   0   5  -8 9760.97 857.583   4
   0   5   8 8974.10 810.940  14
   0  -5  -8 10497.5 872.707  15
   0  -5   8 10027.2 830.029  16
   0   5   8 9585.87 630.858   8
   0  -5   8 10041.8 810.506   9
   0  -5  -8 9038.64 814.624   5
   0   5   8 8791.62 884.094   9
   0   5  -8 9218.45 774.253   3
   0  -5  -8 9921.35 719.011   3
   0  -5   8 10270.8 904.993  11
   0  -5  -9 315.243 353.088   3
   0   5  -9 787.149 365.657   4
   0  -5  -9 845.238 448.879   5
   0   5  -9-207.933 408.385  12
   0   5  -9 586.126 389.837   3
   0  -5   9 812.536 413.151   9
   0   5   9 975.073 458.985  14
   0  -5   9 1253.25 435.411  16
   0  -5  -9 128.215 419.507  15
   0  -5   9 594.522 631.036  19
   0   5   9 1336.78 613.645  19
   0  -5   9 633.313 408.980  10
   0   5   9 286.080 428.297   9
   0  -5  10 3674.43 620.533   9
   0  -5  10 4231.71 646.453  16
   0   5 -10 3727.97 545.157  12
   0   5  10 3549.24 640.654  14
   0   5  10 3497.23 692.150   9
   0  -5  10 3133.23 889.154  19
   0   5  10 4418.44 850.217  19
   0   5 -10 4725.98 696.024   3
   0   5 -10 4276.94 550.318   1
   0  -5  10 3402.79 577.741  10
   0  -5 -10 3351.72 648.362   5
   0  -5 -10 3573.33 538.792   3
   0  -5 -10 4031.11 654.192  15
   0   5  11 8858.72 1033.78   9
   0  -5  11 9117.76 897.789  10
   0  -5  11 9950.63 943.479  16
   0   5 -11 9290.60 948.257   3
   0   5  11 7337.86 1052.21  19
   0  -5  11 8523.97 922.089   9
   0  -5 -11 9623.85 981.555  15
   0   5 -11 7374.81 829.351  15
   0  -5  11 8198.54 1194.42  19
   0  -5 -11 7236.90 907.823   5
   0   5  12 176.079 516.102   9
   0  -5 -12 939.149 601.699  15
   0   5  12 1476.87 754.877  19
   0  -5 -12-719.309 541.479   5
   0   5 -12 458.910 526.941   3
   0  -5  12 362.725 485.716   9
   0   6   0 127544. 3165.26  16
   0  -6   0 130723. 3126.08   5
   0   6   0 117555. 3227.77   4
   0  -6   0 119125. 3181.46  10
   0  -6   0 127704. 3290.29   4
   0   6   0 128492. 3015.92   9
   0  -6   0 123913. 3414.88  13
   0  -6   0 125323. 3184.29   2
   0   6   0 134606. 3187.96  15
   0   6   0 128007. 3137.81   5
   0  -6   0 121434. 3191.25  16
   0   6   0 127138. 3161.75  10
   0   6   0 122597. 3389.56  13
   0   6   0 119165. 3324.14   8
   0  -6   0 130366. 3166.45  15
   0   6   0 130339. 3201.52   2
   0  -6   0 134337. 3051.01  11
   0   6  -1 3208.74 287.316   6
   0   6  -1 2857.46 347.033  16
   0  -6  -1 3156.99 263.626   9
   0  -6   1 2875.43 212.045   5
   0  -6   1 3001.00 154.413   1
   0  -6  -1 2927.41 209.944  16
   0  -6  -1 3356.83 303.746   6
   0   6   1 3619.50 330.619  15
   0  -6   1 3294.58 331.557   2
   0  -6  -1 3182.77 370.535  13
   0  -6   1 3284.64 368.855   4
   0   6  -1 2879.73 277.852  11
   0   6  -1 3458.31 229.174   5
   0   6  -1 3014.98 265.281  15
   0  -6   1 3010.85 404.465  13
   0   6   1 3445.12 328.065   5
   0  -6   1 3655.17 315.345   6
   0   6  -1 3267.56 420.645   4
   0  -6  -1 3070.81 359.673  15
   0  -6   1 2484.87 374.030  10
   0  -6   1 3013.28 303.295  11
   0   6   1 3252.04 264.280   4
   0  -6  -1 2962.34 273.760   4
   0   6   1 3130.88 436.462   8
   0   6   1 3241.66 358.483  13
   0   6  -1 2903.88 502.797  13
   0   6   1 2566.32 316.606  12
   0   6   1 3419.59 324.368   9
   0   6   1 3832.78 240.414  18
   0  -6  -1 3127.30 220.051  10
   0   6  -1 3182.69 347.966  10
   0   6  -1 3199.90 321.040   2
   0  -6   1 3426.09 322.706  19
   0  -6  -1 3599.56 346.135   5
   0   6   1 3266.94 245.015   3
   0  -6   1 3357.43 417.194  16
   0   6  -1 3009.14 165.156   1
   0   6   2 11619.8 646.573   9
   0   6   2 13322.6 455.704   4
   0   6   2 11934.2 728.980   8
   0  -6  -2 13574.1 644.511   5
   0   6  -2 13078.9 394.027   1
   0   6   2 12946.2 486.075  18
   0   6   2 12622.8 468.219   3
   0   6   2 13897.8 749.307   6
   0  -6   2 13319.7 696.715  13
   0   6   2 13250.1 523.933  13
   0   6  -2 11760.2 882.582  12
   0  -6  -2 13148.5 604.682   9
   0  -6   2 12252.4 701.423  10
   0   6  -2 12416.0 466.609   9
   0  -6   2 11775.8 707.956  16
   0  -6   2 13639.9 770.332   6
   0   6  -2 11091.1 770.856  13
   0   6   2 11903.0 656.828  19
   0  -6   2 12674.8 631.888  11
   0  -6  -2 12709.3 479.679  18
   0  -6  -2 12069.1 452.903   4
   0  -6  -2 12114.4 620.763  13
   0  -6   2 12612.5 577.977   2
   0  -6  -2 12123.4 483.499   3
   0   6  -2 12065.0 734.555   4
   0   6  -2 14673.5 748.640   6
   0  -6  -2 12605.0 631.882  15
   0  -6  -2 14044.3 762.068   6
   0  -6   2 12930.6 771.347  19
   0   6   2 13323.1 598.541  14
   0  -6  -3 20.2389 144.841  11
   0   6   3 32.0674 274.133   8
   0   6  -3 19.6975 100.847   1
   0   6   3 78.2169 332.370  19
   0   6   3-109.891 178.121  18
   0   6  -3-11.4461 169.846   9
   0   6  -3-460.659 492.920  12
   0   6   3 103.095 135.829   3
   0  -6   3 535.073 456.806   6
   0  -6  -3 225.668 294.038   5
   0   6   3 21.1890 110.501  13
   0   6   3 181.005 198.356   7
   0   6   3 137.119 320.488   9
   0  -6  -3-44.4275 94.0164  10
   0  -6  -3 19.1279 143.117  18
   0  -6  -3 94.4022 97.4043  16
   0  -6  -3 124.353 174.025  13
   0   6   3-202.678 252.477  14
   0  -6   3 414.567 433.181  19
   0   6  -3-140.347 174.410   7
   0   6  -3-33.7825 363.910  13
   0  -6  -3 239.182 177.965   3
   0   6  -3 280.530 339.832   4
   0  -6  -3-55.7346 84.7284   4
   0  -6  -3-171.359 266.985  15
   0   6   3 305.077 445.204   6
   0  -6   3 144.344 164.814   9
   0  -6   3 211.694 295.499  16
   0  -6   3 159.015 290.575  10
   0  -6   3 212.436 284.355  11
   0  -6   4 19895.1 1236.48   6
   0  -6  -4 17087.6 608.725  16
   0  -6  -4 17131.4 607.039  10
   0   6  -4 17248.9 1064.54  12
   0   6   4 20487.6 1243.85   6
   0   6  -4 17038.3 954.068   4
   0   6   4 17871.6 1074.86  19
   0  -6  -4 15581.9 502.924   4
   0  -6   4 17502.1 899.165  11
   0   6   4 16157.2 923.742   9
   0   6   4 17714.4 827.523  14
   0  -6  -4 16456.4 856.008   5
   0   6  -4 16921.5 979.964  13
   0  -6   4 15251.3 877.971  16
   0  -6  -4 17724.4 868.332  15
   0   6  -4 17691.0 640.892   1
   0   6  -4 15915.1 625.872   7
   0  -6   4 16092.5 884.186  10
   0   6   4 17157.6 812.569   8
   0   6   4 18437.4 684.777   7
   0  -6   4 16083.6 1133.27  19
   0  -6   4 17525.3 738.353   9
   0   6   4 16227.0 770.136  18
   0  -6  -4 17866.3 702.891   3
   0  -6  -4 16620.8 628.112  13
   0  -6  -5 662.303 183.410  10
   0  -6   5 353.041 371.633  11
   0   6   5 344.476 228.121   8
   0  -6  -5 815.257 186.494  16
   0   6  -5 755.120 428.101   4
   0   6   5 1735.69 690.856   6
   0  -6  -5 768.331 356.241  15
   0   6  -5 674.228 146.112   7
   0   6  -5 427.908 381.552  12
   0   6   5 524.361 327.105  14
   0  -6   5 762.622 269.430   9
   0   6  -5 713.266 372.528  13
   0  -6  -5 359.114 223.513   3
   0  -6   5 890.663 393.853  10
   0  -6   5 574.514 354.118  16
   0  -6  -5 410.267 84.4488   4
   0  -6   5 639.010 627.129   6
   0   6   5 1532.37 544.922  19
   0   6   5 760.837 441.466   9
   0  -6   5 1236.02 590.785  19
   0   6   5 412.752 129.341   7
   0  -6   6 60851.4 2086.08  16
   0   6   6 58520.1 1841.67   8
   0  -6   6 65100.5 2575.57  19
   0  -6   6 61145.1 2130.56  11
   0   6   6 57998.4 2159.66   9
   0  -6  -6 61640.0 2075.70  15
   0   6   6 59079.4 2006.70  14
   0  -6  -6 63240.0 1844.91   3
   0   6   6 63800.3 2468.73  19
   0   6  -6 60975.4 2016.27  13
   0   6  -6 56782.6 1482.26   7
   0   6  -6 60196.5 2169.33  12
   0   6   6 55577.1 1459.06   7
   0   6  -6 62688.3 2229.69   4
   0  -6  -6 56839.6 1493.81   4
   0  -6   6 60322.4 2075.15  10
   0  -6   6 58623.3 1911.35   9
   0  -6   7 372.942 371.377   9
   0   6  -7 17.7815 283.481  13
   0  -6   7 190.600 488.086  11
   0  -6  -7 214.956 111.488   4
   0   6   7-276.990 490.280   9
   0   6   7 495.176 609.960  19
   0  -6  -7 564.925 423.466   5
   0  -6  -7-314.466 362.777   3
   0   6  -7 412.919 409.937   4
   0  -6   7-655.296 691.370  19
   0   6   7-303.500 438.902  14
   0  -6  -7 627.726 468.215  15
   0  -6   7-193.513 391.835  10
   0   6  -7-269.453 373.572  12
   0  -6  -7 98.9061 91.2484  12
   0  -6   7 685.061 430.050  16
   0   6   7-114.186 234.451   8
   0  -6   8 903.312 600.945  19
   0   6   8 283.499 370.074  14
   0   6  -8 635.732 428.159  12
   0   6   8 624.296 260.670   8
   0  -6  -8 364.718 406.510   5
   0  -6   8 550.931 348.761   9
   0  -6   8 1674.27 547.698  11
   0   6  -8 468.034 221.612  13
   0   6  -8 428.972 385.162   3
   0   6  -8 332.011 252.473   1
   0  -6  -8 123.092 320.464   3
   0   6  -8 413.386 418.558   4
   0  -6  -8 598.565 403.962  15
   0   6   8 429.217 530.775  19
   0  -6   8 425.442 372.341  16
   0  -6   8 891.213 451.311  10
   0   6   8 1022.78 487.096   9
   0  -6   9 198.377 579.707  19
   0  -6  -9-77.6630 377.843   3
   0   6   9 268.806 522.357  19
   0  -6  -9 670.770 480.361   5
   0   6  -9 129.622 250.110   1
   0   6  -9-107.284 402.933   4
   0  -6   9 169.317 351.831   9
   0   6   9 488.082 245.736   8
   0   6  -9 143.433 344.788  12
   0  -6   9 1844.81 584.677  11
   0  -6  -9 570.684 468.302  15
   0  -6   9 765.208 394.697  16
   0  -6   9 548.830 396.821  10
   0   6   9 72.1729 439.183  14
   0   6   9 481.170 453.029   9
   0   6  -9 69.4200 387.585   3
   0  -6 -10 6630.37 673.745   3
   0  -6  10 6639.99 769.280  16
   0  -6  10 8773.94 855.948  10
   0  -6 -10 6362.87 822.065   5
   0   6 -10 6700.22 648.348   1
   0  -6  10 6230.72 1065.71  19
   0   6  10 6413.60 783.064  14
   0   6  10 7229.52 907.255   9
   0   6 -10 6410.96 768.629   3
   0  -6  10 5957.17 741.292   9
   0  -6 -10 7241.37 832.367  15
   0   6 -10 6610.64 704.865  12
   0   6  10 7643.67 1019.20  19
   0  -6 -11-441.652 475.190   5
   0   6  11 77.0852 624.348  19
   0   6 -11 959.487 565.852   3
   0  -6  11-163.646 662.099  19
   0  -6  11 496.111 405.303   9
   0   6  11 147.159 491.717   9
   0   6 -11-684.060 416.864  15
   0  -6  11 843.150 445.210  10
   0  -6  11 436.808 388.552  16
   0  -6 -11 795.406 485.491  15
   0   6 -12 9840.09 1027.24   3
   0   6  12 7625.38 1102.21  19
   0  -6  12 10967.1 1051.20   9
   0  -6 -12 9963.29 1053.48  15
   0  -6 -12 9698.00 1077.11   5
   0   7   0 304.490 245.884   2
   0  -7   0-111.388 257.499  16
   0   7   0 110.792 338.063   8
   0   7   0 204.522 200.098   5
   0  -7   0 223.796 249.924  15
   0  -7   0 706.562 198.386  11
   0   7   0 173.144 149.217   9
   0   7   0-55.7750 220.381  10
   0  -7   0-174.124 337.623  13
   0  -7   0 102.264 269.577   4
   0   7   0 133.853 269.974   4
   0   7   0 149.214 226.429  15
   0   7   0 494.726 401.848  13
   0   7   0-239.193 237.356  16
   0  -7   0 162.721 264.921  10
   0  -7   0 73.7211 253.029   2
   0  -7   0 108.435 238.211   5
   0   7  -1 44496.4 1550.82   4
   0   7   1 44313.4 1340.37   4
   0   7   1 44999.3 1488.38  13
   0   7  -1 47688.5 1290.72   5
   0  -7  -1 43965.6 1385.95   2
   0  -7   1 49493.4 1658.83  13
   0   7  -1 45062.7 1678.99  13
   0  -7   1 45848.4 1411.16   2
   0  -7   1 46838.4 1374.13  11
   0   7  -1 49836.1 1359.38  11
   0   7   1 47948.0 1451.84  15
   0  -7   1 47807.7 1175.80   1
   0  -7   1 44635.9 1544.55   4
   0  -7   1 46500.7 1349.11  15
   0  -7  -1 47472.9 1438.94  15
   0  -7  -1 47654.4 1330.12   9
   0   7   1 46743.9 1426.89   5
   0   7   1 42953.1 1592.71   8
   0   7  -1 45661.4 1477.57  10
   0  -7  -1 46618.5 1419.76   5
   0   7   1 47777.2 1281.57   3
   0  -7  -1 44182.3 1392.32   4
   0   7   1 47375.8 1429.94  12
   0  -7   1 45968.9 1525.32  10
   0   7  -1 49305.3 1372.20  15
   0   7  -1 51518.5 1283.89   6
   0  -7   1 49960.7 1370.54  19
   0  -7  -1 50918.4 1322.93   6
   0  -7  -1 46242.8 1279.78  10
   0  -7   1 45917.3 1527.70  16
   0  -7  -1 44255.7 1569.96  13
   0  -7   1 46099.2 1268.32   5
   0   7  -1 45859.0 1483.79  16
   0  -7  -1 44975.5 1275.66  16
   0   7  -1 43672.2 1468.94   8
   0   7  -1 45868.1 1419.79   2
   0   7   1 43325.9 1353.85   9
   0   7   2 11912.0 453.813   4
   0  -7   2 11553.9 616.570  11
   0   7   2 10872.0 627.658   9
   0   7   2 11560.2 455.043  18
   0  -7  -2 11928.0 409.425  16
   0  -7  -2 11266.2 618.498   5
   0   7  -2 11193.4 426.770   9
   0   7  -2 11726.7 444.971   5
   0  -7  -2 13686.9 701.169   6
   0  -7   2 12234.7 702.479  19
   0   7   2 11826.8 458.374   3
   0   7   2 12001.7 736.239   8
   0   7  -2 11173.0 711.486   4
   0   7   2 11185.3 592.719  19
   0  -7  -2 10809.9 611.123  15
   0  -7   2 11524.5 710.308  16
   0  -7   2 11524.8 363.310   1
   0  -7   2 12690.2 687.108   6
   0  -7  -2 11200.0 466.851   4
   0  -7   2 11646.6 575.381   2
   0   7   2 12027.8 583.359  14
   0   7  -2 10741.1 355.281   1
   0  -7  -2 10576.3 616.557  13
   0   7  -2 12770.7 680.920   6
   0   7   2 11154.1 383.817  12
   0   7   2 12574.8 694.617   6
   0  -7   2 11392.2 701.763  10
   0   7  -2 10172.6 849.604  12
   0  -7  -2 10636.4 458.788   3
   0  -7  -2 11654.8 457.610  18
   0   7  -2 10008.0 766.267  13
   0   7   2 11692.2 531.694  13
   0   7   3 753.102 342.237   8
   0   7   3 680.978 442.525   6
   0  -7  -3 526.615 171.401  18
   0  -7  -3 470.570 231.191  13
   0  -7  -3 195.029 283.070  15
   0  -7   3 425.380 413.216  19
   0   7   3-4.24983 310.455  19
   0   7  -3 701.009 518.919  12
   0  -7   3 174.017 324.975  16
   0  -7  -3 199.748 181.807   3
   0   7  -3 582.423 446.762  13
   0  -7  -3 280.782 103.642   4
   0   7   3 654.173 171.689   3
   0   7  -3 438.539 350.537   4
   0   7  -3 402.549 184.708   9
   0  -7  -3 396.698 106.206  16
   0  -7   3 1170.72 495.889   6
   0  -7   3 309.802 294.042  11
   0   7   3-38.0647 283.533  14
   0  -7   3 412.199 167.860   9
   0   7  -3 462.284 215.724   7
   0   7   3 744.092 335.710   9
   0  -7  -3-105.505 312.314   5
   0  -7  -3 361.033 105.704  10
   0  -7  -3 397.377 176.014  11
   0  -7   3 317.197 341.967  10
   0   7   3 323.816 186.348  18
   0   7   3 308.278 220.420   7
   0   7   3 149.897 126.385  13
   0   7  -3 368.688 109.251   1
   0  -7  -4 7682.09 426.505  13
   0   7   4 6879.15 481.246  18
   0  -7   4 6747.93 599.817  11
   0   7   4 8430.38 872.301   6
   0   7  -4 6318.17 740.668  12
   0  -7   4 6576.57 437.591   9
   0  -7  -4 5784.59 547.830  15
   0   7   4 6459.48 623.899   9
   0   7  -4 5975.02 391.455   7
   0  -7   4 6507.75 745.449  19
   0  -7  -4 6633.44 423.308   3
   0   7   4 7061.85 554.449   8
   0  -7   4 7269.20 627.550  16
   0   7  -4 7119.40 359.253   1
   0  -7  -4 6803.37 330.914  16
   0  -7  -4 6426.65 579.572   5
   0  -7   4 8654.78 850.332   6
   0   7   4 7457.77 693.967  19
   0   7   4 6726.66 429.523   7
   0  -7  -4 6129.98 266.513   4
   0   7  -4 5377.34 618.907   4
   0  -7  -4 6735.63 328.488  10
   0   7   4 6626.88 540.147  14
   0   7  -4 7167.98 696.462  13
   0  -7   4 7022.59 617.159  10
   0   7  -5 33761.7 1050.88   7
   0  -7  -5 37208.1 1429.24  15
   0  -7  -5 36171.6 1197.14   3
   0  -7   5 42871.4 1892.92   6
   0  -7  -5 30471.1 882.815   4
   0  -7   5 35081.5 1457.49  11
   0   7   5 34515.0 1512.25   9
   0   7  -5 34902.1 1542.41   4
   0  -7  -5 35847.4 1094.10  16
   0   7   5 35236.1 1360.56  14
   0   7  -5 37523.9 1134.16   1
   0  -7   5 35938.5 1471.12  10
   0   7   5 32678.8 1289.37   8
   0   7   5 40365.1 1850.69   6
   0  -7  -5 34277.5 1418.50   5
   0  -7  -5 29664.6 919.521  13
   0   7  -5 35983.8 1530.36  13
   0  -7  -5 35451.4 1087.71  10
   0   7   5 35727.1 1654.38  19
   0  -7   5 34626.5 1457.06  16
   0  -7   5 39159.7 1820.59  19
   0  -7   5 36290.8 1261.05   9
   0   7   5 35351.7 1073.04   7
   0   7  -5 34864.8 1594.65  12
   0  -7  -6 873.870 416.988   5
   0  -7   6 996.028 529.036  11
   0  -7   6 956.177 479.166  10
   0  -7  -6 783.603 390.557  15
   0   7  -6 853.679 155.595   7
   0  -7  -6 580.606 86.1146   4
   0   7  -6 1087.44 419.229  13
   0  -7  -6 638.271 104.304   4
   0   7   6 598.815 290.975   8
   0  -7  -6 848.381 305.614   3
   0   7   6 942.625 525.853  19
   0   7   6 617.887 386.000  14
   0  -7   6 1343.54 701.276  19
   0  -7  -6 1507.25 282.852  10
   0   7  -6 734.082 464.324   4
   0   7   6 938.004 156.340   7
   0   7  -6 972.908 245.230   1
   0  -7   6 1145.46 328.356   9
   0  -7  -6 1409.73 284.222  16
   0   7   6 1169.08 494.615   9
   0  -7   6 605.940 446.882  16
   0   7  -6 1684.97 537.478  12
   0   7   7 13158.1 1148.46  19
   0   7  -7 13901.0 827.076  13
   0  -7   7 13716.1 1010.45  11
   0   7  -7 12114.0 979.705   4
   0  -7  -7 12384.5 940.489   5
   0  -7   7 13266.1 938.723  10
   0   7  -7 12999.2 707.404   1
   0  -7   7 12974.6 1252.81  19
   0  -7  -7 14084.3 786.610   3
   0   7   7 12801.2 762.209   8
   0  -7   7 12902.4 833.313   9
   0   7  -7 13293.3 977.075  12
   0  -7   7 14256.2 972.992  16
   0  -7  -7 14737.5 983.238  15
   0   7   7 12910.0 1018.40   9
   0   7   7 13138.7 923.328  14
   0   7  -8 4808.72 629.753  12
   0  -7   8 4607.09 682.636  11
   0   7  -8 3298.94 399.365   1
   0  -7   8 2850.88 767.144  19
   0   7   8 4536.21 795.629  19
   0   7   8 3237.93 532.747  14
   0   7   8 4538.23 498.420   8
   0  -7   8 3607.61 560.082  16
   0  -7   8 3633.99 588.647  10
   0  -7  -8 3319.92 594.491   5
   0  -7  -8 3883.12 641.481  15
   0   7  -8 3908.45 643.067   4
   0   7  -8 3794.88 552.980   3
   0  -7  -8 4199.32 506.364   3
   0   7  -8 4229.84 452.748  13
   0   7   8 3565.95 650.840   9
   0  -7   8 3949.12 529.585   9
   0   7   9 2709.31 635.630   9
   0  -7   9 2702.55 829.160  19
   0   7   9 2403.80 546.718  14
   0  -7   9 2414.46 524.674  10
   0  -7   9 3240.01 559.063   9
   0   7  -9 2065.65 525.655   3
   0   7   9 3768.75 765.551  19
   0   7  -9 2011.50 356.771   1
   0  -7  -9 3138.16 627.967   5
   0  -7   9 2917.29 546.354  16
   0  -7   9 3658.39 691.257  11
   0   7  -9 2422.55 535.268   4
   0   7  -9 2835.59 519.861  12
   0  -7  -9 4437.61 720.499  15
   0   7   9 3014.43 419.954   8
   0  -7  -9 2361.03 436.792   3
   0   7  10 880.497 491.370   9
   0  -7 -10 1590.72 443.106   3
   0  -7 -10 790.944 454.869  15
   0   7  10 916.872 491.175  14
   0  -7  10 1013.09 427.215  10
   0   7 -10 980.753 452.266   3
   0   7 -10 1396.94 413.390  12
   0  -7  10 1171.68 440.096   9
   0  -7 -10 834.769 491.655   5
   0   7  10 1671.28 664.109  19
   0  -7  10 1937.65 497.539  16
   0  -7  10 1114.07 744.761  19
   0  -7 -11 11391.9 1099.73   5
   0   7  11 10271.5 1036.28  14
   0  -7  11 12164.8 1051.65   9
   0  -7  11 11616.0 1342.82  19
   0   7  11 10630.0 1186.87  19
   0  -7 -11 10513.1 1063.14  15
   0  -7  11 10814.0 1017.24  16
   0   7 -11 10226.8 1030.77   3
   0   7  11 10405.0 1112.59   9
   0  -7  11 11119.3 1020.68  10
   0  -7 -12 435.816 514.800   5
   0  -7 -12 468.584 486.793  15
   0  -7  12 1137.44 503.252   9
   0   7  12 1339.01 691.931  19
   0   7 -12 1697.66 558.332   3
   0   8   0 38568.2 1069.92   9
   0  -8   0 37326.1 1266.85   2
   0  -8   0 39625.2 1199.94   5
   0   8   0 39744.0 1502.95  13
   0  -8   0 38901.6 1299.62  16
   0   8   0 36874.3 1317.45   4
   0   8   0 38851.4 1240.37  16
   0  -8   0 40494.8 1112.89  11
   0   8   0 41226.5 1474.56  12
   0   8   0 38179.4 1230.62  10
   0   8   0 39769.8 1215.87   5
   0  -8   0 38434.1 1289.12  10
   0  -8   0 40488.0 1252.35  15
   0  -8   0 41215.7 1388.15   4
   0   8   0 39188.1 1442.45   8
   0   8   1 6635.80 426.030   9
   0   8  -1 6401.30 707.627  12
   0  -8  -1 6946.48 336.452   6
   0  -8  -1 6706.29 497.489  15
   0   8   1 6891.84 362.929  16
   0  -8   1 6842.47 276.741   1
   0   8  -1 7031.40 366.355   5
   0   8   1 7009.42 429.566   4
   0  -8  -1 6556.32 367.237   9
   0   8   1 6098.14 346.136   3
   0  -8   1 5999.55 510.217  10
   0  -8  -1 5949.38 438.343   2
   0  -8  -1 6153.88 435.563   4
   0   8   1 5886.49 510.239  13
   0   8  -1 7272.74 405.558  11
   0   8  -1 7177.66 421.763  15
   0  -8  -1 6354.61 548.467  13
   0  -8  -1 6392.56 378.606  10
   0  -8   1 5966.20 521.273  16
   0  -8  -1 6177.76 374.582  16
   0   8  -1 6475.31 658.014  13
   0   8  -1 5992.32 544.135   4
   0   8  -1 6502.56 513.760   8
   0  -8   1 6385.29 377.491  19
   0   8   1 6491.12 628.454   8
   0  -8   1 6594.75 421.885  15
   0  -8  -1 6424.34 455.275   5
   0   8   1 6508.77 474.272  12
   0  -8   1 6454.40 475.078   2
   0  -8   1 6688.20 349.815   5
   0  -8   1 6252.82 414.136  11
   0  -8   2 778.354 317.761   6
   0  -8   2 663.288 86.7500   1
   0  -8  -2 680.811 130.301  10
   0   8   2 404.975 154.912   4
   0  -8   2 894.130 273.823   2
   0   8  -2 1268.92 413.153   4
   0   8  -2 634.092 145.011   5
   0  -8   2 997.612 324.165  19
   0  -8  -2 444.193 126.109  16
   0  -8  -2 1075.37 323.745  15
   0   8   2 772.818 218.315  13
   0  -8   2 807.528 299.479  11
   0  -8   2 394.551 346.415  16
   0   8   2 928.646 236.924  19
   0   8  -2 1237.04 542.242  12
   0  -8  -2 860.227 337.283   5
   0   8   2 676.687 401.722   8
   0   8   2 267.510 141.899   3
   0   8   2 1655.60 313.582  14
   0   8  -2 821.435 423.436  13
   0  -8  -2 402.193 152.976   4
   0  -8  -2 767.799 267.450   6
   0   8   2 738.597 154.064  12
   0   8  -2 422.684 224.394   8
   0   8   2 521.047 145.840  18
   0   8   2 653.354 295.018   9
   0  -8  -2 347.166 278.231  13
   0   8  -2 958.432 264.714   6
   0   8  -2 669.795 90.9493   1
   0   8  -2 687.455 127.247   9
   0  -8  -2 267.338 161.481   3
   0  -8   2 889.076 357.150  10
   0   8   3 79284.0 1976.66   3
   0  -8  -3 73069.0 1925.73   4
   0  -8  -3 73864.3 2237.95  15
   0  -8  -3 72513.5 2252.49   5
   0   8   3 72098.0 1984.03  13
   0   8  -3 68332.2 2381.78   4
   0  -8   3 72295.1 2363.28  16
   0   8  -3 74140.9 2639.94  12
   0   8   3 73854.7 2017.22  18
   0  -8  -3 78946.5 2222.15  13
   0  -8  -3 75691.7 1997.12   3
   0   8   3 74916.4 2274.16  19
   0  -8   3 70656.7 2344.11  10
   0   8   3 73484.6 2158.75  14
   0  -8   3 83052.5 2466.22   6
   0   8  -3 69894.4 2003.18   8
   0   8   3 84414.2 2464.39   6
   0   8  -3 79919.7 1861.68   1
   0   8   3 71615.4 2288.55   9
   0   8  -3 72726.3 2508.10  13
   0  -8  -3 73045.5 1990.57  18
   0  -8   3 73992.7 2266.80  11
   0   8  -3 73601.9 2011.55   9
   0  -8   3 76442.6 2447.71  19
   0   8   3 72547.0 2340.77   8
   0  -8  -4 3251.57 220.293  10
   0  -8   4 3400.99 317.335   9
   0   8  -4 3057.04 231.698   8
   0   8   4 3277.92 507.390   9
   0   8   4 3504.06 367.623  18
   0   8   4 4432.84 636.421   6
   0   8  -4 3632.65 244.158   1
   0  -8   4 3972.13 539.883  10
   0  -8  -4 4080.78 352.525  13
   0   8   4 3920.67 258.948  13
   0   8   4 4016.56 481.173   8
   0   8  -4 4015.48 699.884  12
   0   8  -4 3246.56 533.129   4
   0   8   4 3472.01 515.459  19
   0  -8   4 3579.74 628.834  19
   0  -8  -4 3470.65 458.562  15
   0  -8  -4 3371.56 205.536   4
   0   8  -4 3944.98 571.154  13
   0  -8   4 2784.92 493.902  16
   0  -8   4 4297.49 684.738   6
   0  -8  -4 3273.34 222.651  16
   0  -8  -4 2965.02 308.238   3
   0  -8   4 3189.52 487.161  11
   0   8   4 3341.64 420.097  14
   0  -8  -4 3734.15 495.950   5
   0   8   5 353.525 357.600  14
   0  -8   5 628.069 523.279  19
   0   8  -5 736.437 517.652  12
   0   8   5 492.414 405.276   9
   0  -8  -5 420.072 153.210  16
   0   8  -5 461.166 159.885   1
   0  -8   5 695.505 261.349   9
   0  -8  -5 454.817 153.517  10
   0  -8  -5 495.008 129.113  13
   0  -8   5 393.583 373.550  10
   0  -8   5-20.0668 365.897  16
   0   8   5 257.948 307.521   8
   0  -8  -5 453.750 82.5162   4
   0  -8  -5 335.260 341.243  15
   0   8   5 292.135 415.079  19
   0   8  -5 1153.38 478.768  13
   0   8  -5 536.002 436.280   4
   0  -8   5 769.463 600.465   6
   0  -8   5 608.605 396.313  11
   0  -8  -5 661.232 256.609   3
   0  -8  -5 499.227 388.851   5
   0  -8  -6 18210.3 775.447  16
   0   8   6 20094.9 1273.97  19
   0   8   6 17907.7 688.335   7
   0   8  -6 19156.7 1201.81  12
   0  -8   6 19121.6 1106.88  10
   0   8   6 17382.5 1018.25  14
   0   8  -6 19511.0 800.717   1
   0   8  -6 18495.0 709.073   7
   0   8  -6 18361.2 1088.54  13
   0  -8   6 19167.5 1357.13  19
   0  -8  -6 19775.0 1106.25  15
   0   8  -6 18502.2 1204.59   4
   0  -8  -6 18859.2 878.677   3
   0  -8  -6 18880.5 781.760  10
   0  -8   6 19060.1 1118.07  16
   0   8   6 18384.6 962.193   8
   0  -8   6 18533.8 923.393   9
   0  -8  -6 17732.1 1076.47   5
   0   8   6 18389.2 1169.11   9
   0  -8   6 18761.1 1145.86  11
   0  -8   7 7513.50 998.182  19
   0   8  -7 6758.25 505.005   1
   0   8  -7 6356.00 630.141  13
   0   8   7 7387.78 611.751   8
   0  -8   7 6318.33 593.483   9
   0  -8   7 6544.23 720.660  16
   0   8  -7 6855.10 789.754   4
   0   8  -7 6030.60 735.378  12
   0  -8   7 7219.08 794.038  11
   0  -8  -7 5707.04 710.875  15
   0   8   7 5506.42 665.418  14
   0   8   7 6367.08 778.828   9
   0  -8  -7 6604.00 565.235   3
   0   8   7 6957.17 851.271  19
   0  -8  -7 5427.74 660.640   5
   0  -8   7 6409.23 725.268  10
   0   8   8-411.601 543.918  19
   0   8  -8 176.112 258.414  13
   0   8  -8 202.914 229.928   1
   0   8  -8 228.780 383.496   3
   0   8   8 814.259 317.705   8
   0  -8   8 820.611 616.342  19
   0   8   8 111.020 386.823  14
   0  -8   8-8.72584 375.689  16
   0  -8   8 51.7658 290.702   9
   0   8  -8 67.9316 410.366  12
   0  -8   8 154.476 435.788  11
   0  -8  -8 67.4891 434.865  15
   0  -8  -8 32.4387 301.264   3
   0  -8   8-32.5823 362.328  10
   0   8   8 140.675 466.377   9
   0  -8  -8 627.959 440.674   5
   0   8  -8-180.454 483.720   4
   0  -8  -9 18955.3 1299.99   5
   0  -8   9 21647.7 1414.59  11
   0   8   9 19588.6 1395.46   9
   0   8   9 21638.5 1100.49   8
   0  -8   9 21497.0 1228.80   9
   0  -8   9 19092.4 1553.99  19
   0   8  -9 22368.0 1078.82   1
   0  -8  -9 21328.5 1387.02  15
   0   8  -9 18803.5 1230.94  12
   0   8  -9 19439.4 1267.76   3
   0  -8  -9 22506.5 1154.93   3
   0   8  -9 21574.3 1374.11   4
   0   8   9 20667.1 1486.42  19
   0  -8   9 21188.6 1328.27  16
   0  -8   9 21120.2 1318.64  10
   0   8   9 19211.9 1260.86  14
   0  -8  10 5089.73 942.432  19
   0   8  10 4797.22 842.660  19
   0  -8 -10 3170.54 634.977   5
   0   8  10 3862.76 760.112   9
   0   8 -10 2900.17 551.891  12
   0   8  10 4287.48 715.270  14
   0  -8  10 3600.74 646.630  16
   0  -8 -10 2535.60 600.967  15
   0  -8  10 3450.21 574.636   9
   0  -8  10 4695.92 671.918  10
   0   8 -10 2939.01 604.249   3
   0  -8  11-202.584 635.875  19
   0   8  11 208.876 601.073  19
   0   8  11 1477.61 572.420  14
   0  -8  11 73.2586 431.091  16
   0  -8 -11-248.186 489.824  15
   0   8  11-931.834 539.221   9
   0  -8  11 340.942 466.540  10
   0  -8 -11-134.329 457.492   5
   0   8 -11-227.106 454.734   3
   0  -8  11 398.795 434.761   9
   0  -8  12 5931.18 830.375  16
   0   8 -12 5318.42 832.617   3
   0  -8 -12 5265.82 869.811   5
   0  -8 -12 4365.15 808.625  15
   0  -8  12 5624.07 809.065  10
   0   8  12 5242.35 970.857  19
   0   9   0 82.5093 366.459  13
   0   9   0 161.863 193.806   5
   0  -9   0 117.975 262.265  16
   0  -9   0-125.403 263.503  10
   0   9   0-322.077 418.530  12
   0  -9   0 42.0341 212.326   5
   0   9   0-111.614 275.195   4
   0  -9   0 23.6008 267.650   2
   0   9   0-85.5100 199.120  16
   0  -9   0-161.827 247.981  15
   0   9   0 20.6737 189.667  10
   0   9   0 51.6678 128.035   9
   0  -9   0 55.7865 173.595  11
   0   9   0 381.561 371.295   8
   0  -9  -1 1194.55 312.867  15
   0   9   1 1214.53 200.284  16
   0   9   1 1004.94 201.088   3
   0   9   1 724.081 385.499   8
   0  -9   1 323.624 301.276  16
   0  -9   1 1037.53 314.056   2
   0  -9   1 830.558 341.035  10
   0   9   1 829.180 250.068   4
   0  -9  -1 834.068 258.815   4
   0  -9  -1 896.529 222.251  16
   0   9  -1 849.024 445.941  13
   0  -9   1 1031.75 201.281   5
   0   9   1 371.625 296.327  13
   0  -9  -1 970.592 270.733   5
   0   9  -1 1326.63 363.737   8
   0  -9  -1 1029.66 293.642   2
   0   9   1 1121.08 194.456  10
   0   9  -1 975.382 187.948   5
   0   9   1 645.135 297.283  12
   0   9   1 894.222 243.215   9
   0  -9   1 1182.03 242.090  15
   0  -9   1 928.992 185.186  19
   0   9  -1 1369.65 227.760  11
   0  -9   1 1216.31 134.297   1
   0  -9  -1 978.608 220.496  10
   0  -9   1 779.532 236.831  11
   0   9  -1 490.306 345.224   4
   0  -9  -1 1081.23 205.841   9
   0   9  -1 946.745 454.684  12
   0   9  -2 63777.5 1663.39   5
   0  -9  -2 60470.5 1887.71   5
   0  -9   2 61935.4 1872.54  11
   0  -9  -2 60201.1 1605.61  16
   0   9   2 65741.9 1672.15   3
   0   9   2 60092.4 1669.82  19
   0   9  -2 58898.6 1505.62   1
   0  -9  -2 60356.2 1898.65  15
   0  -9  -2 63918.7 2019.74  13
   0  -9   2 61863.0 1888.79  19
   0  -9  -2 59770.3 1600.84  10
   0   9  -2 56806.1 2036.85   4
   0   9   2 60596.0 2087.62   8
   0   9  -2 62469.9 2314.98  12
   0   9  -2 71771.7 1841.39   6
   0  -9   2 59160.0 2026.23  16
   0   9  -2 60708.7 1856.19   8
   0  -9   2 59207.8 2020.31  10
   0  -9   2 59880.1 1498.05   1
   0  -9   2 59951.1 1847.19   2
   0   9  -2 61233.4 1570.97   9
   0  -9  -2 61534.1 1766.14   4
   0   9   2 60727.0 1680.64   4
   0  -9  -2 68926.3 1872.19   6
   0   9  -2 60346.6 2196.62  13
   0   9   2 55868.1 1856.36   9
   0   9   2 64457.3 1624.93  18
   0   9   2 61480.4 1827.09  13
   0   9   2 61377.9 1644.21  12
   0   9   3 188.339 325.015   9
   0   9   3 3.14407 290.354  14
   0   9   3 168.455 186.512  13
   0  -9   3-16.4763 393.027  10
   0  -9   3 9.47070 357.557   6
   0   9  -3 714.428 473.349  13
   0  -9  -3 192.427 329.045   5
   0  -9  -3 47.8555 137.952   4
   0  -9   3 473.090 350.974  11
   0   9  -3 71.8572 83.7831   1
   0  -9  -3-35.1068 237.390  13
   0   9   3-196.410 156.528   3
   0  -9  -3-244.456 329.328  15
   0   9  -3 26.6031 157.247   9
   0   9   3 364.116 405.961   8
   0  -9  -3 8.37181 181.147   3
   0   9   3-144.280 264.905  19
   0   9  -3 53.8815 383.293   4
   0  -9   3 381.867 428.425  16
   0   9  -3 91.9563 205.330   8
   0   9   3-75.3007 167.584  18
   0   9  -3 715.013 619.774  12
   0  -9  -3 127.513 157.325  18
   0  -9   3-471.161 409.561  19
   0   9   4 37763.9 1458.95  19
   0  -9  -4 33835.9 959.658  10
   0  -9  -4 36048.2 1393.18  15
   0  -9  -4 33903.2 964.861  16
   0  -9   4 36991.1 1597.75  19
   0  -9   4 36230.4 1501.27  10
   0  -9   4 30994.6 923.539  17
   0   9   4 36095.8 1435.95   8
   0   9  -4 36179.4 1570.10   4
   0   9  -4 36974.6 1716.91  12
   0  -9  -4 36240.0 1415.40   5
   0   9   4 36454.0 1064.75  13
   0  -9   4 34491.1 1416.20  11
   0   9  -4 36022.7 1050.65   8
   0  -9   4 34815.2 1484.27  16
   0   9   4 33934.8 1296.63  14
   0   9  -4 35559.6 1604.72  13
   0   9   4 35072.1 1192.08  18
   0  -9  -4 33975.1 984.956   4
   0   9   4 32737.2 1438.25   9
   0  -9   4 41074.4 1637.13   6
   0  -9  -4 37358.9 1150.37   3
   0   9  -4 37607.8 992.024   1
   0  -9  -4 38780.9 1255.17  13
   0   9   5 74.4541 377.533  19
   0   9   5 229.626 407.893   9
   0  -9   5-55.9196 509.800  19
   0  -9  -5 2.67428 119.304  16
   0  -9   5-106.551 390.173  11
   0   9  -5 471.706 445.092  13
   0  -9   5 410.969 435.431  10
   0   9  -5 45.6316 437.948   4
   0  -9  -5 192.719 372.941  15
   0  -9  -5 184.169 371.862   5
   0   9   5 301.073 303.056   8
   0  -9   5 161.401 237.876   9
   0  -9  -5 280.257 120.436  10
   0   9   5 651.266 348.402  14
   0  -9  -5-432.178 279.444   3
   0  -9   5 46.3424 388.281  16
   0   9  -5 804.899 526.782  12
   0  -9  -5 418.981 162.970  13
   0  -9  -5 299.699 86.0807   4
   0   9  -5 158.493 143.826   1
   0   9   5 160.447 252.004  18
   0  -9  -6 872.451 431.943  15
   0   9   6 1646.39 466.353  14
   0  -9  -6 2917.38 411.295   3
   0  -9   6 2222.56 367.012   9
   0  -9   6 1875.97 515.008  10
   0  -9  -6 1819.77 250.514  16
   0   9   6 2355.66 549.041   9
   0  -9  -6 1106.25 113.021  13
   0   9  -6 1591.98 484.194  13
   0   9  -6 1781.64 587.792  12
   0   9  -6 2084.82 261.974   1
   0  -9   6 1796.09 505.910  11
   0  -9  -6 1997.74 246.919  10
   0   9   6 1803.34 546.294  19
   0   9  -6 1418.98 514.071   4
   0   9   6 1623.10 374.650   8
   0  -9  -6 1325.39 486.208   5
   0  -9   6 1615.07 495.756  16
   0  -9   6 1803.84 649.206  19
   0   9   7-418.026 482.573  19
   0   9  -7 150.045 216.121   1
   0  -9   7 110.246 292.116   9
   0   9   7 795.570 359.907   8
   0   9   7 205.053 514.696   9
   0  -9   7-549.933 661.180  19
   0  -9   7 785.493 511.982  10
   0   9  -7 176.402 354.687  13
   0  -9  -7-361.500 484.963   5
   0  -9  -7 13.5430 437.032  15
   0  -9   7 353.265 438.841  16
   0   9  -7 272.247 483.447  12
   0  -9  -7 778.415 366.058   3
   0   9   7-152.258 413.122  14
   0   9  -7-47.4514 523.550   4
   0  -9   7-348.886 479.609  11
   0  -9   8 21345.7 1316.84  16
   0  -9   8 20617.0 1337.96  11
   0  -9  -8 22564.0 1083.71   3
   0   9  -8 18242.4 1248.40  12
   0   9  -8 22135.0 1392.60   4
   0   9   8 21453.3 1416.06  19
   0  -9  -8 20495.2 1277.73  15
   0   9  -8 19626.8 1069.39  13
   0   9   8 21503.2 1105.17   8
   0  -9  -8 19549.4 1274.23   5
   0   9  -8 21839.4 978.810   1
   0  -9   8 22784.2 1185.84   9
   0   9   8 21030.5 1248.36  14
   0   9   8 18793.2 1315.53   9
   0  -9   8 20609.6 1272.90  10
   0  -9   8 19049.0 1516.87  19
   0  -9   9 290.511 349.113   9
   0   9   9 64.4436 374.734  14
   0   9  -9 625.938 447.418   4
   0  -9   9 386.377 407.363  10
   0   9   9 517.251 333.375   8
   0   9   9-207.918 562.243  19
   0  -9   9 274.972 422.891  16
   0  -9  -9 777.247 364.482   3
   0  -9   9 1332.95 594.609  11
   0  -9  -9 453.632 491.066  15
   0   9  -9 177.287 394.718  12
   0   9   9-85.6589 470.702   9
   0   9  -9-317.006 431.344   3
   0  -9  -9 40.6421 467.934   5
   0  -9   9 303.801 604.397  19
   0  -9  10 10211.9 974.872  10
   0  -9  10 10692.8 996.212  16
   0   9  10 8794.50 1022.41   9
   0  -9  10 9351.02 861.037   9
   0   9  10 7461.98 952.635  19
   0  -9 -10 8338.26 957.538   5
   0  -9  10 9835.35 1215.00  19
   0  -9 -10 10253.8 1012.04  15
   0   9  10 8324.44 899.793  14
   0   9 -10 8320.47 887.713   3
   0   9 -10 8319.76 864.508  12
   0  -9  11 85.5778 422.887  16
   0   9  11 813.002 550.149  14
   0  -9  11 31.1441 633.933  19
   0  -9 -11-135.318 457.296  15
   0  -9  11 716.615 523.003  10
   0   9  11 23.9680 554.949  19
   0  -9 -11 425.589 492.360   5
   0   9  11-20.4966 462.589   9
   0   9 -11-106.021 475.129   3
   0  -9  12 2669.69 643.446  10
   0  -9 -12 1696.65 641.611  15
   0   9  12 2218.81 738.189  19
   0  -9 -12 3483.05 763.570   5
   0  -9  12 2812.74 672.113  16
   0   9 -12 3364.15 718.040   3
   0 -10   0 6236.85 501.914  10
   0  10   0 5975.93 508.330   4
   0  10   0 7437.61 638.695  12
   0 -10   0 5568.93 477.566  16
   0  10   0 5650.72 319.761   9
   0 -10   0 6262.71 356.994  11
   0 -10   0 5884.06 486.372   2
   0 -10   0 5606.59 452.249  15
   0 -10   0 6802.40 443.878   5
   0  10   0 6740.59 623.471   8
   0  10   0 6480.68 625.612  13
   0 -10  -1 5144.78 389.663  10
   0  10  -1 5265.01 531.040   8
   0  10  -1 3845.59 501.862   4
   0  10   1 5157.14 431.760   4
   0  10  -1 5134.03 644.858  13
   0  10   1 5344.94 532.022  13
   0 -10   1 4660.55 521.456  16
   0 -10   1 4833.11 411.904  15
   0  10   1 5139.31 472.800  12
   0 -10   1 4747.23 522.345  10
   0 -10   1 4843.37 345.165   5
   0 -10   1 5301.21 479.085   2
   0 -10   1 4905.42 315.304  19
   0  10   1 5306.43 393.268   9
   0 -10  -1 4581.76 429.766   5
   0 -10  -1 4967.11 443.812   2
   0 -10  -1 5046.69 466.370  15
   0  10   1 4957.70 603.064   8
   0 -10  -1 5196.19 345.850   9
   0  10  -1 5563.59 677.760  12
   0  10  -1 5343.77 353.623   5
   0 -10  -1 5243.75 392.630  16
   0 -10   1 5139.05 264.968   1
   0  10   1 5346.66 360.266  10
   0  10   1 5167.36 354.942  16
   0 -10   1 4518.22 392.178  11
   0 -10   2 1204.62 302.146  19
   0  10  -2 2471.58 283.251   6
   0  10   2 1617.93 250.442   4
   0 -10  -2 1450.43 195.417  16
   0  10   2 1858.75 325.019  13
   0  10   2 1952.96 236.561   3
   0  10  -2 1778.55 325.077   8
   0 -10   2 1761.94 357.077   2
   0 -10   2 1377.23 333.739  11
   0  10  -2 2001.77 517.328  13
   0  10   2 2666.43 547.862   8
   0 -10  -2 2328.15 296.588   6
   0  10   2 2241.52 217.400  18
   0  10  -2 1629.39 433.368   4
   0 -10   2 1812.39 447.682  16
   0 -10  -2 1990.27 314.373   2
   0  10  -2 1984.28 612.516  12
   0  10  -2 1913.96 219.577   5
   0 -10  -2 1966.63 280.442   4
   0 -10  -2 2256.48 381.566  15
   0 -10   2 1812.81 128.440   1
   0  10   2 1753.49 359.220   9
   0  10   2 2535.37 268.073  12
   0 -10  -2 2298.97 402.891   5
   0 -10  -2 1740.89 200.908  10
   0 -10   2 1927.00 475.525  10
   0  10  -2 1186.20 129.930   1
   0  10   2 1775.43 192.691  19
   0  10  -2 1879.36 167.029   9
   0 -10   3 86651.2 2572.82  19
   0  10   3 80504.7 2319.73  19
   0  10  -3 82712.9 2146.32   9
   0 -10   3 82998.7 2637.66  16
   0  10   3 89104.0 2153.37   3
   0  10   3 83357.2 2167.01  18
   0  10   3 79698.1 2499.77   9
   0  10   3 84891.9 2125.96   4
   0  10   3 72878.9 1932.58  12
   0  10  -3 84330.3 2828.34  13
   0 -10  -3 78737.7 2472.12   5
   0 -10  -3 81259.8 2163.21   3
   0  10   3 80832.7 2614.50   8
   0 -10  -3 81377.8 2032.07  16
   0 -10   3 82584.7 2482.93  11
   0  10  -3 86089.4 2151.64   5
   0 -10  -3 80720.0 2469.47  15
   0 -10  -3 80823.1 2204.57   4
   0 -10   3 79648.5 2603.05  10
   0  10  -3 85292.2 2320.77   8
   0  10  -3 91454.8 2997.31  12
   0  10   3 80773.4 2366.36  14
   0  10   3 79301.2 2240.91  13
   0  10  -3 77826.7 2635.96   4
   0  10  -3 80070.8 1966.64   1
   0 -10  -3 82988.0 2033.55  10
   0  10  -4 3479.52 222.377   1
   0 -10  -4 2797.70 325.151   3
   0  10  -4 3825.25 630.811  13
   0 -10  -4 3012.16 473.717  15
   0 -10   4 3693.06 574.473  10
   0  10  -4 2051.52 504.337   4
   0 -10  -4 2684.46 468.858   5
   0 -10  -4 2723.17 199.421  10
   0  10   4 2853.98 419.994  19
   0  10   4 2598.65 498.014   9
   0 -10   4 3167.40 551.405  19
   0 -10  -4 3289.95 370.393  13
   0  10   4 3292.40 537.712   8
   0 -10   4 3355.64 237.223  17
   0  10  -4 3262.29 295.980   8
   0 -10   4 3248.79 522.614  11
   0 -10   4 3641.98 572.169  16
   0  10   4 3052.33 342.983  18
   0  10  -4 2502.07 644.329  12
   0 -10  -4 2640.19 201.713  16
   0 -10  -4 3226.31 251.560   4
   0  10   4 2612.57 387.072  14
   0  10   4 2946.47 280.445  13
   0 -10  -5 874.924 411.495  15
   0  10   5 2533.56 459.888  14
   0 -10  -5 1351.44 155.356   4
   0 -10  -5 1147.10 456.039   5
   0 -10   5 1509.43 506.092  10
   0 -10   5 2091.00 514.564  11
   0  10  -5 1404.87 500.345  13
   0  10  -5 1595.88 199.267   1
   0 -10   5 1208.17 489.733  16
   0 -10  -5 958.880 288.664   3
   0  10   5 1820.17 539.178   9
   0  10  -5 1803.24 608.550  12
   0 -10   5 1696.63 569.485  19
   0 -10  -5 1676.74 239.778  13
   0  10   5 1993.91 435.686   8
   0  10   5 1616.51 324.305  18
   0 -10  -5 1632.70 177.912  16
   0  10  -5 896.281 471.769   4
   0 -10  -5 1355.05 161.222  10
   0  10  -5 1205.81 105.990   8
   0  10   5 1568.13 460.106  19
   0  10  -6 4439.41 699.831   4
   0  10  -6 5001.10 773.511  12
   0 -10  -6 5836.16 367.969  10
   0  10   6 5411.73 584.946   8
   0 -10  -6 6012.91 700.116  15
   0  10  -6 6044.74 716.418  13
   0 -10   6 5630.47 703.519  10
   0 -10  -6 5563.19 363.428  16
   0 -10  -6 6283.68 706.403   5
   0 -10  -6 5084.82 472.493   3
   0 -10   6 5305.43 804.019  19
   0  10  -6 6079.84 390.996   1
   0 -10   6 6134.27 529.185   9
   0  10   6 6068.69 704.023  19
   0  10   6 5517.87 655.396  14
   0  10   6 6113.68 771.290   9
   0 -10  -6 4366.64 270.303  13
   0 -10   6 5458.81 703.091  16
   0 -10   6 6413.89 735.615  11
   0 -10   7 5331.94 725.593  11
   0  10  -7 5351.83 754.320   4
   0  10  -7 5395.71 417.554   1
   0  10  -7 4673.86 725.952  12
   0  10  -7 4798.15 628.886  13
   0 -10  -7 5203.59 702.771   5
   0  10   7 5685.62 660.521  14
   0  10   7 5048.14 565.556   8
   0 -10  -7 4932.92 666.471  15
   0  10   7 5192.44 728.675   9
   0 -10  -7 7149.09 597.094   3
   0 -10   7 5665.14 723.743  10
   0 -10   7 5434.04 719.479  16
   0  10   7 4298.46 677.292  19
   0 -10   7 5239.03 551.536   9
   0 -10   7 3774.18 771.668  19
   0  10   8 3.51026 441.548  19
   0 -10  -8-409.573 458.731  15
   0  10   8 383.825 304.091   8
   0  10  -8 335.456 447.866   4
   0  10  -8 281.786 223.739   1
   0  10   8-33.8578 398.639  14
   0 -10  -8-489.488 463.628   5
   0  10  -8-72.5174 293.595  13
   0 -10   8-197.760 629.392  19
   0 -10  -8 729.372 355.684   3
   0 -10   8 443.013 422.437  16
   0  10   8 281.998 447.364   9
   0 -10   8-177.626 410.585  10
   0 -10   8 298.925 495.076  11
   0  10  -8 606.053 491.120  12
   0 -10   8 352.570 328.780   9
   0  10  -9 21608.0 1423.15   4
   0  10  -9 17540.6 1234.91   3
   0  10  -9 19713.3 1309.90  12
   0  10   9 19279.4 1385.15  19
   0 -10   9 16201.7 1431.73  19
   0 -10   9 21164.0 1366.27  10
   0  10   9 18690.0 1252.23  14
   0  10   9 19676.0 1115.45   8
   0 -10   9 19896.3 1166.68   9
   0 -10  -9 18494.6 1330.88   5
   0 -10  -9 19875.5 1365.83  15
   0  10   9 18641.7 1393.18   9
   0 -10   9 20333.5 1403.47  11
   0 -10   9 20494.2 1363.75  16
   0 -10 -10 1870.99 623.808  15
   0  10 -10 2004.43 545.545   4
   0 -10  10 2409.36 604.342  16
   0  10  10 1755.27 624.835   9
   0 -10  10 1292.05 651.549  19
   0  10  10 643.013 539.433  19
   0  10 -10 697.227 446.478   3
   0 -10 -10 1436.00 533.998   5
   0  10 -10 998.994 448.836  12
   0 -10  10 2061.57 567.736  10
   0  10  10 1301.53 497.972  14
   0 -10 -11 212.732 474.243  15
   0  10  11 386.951 549.063  19
   0 -10 -11 65.9688 494.861   5
   0  10  11-181.488 453.575  14
   0  10 -11-178.636 441.592  12
   0 -10  11-730.327 495.215  10
   0  10  11-45.6847 495.543   9
   0 -10  11 423.331 456.312  16
   0  10 -11-290.791 524.178   3
   0 -10  11 661.289 657.807  19
   0 -10  12 1105.81 551.270  10
   0 -10 -12 961.177 615.668  15
   0 -10 -12 1921.61 694.049   5
   0  10  12 2750.06 734.818  19
   0 -10  12 1526.83 573.246  16
   0 -11   0-218.394 158.528   1
   0  11   0-383.207 413.307  13
   0  11   0 61.0230 276.217   4
   0 -11   0 158.881 245.189   5
   0 -11   0 247.819 322.151   2
   0 -11   0 111.150 291.562  10
   0  11   0 3.18121 146.996   9
   0  11   0-164.788 373.124   8
   0 -11   0 16.7426 282.263  16
   0  11   0-68.8293 403.018  12
   0 -11   0 66.8562 275.424  15
   0 -11   0-334.897 196.488  11
   0 -11   1 29465.6 1275.38  16
   0 -11  -1 32473.0 1112.49  16
   0 -11   1 29912.8 1080.94  11
   0 -11  -1 30710.1 1157.16   5
   0  11  -1 29506.4 1305.85   4
   0 -11  -1 30911.4 1191.64  15
   0  11   1 33851.6 1245.19  12
   0  11   1 31498.5 1045.47  10
   0 -11  -1 32459.9 1109.78  10
   0  11  -1 30000.8 1455.82  13
   0 -11   1 30055.5 1191.33   2
   0 -11   1 30634.5 1024.44   5
   0  11  -1 32778.7 1331.62   8
   0  11  -1 33188.7 1505.19  12
   0 -11   1 31137.8 1290.35  10
   0  11   1 30605.8 1298.06  13
   0  11   1 30197.4 1408.85   8
   0 -11   1 32161.2 914.836   1
   0  11   1 30522.7 1041.73  16
   0 -11  -1 29762.7 1169.32   2
   0  11   1 30327.9 1141.10   4
   0 -11   1 30637.3 1119.80  15
   0  11   1 30123.0 1068.53   9
   0 -11   1 31039.4 956.559  19
   0 -11  -2 19012.7 714.452   6
   0  11  -2 16453.9 548.277   9
   0  11  -2 16528.9 1106.39  13
   0 -11   2 16905.2 512.977   1
   0 -11   2 16945.0 971.900  16
   0 -11  -2 16301.9 655.269  16
   0 -11  -2 14966.2 775.315   2
   0  11   2 15050.9 806.329  13
   0  11   2 17602.3 670.089   3
   0  11   2 14799.0 532.869  19
   0 -11  -2 16809.2 845.653   5
   0 -11   2 16533.1 815.756  11
   0 -11   2 16973.9 839.599   2
   0 -11  -2 16425.7 651.415  10
   0 -11  -2 16571.9 876.472  15
   0  11  -2 17046.9 1171.57  12
   0 -11   2 17098.1 780.570  19
   0  11   2 16616.5 705.614   4
   0  11  -2 16356.2 863.620   8
   0  11   2 16822.8 688.622  12
   0  11  -2 15920.6 973.912   4
   0 -11   2 16073.1 962.272  10
   0  11   2 16851.7 1040.53   8
   0  11   2 15853.1 830.254   9
   0  11   2 17677.5 614.751  18
   0 -11   3 1065.98 446.620  10
   0  11  -3 802.544 297.260   8
   0  11  -3 488.333 593.553  12
   0 -11   3 626.567 321.640  19
   0  11  -3 599.299 455.700  13
   0  11   3 572.132 239.795  13
   0 -11  -3 345.962 123.764  10
   0 -11  -3 1003.42 381.426  15
   0  11  -3-709.177 483.854   4
   0 -11  -3 310.194 189.416   4
   0  11  -3 525.555 95.7917   1
   0  11   3 691.296 383.656   9
   0  11   3 1162.35 491.997   8
   0  11   3 441.559 162.391   3
   0 -11  -3 278.185 123.742  16
   0  11   3 414.961 100.484  12
   0 -11  -3 413.607 351.275   5
   0 -11   3 1037.46 452.178  16
   0  11   3 573.101 219.499  19
   0  11   3 751.459 199.649   4
   0  11  -3 728.947 167.859   9
   0 -11   3 839.014 359.273  11
   0  11   3 1077.71 363.433  14
   0  11   3 399.833 171.778  18
   0 -11   4 15829.3 1036.67  10
   0 -11  -4 15638.7 535.526  10
   0 -11   4 16879.3 1035.03  19
   0  11   4 15642.6 693.419  13
   0 -11  -4 15233.0 936.769   5
   0 -11   4 15516.7 948.802  11
   0 -11  -4 15061.1 537.263  16
   0 -11   4 15099.7 1021.22  16
   0  11  -4 17701.4 718.643   8
   0 -11  -4 16327.3 659.059   4
   0  11   4 15084.1 712.410  18
   0  11   4 14713.1 945.356   9
   0 -11  -4 16118.9 542.676  16
   0 -11  -4 14943.9 533.737  10
   0  11  -4 14864.2 1033.17   4
   0 -11  -4 16101.1 702.531   3
   0  11  -4 15892.9 1125.74  13
   0 -11   4 16039.2 617.016  17
   0  11   4 16667.3 877.900  14
   0  11   4 14954.7 964.903   8
   0 -11  -4 15833.6 950.537  15
   0  11  -4 17307.7 545.698   1
   0  11  -4 16336.2 1214.25  12
   0  11   4 15763.5 845.218  19
   0  11  -5 24941.4 1382.97  13
   0  11   5 22802.3 1162.80  19
   0 -11  -5 23290.3 1212.63  15
   0  11  -5 21565.6 683.208   8
   0  11   5 24653.9 1304.77   9
   0 -11  -5 21911.2 715.651  10
   0 -11  -5 24553.9 941.729  13
   0 -11  -5 22337.9 1210.39   5
   0  11   5 22870.7 1192.08   8
   0  11  -5 24062.4 1366.13   4
   0  11   5 25473.5 1163.90  14
   0 -11   5 23361.8 1347.48  19
   0 -11  -5 24819.7 972.801   3
   0 -11   5 23843.1 1267.33  11
   0  11  -5 25796.8 790.997   1
   0  11  -5 22950.8 1432.72  12
   0  11   5 21957.6 1000.70  18
   0 -11  -5 22836.2 774.183   4
   0 -11   5 22299.7 1267.06  10
   0 -11   5 23655.2 1307.09  16
   0 -11  -5 21598.1 715.083  16
   0  11   5 23615.1 836.071  13
   0 -11  -6 958.155 485.234  15
   0 -11   6 1142.51 502.658  11
   0 -11   6 986.115 603.374  19
   0  11  -6 839.662 188.044   1
   0  11  -6 1135.37 638.567  12
   0 -11  -6 1075.10 501.648   5
   0  11  -6 1136.81 533.063  13
   0 -11   6 1219.69 519.163  10
   0  11  -6-352.242 546.105   4
   0  11   6 368.819 400.668  19
   0  11   6 863.412 442.960  14
   0  11   6 848.361 394.896   8
   0  11   6 802.944 479.304   9
   0 -11  -6 655.655 319.850   3
   0 -11   6 1006.07 502.192  16
   0 -11   7 6824.45 798.102  11
   0  11  -7 6218.30 819.868   4
   0 -11   7 7164.67 928.150  19
   0  11   7 7223.63 851.757   9
   0 -11   7 7602.28 820.050  10
   0 -11  -7 7632.21 810.821  15
   0  11  -7 6748.89 711.699  13
   0  11  -7 6717.35 445.915   1
   0  11   7 7230.73 749.315  14
   0 -11  -7 7084.70 582.759   3
   0  11   7 6876.29 676.683   8
   0  11  -7 6173.91 864.727  12
   0 -11   7 6124.02 764.471  16
   0  11   7 6628.87 759.654  19
   0 -11  -7 7262.47 800.432   5
   0  11   8 8478.83 728.727   8
   0 -11  -8 8693.28 667.665   3
   0 -11   8 7207.08 817.460  10
   0 -11  -8 8365.35 862.970   5
   0  11   8 8097.97 812.705  14
   0 -11   8 8704.51 915.275  11
   0  11   8 8398.99 880.754  19
   0  11  -8 8399.05 933.108   4
   0  11  -8 8334.45 909.535  12
   0 -11   8 8630.53 1023.65  19
   0  11   8 7198.14 868.353   9
   0  11  -8 7341.84 711.983  13
   0 -11   8 7474.01 827.533  16
   0 -11  -8 8420.64 872.651  15
   0  11  -9 2370.95 538.240   3
   0  11  -9 3718.98 658.664  12
   0 -11   9 3270.44 845.887  19
   0  11   9 2070.63 432.388   8
   0  11  -9 3570.17 688.042   4
   0  11   9 2206.92 585.899  19
   0  11   9 3111.45 688.650   9
   0 -11   9 3319.33 651.458  10
   0  11   9 2539.59 567.688  14
   0 -11   9 2881.66 593.653  16
   0 -11   9 2498.86 606.132  11
   0 -11  -9 2848.91 644.781   5
   0 -11  -9 3035.50 678.537  15
   0  11 -10 2217.86 585.949   3
   0 -11  10 3154.08 672.001  10
   0 -11 -10 2736.06 671.733   5
   0 -11  10 2299.64 719.139  19
   0 -11  10 3758.52 759.478  11
   0  11 -10 1212.85 463.469  12
   0 -11  10 3309.66 672.123  16
   0  11  10 2593.69 670.921  19
   0 -11 -10 2124.37 591.076  15
   0  11 -10 3464.17 686.861   4
   0  11  10 3515.40 740.177   9
   0  11  10 3560.38 689.492  14
   0 -11 -11 7413.26 988.097  15
   0  11 -11 8171.33 907.281  12
   0  11 -11 8842.34 977.175   3
   0  11  11 7238.47 1012.46   9
   0 -11  11 7962.31 965.622  16
   0  11  11 7561.57 999.457  19
   0 -11  11 7727.78 1114.19  19
   0 -11 -11 9274.57 1067.81   5
   0 -11  11 9118.50 1000.61  10
   0  11  11 6582.47 877.084  14
   0  11  12 1713.18 646.571  19
   0 -11 -12 37.1639 494.244  15
   0 -11  12 394.704 474.361  10
   0 -11  12 946.346 528.362  16
   0 -12   0 90621.4 2589.60  10
   0  12   0 85203.0 2777.17   8
   0 -12   0 89257.6 2588.39  16
   0  12   0 91783.7 2846.05  13
   0 -12   0 86959.7 2428.73   5
   0  12   0 83344.6 2237.86   9
   0 -12   0 88277.8 2317.31   1
   0 -12   0 87027.8 2294.91  11
   0 -12   0 83785.5 2487.91  15
   0 -12   0 84763.5 2542.48   2
   0  12   0 86006.8 2601.05   4
   0  12   0 95239.4 2808.14  12
   0 -12  -1 390.365 364.394  15
   0 -12   1 395.845 134.122   1
   0  12  -1 349.968 488.041  13
   0 -12  -1 316.951 258.120  10
   0 -12   1 128.157 225.834  11
   0  12  -1 201.595 362.630   4
   0  12   1 204.082 453.255   8
   0 -12   1 181.576 328.861   2
   0 -12   1 168.035 358.034  10
   0  12   1 305.730 349.516  12
   0 -12  -1 25.3070 238.309  16
   0  12   1 374.904 241.739   9
   0  12   1 593.167 292.819   4
   0 -12   1 241.941 148.388  19
   0 -12   1 376.727 228.467   5
   0 -12  -1 159.884 303.000   2
   0 -12   1 21.1037 354.147  16
   0 -12   1 145.098 291.947  15
   0  12  -1 346.941 360.206   8
   0  12   1 118.219 363.923  13
   0 -12  -1 8.76531 282.124   5
   0  12  -1 223.228 459.079  12
   0 -12  -2 5652.25 541.768   5
   0  12   2 4757.02 473.004   9
   0 -12   2 5783.12 499.597  11
   0 -12   2 5031.98 606.239  10
   0  12   2 5793.63 694.234   8
   0  12   2 5577.60 402.873  12
   0 -12  -2 4797.99 459.067   2
   0 -12   2 4877.35 613.197  16
   0  12  -2 5008.65 689.003  13
   0  12   2 5102.98 500.596  13
   0 -12   2 4825.91 409.144  19
   0  12   2 4524.51 223.180  19
   0  12  -2 5076.30 782.836  12
   0  12   2 5984.16 388.583   3
   0 -12   2 5421.97 250.104   1
   0  12  -2 5745.74 276.107   9
   0 -12   2 4872.99 516.713   2
   0  12  -2 6230.34 571.568   8
   0 -12  -2 5821.46 564.140  15
   0  12   2 5204.24 415.935   4
   0 -12  -2 5737.60 388.094  16
   0  12   2 5912.42 336.058  18
   0 -12  -2 5185.62 379.381  10
   0  12  -2 4250.54 593.010   4
   0  12  -3 4462.48 451.025   8
   0 -12  -3 3937.07 539.878  15
   0  12  -3 4531.22 611.625   4
   0  12  -3 4131.20 757.434  12
   0 -12   3 3918.91 598.244  10
   0 -12   3 4265.54 488.168   2
   0  12  -3 3721.49 202.903   1
   0 -12   3 5057.33 523.182  19
   0 -12  -3 4379.06 541.829   5
   0  12   3 3923.26 304.040  18
   0 -12  -3 4773.49 409.205   4
   0 -12   3 4121.83 596.409  16
   0  12  -3 4787.90 307.624   9
   0  12   3 4075.45 243.490  12
   0  12   3 5098.24 360.685   4
   0  12   3 4196.18 334.603  19
   0 -12  -3 4316.04 278.564  10
   0  12   3 3984.32 625.476   8
   0  12   3 4503.02 421.116  13
   0 -12  -3 4831.06 452.327   2
   0  12   3 4755.12 330.800   3
   0  12   3 4642.72 522.114  14
   0  12  -3 5104.08 701.567  13
   0 -12  -3 4584.26 292.118  16
   0  12   3 3739.02 498.673   9
   0 -12   3 4282.57 506.145  11
   0  12  -4 10969.2 1023.07  12
   0 -12  -4 10104.0 546.400   3
   0 -12  -4 9646.58 757.943  15
   0  12  -4 9124.61 880.638   4
   0 -12   4 10897.8 509.603  17
   0 -12  -4 9542.86 394.422  10
   0  12   4 9291.09 832.873   8
   0  12  -4 11372.2 991.240  13
   0 -12   4 9708.16 799.867  19
   0  12  -4 11553.1 590.958   8
   0  12   4 10034.4 552.330  18
   0  12   4 10028.9 569.621  13
   0  12  -4 9495.74 370.488   1
   0  12   4 10772.8 826.762   9
   0 -12  -4 9516.11 398.495  16
   0 -12   4 9835.63 875.571  16
   0 -12  -4 8321.47 729.063   5
   0 -12   4 9994.09 793.875  11
   0  12   4 9305.83 690.820  14
   0  12   4 9578.74 609.693  19
   0 -12  -4 10655.0 542.486   4
   0 -12   4 9266.25 828.748  10
   0 -12   5 296.434 67.4133  17
   0 -12   5 512.660 447.178  19
   0  12  -5 528.762 142.765   1
   0 -12  -5 373.163 104.828  10
   0 -12   5 202.314 470.196  16
   0 -12  -5 196.957 144.901   4
   0  12  -5-176.939 489.891   4
   0  12  -5 457.714 134.081   8
   0  12   5 451.353 185.396  13
   0 -12  -5 532.455 290.717   3
   0 -12  -5 240.251 98.9489  16
   0 -12   5 649.663 502.317  10
   0  12   5 301.167 367.049   8
   0 -12  -5 475.649 446.414  15
   0  12   5 784.432 503.780   9
   0  12   5-143.033 422.305  14
   0 -12   5 181.642 66.1852  17
   0  12   5 66.3993 249.697  18
   0 -12  -5 701.244 129.484  16
   0  12  -5 504.259 512.639  13
   0  12   5-24.8758 374.091  19
   0 -12  -5 334.030 444.967   5
   0  12  -5 188.906 566.869  12
   0 -12   5 213.086 432.344  11
   0 -12   6 35281.1 1801.39  19
   0 -12   6 34917.4 1684.85  11
   0  12  -6 37587.9 1131.63   1
   0 -12  -6 35951.0 1663.56  15
   0  12  -6 33364.8 1786.92   4
   0  12  -6 33237.7 1813.00  12
   0  12   6 34890.4 1573.33  19
   0  12   6 34003.9 1716.43   9
   0 -12   6 34921.6 1713.89  10
   0 -12   6 34889.3 1717.19  16
   0  12   6 31296.8 1537.40   8
   0 -12  -6 33284.4 1646.15   5
   0  12  -6 36633.0 1772.77  13
   0 -12  -6 36799.4 1336.54   3
   0  12   6 34761.1 1546.59  14
   0  12   7 961.310 426.842  14
   0 -12   7 1897.49 646.488  19
   0  12   7 1264.43 552.302   9
   0  12  -7 910.603 413.729  13
   0 -12  -7 1409.44 496.904  15
   0  12   7 946.618 437.723  19
   0  12   7 882.697 377.979   8
   0  12  -7 1055.56 213.062   1
   0  12  -7 1248.86 537.026  12
   0 -12   7 1264.66 535.740  11
   0 -12  -7 1291.10 446.249   5
   0 -12  -7 1066.97 335.270   3
   0  12  -7 1711.04 551.610   4
   0 -12   7 801.541 453.841  16
   0 -12   7 1684.69 584.100  10
   0 -12  -8 427.531 338.397   3
   0  12  -8-204.942 489.546   4
   0  12  -8 509.730 505.880  12
   0 -12  -8 130.945 450.659  15
   0 -12   8 708.195 484.232  10
   0  12   8-53.0948 472.933   9
   0 -12  -8 71.9005 424.385   5
   0 -12   8-165.520 557.181  19
   0  12   8-221.937 392.240  14
   0 -12   8 631.498 505.947  16
   0  12   8 388.782 359.503   8
   0 -12   8-85.3014 461.629  11
   0  12   8 106.805 383.823  19
   0  12  -8-198.788 337.806  13
   0  12   9 364.038 433.206  14
   0 -12   9 995.080 483.645  16
   0 -12  -9 1067.66 554.788   5
   0 -12   9 1179.31 520.893  10
   0  12   9 2016.43 440.895   8
   0 -12   9 1307.68 656.416  19
   0  12  -9 1198.08 539.322  12
   0 -12   9 778.859 559.360  11
   0  12  -9 436.112 427.127   3
   0 -12  -9 1037.20 538.117  15
   0  12   9 2205.54 667.335   9
   0  12   9 447.231 403.333  19
   0  12  -9 1250.76 546.201   4
   0  12 -10 6024.08 808.997  12
   0 -12 -10 7460.43 949.586   5
   0  12  10 7481.03 881.047  14
   0 -12  10 7975.03 972.752  16
   0 -12 -10 7883.55 940.574  15
   0 -12  10 9922.47 1084.18  11
   0 -12  10 8409.83 976.894  10
   0  12  10 8586.81 988.719  19
   0  12 -10 8138.65 976.861   4
   0  12  10 6997.65 969.840   9
   0  12 -10 8081.18 935.465   3
   0 -12  10 6250.91 1015.42  19
   0  12 -11-208.538 490.253   3
   0  12  11 491.588 513.306  19
   0  12 -11-497.381 491.635  12
   0 -12 -11 541.098 546.101   5
   0 -12  11 18.5167 460.143  10
   0 -12 -11 1011.60 546.051  15
   0  12  11 192.694 523.617   9
   0 -12  11 1274.80 757.294  19
   0  12  11-466.368 470.095  14
   0 -12  11-152.974 465.625  16
   0 -12 -12 6709.94 985.383  15
   0 -12  12 10050.3 1095.78  10
   0 -12  12 8375.26 1035.10  16
   0 -13   0-2.47658 189.713  11
   0 -13   0 521.914 357.261   2
   0 -13   0 225.499 309.589  10
   0  13   0 135.093 431.943   8
   0  13   0-30.0447 421.332  13
   0  13   0-20.7816 164.790   9
   0 -13   0 535.862 351.219  15
   0 -13   0 6.35528 260.371   5
   0  13   0 151.652 398.115  12
   0  13   0 1024.52 395.927   4
   0 -13   0 200.056 320.927  16
   0 -13  -1 34027.3 1363.74   2
   0 -13  -1 36320.7 1391.27  15
   0  13  -1 36277.2 1683.63  13
   0  13  -1 35983.2 1020.77   9
   0 -13   1 35520.0 1205.33   5
   0 -13  -1 35454.3 1333.72   5
   0  13  -1 37758.8 1547.22   8
   0  13   1 35913.2 1236.99   9
   0 -13   1 34854.1 1307.61  15
   0  13  -1 33066.1 1475.49   4
   0 -13   1 36848.4 1075.50  19
   0 -13   1 36660.1 1071.90   1
   0  13   1 37039.3 1520.84  13
   0  13   1 39126.1 1439.82  12
   0 -13   1 35204.5 1478.08  16
   0 -13  -1 36351.3 1319.44  16
   0  13  -1 36917.4 1669.67  12
   0  13   1 35655.4 1593.59   8
   0 -13   1 36843.3 1500.70  10
   0 -13  -1 35358.9 1303.58  10
   0  13   1 37310.7 1364.28   4
   0 -13   1 34240.7 1394.00   2
   0 -13   1 36612.6 1258.69  11
   0  13  -2 5989.24 741.247  13
   0  13  -2 6620.82 301.234   9
   0  13  -2 6249.14 681.397   4
   0  13   2 6145.35 562.227  13
   0 -13  -2 5882.11 517.136   2
   0 -13   2 6264.56 664.341  10
   0 -13   2 5686.18 647.430  16
   0 -13   2 5671.63 517.660  11
   0  13  -2 5845.87 571.491   8
   0 -13   2 6163.01 445.751  19
   0  13   2 5541.99 336.406  18
   0 -13  -2 6842.61 578.110   5
   0 -13  -2 6435.63 602.874  15
   0 -13  -2 5594.09 414.845  10
   0  13   2 6279.68 525.788   9
   0  13   2 6748.61 729.398   8
   0  13   2 6501.30 461.849  12
   0 -13  -2 6853.78 449.278  16
   0 -13   2 6311.20 282.331   1
   0  13   2 6112.53 460.636   4
   0 -13   2 5894.30 568.006   2
   0  13  -2 5822.83 771.167  12
   0 -13   3 1889.29 517.572  10
   0 -13  -3 687.162 293.248   2
   0 -13   3 852.247 468.310  16
   0  13  -3 1584.72 649.958  12
   0  13   3 693.951 305.749  13
   0  13  -3 1194.04 180.742   9
   0  13  -3 1579.32 587.473  13
   0  13   3 924.781 183.627  19
   0 -13   3 1030.10 365.784   2
   0  13   3 540.498 168.723  18
   0 -13   3 821.989 325.955  19
   0 -13   3 869.736 369.290  11
   0 -13  -3 1136.97 200.098  10
   0  13  -3 1061.73 322.806   8
   0  13   3 1882.29 405.060  14
   0 -13  -3 1229.87 412.926  15
   0 -13  -3 902.640 190.584  16
   0  13  -3 645.212 433.357   4
   0  13   3 1075.23 499.889   8
   0 -13  -3 1444.20 419.203   5
   0  13   3 685.348 152.579  12
   0  13   3 1772.24 280.517   4
   0  13   3 1176.85 378.438   9
   0  13   4 2385.89 306.140  18
   0  13   4 1529.30 320.567  19
   0  13   4 2217.45 546.393   8
   0  13  -4 2569.17 341.216   8
   0 -13  -4 1771.92 175.114  16
   0  13   4 2297.41 337.039  13
   0 -13  -4 1830.47 474.232   5
   0  13  -4 2387.84 697.405  12
   0  13   4 2019.98 473.324   9
   0 -13  -4 1452.38 279.923   3
   0 -13  -4 2321.61 514.728  15
   0 -13   4 1271.57 423.900  19
   0 -13   4 1911.89 573.795  10
   0  13  -4 1038.56 502.065   4
   0 -13   4 2254.11 272.091  17
   0  13  -4 2367.91 651.997  13
   0 -13   4 1869.39 537.986  16
   0  13   4 1384.50 427.549  14
   0 -13  -4 2485.06 321.667   4
   0 -13   4 1714.71 454.195  11
   0  13  -4 1955.88 153.628   1
   0 -13  -4 1867.53 180.747  10
   0  13   5 26900.6 1344.56   8
   0 -13   5 25966.0 1384.58  19
   0 -13  -5 28160.3 1356.90  15
   0 -13   5 22625.0 695.913  17
   0  13  -5 25682.5 1470.05   4
   0  13   5 25460.7 1364.34   9
   0 -13  -5 25038.2 1324.27   5
   0 -13  -5 23513.1 714.954  10
   0 -13  -5 22022.7 711.592  16
   0 -13   5 25400.8 1342.85  11
   0  13  -5 28464.2 1551.33  13
   0 -13   5 26996.4 1443.23  10
   0  13   5 26224.5 1055.12  18
   0  13   5 23856.7 1193.60  14
   0 -13  -5 23399.1 716.821  16
   0 -13  -5 21851.0 708.409  10
   0  13  -5 25541.1 1593.47  12
   0 -13   5 24305.9 1390.13  16
   0 -13   5 22288.5 711.837  17
   0  13   5 26965.8 973.447  13
   0 -13  -5 27442.3 916.484   4
   0 -13  -5 26486.9 1009.48   3
   0  13   5 26007.8 1144.40  19
   0  13  -5 25004.9 825.433   8
   0  13  -5 26299.5 760.549   1
   0  13  -6 665.713 595.966  12
   0 -13   6-481.226 503.356  10
   0 -13   6 7.73094 508.643  19
   0  13  -6-490.739 528.494  13
   0  13   6 351.097 389.525  19
   0 -13   6 322.402 518.500  16
   0  13  -6 3.38679 129.160   1
   0 -13  -6-438.854 476.560  15
   0  13   6 471.146 446.309  14
   0  13   6 200.502 398.156   8
   0 -13  -6 449.461 313.020   3
   0 -13   6 349.134 478.586  11
   0  13   6 650.897 549.201   9
   0 -13  -6 539.849 504.495   5
   0  13  -6-60.5852 526.464   4
   0 -13   7 12897.7 1061.59  11
   0 -13   7 11689.1 1044.82  16
   0 -13   7 14594.4 1128.83  10
   0  13  -7 13891.0 1178.56  12
   0  13  -7 12591.2 1120.80   4
   0 -13  -7 12022.9 1001.26  15
   0  13   7 12186.4 1068.91   9
   0 -13   7 12801.5 1097.96  19
   0  13  -7 12049.7 994.878  13
   0  13   7 13018.7 948.557   8
   0 -13  -7 14958.1 809.571   3
   0  13   7 12861.6 975.993  14
   0  13   7 14221.4 1008.81  19
   0 -13  -7 14539.5 1091.21   5
   0  13  -8 2347.99 612.070   4
   0 -13  -8 2932.64 644.890   5
   0  13   8 2127.31 519.817  19
   0  13  -8 3274.87 554.613  13
   0 -13   8 2864.13 635.557  11
   0 -13  -8 1663.29 544.049  15
   0 -13   8 3160.81 657.208  16
   0  13  -8 2462.74 638.990  12
   0  13   8 2077.37 624.261   9
   0 -13   8 1479.14 592.370  19
   0 -13   8 2483.70 597.134  10
   0  13   8 1783.72 432.597   8
   0  13   8 3108.03 567.098  14
   0  13   9 1849.50 659.345   9
   0 -13   9 1280.35 554.812  11
   0  13  -9 917.916 505.281   4
   0  13   9 1073.89 491.918  14
   0 -13   9 936.457 587.099  19
   0 -13  -9 2581.67 662.994   5
   0 -13   9 1315.58 510.826  16
   0  13  -9 855.782 448.787   3
   0  13  -9 812.452 565.061  12
   0 -13  -9 526.940 498.985  15
   0  13   9 768.786 365.215   8
   0 -13   9 1787.36 576.380  10
   0  13   9 1270.59 462.060  19
   0  13 -10 142.581 450.438  12
   0 -13  10 1621.04 611.686  10
   0 -13  10 1773.66 693.572  19
   0  13  10 509.270 499.609  19
   0  13 -10 983.543 513.200   3
   0  13 -10 1217.00 535.063   4
   0 -13  10 1227.44 563.988  16
   0 -13  10 1507.29 653.076  11
   0 -13 -10 290.678 474.803   5
   0 -13 -10 508.332 505.633  15
   0  13  10 1181.06 512.909  14
   0  13  10 443.790 534.128   9
   0 -13  11 10314.1 1236.93  19
   0 -13 -11 10118.5 1118.19   5
   0 -13 -11 11780.7 1185.66  15
   0  13  11 8624.11 1009.20  19
   0  13  11 11003.1 1216.45   9
   0  13 -11 9378.74 1044.29   3
   0  13  11 10160.9 1059.27  14
   0 -13  11 9181.62 1067.33  16
   0 -13  11 10517.0 1116.13  10
   0  13 -11 9004.08 1029.51  12
   0 -14   0 37324.1 1448.32  10
   0 -14   0 36614.1 1390.28  15
   0 -14   0 37763.5 1462.43  16
   0  14   0 34978.3 1121.59   9
   0 -14   0 35240.0 1414.18   2
   0  14   0 35527.7 1594.41   8
   0  14   0 37446.6 1648.15  13
   0  14   0 36462.8 1462.92   4
   0 -14   0 35911.5 1176.68  11
   0  14   0 39491.6 1605.45  12
   0 -14   0 36530.5 1310.13   5
   0 -14   1 8194.32 520.026   5
   0  14   1 8317.24 791.406   8
   0  14   1 8085.85 722.766  13
   0 -14   1 8642.23 744.329  16
   0  14  -1 8438.54 844.230  13
   0 -14   1 8868.22 566.706  11
   0 -14  -1 9053.57 443.795  11
   0 -14   1 8775.00 414.928   1
   0 -14   1 7839.37 599.216  15
   0 -14   1 8162.46 655.965   2
   0  14  -1 8659.73 750.920   8
   0 -14  -1 7828.90 590.199   5
   0 -14  -1 8398.42 587.767  10
   0  14  -1 8692.60 742.037   4
   0  14   1 7639.03 515.035   9
   0  14  -1 8517.73 378.528   9
   0 -14  -1 7281.36 614.512   2
   0  14   1 7735.25 609.166   4
   0  14   1 8566.38 662.709  12
   0 -14  -1 8102.80 673.370  15
   0 -14  -1 8253.54 593.647  16
   0 -14   1 8192.64 700.236  10
   0  14  -1 9257.41 867.650  12
   0 -14   2 647.294 115.942   1
   0  14   2 708.735 306.782   9
   0  14  -2 866.762 554.514  13
   0 -14  -2 542.848 221.719  10
   0 -14   2 1090.96 405.554   2
   0  14   2 430.081 164.656  18
   0 -14   2 730.040 236.436  19
   0  14  -2 1027.72 395.432   8
   0  14  -2 427.528 493.857  12
   0 -14   2 967.542 359.012  11
   0  14  -2 356.513 440.829   4
   0 -14  -2 541.947 246.359  16
   0 -14  -2 923.867 389.145  15
   0 -14   2 958.915 453.112  10
   0  14   2 897.803 268.948  12
   0  14  -2 887.288 129.936   9
   0  14   2 1160.11 526.505   8
   0  14   2 963.203 377.634  13
   0 -14  -2 687.208 338.618   2
   0 -14   2 863.954 474.452  16
   0 -14  -2 365.831 362.941   5
   0  14   2 130.377 249.826   4
   0  14   3 32658.3 1039.81  18
   0 -14   3 32200.3 1374.52  11
   0  14  -3 34436.6 1355.74   8
   0  14   3 33039.3 1155.80   4
   0  14   3 32660.9 1388.85   9
   0 -14  -3 31761.2 1400.35   5
   0 -14  -3 31805.5 1052.00  16
   0 -14  -3 32815.8 1293.50   2
   0  14   3 32419.3 1289.83  13
   0 -14   3 30407.3 853.007   1
   0 -14   3 32058.7 1536.91  10
   0 -14   3 32838.7 1293.31  19
   0 -14   3 31904.2 1373.24   2
   0  14  -3 33641.3 1750.96  12
   0  14   3 33970.0 1346.75  14
   0 -14  -3 31782.3 1406.58  15
   0  14  -3 30886.6 975.021   9
   0  14  -3 36612.7 1760.46  13
   0 -14   3 32824.6 1552.76  16
   0 -14  -3 32322.0 1053.00  10
   0  14   3 31672.3 1564.94   8
   0  14   3 31338.4 996.201  12
   0  14   3 30456.5 960.686  19
   0  14  -3 30219.0 1537.92   4
   0  14   4 4895.00 394.922  18
   0  14  -4 4284.12 358.607   9
   0  14   4 4816.55 639.443   9
   0  14  -4 4807.99 454.736   8
   0 -14   4 4292.10 680.664  10
   0  14   4 4974.55 600.510  14
   0 -14  -4 4434.08 470.727   2
   0 -14   4 4614.48 703.485  16
   0 -14  -4 4235.21 277.013  16
   0  14   4 4560.42 445.972  13
   0 -14   4 3383.86 561.486  11
   0 -14   4 4206.25 549.178  19
   0  14  -4 3694.51 700.735  13
   0 -14   4 4327.05 374.360  17
   0  14  -4 3437.92 198.837   1
   0  14   4 4932.74 665.543   8
   0  14  -4 5229.56 864.010  12
   0 -14  -4 4489.68 644.060  15
   0 -14  -4 4763.42 294.761  10
   0  14  -4 4466.69 709.416   4
   0  14   4 3977.34 385.439  19
   0 -14  -4 4221.31 590.578   5
   0 -14  -5 1159.28 516.356   5
   0  14   5 2145.45 543.537   9
   0 -14  -5 1065.88 130.088  10
   0  14  -5 936.152 568.918   4
   0  14  -5 1295.25 141.090   1
   0  14  -5 1798.12 242.683   8
   0 -14  -5 2588.19 571.154  15
   0 -14   5 1369.78 154.507  17
   0 -14   5 1185.77 492.524  19
   0  14   5 140.598 433.734  14
   0 -14   5 1894.87 592.542  10
   0  14   5 1211.51 345.929  19
   0  14  -5 1221.34 643.643  12
   0 -14  -5 1134.89 300.491   3
   0 -14  -5 1479.20 246.439   4
   0  14   5 1878.06 535.933   8
   0 -14   5 1872.96 602.364  16
   0 -14  -5 805.740 120.276  16
   0  14   5 1588.43 313.162  18
   0  14   5 2291.71 328.943  13
   0 -14   5 1864.18 575.678  11
   0  14  -5 1341.19 548.032  13
   0 -14   6 18333.7 1222.95  11
   0 -14  -6 19422.3 900.157   3
   0 -14  -6 20136.4 1253.11   5
   0 -14  -6 18392.6 1194.45  15
   0 -14   6 18835.4 1284.41  16
   0  14   6 18156.8 1165.55   8
   0 -14   6 20069.1 1318.04  10
   0  14  -6 18002.7 1384.16  12
   0 -14   6 18783.7 1250.52  19
   0  14  -6 19024.8 1301.61  13
   0  14   6 20550.1 1150.90  14
   0  14   6 19182.4 1276.26   9
   0  14   6 19146.0 1051.73  19
   0  14  -6 18185.9 1313.81   4
   0 -14   7 9671.76 974.843  16
   0 -14  -7 7108.85 853.042  15
   0  14   7 8651.09 921.230   9
   0  14   7 7591.05 759.087   8
   0 -14   7 7685.89 871.436  10
   0 -14  -7 8629.79 614.905   3
   0  14   7 8554.22 753.693  19
   0 -14  -7 8438.68 881.118   5
   0  14  -7 8204.08 918.931   4
   0  14   7 8801.48 810.446  14
   0  14  -7 8346.05 971.386  12
   0 -14   7 7067.97 857.578  19
   0  14  -7 8370.30 870.277  13
   0 -14   7 7863.52 869.627  11
   0 -14  -8 1076.36 525.656  15
   0  14  -8 445.683 407.043  13
   0  14   8 57.5020 346.446  19
   0 -14  -8 389.982 438.689   5
   0  14   8-41.2132 330.615   8
   0  14  -8 902.928 581.940  12
   0  14  -8-169.752 517.788   4
   0  14   8 467.721 479.350  14
   0 -14   8 619.000 555.625  16
   0 -14   8 575.716 548.871  19
   0 -14   8 128.724 471.092  10
   0 -14   8 155.771 449.586  11
   0  14   8-129.620 477.748   9
   0  14   9 13574.5 1226.05   9
   0 -14   9 13249.1 1239.92  19
   0  14   9 10601.7 977.490  19
   0  14   9 12312.4 1062.12  14
   0  14  -9 12601.0 1168.83   4
   0 -14   9 12107.7 1136.92  10
   0 -14   9 11840.8 1126.80  16
   0  14  -9 11450.5 1126.23  12
   0 -14  -9 12247.3 1119.93  15
   0  14   9 12579.9 987.437   8
   0 -14  -9 13422.4 1171.27   5
   0 -14   9 12999.9 1197.51  11
   0  14 -10 2003.24 625.770   3
   0 -14  10 1523.89 671.137  19
   0  14 -10 1653.32 619.730   4
   0  14  10 2173.44 584.373  19
   0  14  10 1947.62 575.740  14
   0 -14 -10 3093.41 752.088  15
   0 -14  10 3312.34 767.262  11
   0 -14  10 2286.27 642.991  16
   0  14 -10 933.543 533.034  12
   0 -14 -10 1887.87 686.056   5
   0  14  10 3991.77 784.426   9
   0 -14  10 1296.97 642.128  10
   0  14  10 2446.90 531.532   8
   0 -14 -11 117.184 520.658   5
   0 -14  11 116.545 467.310  10
   0  14  11 311.220 607.945   9
   0 -14  11 870.049 687.612  19
   0  14 -11-450.693 543.707  12
   0  14  11 570.569 464.542  14
   0  14 -11 18.9545 490.509   3
   0 -14 -11 398.379 512.256  15
   0 -14  11-253.373 507.048  16
   0 -15   0-0.33208 198.699  11
   0 -15   0 111.256 348.791   2
   0 -15   0-137.935 304.516  15
   0  15   0 119.906 436.956  13
   0 -15   0 499.250 290.904   5
   0  15   0-50.6176 329.409   4
   0  15   0 458.625 201.841   9
   0  15   0 92.5752 400.258   8
   0 -15   0 745.978 372.195  16
   0  15   0-230.753 411.138  12
   0 -15   0 40.5512 326.695  10
   0  15   1 3046.95 539.865  13
   0  15  -1 4167.60 571.775   8
   0 -15  -1 4032.49 319.877  11
   0 -15  -1 3077.60 430.256   5
   0  15  -1 2964.72 528.696   4
   0  15   1 3996.85 644.589   8
   0 -15   1 3435.82 500.280   2
   0  15  -1 2593.81 580.156  13
   0  15  -1 3338.84 243.985   9
   0  15   1 3570.81 372.653   9
   0 -15   1 3308.50 439.771  15
   0 -15   1 2913.82 511.883  16
   0 -15  -1 4024.16 464.290  10
   0 -15  -1 3815.18 449.038  16
   0  15   1 3734.07 472.336   4
   0 -15  -1 3199.21 469.912   2
   0 -15   1 3667.47 276.142   1
   0 -15   1 3715.42 407.236  11
   0  15  -1 3307.52 637.722  12
   0 -15   1 3278.19 526.035  10
   0  15   1 3250.91 477.478  12
   0 -15  -1 3318.70 487.704  15
   0 -15   1 3222.55 361.307   5
   0 -15  -2 41452.5 1409.53  16
   0 -15  -2 38281.4 1589.86  15
   0  15  -2 43345.6 1929.42  13
   0  15   2 41836.3 1824.06   8
   0  15  -2 37934.3 1728.43   4
   0 -15   2 42470.3 1134.48   1
   0  15   2 42094.7 1418.87  12
   0  15   2 39382.3 1207.20  18
   0 -15   2 41385.7 1517.65  11
   0  15  -2 39675.3 1659.76   8
   0  15   2 40176.2 1627.52  13
   0 -15  -2 38764.3 1525.22   2
   0 -15   2 41563.7 1749.22  16
   0 -15   2 39661.7 1324.56  19
   0  15  -2 43344.6 1952.77  12
   0 -15   2 41315.8 1739.58  10
   0  15  -2 39917.4 1110.79   9
   0  15   2 39012.1 1449.03   4
   0 -15  -2 39730.4 1563.90   5
   0 -15   2 38123.5 1567.71   2
   0  15   2 42377.3 1526.35   9
   0 -15  -2 41695.4 1406.04  10
   0  15  -3 44.9988 570.213  12
   0  15   3 127.635 178.346  12
   0 -15   3-320.388 360.314   2
   0 -15   3 165.564 463.064  16
   0  15  -3 172.100 128.842   9
   0  15  -3-113.781 471.034   4
   0  15   3 841.905 585.772   8
   0 -15  -3 194.690 389.608   5
   0  15   3 1145.83 472.789  14
   0 -15  -3-99.9351 189.723  10
   0 -15   3 264.709 349.299  11
   0  15   3 127.604 368.112   9
   0  15   3 498.483 273.182   4
   0 -15  -3 148.353 203.956  16
   0 -15   3 273.864 454.264  10
   0  15   3-16.0821 181.005  18
   0 -15  -3 104.376 306.543   2
   0 -15   3 126.606 274.924  19
   0  15  -3 175.590 312.967   8
   0  15   3 241.590 116.573  19
   0 -15  -3 160.481 407.311  15
   0  15  -3 593.999 534.994  13
   0  15   3 112.782 315.376  13
   0 -15   3 55.7309 63.6937   1
   0  15   4 25726.3 1324.36   9
   0 -15  -4 27087.1 1359.43  15
   0  15  -4 26209.9 1499.40   4
   0 -15   4 26390.5 1321.14  11
   0 -15  -4 26882.3 855.789  10
   0 -15  -4 28652.9 1369.93   5
   0  15   4 26603.3 1234.06  14
   0 -15   4 26505.9 1460.24  10
   0  15   4 26188.7 948.860  19
   0 -15  -4 25224.5 842.525  16
   0 -15  -4 25878.4 1160.53   2
   0  15   4 26102.3 954.020  18
   0  15  -4 27875.9 1110.35   8
   0  15   4 26088.4 1421.71   8
   0  15  -4 26666.9 1614.36  12
   0  15   4 25938.3 1112.98  13
   0 -15   4 24849.3 1219.13  19
   0 -15   4 23940.3 1408.82  16
   0  15  -4 25560.7 941.459   9
   0  15  -4 29842.5 1629.25  13
   0  15  -5 1497.56 559.893  13
   0 -15  -5 1870.91 526.533  15
   0  15  -5 2043.60 269.302   8
   0  15  -5 2057.37 596.166   4
   0  15   5 1829.16 350.379  19
   0  15  -5 1493.42 140.961   1
   0 -15   5 1797.10 573.175  10
   0  15   5 1263.12 475.034   8
   0  15   5 2339.12 343.432  13
   0 -15  -5 2147.68 544.362   5
   0  15  -5 1351.11 662.063  12
   0 -15  -5 2107.04 177.037  10
   0 -15   5 1892.87 582.616  11
   0  15   5 2102.31 529.365   9
   0 -15   5 2265.46 642.110  16
   0  15   5 2232.23 331.615  18
   0 -15   5 1188.46 445.837  19
   0 -15  -5 2180.87 417.860   2
   0 -15  -5 2102.61 179.064  16
   0  15   5 1989.52 487.220  14
   0 -15   6 785.730 450.443  19
   0 -15  -6 1221.38 487.663   5
   0 -15  -6 1312.99 329.278   3
   0  15   6 1526.81 346.105  19
   0  15   6 1458.26 260.203  13
   0  15   6 1811.83 504.546   8
   0 -15   6 1822.23 556.261  11
   0 -15   6 1065.17 531.088  16
   0  15  -6 1828.29 699.999  12
   0  15   6 571.423 451.770   9
   0  15   6 1855.39 490.005  14
   0  15  -6 1589.31 536.148  13
   0 -15  -6 2074.68 569.421  15
   0  15  -6 805.943 547.624   4
   0 -15   6 2115.42 634.478  10
   0 -15   7 2096.56 603.057  19
   0  15   7 2709.91 472.727  19
   0 -15  -7 1857.10 574.949  15
   0 -15   7 2183.63 618.774  11
   0  15  -7 2759.50 712.238  12
   0 -15   7 1735.88 565.152  16
   0  15   7 2558.43 541.207  14
   0  15   7 2280.77 599.703   9
   0  15   7 2301.97 521.179   8
   0 -15  -7 2189.54 604.130   5
   0  15  -7 1737.94 539.215  13
   0 -15   7 2281.70 637.982  10
   0  15  -7 2269.51 590.305   4
   0  15   8 20717.1 1309.30   8
   0 -15   8 23087.2 1524.83  10
   0  15  -8 21902.2 1363.94  13
   0 -15  -8 23697.1 1498.03  15
   0  15   8 21444.0 1362.04  14
   0  15  -8 22789.3 1562.38   4
   0 -15   8 23067.5 1524.01  16
   0 -15   8 20959.3 1491.09  19
   0  15   8 22178.0 1282.65  19
   0  15  -8 20432.0 1493.66  12
   0 -15  -8 22737.6 1486.55   5
   0  15   8 21684.9 1496.84   9
   0 -15   8 22535.4 1511.88  11
   0  15   9-255.023 487.768   9
   0 -15   9-506.759 568.764  16
   0 -15  -9 442.263 497.070   5
   0  15  -9 320.521 455.300   4
   0  15   9 377.114 464.452  14
   0  15   9 573.351 386.800  19
   0 -15   9 480.714 529.244  19
   0 -15   9-248.908 490.054  11
   0 -15   9-159.707 484.263  10
   0 -15  -9 327.442 448.132  15
   0  15   9 421.527 381.329   8
   0  15  -9 612.895 519.573  12
   0  15  10 3666.00 753.550   9
   0 -15  10 6115.53 888.467  10
   0 -15 -10 4753.53 820.868  15
   0 -15  10 3318.56 806.295  19
   0  15 -10 4242.78 742.703   3
   0 -15  10 4981.22 819.468  16
   0 -15  10 5816.74 926.863  11
   0  15 -10 4400.38 760.827  12
   0 -15 -10 5072.70 845.391   5
   0  15  10 5148.40 711.289   8
   0  15 -10 4789.84 811.287   4
   0  15  10 6379.98 846.356  14
   0 -15  11 407.659 545.227  16
   0  15 -11-624.641 592.480  12
   0 -15 -11 552.083 569.960  15
   0 -15 -11 22.6151 519.852   5
   0 -15  11 978.524 546.564  10
   0  15  11 689.714 523.894  14
   0 -16   0 3482.40 490.626  15
   0 -16   0 3593.09 440.272   5
   0 -16   0 3180.92 470.951  10
   0  16   0 4430.76 643.808   8
   0  16   0 3685.23 597.686  13
   0 -16   0 3593.22 496.980  16
   0  16   0 3455.28 575.421  12
   0  16   0 3494.23 315.030   9
   0  16   0 3633.19 537.551   4
   0 -16   0 3140.60 333.665  11
   0 -16   0 4108.03 550.349   2
   0 -16   1 7553.23 718.484  10
   0  16  -1 7447.09 369.801   9
   0 -16   1 7145.43 518.734   5
   0 -16   1 7478.29 615.244  15
   0  16  -1 7527.38 825.993  13
   0  16   1 7493.25 730.310  13
   0 -16  -1 7456.72 653.583   2
   0  16   1 8110.87 840.789   8
   0 -16   1 7042.44 646.013   2
   0  16  -1 8584.59 852.157  12
   0 -16   1 8350.94 574.663  11
   0 -16  -1 8144.19 630.695  16
   0  16  -1 8790.05 785.118   4
   0  16   1 8347.40 676.324   4
   0  16   1 8400.79 548.302   9
   0 -16  -1 8134.04 632.803  10
   0 -16  -1 7567.47 621.564   5
   0  16   1 7959.21 686.645  12
   0  16  -1 8385.71 782.586   8
   0 -16  -1 7538.19 433.251  11
   0 -16   1 8296.57 752.390  16
   0 -16  -1 7647.47 702.725  15
   0  16  -2 1063.40 578.040  12
   0  16  -2 844.825 576.457  13
   0 -16   2 1543.47 526.381  16
   0  16   2 858.781 400.128  13
   0  16   2 717.080 332.252   9
   0 -16  -2 657.533 276.914  16
   0  16   2 354.715 264.769   4
   0  16   2 1790.45 584.983   8
   0 -16  -2 358.967 358.564   5
   0 -16   2 904.467 365.734  11
   0 -16  -2 1242.58 461.573  15
   0 -16   2 1260.51 458.334   2
   0 -16   2 1109.09 503.139  10
   0 -16   2 844.223 140.216   1
   0  16  -2 610.334 446.935   4
   0 -16   2 1109.54 262.859  19
   0 -16  -2 1432.43 328.731  10
   0  16  -2 822.651 129.835   9
   0  16  -2 718.903 394.419   8
   0 -16  -2 687.217 360.794   2
   0  16   2 1003.79 219.927  18
   0  16   2 1020.54 301.596  12
   0 -16   3 49621.1 2094.47  16
   0  16  -3 47801.5 1377.31   9
   0 -16   3 50250.4 1706.21  19
   0 -16   3 49720.8 1872.18  11
   0  16   3 52776.2 2143.64   8
   0 -16  -3 49056.8 1894.96   5
   0  16  -3 54160.2 2300.80  13
   0  16   3 49525.4 1497.65  12
   0  16   3 54237.3 1881.38  14
   0  16  -3 49874.8 2099.52   4
   0  16  -3 51763.6 2300.47  12
   0 -16  -3 50582.4 1806.90   2
   0 -16   3 49633.6 2075.91  10
   0  16   3 50835.0 1471.97  18
   0 -16  -3 51754.5 1568.04  10
   0 -16  -3 52960.3 1583.01  16
   0  16  -3 57207.1 1907.80   8
   0  16   3 52225.4 1887.71   9
   0  16   3 49058.1 1811.42  13
   0 -16   3 46332.9 1266.26   1
   0  16   3 52272.9 1669.82   4
   0 -16   3 52588.1 1907.13   2
   0 -16  -3 49162.9 1923.02  15
   0 -16  -4 2031.27 520.000   5
   0 -16   4 1602.29 556.015  10
   0  16  -4 1431.27 525.185   4
   0  16   4 1695.67 497.961   9
   0 -16  -4 1773.58 234.159  10
   0 -16  -4 2074.62 574.659  15
   0  16   4 1830.77 478.672  14
   0  16  -4 1325.79 648.820  12
   0 -16   4 1621.02 412.629  19
   0 -16   4 2012.14 579.015  16
   0 -16  -4 1475.42 404.302   2
   0 -16  -4 2033.07 251.817  16
   0  16  -4 2382.93 412.689   8
   0 -16   4 2173.43 547.808  11
   0  16   4 2176.97 273.882  19
   0  16   4 1848.89 302.628   4
   0  16  -4 1036.88 561.458  13
   0  16   4 2121.42 293.939  18
   0  16   4 2019.95 561.287   8
   0  16   4 1857.51 170.047  12
   0  16   4 1960.14 400.532  13
   0  16  -4 1616.01 257.005   9
   0 -16   5 1017.61 559.477  16
   0 -16  -5 1653.38 523.563   5
   0  16   5 1780.72 473.738   9
   0  16   5 1953.95 526.553   8
   0  16  -5 2153.87 296.732   8
   0 -16   5 2735.75 536.449  19
   0  16   5 1590.80 485.634  14
   0  16   5 2288.16 342.680  18
   0  16   5 1739.43 329.958  13
   0 -16   5 1395.00 576.732  10
   0  16  -5 1591.61 550.647   4
   0  16   5 2527.11 346.781  19
   0  16  -5 989.976 524.828  13
   0 -16  -5 2561.89 455.734   2
   0  16  -5 2269.11 713.200  12
   0 -16   5 1996.76 608.119  11
   0 -16  -5 1918.51 577.707  15
   0  16   6 2231.66 518.566   8
   0  16   6 2341.68 532.223  14
   0 -16   6 1736.14 501.782  11
   0 -16  -6 2214.89 551.598  15
   0 -16  -6 2840.09 437.103   2
   0  16  -6 1838.71 598.419   4
   0  16  -6 1616.72 542.663  13
   0 -16  -6 2043.46 536.646   5
   0  16   6 3267.31 643.498   9
   0  16   6 2844.90 343.435  13
   0  16  -6 2037.80 699.705  12
   0  16   6 2260.65 383.665  19
   0 -16   6 2064.45 530.174  19
   0 -16  -6 2369.66 336.442   3
   0 -16   6 2301.26 605.808  16
   0 -16   6 2447.04 617.509  10
   0  16   7 7716.68 796.923  14
   0  16  -7 8143.99 897.166  13
   0  16   7 6533.93 829.517   9
   0  16   7 6071.34 749.050   8
   0 -16   7 6931.76 872.380  10
   0 -16   7 6000.63 811.248  19
   0  16  -7 7191.30 957.423  12
   0  16  -7 6612.94 900.953   4
   0 -16  -7 6764.90 849.360  15
   0 -16   7 6508.96 878.609  16
   0  16   7 7584.89 680.647  19
   0 -16  -7 8899.17 667.946   2
   0 -16   7 6208.58 821.419  11
   0 -16  -7 6965.58 868.789   5
   0  16  -8 1323.61 585.156  12
   0 -16  -8 693.069 509.594  15
   0  16   8 637.991 509.622   9
   0  16   8 276.504 352.561   8
   0 -16  -8 272.299 508.490   5
   0 -16   8 651.603 510.619  11
   0 -16   8 1323.39 572.532  16
   0 -16   8-500.071 506.241  10
   0  16  -8 643.231 425.639  13
   0  16   8 1230.39 515.477  14
   0 -16   8-59.9516 475.871  19
   0  16  -8-63.4583 487.661   4
   0 -16   9 13525.5 1240.51  11
   0  16   9 12888.5 1128.95  14
   0  16   9 13593.4 1095.97   8
   0 -16   9 14022.6 1271.38  19
   0 -16  -9 14509.0 1269.22  15
   0  16  -9 14765.9 1305.24   4
   0 -16  -9 12214.2 1180.74   5
   0 -16   9 15432.3 1318.68  16
   0  16  -9 13304.8 1234.18  12
   0  16   9 15126.7 1318.70   9
   0 -16   9 16200.6 1310.13  10
   0 -16  10 1223.66 639.865  16
   0 -16 -10 1952.84 648.587  15
   0  16 -10-183.760 580.336  12
   0 -16  10 788.059 567.173  10
   0  16  10 408.900 447.706  14
   0  16  10 566.546 577.819   9
   0  16  10 1731.46 502.259   8
   0 -16  10 829.001 623.051  19
   0 -16  10 1227.63 621.886  11
   0 -16 -10 53.7555 479.458   5
   0  16 -10-63.4126 483.865   4
   0  16 -10 197.060 506.107   3
   0 -16  11 927.608 580.354  10
   0  16 -11-550.936 549.635  12
   0 -16 -11-83.8747 521.091  15
   0 -16  11 339.288 506.129  16
   0 -17   0-82.7977 349.864  10
   0 -17   0 419.926 385.305   2
   0  17   0-81.3591 418.761  12
   0 -17   0-344.589 246.186  11
   0 -17   0 43.0940 351.112  16
   0  17   0 99.8708 367.283   4
   0  17   0 136.128 200.103   9
   0  17   0 413.308 433.025   8
   0 -17   0-161.060 284.664   5
   0 -17   0 15.3673 373.481  15
   0  17   0 498.660 477.202  13
   0  17  -1 11893.2 502.571   9
   0  17   1 12338.8 811.435   4
   0 -17   1 13869.5 941.897  10
   0  17   1 12791.9 698.521   9
   0  17   1 12712.5 852.736  12
   0 -17  -1 13590.8 810.452  10
   0 -17  -1 14162.1 843.452   5
   0 -17  -1 12924.6 860.624   2
   0 -17   1 12565.2 872.888   2
   0  17  -1 13322.7 978.411   8
   0  17   1 11759.9 927.053  13
   0  17  -1 11563.8 1008.30  13
   0 -17   1 11492.9 688.025   5
   0  17   1 13275.5 1020.42   8
   0 -17  -1 12751.1 874.307  15
   0 -17  -1 12636.9 588.712  11
   0 -17   1 12967.0 728.073  11
   0 -17   1 12564.1 815.642  15
   0 -17  -1 12858.4 794.579  16
   0 -17   1 14198.0 964.061  16
   0  17  -1 12067.2 1015.24  12
   0  17  -1 12083.9 917.170   4
   0  17   2 15305.2 997.297  13
   0 -17   2 16878.0 584.024   1
   0 -17   2 17043.0 1110.96  10
   0 -17   2 16940.8 732.566  19
   0 -17  -2 16089.8 961.601   5
   0  17   2 16530.0 829.530  12
   0 -17  -2 15877.6 956.165   2
   0 -17  -2 16576.6 834.225  10
   0 -17   2 15410.0 971.763   2
   0  17  -2 15338.7 996.350   8
   0  17  -2 15845.6 1222.56  12
   0  17  -2 16435.9 1238.69  13
   0 -17   2 16255.8 887.279  11
   0  17   2 14495.0 632.266  18
   0  17   2 14766.2 843.944   4
   0 -17   2 15937.3 1078.99  16
   0  17   2 16112.6 875.057   9
   0  17  -2 14705.0 1063.94   4
   0  17   2 14965.0 1141.31   8
   0 -17  -2 16293.9 1014.05  15
   0  17  -2 14468.9 537.682   9
   0 -17  -2 17246.7 851.575  16
   0  17  -2 14938.5 526.833   9
   0  17  -3 1176.36 689.834  12
   0  17  -3 1032.56 589.432  13
   0  17   3 514.624 200.656  18
   0 -17   3 539.844 422.124   2
   0  17   3 458.139 351.923  13
   0 -17  -3 758.625 364.504   2
   0 -17   3 399.238 84.0000   1
   0 -17  -3 492.787 246.960  10
   0  17   3 677.946 303.935   4
   0  17  -3 734.827 384.495   8
   0 -17   3 793.831 505.623  10
   0  17  -3-131.988 485.871   4
   0 -17   3 586.310 291.721  19
   0 -17  -3 1104.90 451.474   5
   0  17  -3 501.010 137.028   9
   0  17   3 947.957 405.852   9
   0 -17  -3 464.853 229.994  16
   0 -17   3 700.754 390.237  11
   0  17   3 1306.37 552.507   8
   0  17   3 2051.62 601.189  14
   0 -17   3 312.528 474.458  16
   0 -17  -3 521.434 445.948  15
   0  17   3 45.6758 205.442  12
   0  17   4 8106.32 783.839   9
   0  17  -4 9311.93 1053.31  12
   0  17   4 8658.41 668.595  13
   0 -17   4 8897.41 921.844  10
   0 -17  -4 8789.11 858.167  15
   0  17  -4 9197.09 996.472  13
   0 -17  -4 9252.07 834.270   5
   0  17   4 8719.13 883.645   8
   0  17   4 9545.46 589.109   4
   0  17   4 8426.93 392.201  12
   0  17  -4 7499.51 889.346   4
   0  17  -4 9860.74 686.478   8
   0 -17  -4 8208.53 698.339   2
   0 -17   4 9425.84 955.358  16
   0 -17  -4 9067.05 483.475  16
   0 -17   4 9039.19 808.984  11
   0  17   4 9318.04 796.124  14
   0 -17  -4 8942.66 481.925  10
   0  17   4 8940.58 456.916  19
   0 -17   4 9713.48 738.222  19
   0  17   4 8790.49 509.616  18
   0  17  -5 12644.1 659.564   8
   0 -17   5 11846.3 894.555  19
   0  17  -5 15607.5 1297.88  12
   0  17   5 11995.0 666.907  18
   0 -17  -5 13805.4 866.252   2
   0  17   5 11483.0 986.889   9
   0  17   5 12403.1 915.190  14
   0  17   5 12659.5 678.147  19
   0 -17   5 12625.9 1098.34  16
   0  17  -5 12787.6 1133.77  13
   0 -17  -5 12068.4 993.279  15
   0 -17  -5 13535.2 1026.79   5
   0 -17   5 13369.0 1002.81  11
   0  17   5 11740.8 1015.18   8
   0  17  -5 11813.2 1078.92   4
   0 -17   5 12288.3 1070.38  10
   0  17   5 12658.7 759.617  13
   0 -17  -6 939.995 527.592  15
   0 -17   6 518.145 490.777  10
   0 -17   6 945.623 520.896  16
   0  17   6 403.042 457.866   8
   0  17   6 287.095 445.022  14
   0  17   6 490.912 475.424   9
   0 -17  -6 566.438 303.063   2
   0  17  -6 437.927 517.776   4
   0 -17  -6 769.383 452.755   5
   0  17   6 936.288 309.081  19
   0  17   6 575.875 245.436  13
   0  17  -6 27.0571 458.266  13
   0 -17   6 493.997 434.495  11
   0  17  -6 844.620 576.004  12
   0 -17   6 99.6931 389.423  19
   0 -17  -7 7764.05 892.409   5
   0 -17   7 6469.52 827.775  19
   0  17  -7 6858.58 924.408   4
   0 -17   7 6700.82 860.091  11
   0  17   7 5966.34 724.764  14
   0  17  -7 5095.71 768.317  13
   0  17  -7 7524.40 1015.78  12
   0 -17   7 5603.56 852.172  16
   0 -17  -7 6880.60 629.669   2
   0 -17  -7 6593.87 835.308  15
   0  17   7 7302.37 889.829   9
   0 -17   7 7054.96 898.189  10
   0  17   7 6563.42 767.447   8
   0 -17   8 9641.58 1042.77  10
   0 -17   8 8554.27 1001.86  16
   0  17   8 8082.50 864.449  14
   0  17  -8 7453.20 993.857  12
   0 -17  -8 9134.80 1020.75   5
   0  17   8 8765.58 878.229   8
   0 -17   8 8220.98 964.219  19
   0  17  -8 8576.11 1020.19   4
   0 -17   8 8317.75 985.836  11
   0  17  -8 8235.19 895.981  13
   0 -17  -8 8035.46 966.759  15
   0  17   8 8326.35 980.638   9
   0 -17   9 801.414 562.538  11
   0  17   9 350.778 439.104  14
   0 -17   9-727.284 567.120  10
   0 -17  -9 269.788 501.200  15
   0 -17   9 176.634 514.366  19
   0  17  -9 2018.87 662.331  12
   0  17  -9 432.820 518.156   4
   0  17   9 475.947 526.395   9
   0  17   9-332.300 399.020   8
   0 -17  -9 106.530 491.276   5
   0 -17   9-547.936 551.839  16
   0 -17 -10 2308.00 749.846  15
   0 -17  10 1702.97 630.801  10
   0  17 -10 1251.90 566.857   3
   0 -17  10 2985.33 775.748  11
   0  17 -10 2043.48 647.994   4
   0  17  10 3068.99 740.716   9
   0 -17  10 2145.44 714.694  16
   0  17  10 1601.08 570.429  14
   0  17  10 2210.68 547.229   8
   0  17 -10 1490.31 625.450  12
   0 -17  10 1375.35 641.958  19
   0 -17 -10 1503.27 609.623   5
   0  17 -11 4667.87 843.204  12
   0 -18   0 55547.1 1703.21  11
   0 -18   0 53606.3 1854.03   5
   0  18   0 58530.6 2238.31   8
   0 -18   0 53365.7 2019.55  10
   0  18   0 54058.5 1620.35   9
   0  18   0 50532.1 2006.59   4
   0 -18   0 52489.9 1965.37  15
   0  18   0 56436.8 2136.14  12
   0 -18   0 55108.7 2032.40   2
   0  18   0 55106.6 2226.29  13
   0 -18   0 54156.1 2044.35  16
   0 -18  -1 121.126 394.616  15
   0 -18  -1 34.8090 327.043  16
   0  18   1 685.251 388.232   4
   0  18  -1 233.743 149.517   9
   0 -18   1 297.463 296.862  11
   0 -18   1 180.349 425.733  16
   0  18   1 396.781 278.781   9
   0  18  -1 781.502 476.368   4
   0 -18  -1 314.448 380.767   5
   0  18  -1-127.895 402.247   8
   0 -18  -1 314.293 211.863  11
   0 -18  -1 230.955 385.342   2
   0  18   1 444.365 366.342  12
   0  18   1-71.0353 454.413   8
   0 -18   1 477.026 428.405  10
   0  18   1 162.815 441.721  13
   0 -18  -1 115.026 317.959  10
   0 -18   1 291.643 271.733   5
   0  18  -1-68.6769 479.171  13
   0  18  -1-139.503 483.186  12
   0 -18   1 26.7172 400.394   2
   0 -18   1 688.850 365.991  15
   0  18  -2 2425.07 201.884   9
   0 -18  -2 3410.78 529.146   2
   0  18   2 3491.10 684.439   8
   0  18  -2 2819.86 199.857   9
   0 -18  -2 3241.42 532.820   5
   0  18  -2 2359.84 506.529   8
   0 -18   2 3229.34 594.394  16
   0 -18   2 2482.34 589.659  10
   0 -18  -2 3598.12 315.458  11
   0  18   2 2584.92 434.943   4
   0 -18  -2 3385.22 433.169  10
   0  18  -2 2580.82 676.145  12
   0 -18   2 3132.84 240.656   1
   0  18  -2 1797.74 568.265  13
   0 -18   2 2429.09 522.307   2
   0  18   2 3090.61 316.076  18
   0 -18  -2 3140.23 435.961  16
   0  18   2 3283.10 424.061  12
   0 -18   2 3166.44 493.479  11
   0  18  -2 1968.21 559.594   4
   0 -18  -2 3932.62 605.983  15
   0  18   2 2911.41 525.538  13
   0  18   2 3281.83 447.152   9
   0 -18  -3 93.0594 383.298   2
   0 -18   3 671.104 297.344  19
   0 -18  -3-7.66475 446.007  15
   0  18   3 448.643 533.071   8
   0  18   3 171.753 181.930  18
   0 -18  -3 447.395 249.300  10
   0  18   3 772.486 378.655   9
   0  18   3-250.096 237.433  12
   0 -18  -3 250.842 260.655  16
   0 -18  -3 345.154 445.746   5
   0  18  -3 604.090 402.052   8
   0 -18   3 17.6518 478.137  16
   0  18  -3 418.577 531.409  13
   0  18  -3 666.591 485.578   4
   0 -18   3 388.748 492.554  10
   0 -18   3 204.576 395.356   2
   0 -18   3 246.143 338.286  11
   0  18   3-205.860 338.594  13
   0  18  -3-62.7628 549.723  12
   0  18   3 779.470 322.275   4
   0  18   4 10466.5 866.610  14
   0 -18   4 9296.21 954.640  16
   0 -18  -4 10170.0 889.015   5
   0  18   4 9880.51 966.901   8
   0 -18  -4 10568.5 538.758  16
   0 -18   4 10603.2 999.323  10
   0  18   4 9398.96 719.695  13
   0  18   4 9025.47 816.025   9
   0 -18   4 9082.56 810.789  11
   0  18  -4 8383.29 921.124   4
   0 -18  -4 8729.21 857.455  15
   0  18   4 11277.1 671.438   4
   0 -18  -4 9414.87 755.284   2
   0  18  -4 10459.5 1080.92  13
   0 -18  -4 10194.4 527.809  10
   0  18  -4 9800.00 1070.36  12
   0  18   4 9730.49 533.545  18
   0 -18   4 10066.6 758.951  19
   0  18  -4 10781.2 742.426   8
   0  18   4 9154.96 439.131  12
   0 -18  -5 79.3421 448.777   5
   0 -18   5-58.6242 334.316  19
   0 -18   5 335.815 490.101  16
   0 -18   5 608.662 493.736  10
   0 -18   5 691.655 467.887  11
   0  18  -5 365.219 486.883   4
   0  18  -5 626.582 634.068  12
   0  18   5 654.549 502.978   8
   0  18   5 590.176 231.510  18
   0  18  -5 654.861 232.067   8
   0 -18  -5 716.487 483.530  15
   0  18   5 1164.34 487.959   9
   0  18   5 343.932 272.256  13
   0  18   5-86.9853 404.224  14
   0 -18  -5 175.469 308.931   2
   0  18  -5-229.773 493.961  13
   0  18   6 28435.0 1480.82  14
   0 -18  -6 28071.1 1570.97  15
   0  18   6 29922.7 1618.48   9
   0  18  -6 30707.2 1770.78  13
   0  18   6 27457.5 1565.53   8
   0 -18  -6 30442.6 1346.50   2
   0 -18   6 28173.3 1683.49  10
   0 -18  -6 29293.2 1608.60   5
   0  18  -6 29928.1 1834.42  12
   0 -18   6 27595.3 1492.60  19
   0 -18   6 28863.3 1701.41  16
   0 -18   6 26904.6 1550.41  11
   0  18  -6 28004.2 1728.74   4
   0 -18   7 761.805 534.518  11
   0 -18   7-174.598 495.782  10
   0 -18  -7 498.617 528.508   5
   0 -18  -7 1072.23 567.845  15
   0 -18   7 286.811 493.588  16
   0  18   7 795.868 533.172   9
   0 -18   7 425.414 467.697  19
   0 -18  -7 430.760 311.744   2
   0  18   7 151.934 397.957  14
   0  18  -7 103.645 520.235   4
   0  18  -7-85.1667 515.370  12
   0  18  -7 60.1056 429.801  13
   0  18   7 9.33880 430.307   8
   0 -18   8 46.7395 434.230  19
   0 -18  -8 198.327 513.594   5
   0  18  -8 1110.87 645.299  12
   0 -18   8 743.911 522.002  16
   0  18   8-278.027 521.350   9
   0  18   8 782.686 465.393  14
   0 -18   8 327.136 489.462  11
   0 -18  -8 336.424 524.482  15
   0  18  -8 187.714 411.790  13
   0  18   8 479.902 433.777   8
   0  18  -8 378.113 550.012   4
   0 -18   8 906.943 533.101  10
   0 -18   9 1042.95 564.508  10
   0  18  -9 1182.33 571.475   4
   0  18  -9 2271.16 671.222  12
   0 -18   9 856.629 501.953  19
   0  18   9 766.104 493.313   9
   0  18   9 362.637 454.323  14
   0 -18   9 2359.67 691.190  16
   0 -18   9 1726.39 644.548  11
   0 -18  -9 882.238 543.120   5
   0  18   9 1490.57 508.344   8
   0 -18  -9 1426.14 603.288  15
   0 -18  10 5276.40 909.565  19
   0 -18 -10 6078.20 913.095  15
   0 -18  10 5216.32 876.664  16
   0  18 -10 5049.30 888.197   4
   0  18 -10 4960.74 856.245   3
   0 -18  10 6220.40 970.808  11
   0  18  10 3225.17 693.886  14
   0  18 -10 4608.38 861.104  12
   0 -18 -10 6690.03 984.177   5
   0 -18  10 4828.55 890.003  10
   0  18  10 5837.78 779.013   8
   0  18  10 5757.88 929.873   9
   0 -19   0 692.322 453.463  15
   0 -19   0 244.772 255.229  11
   0  19   0 544.386 524.829   8
   0  19   0 0.33082 464.168  13
   0 -19   0 447.485 341.189   5
   0  19   0 546.255 432.564   4
   0 -19   0 814.871 490.123   2
   0 -19   0 657.991 436.976  10
   0 -19   0 364.039 402.135  16
   0  19   0 646.051 232.889   9
   0  19   0 772.876 464.562  12
   0 -19  -1 34843.2 1435.19  10
   0  19  -1 31730.2 1691.66  13
   0  19   1 30522.5 1571.83  13
   0  19  -1 31060.6 1586.62   8
   0 -19   1 33810.1 1577.33  16
   0  19  -1 31060.1 1566.35   4
   0  19  -1 33106.7 1669.21  12
   0  19   1 34862.3 1690.72   8
   0  19   1 32458.5 1457.52   4
   0 -19  -1 33230.8 1410.15  16
   0 -19   1 35961.5 1597.93  10
   0 -19  -1 33888.3 1428.06   5
   0 -19   1 30627.0 1486.54   2
   0 -19  -1 30848.5 1460.99  15
   0 -19   1 30430.5 1265.20   5
   0  19   1 32421.7 1442.67  12
   0 -19   1 31883.2 1281.57  11
   0 -19   1 30910.7 1399.01  15
   0 -19  -1 33299.6 1111.50  11
   0 -19  -1 31813.0 1469.57   2
   0  19  -1 31686.8 1005.09   9
   0  19   1 32820.1 1239.77   9
   0 -19   2 848.582 440.796   2
   0  19  -2 280.617 392.578   8
   0 -19  -2 645.948 434.976  15
   0  19   2 101.628 288.052  12
   0 -19  -2 357.444 400.935   5
   0  19   2 988.655 557.425   8
   0 -19   2 28.1029 441.229  16
   0  19  -2-255.838 551.047  13
   0 -19  -2-69.8780 294.378  16
   0  19  -2 323.546 107.265   9
   0 -19  -2 130.774 376.375   2
   0  19  -2-98.0492 497.002   4
   0 -19   2 447.689 494.386  10
   0  19   2 484.895 407.703  13
   0 -19   2 521.109 354.088  11
   0  19   2 126.793 321.170   4
   0 -19  -2 306.984 323.747  10
   0  19  -2 529.760 550.064  12
   0  19   2 542.892 309.306   9
   0 -19  -2 419.982 207.020  11
   0  19   2 199.438 195.968  18
   0  19  -3 507.107 376.003   8
   0 -19  -3 230.644 460.425  15
   0 -19   3 251.918 378.423  11
   0  19   3 113.270 374.316   9
   0 -19   3 875.823 460.398   2
   0  19   3 117.710 186.649  18
   0  19  -3 8.83946 579.679  13
   0 -19   3 129.747 468.442  16
   0 -19   3 519.721 517.681  10
   0 -19  -3-97.5208 429.687   5
   0  19   3 172.893 278.854   4
   0  19  -3-170.332 628.930  12
   0  19   3 372.370 369.768  13
   0  19   3 523.359 550.657   8
   0 -19   3 779.674 300.299  19
   0 -19  -3 239.399 254.497  10
   0 -19  -3 650.599 405.457   2
   0  19  -3 166.938 473.264   4
   0 -19  -3 284.677 260.538  16
   0  19   3-182.197 263.436  12
   0 -19   4 544.395 526.030  10
   0  19  -4 1344.42 648.312  12
   0 -19  -4 587.828 425.389   5
   0  19   4 940.570 473.395  14
   0 -19   4 1503.08 520.927  11
   0  19  -4 859.743 360.710   8
   0 -19  -4 1506.37 554.667  15
   0  19   4 1535.92 407.355  13
   0  19   4 1181.90 583.251   8
   0  19  -4 571.253 558.491  13
   0 -19   4 865.630 510.792  16
   0  19  -4 755.573 507.322   4
   0  19   4 1563.29 343.736   4
   0  19   4 1177.42 234.422  18
   0 -19  -4 801.660 371.941   2
   0  19   4 633.353 430.485   9
   0 -19   4 1555.85 382.194  19
   0  19  -5 24033.3 1627.91  12
   0 -19  -5 24145.9 1404.09  15
   0 -19   5 23809.7 1254.04  19
   0  19  -5 21984.9 1518.42  13
   0  19  -5 21257.4 1451.88   4
   0 -19  -5 22856.7 1376.23   5
   0  19   5 22357.6 1421.78   8
   0 -19  -5 24495.9 1223.68   2
   0 -19   5 22205.1 1329.56  11
   0 -19   5 22620.7 1481.69  16
   0  19   5 21815.7 1104.87  13
   0  19   5 22203.4 1265.60  14
   0 -19   5 22606.3 1459.58  10
   0  19   5 23794.0 1374.01   9
   0 -19  -6-349.018 322.205   2
   0  19   6-1312.51 516.431  14
   0  19   6 301.937 451.949   8
   0  19  -6 213.071 585.377  12
   0 -19   6 587.940 528.360  10
   0  19   6 533.839 448.403   9
   0 -19   6 245.631 565.180  16
   0 -19  -6-133.204 468.941  15
   0 -19  -6 871.047 511.791   5
   0 -19   6 135.386 361.592  19
   0  19  -6 103.302 477.104  13
   0  19  -6-208.153 508.498   4
   0 -19   6 201.965 444.064  11
   0 -19   7 11352.9 1013.68  19
   0 -19  -7 10581.3 1049.78   5
   0  19   7 9535.29 910.864  14
   0 -19   7 9271.27 1051.33  10
   0  19   7 9782.47 994.543   9
   0  19  -7 9573.01 1091.53   4
   0  19   7 9756.77 983.489   8
   0 -19   7 9637.88 997.713  11
   0 -19  -7 9994.21 1009.09  15
   0  19  -7 10607.9 1163.06  12
   0  19  -7 10334.2 1027.89  13
   0 -19   7 10177.9 1099.79  16
   0 -19   8 552.270 467.690  19
   0  19   8-431.388 407.262   8
   0  19  -8 1469.04 660.200  12
   0 -19  -8 815.961 563.524  15
   0 -19   8 1517.74 600.922  10
   0  19  -8 1364.41 526.564  13
   0 -19   8-489.962 523.523  16
   0 -19   8 593.096 510.270  11
   0  19   8 286.897 441.220  14
   0  19   8 1054.65 556.623   9
   0  19  -8 475.373 522.196   4
   0 -19  -8 456.325 537.540   5
   0 -19  -9 2125.95 725.628  15
   0 -19   9 1718.18 629.531  10
   0  19  -9 2849.04 758.757  12
   0  19   9 2273.05 620.433   9
   0 -19  -9 3030.62 734.112   5
   0  19  -9 2565.24 713.114   4
   0 -19   9 3254.63 687.266  19
   0  19   9 2220.47 561.053   8
   0  19   9 1788.32 590.190  14
   0 -19   9 2998.43 742.751  16
   0 -19   9 3386.57 800.081  11
   0 -19  10 747.940 580.759  10
   0 -19 -10 375.697 553.312   5
   0  19 -10 298.451 520.664   4
   0  19  10-162.655 552.707   9
   0  19 -10 561.429 538.877  12
   0 -19  10-315.036 555.235  11
   0  19  10-516.147 456.216   8
   0 -19 -10 662.323 601.035  15
   0 -19  10 168.829 559.410  16
   0  19 -10-528.044 515.485   3
   0 -19  10-270.436 512.173  19
   0  19  10 701.627 516.568  14
   0 -20   0 33363.7 1488.84  16
   0 -20   0 31093.0 1321.70   5
   0 -20   0 30045.4 1150.86  11
   0  20   0 30416.0 1582.15   8
   0  20   0 29008.6 1498.69  12
   0  20   0 27578.4 1570.48  13
   0 -20   0 32587.7 1467.90  10
   0  20   0 27280.1 1422.58   4
   0 -20   0 29559.2 1411.35  15
   0 -20   0 28574.5 1425.29   2
   0  20   0 30086.2 1077.96   9
   0 -20  -1 3198.46 495.217  10
   0 -20   1 3501.91 609.587   2
   0 -20  -1 2447.42 459.442  16
   0 -20   1 3723.61 450.280  11
   0  20  -1 2498.30 667.495  12
   0 -20   1 3464.50 451.240   5
   0 -20   1 2846.11 564.930  10
   0  20  -1 3220.31 720.045  13
   0  20   1 3325.68 405.536   9
   0 -20  -1 2150.96 535.772  15
   0  20  -1 3415.68 623.460   4
   0  20  -1 3235.00 276.954   9
   0  20  -1 2500.24 593.668   8
   0 -20  -1 2377.63 498.459   5
   0 -20  -1 2803.39 321.965  11
   0  20   1 3455.28 634.902  13
   0  20   1 3314.29 541.806   4
   0  20   1 3183.33 674.223   8
   0 -20  -1 3086.95 565.435   2
   0 -20   1 1868.39 430.558  15
   0 -20   1 3187.84 598.525  16
   0  20   1 3624.13 527.650  12
   0  20  -2 1566.53 591.246  13
   0  20   2 1030.51 527.130   8
   0  20  -2 1631.50 576.841   4
   0 -20  -2 1272.70 464.244   2
   0  20   2 1288.80 485.107  13
   0  20   2 1587.26 367.203   9
   0 -20   2 1485.34 539.044  16
   0  20  -2 2266.85 647.105  12
   0  20  -2 1373.11 480.061   8
   0  20  -2 735.792 130.992   9
   0 -20  -2 1126.08 490.643  15
   0 -20  -2 1067.83 448.965   5
   0  20   2 1299.64 357.530  12
   0 -20  -2 1134.42 331.101  10
   0  20   2 1067.68 392.859   4
   0 -20   2 1942.03 545.072  10
   0 -20   2 419.503 444.562   2
   0 -20  -2 1377.21 224.184  11
   0  20   2 1292.92 252.580  18
   0 -20  -2 1465.57 366.560  16
   0 -20   2 744.135 341.394  11
   0  20   3 14400.2 1010.18  13
   0 -20  -3 15572.5 803.155  10
   0 -20  -3 16492.3 823.873  16
   0 -20   3 15962.8 1189.44  16
   0  20   3 14535.7 752.636  12
   0 -20  -3 14435.4 1068.57  15
   0  20   3 14043.4 629.390  18
   0  20   3 15765.0 1201.62   8
   0 -20   3 15238.3 1141.49  10
   0 -20   3 15151.5 797.238  19
   0  20  -3 15090.8 1263.55  12
   0  20   3 14246.7 864.498   4
   0 -20  -3 15337.4 996.565   2
   0  20  -3 16669.4 1045.25   8
   0 -20  -3 15506.1 1043.90   5
   0 -20   3 16488.5 1018.60  11
   0  20  -3 14246.3 1230.34  13
   0  20  -3 13938.2 1145.53   4
   0 -20   3 14369.9 1030.95   2
   0  20   3 16466.1 987.162   9
   0  20   4 745.237 490.997   8
   0  20  -4-141.121 504.617   4
   0  20   4 1513.50 341.504   4
   0  20  -4 1400.54 378.960   8
   0 -20  -4 1251.29 379.053   2
   0 -20  -4 800.449 434.106   5
   0  20   4 1146.78 371.643  13
   0 -20  -4 1953.68 558.036  15
   0  20   4 1061.44 387.965   9
   0 -20   4 1017.32 539.939  10
   0 -20   4 1370.93 556.017  16
   0 -20   4 1312.52 452.165  11
   0  20  -4 770.910 543.553  12
   0 -20   4 1124.73 347.743  19
   0  20   4 892.044 493.249  14
   0  20  -4 1570.19 576.921  13
   0 -20  -5 25.3355 316.662   2
   0  20  -5-63.6595 463.067   4
   0 -20   5 473.798 500.958  10
   0  20   5 523.211 293.185  13
   0 -20   5-116.766 405.298  11
   0 -20  -5-97.1545 434.904  15
   0  20   5 91.2628 423.803  14
   0  20   5-227.189 378.533   9
   0  20  -5-163.141 534.470  13
   0 -20   5 422.407 360.946  19
   0  20   5 1071.45 535.945   8
   0 -20   5-340.293 500.396  16
   0  20  -5 427.176 600.343  12
   0 -20  -5 138.804 464.330   5
   0 -20  -6 14174.0 1159.17  15
   0 -20  -6 16990.1 1014.79   2
   0 -20   6 16578.3 1313.62  10
   0  20   6 16015.1 1179.51   9
   0  20  -6 14835.6 1342.42  12
   0 -20   6 15825.6 1198.42  11
   0 -20  -6 15570.9 1194.21   5
   0  20   6 14239.5 1071.66  14
   0  20  -6 17728.9 1366.41  13
   0  20  -6 16451.0 1344.79   4
   0  20   6 16050.3 1221.63   8
   0 -20   6 16896.2 1134.45  19
   0 -20   6 14514.8 1257.27  16
   0  20  -7 5732.08 884.210   4
   0 -20  -7 4568.57 739.979  15
   0 -20  -7 4896.39 745.533   5
   0 -20   7 6423.75 892.863  10
   0  20   7 4495.37 710.192  14
   0  20   7 3727.59 702.958   8
   0 -20   7 3948.12 705.373  11
   0  20  -7 5117.87 903.218  12
   0 -20   7 4071.72 787.538  16
   0 -20   7 5137.13 723.275  19
   0  20   7 4400.02 728.771   9
   0  20  -7 4575.15 776.850  13
   0 -20   8 1203.88 599.261  11
   0 -20   8 1194.17 658.332  10
   0  20  -8 190.727 432.197  13
   0 -20  -8 801.951 510.826  15
   0 -20   8-456.663 553.603  16
   0  20   8-327.671 487.731   9
   0  20   8-40.1194 414.577  14
   0  20   8 184.014 424.108   8
   0 -20  -8 195.843 501.694   5
   0  20  -8 600.657 564.332  12
   0 -20   8 18.6208 444.611  19
   0  20  -8 451.731 544.342   4
   0 -20  -9 7044.61 973.493   5
   0 -20   9 4221.31 860.508  16
   0  20  -9 6706.10 1033.00  12
   0 -20   9 5580.30 858.045  19
   0  20   9 4687.19 847.006   9
   0  20   9 6233.55 835.330   8
   0 -20  -9 7090.59 983.565  15
   0 -20   9 5726.85 918.303  11
   0 -20   9 6070.86 942.976  10
   0  20  -9 5659.13 940.793   4
   0  20   9 6605.93 860.448  14
   0  20  10 1501.25 549.865  14
   0 -20  10 1950.37 686.885  19
   0  20  10 2554.37 634.650   8
   0  20 -10-24.5992 518.273   4
   0  20  10 1530.34 681.605   9
   0  20 -10 971.889 561.897  12
   0 -20 -10 2051.85 682.974  15
   0 -21   0 254.235 388.847  16
   0 -21   0 367.512 351.436   5
   0  21   0 220.584 461.274  13
   0  21   0 554.687 235.639   9
   0  21   0 1095.32 532.933   8
   0 -21   0 294.922 252.759  11
   0 -21   0 409.051 431.771  15
   0  21   0 64.6709 408.386   4
   0  21   0 54.7383 435.007  12
   0 -21   0 769.634 405.614  10
   0 -21   0 433.016 437.183   2
   0  21  -1 3672.64 742.253  13
   0  21  -1 4974.64 701.418   8
   0  21  -1 4387.99 679.411   4
   0 -21  -1 4443.53 640.915  15
   0 -21  -1 4591.99 566.213  10
   0 -21  -1 4462.57 382.780  11
   0  21   1 4816.15 577.911  12
   0 -21   1 4008.68 575.475  15
   0 -21   1 4047.84 641.024   2
   0 -21  -1 5547.20 620.641  16
   0 -21  -1 3478.06 591.012   2
   0  21   1 4180.16 585.874   4
   0 -21   1 4467.91 654.843  16
   0  21  -1 4114.05 302.678   9
   0  21   1 4849.09 463.612   9
   0 -21   1 3571.57 468.219   5
   0 -21   1 4772.95 491.454  11
   0 -21  -1 5046.24 603.840   5
   0  21  -1 3931.90 701.241  12
   0  21   1 5009.72 771.536   8
   0 -21   1 5471.60 695.550  10
   0  21   1 3541.39 647.266  13
   0 -21  -2 19848.8 769.808  11
   0 -21  -2 19880.5 1164.69   5
   0  21   2 20245.6 1035.42   9
   0 -21  -2 19387.8 1218.60  15
   0 -21   2 21361.4 1320.15  16
   0  21  -2 19104.4 1363.01  13
   0  21   2 18995.9 1086.28   4
   0 -21   2 20633.0 1224.83   2
   0  21  -2 20141.6 1360.79  12
   0  21   2 20516.7 1039.33  12
   0  21  -2 20807.7 1340.27   4
   0  21   2 18965.0 1210.94  13
   0 -21   2 21734.2 1321.86  10
   0  21   2 19637.1 791.283  18
   0  21  -2 22063.6 1257.91   8
   0 -21   2 19080.7 1043.82  11
   0 -21  -2 22923.7 1079.51  10
   0  21   2 21456.8 1371.97   8
   0 -21  -2 18472.3 1127.11   2
   0 -21  -2 21524.0 1057.42  16
   0  21   3 1034.09 427.263  13
   0  21  -3 54.8376 341.558   8
   0 -21   3-167.244 441.542  16
   0 -21  -3 1385.79 533.198  15
   0  21   3-213.730 236.669  12
   0  21  -3 179.690 470.766   4
   0 -21  -3 296.183 254.690  16
   0 -21   3 326.965 433.962   2
   0 -21   3 398.774 326.264  11
   0 -21  -3 293.990 404.187   5
   0 -21  -3 170.168 231.630  10
   0 -21   3 391.466 451.547  10
   0 -21  -3 161.028 364.021   2
   0  21  -3 515.487 572.728  12
   0  21   3-38.3807 330.779   9
   0  21  -3-248.045 524.041  13
   0  21   3 460.918 528.885   8
   0  21   3 741.661 363.257   4
   0  21   4 13827.7 1140.82   8
   0 -21   4 12578.4 804.362  19
   0  21   4 13577.8 797.424   4
   0  21  -4 11978.8 1129.74   4
   0 -21   4 12293.8 964.833  11
   0 -21  -4 12615.6 903.627   2
   0  21   4 13398.1 961.796   9
   0 -21  -4 12484.3 1039.64  15
   0  21  -4 13757.7 870.908   8
   0  21  -4 12150.2 1191.05  12
   0  21   4 12055.1 889.757  13
   0 -21  -4 14629.0 1049.47   5
   0 -21   4 12057.2 1082.38  10
   0  21  -4 12224.6 1145.62  13
   0 -21   4 13261.3 1129.07  16
   0  21   4 13271.6 992.601  14
   0  21   5 4040.42 626.633   9
   0  21  -5 4487.86 805.243   4
   0 -21   5 3611.30 716.021  10
   0 -21   5 3820.45 545.446  19
   0  21   5 3175.85 566.794  14
   0  21  -5 3571.99 735.316  13
   0  21   5 3365.54 485.842  13
   0 -21   5 3970.84 752.033  16
   0  21   5 2378.42 588.817   8
   0 -21  -5 4068.72 564.872   2
   0 -21   5 4138.31 665.991  11
   0 -21  -5 3762.27 650.840   5
   0  21  -5 3356.36 738.082  12
   0 -21  -5 3796.76 696.054  15
   0 -21  -6 1472.71 567.586  15
   0  21   6 962.976 509.099   9
   0 -21   6 1250.15 597.816  10
   0 -21  -6 726.761 489.117   5
   0  21   6 735.186 458.140  14
   0 -21   6 1139.80 586.006  16
   0  21  -6 1670.76 601.447   4
   0  21  -6 1611.94 690.265  12
   0  21   6 967.076 488.667   8
   0 -21  -6 1707.88 425.581   2
   0  21  -6 1699.55 614.130  13
   0 -21   6 1205.66 430.189  19
   0 -21   6 946.949 472.399  11
   0  21   7 2341.91 588.837   9
   0 -21  -7 2704.84 649.744  15
   0 -21   7 3608.30 770.870  10
   0 -21   7 2894.80 742.091  16
   0  21   7 2178.93 606.829   8
   0 -21   7 2230.99 551.308  19
   0  21   7 1997.61 577.253  14
   0  21  -7 2538.13 650.503  13
   0 -21   7 2278.30 605.387  11
   0  21  -7 2862.55 727.072  12
   0 -21  -7 3117.07 664.771   5
   0  21  -7 3271.62 771.918   4
   0  21   8 11035.1 1116.77   9
   0 -21  -8 11264.2 1155.69   5
   0  21   8 11615.5 1097.96   8
   0  21  -8 10082.9 1074.42  13
   0 -21  -8 9368.35 1092.83  15
   0 -21   8 12131.0 1224.22  10
   0  21  -8 10948.6 1238.03  12
   0 -21   8 13214.6 1138.46  19
   0 -21   8 12577.2 1254.76  16
   0 -21   8 13364.7 1202.65  11
   0  21  -8 11939.6 1229.63   4
   0  21   8 11291.2 1047.90  14
   0 -21   9-41.2952 553.000  10
   0  21   9 1345.38 518.528   8
   0  21   9 586.023 505.143   9
   0 -21  -9 2314.01 684.764   5
   0 -21   9 731.641 553.515  11
   0  21   9 728.487 526.484  14
   0  21  -9 747.779 585.975   4
   0 -21   9 1068.27 630.375  16
   0 -21  -9 1669.11 656.864  15
   0 -21   9 435.468 484.347  19
   0  21  -9 346.192 577.839  12
   0  21  10 5676.46 849.274   8
   0  21 -10 4203.20 803.959   4
   0 -21  10 4953.12 888.583  19
   0  22   0 2592.73 309.009   9
   0 -22   0 3476.00 559.092  10
   0 -22   0 3100.18 555.325   2
   0  22   0 3114.69 652.541  13
   0  22   0 3842.34 671.990   8
   0 -22   0 2792.07 511.935  16
   0  22   0 2236.22 501.346  12
   0  22   0 3531.14 595.968   4
   0 -22   0 3020.95 572.842  15
   0 -22   0 3155.61 387.569  11
   0 -22   0 2386.39 433.768   5
   0 -22  -1 4399.02 627.578  15
   0 -22  -1 5730.12 427.667  11
   0 -22   1 4647.28 668.764  10
   0  22  -1 5078.87 713.055   4
   0  22  -1 3999.19 651.907   8
   0  22   1 3278.07 627.577  13
   0 -22  -1 5037.89 580.822  10
   0  22   1 3103.02 546.238   4
   0  22   1 4962.64 467.405   9
   0 -22   1 5206.01 705.906  16
   0 -22   1 4736.29 517.704   5
   0  22  -1 3931.11 691.236  12
   0  22   1 4885.92 749.364   8
   0 -22  -1 4526.27 648.298   2
   0 -22  -1 4247.51 560.763   5
   0 -22   1 4558.77 658.996   2
   0 -22   1 3370.38 548.570  15
   0 -22   1 4417.06 494.362  11
   0  22   1 5653.67 625.154  12
   0  22  -1 5213.31 813.640  13
   0 -22  -1 4521.60 560.500  16
   0 -22   2 3593.16 614.732   2
   0 -22  -2 2644.42 524.289   2
   0 -22   2 3466.87 648.639  10
   0  22   2 2935.97 447.993   9
   0 -22  -2 4425.03 600.301   5
   0 -22  -2 3572.31 641.721  15
   0  22  -2 4175.37 624.773   8
   0  22   2 5448.00 778.660   8
   0  22   2 4018.42 491.811  12
   0 -22   2 3410.85 479.634  11
   0  22  -2 3079.55 684.951  13
   0  22   2 3887.20 554.232   4
   0  22  -2 4076.54 702.053   4
   0 -22   2 3952.03 652.842  16
   0 -22  -2 4172.64 499.445  16
   0  22   2 3179.11 586.798  13
   0 -22  -2 3808.16 490.713  10
   0  22  -2 3398.99 668.398  12
   0 -22   3 31856.5 1726.37  10
   0  22   3 30930.1 1574.24  13
   0  22  -3 30153.4 1729.64   4
   0 -22  -3 34048.0 1321.62  16
   0  22   3 35748.7 1523.41   9
   0  22   3 32899.6 1764.37   8
   0  22  -3 33764.9 1560.72   8
   0 -22   3 32723.9 1629.05   2
   0 -22   3 33668.1 1764.79  16
   0 -22   3 34518.8 1548.17  11
   0  22   3 32643.8 1278.38  12
   0 -22  -3 34011.8 1593.44   2
   0  22   3 32583.8 1452.21   4
   0  22  -3 31987.9 1829.35  12
   0  22  -3 32828.1 1870.04  13
   0 -22  -3 36195.7 1339.78  10
   0 -22  -3 32307.0 1595.67   5
   0 -22  -3 30858.4 1612.62  15
   0 -22   4 1702.19 456.650  11
   0  22   4 2232.55 478.349   9
   0 -22  -4 1389.77 415.234   2
   0 -22  -4 2051.34 551.214  15
   0  22   4 3276.61 653.641  14
   0  22   4 2351.54 603.772   8
   0 -22  -4 1731.95 576.045   5
   0  22  -4 1559.26 630.382  12
   0  22  -4 2491.02 705.965  13
   0  22   4 2826.34 437.645   4
   0 -22   4 2901.46 647.996  10
   0  22  -4 1777.75 637.874   4
   0 -22   4 2477.35 626.427  16
   0  22  -4 2092.63 414.381   8
   0 -22   4 2848.02 432.248  19
   0  22   4 1889.10 447.945  13
   0  22   5 343.554 489.918  14
   0 -22  -5 278.887 321.259   2
   0  22  -5 1364.64 561.746   4
   0  22   5 696.830 517.879   8
   0  22  -5 567.555 579.296  12
   0  22  -5 1615.12 614.804  13
   0 -22   5 172.297 505.857  10
   0  22   5 1504.62 486.788   9
   0  22   5 648.491 326.754  13
   0 -22  -5 640.053 462.474   5
   0 -22   5 948.784 384.435  19
   0 -22  -5 468.090 489.361  15
   0 -22   5 1163.62 538.580  16
   0 -22   5 963.831 510.013  11
   0  22  -6 1302.16 649.491  12
   0 -22   6 165.672 453.191  11
   0  22   6-539.310 487.334  14
   0  22  -6 1095.66 587.261   4
   0  22  -6-447.097 492.530  13
   0 -22  -6 826.923 366.825   2
   0 -22  -6 726.036 456.852   5
   0  22   6 988.145 485.799   8
   0  22   6 992.199 481.205   9
   0 -22   6 630.771 544.669  10
   0 -22   6 1084.19 530.759  16
   0 -22   6 980.079 407.528  19
   0 -22  -6 583.921 501.093  15
   0  22   7 3541.53 635.096  14
   0 -22  -7 3086.32 699.611  15
   0 -22   7 3951.10 793.287  16
   0  22   7 4041.40 727.656   8
   0  22  -7 3556.29 756.677  13
   0 -22  -7 3996.76 772.526   5
   0 -22   7 3449.07 754.672  10
   0  22  -7 4207.32 775.602   4
   0 -22   7 4146.50 643.873  19
   0  22   7 2824.81 646.381   9
   0  22  -7 1961.20 650.625  12
   0 -22   7 4019.40 702.698  11
   0 -22   8 221.024 497.460  11
   0 -22  -8 584.116 527.028  15
   0  22   8 548.571 502.339   8
   0  22   8 631.972 478.119  14
   0 -22   8 869.208 645.736  16
   0  22   8 373.586 487.814   9
   0 -22   8 923.016 486.297  19
   0 -22   8 934.330 604.943  10
   0 -22  -8 332.951 550.557   5
   0  22  -8 366.500 477.449  13
   0  22  -8 1136.16 647.318  12
   0  22  -8 415.493 592.210   4
   0 -22   9 11416.1 1252.61  10
   0 -22   9 10757.7 1126.74  19
   0 -22  -9 10867.2 1186.35   5
   0  22   9 12500.7 1152.22  14
   0 -22  -9 12046.4 1234.74  15
   0  22  -9 11867.5 1280.33   4
   0 -22   9 10590.4 1155.82  11
   0  22  -9 12870.7 1341.20  12
   0 -22   9 11453.9 1270.34  16
   0  22   9 10782.9 1159.72   9
   0  22   9 11383.3 1150.94   8
   0 -22  10 826.546 550.371  19
   0  22  10 839.480 509.653   8
   0  23   0 520.534 472.644   8
   0  23   0-86.6519 433.207  13
   0 -23   0 407.505 380.224  15
   0 -23   0-77.9420 330.942  10
   0 -23   0 370.528 242.424  11
   0 -23   0 19.8969 323.513  16
   0  23   0 39.8762 339.926  12
   0  23   0 526.372 437.606   4
   0 -23   0 268.332 421.067   2
   0 -23   0-26.5778 296.389   5
   0  23  -1 10003.4 952.689  12
   0 -23   1 10968.2 905.746  16
   0 -23  -1 10572.3 928.491  15
   0  23   1 9716.46 857.757   4
   0  23   1 9274.44 935.896  13
   0  23   1 10737.1 977.928   8
   0 -23  -1 11774.4 938.641   2
   0 -23   1 9528.06 839.713  15
   0 -23  -1 11339.9 847.940   5
   0 -23   1 11839.2 740.270  11
   0  23  -1 9980.07 936.631   4
   0  23   1 10603.8 834.247  12
   0  23   1 10321.4 645.323   9
   0 -23  -1 11832.4 851.570  10
   0  23  -1 8738.50 866.793   8
   0 -23   1 9922.92 907.353   2
   0  23  -1 10769.8 1048.91  13
   0 -23   1 10975.0 927.974  10
   0 -23  -1 10104.5 799.838  16
   0 -23   1 10264.3 746.257   5
   0 -23  -2 15906.6 1144.63  15
   0 -23  -2 20150.0 1043.76  16
   0  23  -2 18731.6 1194.20   8
   0 -23  -2 17571.7 1143.68   2
   0  23  -2 18213.6 1274.92   4
   0 -23   2 18183.5 1269.59  16
   0  23   2 16865.4 1191.21  13
   0  23  -2 18609.4 1317.79  12
   0 -23  -2 21049.2 1059.61  10
   0  23   2 19262.3 994.622   9
   0  23   2 17618.8 1293.50   8
   0  23   2 19708.0 1029.32  12
   0 -23  -2 17235.3 1112.10   5
   0 -23   2 19818.6 1064.59  11
   0 -23   2 19510.1 1276.24  10
   0 -23   2 20697.1 1260.73   2
   0  23   2 18676.0 1102.82   4
   0  23  -2 19625.5 1410.04  13
   0 -23   3 921.081 503.748  10
   0  23  -3 790.659 382.398   8
   0 -23  -3 410.897 410.107   2
   0  23   3 575.345 457.392   8
   0 -23  -3 6.75428 379.282   5
   0  23   3 389.129 343.340   9
   0  23   3 358.749 391.566  13
   0 -23   3-517.488 447.355   2
   0 -23   3 496.114 476.799  16
   0  23  -3 294.039 591.941  12
   0 -23   3 186.653 338.956  11
   0  23   3 245.983 294.674   4
   0  23  -3 103.891 480.355  13
   0  23  -3 194.891 437.967   4
   0 -23  -3 307.360 456.713  15
   0 -23  -4 11478.5 1054.66  15
   0  23   4 11065.5 1060.43   8
   0 -23   4 12412.0 1113.80  10
   0 -23   4 12590.8 960.049  11
   0  23  -4 12514.3 867.501   8
   0  23   4 12273.7 929.071  13
   0  23   4 12396.7 929.011   9
   0  23  -4 10266.8 1073.73   4
   0  23  -4 11120.2 1146.95  12
   0 -23  -4 12217.6 1014.81   5
   0  23  -4 9984.84 1088.58  13
   0 -23   4 12166.0 1123.35  16
   0 -23  -4 12052.2 926.211   2
   0  23   4 13670.5 854.374   4
   0  23   4 12868.3 1027.36  14
   0  23  -5 9760.64 1067.49   4
   0  23   5 8333.94 863.248  14
   0 -23   5 9040.67 1011.03  16
   0  23   5 9512.61 990.660   8
   0 -23   5 9833.71 911.468  11
   0  23  -5 9708.48 1113.55  12
   0  23   5 9082.97 781.587  13
   0 -23  -5 9499.72 830.681   2
   0 -23  -5 7788.05 901.260   5
   0  23  -5 8008.69 1002.32  13
   0 -23  -5 9828.82 985.863  15
   0 -23   5 10009.4 1054.37  10
   0  23   5 10381.9 904.604   9
   0 -23   5 10215.5 813.283  19
   0 -23  -6 581.220 509.880  15
   0  23  -6 1697.35 694.979  12
   0  23  -6 1210.18 629.320   4
   0  23  -6 1136.71 544.491  13
   0 -23   6 1379.03 573.741  10
   0 -23   6 1341.99 491.272  11
   0 -23   6 896.500 535.686  16
   0 -23  -6 543.828 369.360   2
   0  23   6 939.138 537.387   8
   0 -23  -6 963.261 492.943   5
   0  23   6 122.027 466.768  14
   0  23   6 863.949 448.257   9
   0 -23   6 2370.06 524.750  19
   0 -23   7 3260.81 715.279  11
   0  23   7 4176.85 725.215   8
   0  23   7 4171.04 703.659   9
   0 -23   7 3723.39 647.329  19
   0 -23   7 4349.65 840.801  10
   0 -23  -7 4864.05 813.944   5
   0  23  -7 3830.41 756.687  13
   0  23  -7 3962.31 819.884   4
   0  23  -7 4427.91 874.259  12
   0  23   7 5045.11 769.284  14
   0 -23   7 3538.46 793.954  16
   0 -23  -7 4683.41 788.826  15
   0 -23   8 7948.69 915.750  19
   0  23  -8 8689.69 1143.72  12
   0 -23   8 7536.31 971.091  11
   0 -23   8 7563.24 1053.13  16
   0  23  -8 7738.63 1040.63   4
   0  23   8 7542.66 908.717  14
   0  23   8 7147.36 926.974   9
   0 -23   8 9223.59 1166.27  10
   0  23   8 7725.23 964.357   8
   0 -23  -8 9520.09 1115.04   5
   0  23  -8 7524.14 951.920  13
   0 -23  -8 8006.10 1047.93  15
   0 -23   9 281.790 549.574  11
   0  23   9 510.487 541.573   9
   0 -23   9 1307.67 588.638  19
   0  23  -9-308.239 524.889   4
   0 -23  -9-468.882 576.495  15
   0  23   9 277.239 506.078  14
   0  23   9-208.691 461.050   8
   0  23  -9 474.423 550.905  12
   0 -23  10 3147.68 787.186  19
   0 -24   0 18843.9 1228.25   2
   0  24   0 19050.9 1243.09   4
   0 -24   0 20113.6 1101.74   5
   0 -24   0 19444.7 1190.19  10
   0  24   0 19690.5 1314.44   8
   0  24   0 19471.4 1213.10  12
   0  24   0 18757.2 1316.83  13
   0 -24   0 17488.3 1163.89  15
   0 -24   0 19106.4 1185.51  16
   0 -24  -1-175.507 373.041   2
   0  24  -1 473.036 456.042  12
   0 -24   1 216.303 269.599  11
   0  24  -1 810.805 491.425   4
   0  24  -1 257.810 500.390  13
   0 -24   1 588.330 404.301  15
   0 -24  -1 522.831 343.797  16
   0 -24  -1 216.048 401.413  15
   0 -24   1 214.181 411.422  10
   0 -24  -1-252.144 348.904  10
   0  24   1 317.125 430.842  13
   0  24  -1 562.703 431.534   8
   0  24   1-31.1509 390.020   4
   0 -24  -1 341.409 359.108   5
   0 -24   1 608.369 422.236   2
   0 -24   1 62.9082 393.149  16
   0 -24   1-31.9584 274.843   5
   0  24   1 337.338 340.478  12
   0  24   1 940.469 559.417   8
   0 -24   2 3999.39 523.947  11
   0  24   2 3864.37 574.323   4
   0  24   2 3675.92 638.553  13
   0  24   2 4344.95 523.291  12
   0 -24  -2 4574.13 625.634   5
   0 -24   2 3737.88 636.596   2
   0 -24  -2 3635.39 506.489  10
   0  24   2 3086.75 454.799   9
   0  24   2 3525.97 666.458   8
   0  24  -2 3949.99 710.051  12
   0 -24  -2 3333.49 623.235  15
   0 -24  -2 4010.42 614.492   2
   0 -24   2 3489.76 634.913  10
   0 -24   2 3271.27 606.638  16
   0  24  -2 3454.18 737.510  13
   0  24  -2 3872.11 669.186   4
   0  24  -2 3550.58 606.510   8
   0 -24  -2 3154.74 465.456  16
   0  24   3 2389.92 464.237   4
   0 -24  -3 2313.37 614.750  15
   0  24  -3 2555.71 655.332  12
   0 -24   3 2782.94 632.453  10
   0  24   3 2386.73 458.828   9
   0  24   3 2587.32 633.319   8
   0 -24   3 2536.35 586.022   2
   0  24   3 2918.83 564.939  13
   0 -24  -3 2329.51 531.206   5
   0  24  -3 3009.65 510.686   8
   0  24  -3 1768.87 555.095   4
   0  24  -3 1947.15 649.871  13
   0 -24  -3 3051.90 558.216   2
   0 -24   3 2879.70 515.983  11
   0 -24   3 2870.03 635.721  16
   0 -24   4 7681.85 792.125  11
   0  24   4 7071.10 719.550   9
   0  24  -4 7932.94 985.178  12
   0  24   4 7169.22 914.813   8
   0 -24  -4 6889.10 809.804   5
   0  24  -4 7722.32 960.234   4
   0 -24  -4 7705.65 883.098  15
   0 -24  -4 7943.81 782.644   2
   0  24  -4 8423.67 741.436   8
   0 -24   4 7809.35 937.346  10
   0 -24   4 8103.14 955.219  16
   0  24   4 8164.90 855.882  14
   0  24   4 7555.90 786.565  13
   0  24  -4 7861.56 984.629  13
   0  24  -5-517.287 512.069  12
   0 -24   5-575.305 555.390  16
   0 -24   5-83.2495 474.250  10
   0  24   5 435.972 505.102   8
   0  24  -5 314.842 522.924   4
   0  24   5 268.581 435.083  14
   0  24   5 440.682 366.592   9
   0  24  -5 266.192 552.735  13
   0 -24  -5 587.348 409.717   2
   0 -24  -5 1123.59 541.590   5
   0 -24  -5 181.251 487.141  15
   0 -24   5 898.178 464.676  11
   0  24   5 25.3173 291.284  13
   0 -24  -6 17739.1 1352.90  15
   0  24  -6 16594.4 1475.67  12
   0  24  -6 15646.5 1373.66  13
   0  24   6 16760.9 1222.34   9
   0 -24  -6 16844.2 1314.81   5
   0 -24   6 16167.1 1381.67  16
   0 -24   6 16999.9 1267.96  11
   0  24   6 16790.9 1234.77  14
   0  24   6 17180.1 1329.98   8
   0 -24   6 16399.3 1386.40  10
   0 -24  -6 17402.8 1124.79   2
   0  24  -6 15113.3 1374.56   4
   0 -24   7 1575.91 636.262  16
   0 -24  -7 728.173 511.689  15
   0 -24  -7-282.399 547.883   5
   0  24  -7 193.057 494.084   4
   0  24  -7 1709.79 678.540  12
   0 -24   7-89.6621 491.468  11
   0  24   7 998.745 540.352  14
   0  24   7 320.571 444.851   8
   0 -24   7 129.912 541.782  10
   0  24   7 1124.96 556.808   9
   0  24  -7 714.627 531.817  13
   0  24   8 37.9912 422.819   8
   0 -24   8 605.618 608.664  10
   0  24   8 507.057 492.079  14
   0 -24  -8 1843.63 650.601  15
   0  24   8 826.784 524.553   9
   0 -24   8 1108.85 687.102  16
   0 -24   8 1146.94 572.167  11
   0  24  -8-255.188 506.835   4
   0  24  -8 2116.46 757.548  12
   0  24  -8-109.047 472.790  13
   0 -24  -8 1126.81 563.412   5
   0  24  -9 783.857 619.398   4
   0  24   9 2351.31 656.580  14
   0  24   9 1120.03 580.877   9
   0 -24   9 1846.10 648.972  11
   0  24   9 101.764 447.068   8
   0  25   0 770.486 447.696  12
   0  25   0 60.3627 390.322   4
   0  25   0 936.218 520.463   8
   0  25   0 601.401 465.355  13
   0 -25   0 833.217 461.924   2
   0 -25   0 846.391 445.063  16
   0 -25   0 579.297 358.824   5
   0 -25   0 492.722 381.083  10
   0 -25   0 530.155 435.039  15
   0 -25  -1 15773.7 998.860  10
   0 -25  -1 15277.9 1029.01   5
   0  25   1 13023.4 1007.72   4
   0 -25  -1 15250.4 996.270  16
   0  25   1 15051.0 1018.45  12
   0 -25   1 12577.8 985.279  15
   0 -25   1 15968.9 1120.40  10
   0 -25   1 14905.8 854.926  11
   0  25  -1 13224.6 1175.11  13
   0  25  -1 15625.6 1152.18   4
   0 -25  -1 13614.2 1060.07   2
   0  25   1 16695.7 1239.75   8
   0 -25  -1 15065.8 1105.69  15
   0 -25   1 15979.0 1132.49  16
   0  25  -1 14760.2 1121.57   8
   0 -25   1 13291.6 887.346   5
   0  25  -1 12899.0 1079.91  12
   0  25   1 14261.7 1142.81  13
   0 -25   1 13898.1 1092.17   2
   0  25   2 481.020 379.917   4
   0  25  -2 168.739 453.296  12
   0  25   2 311.085 409.971   8
   0  25  -2 865.109 576.564  13
   0 -25  -2 555.102 417.751   2
   0 -25  -2 937.380 447.342   5
   0 -25  -2 336.541 407.811  15
   0 -25   2 616.111 453.744  16
   0  25  -2 353.531 425.628   8
   0  25   2-53.7518 303.808  12
   0 -25   2 1279.40 396.145  11
   0 -25   2-38.8272 395.125  10
   0 -25  -2 571.200 296.329  10
   0  25   2 180.697 409.399  13
   0  25  -2 901.336 527.462   4
   0 -25  -2 372.418 305.414  16
   0 -25   2 664.611 479.433   2
   0  25   3 172.378 398.983  13
   0  25   3 591.809 325.115   9
   0 -25   3 256.128 431.298  10
   0  25   3 398.859 315.815   4
   0  25  -3 1047.17 595.379   4
   0 -25  -3-153.658 383.231   5
   0  25   3 743.889 492.413   8
   0  25  -3 514.589 365.504   8
   0  25  -3-11.9903 470.021  13
   0 -25  -3 345.630 375.387   2
   0 -25   3 84.4849 416.771  16
   0 -25  -3 173.204 455.776  15
   0  25  -3 65.8759 475.140  12
   0 -25   3 643.405 372.548  11
   0  25  -4-154.147 480.626  12
   0 -25   4 241.591 490.592  16
   0  25  -4-28.5568 526.660  13
   0 -25   4 556.983 384.772  11
   0 -25  -4 485.086 436.007   5
   0  25   4 2.39866 316.810  13
   0 -25  -4-101.965 448.736  15
   0  25   4 121.474 317.156   9
   0  25  -4 731.200 552.407   4
   0 -25  -4 374.403 366.364   2
   0 -25   4-352.138 482.163  10
   0  25   4 752.225 488.515  14
   0  25   4-41.1911 419.188   8
   0 -25   5 17302.3 1208.96  11
   0  25  -5 16444.8 1401.25  13
   0 -25  -5 15133.4 1239.75  15
   0  25   5 16305.6 1138.86   9
   0  25   5 16557.6 1213.11  14
   0  25  -5 15744.7 1349.70   4
   0 -25   5 16570.2 1351.07  10
   0  25   5 17186.9 1120.23  13
   0 -25  -5 15936.9 1107.20   2
   0  25  -5 16402.2 1425.44  12
   0  25   5 15590.7 1292.77   8
   0 -25   5 15059.3 1305.03  16
   0 -25  -5 17207.9 1273.14   5
   0  25  -6 321.719 545.221  12
   0 -25  -6-123.596 352.772   2
   0 -25   6-469.249 511.147  16
   0  25  -6 310.062 548.934   4
   0  25   6-178.702 462.419   8
   0 -25  -6 491.719 488.612  15
   0 -25   6 22.3408 488.959  10
   0 -25  -6-79.1057 434.355   5
   0 -25   6 633.821 450.445  11
   0  25   6 41.7483 419.486  14
   0  25   6 484.161 408.821   9
   0  25  -6 508.406 499.492  13
   0  25   7 5940.81 840.541   9
   0 -25  -7 6982.29 937.748  15
   0  25  -7 6464.11 1004.44  12
   0  25  -7 6183.52 896.450  13
   0 -25   7 7191.82 1013.97  16
   0  25  -7 5486.05 918.717   4
   0 -25   7 5888.04 932.726  10
   0  25   7 5840.61 874.727   8
   0 -25   7 6691.19 894.908  11
   0  25   7 6894.26 864.553  14
   0 -25  -7 6923.02 962.338   5
   0 -25  -8 66.8137 552.641   5
   0 -25   8 527.643 582.709  16
   0 -25   8 544.009 562.957  11
   0  25   8-312.220 475.342   9
   0 -25   8 24.2071 554.240  10
   0  25  -8 340.914 505.871  13
   0  25   8 327.446 476.538   8
   0  25   8 483.247 509.132  14
   0 -25  -8 789.771 614.278  15
   0  25  -8 329.807 499.433   4
   0  25  -8 391.032 646.851  12
   0  25   9 31.2332 479.122   9
   0 -26   0 15680.9 1080.95  10
   0  26   0 15327.7 1242.38  13
   0  26   0 13902.9 1103.61   4
   0 -26   0 14436.7 972.830   5
   0 -26   0 14541.9 1120.71   2
   0  26   0 13965.6 1052.84  12
   0  26   0 15307.7 1185.97   8
   0 -26   0 13779.2 1069.14  15
   0 -26   0 15779.6 1087.48  16
   0  26  -1 2218.36 590.575   4
   0 -26   1 3177.64 624.394   2
   0 -26   1 2997.87 583.909  10
   0 -26  -1 2733.15 498.124  16
   0  26  -1 2035.16 536.914   8
   0 -26  -1 2823.02 490.985  10
   0  26  -1 2142.11 583.085  12
   0  26   1 2927.97 530.895  12
   0 -26   1 2980.40 605.222  16
   0  26   1 4000.55 716.469   8
   0  26  -1 1948.92 587.988  13
   0  26   1 2967.74 639.433  13
   0  26   1 2385.37 528.121   4
   0 -26  -1 3009.04 594.412   2
   0 -26  -1 2781.68 578.646  15
   0 -26  -1 3040.12 525.512   5
   0 -26   1 2603.68 446.227   5
   0 -26   1 2688.15 584.778  15
   0  26  -2 1464.13 569.709  12
   0 -26   2 345.679 431.313  16
   0  26   2 1306.71 535.074  13
   0  26  -2 922.436 476.132   8
   0 -26   2 1659.92 546.422   2
   0  26  -2 841.264 548.209  13
   0  26   2 240.678 352.053   4
   0  26  -2 1522.52 585.296   4
   0 -26  -2 635.780 450.766  15
   0 -26  -2 224.590 368.355   2
   0 -26  -2 1022.93 442.980   5
   0 -26   2 802.826 356.574  11
   0  26   2 95.8501 334.277  12
   0 -26   2 943.005 474.999  10
   0  26   2 660.515 468.197   8
   0 -26  -3 8987.90 841.213   2
   0  26  -3 7610.49 996.358  13
   0  26  -3 8331.76 979.892   4
   0  26   3 9493.44 820.750   4
   0  26  -3 7793.04 778.462   8
   0 -26   3 7649.98 730.518  11
   0 -26   3 8026.74 931.280  16
   0  26  -3 9148.05 1008.84  12
   0 -26  -3 8024.60 834.670   5
   0 -26  -3 7367.63 868.593  15
   0  26   3 8939.68 885.689  13
   0 -26   3 8083.64 921.185  10
   0  26   3 8042.92 914.783   8
   0 -26  -4 1750.88 587.101   5
   0  26   4 2058.51 507.502  13
   0  26   4 2734.52 651.413   8
   0  26   4 2522.15 593.683  14
   0  26  -4 2505.99 684.383  12
   0 -26  -4 1773.50 486.947   2
   0  26  -4 1937.23 629.232   4
   0 -26   4 1940.15 593.103  16
   0 -26  -4 2260.33 650.436  15
   0 -26   4 1711.61 453.919  11
   0 -26   4 1738.34 592.807  10
   0  26  -4 1535.16 608.823  13
   0 -26  -5-250.807 355.716   2
   0  26   5 283.654 349.283  13
   0  26  -5 198.156 524.310  13
   0 -26   5-94.1335 401.180  11
   0  26   5-51.5227 338.450   9
   0  26  -5 1111.35 642.424  12
   0 -26   5 1501.31 604.530  10
   0  26   5 576.233 490.863   8
   0 -26  -5-110.651 441.608   5
   0 -26   5-18.4691 533.775  16
   0  26   5-304.650 460.978  14
   0 -26  -5 179.624 491.567  15
   0  26  -5 387.557 504.484   4
   0 -26  -6 7929.22 965.207  15
   0  26  -6 7883.81 1046.16  13
   0  26   6 7324.20 864.109  14
   0 -26   6 6948.54 994.366  16
   0  26  -6 9768.84 1147.59   4
   0  26   6 9507.03 930.646   9
   0 -26   6 7652.38 1004.98  10
   0 -26   6 8218.88 913.014  11
   0  26   6 7444.20 948.096   8
   0  26  -6 7415.00 1035.81  12
   0 -26  -6 7867.25 965.729   5
   0  26  -7 2546.33 792.593  12
   0 -26   7 2620.43 656.159  11
   0 -26   7 2195.56 725.931  16
   0 -26   7 2846.19 762.849  10
   0  26  -7 2267.74 735.401   4
   0  26   7 3174.53 700.323  14
   0  26   7 2057.58 602.871   9
   0  26  -7 2662.99 718.212  13
   0 -26  -7 4282.01 848.862  15
   0 -26  -7 4409.41 833.828   5
   0  26   7 1624.26 598.136   8
   0  26  -8-346.514 464.353  13
   0  26   8-287.690 503.089   8
   0 -26   8-649.827 510.842  11
   0  26   8-355.023 449.888   9
   0  26   8-280.577 472.393  14
   0  27   0-236.241 498.608   4
   0 -27   0 556.770 394.981   5
   0 -27   0 318.059 442.064   2
   0 -27   0-450.188 347.429  16
   0 -27   0 430.120 347.113  10
   0  27   0 154.413 416.350  12
   0  27   0 1425.10 526.098   8
   0 -27   0-33.9558 428.137  15
   0  27   0-231.586 466.702  13
   0 -27   1 3695.98 597.689  10
   0  27  -1 3591.74 719.706  13
   0 -27   1 4085.44 657.638  16
   0  27  -1 4028.41 679.447  12
   0  27   1 3193.61 645.566   8
   0  27  -1 4492.17 686.753   8
   0 -27  -1 3117.04 601.181  15
   0  27   1 3804.22 704.809  13
   0 -27   1 4088.05 543.212   5
   0  27   1 2978.00 592.315   4
   0 -27  -1 4036.13 562.163  16
   0 -27  -1 3517.99 650.498   2
   0  27   1 3402.00 564.236  12
   0  27  -1 4461.50 745.309   4
   0 -27   1 4000.67 679.617   2
   0 -27  -1 4146.07 565.110  10
   0 -27  -1 4302.35 605.208   5
   0 -27   2 14806.5 1170.28  16
   0  27   2 13850.9 1189.33   8
   0 -27  -2 14086.0 1166.19  15
   0 -27  -2 14016.0 1065.43   5
   0  27  -2 12396.1 1221.55  13
   0  27  -2 12925.6 1171.46   4
   0 -27   2 14648.8 1149.58  10
   0  27   2 13093.2 1016.71   4
   0 -27  -2 15125.2 1132.86   2
   0  27   2 14424.7 1177.03  13
   0  27  -2 15801.9 1234.06  12
   0 -27   2 14079.0 1152.29   2
   0  27  -2 14039.6 1076.86   8
   0 -27   3 471.961 494.501  10
   0  27  -3-138.339 460.068  12
   0  27  -3 383.037 373.666   8
   0  27   3 431.636 469.002   8
   0 -27   3 1370.05 554.147  16
   0  27  -3 546.869 573.977  13
   0 -27  -3 989.010 472.693   5
   0 -27  -3 1081.89 466.546   2
   0 -27  -3 32.1597 435.849  15
   0  27   3 768.560 385.930   4
   0  27   3 669.062 432.823  13
   0  27  -3 502.340 531.660   4
   0 -27  -4 7919.02 926.853  15
   0  27  -4 10614.0 1126.61   4
   0 -27   4 9493.39 855.442  11
   0  27  -4 7441.66 988.972  13
   0 -27   4 8813.64 1006.03  16
   0  27   4 8460.13 868.985  13
   0 -27   4 9318.70 1014.53  10
   0  27   4 10571.5 1015.09  14
   0 -27  -4 7939.40 880.564   5
   0 -27  -4 8712.65 854.614   2
   0  27   4 9007.91 1011.30   8
   0  27  -4 8690.07 1058.98  12
   0  27   5 1883.10 608.400   8
   0  27  -5 2636.38 728.072   4
   0  27   5 2925.41 641.097  14
   0  27  -5 2927.94 754.594  12
   0 -27  -5 2135.20 624.735  15
   0 -27  -5 2572.42 564.698   2
   0 -27   5 2739.61 729.612  16
   0  27  -5 2596.66 656.314  13
   0 -27  -5 1663.49 534.122   5
   0 -27   5 2957.11 605.797  11
   0 -27   5 1997.91 635.879  10
   0 -27  -6 705.861 576.440  15
   0  27  -6 912.733 544.792  13
   0 -27   6 135.747 534.619  10
   0 -27   6-417.309 560.114  16
   0  27  -6 1159.87 624.363  12
   0  27   6-602.480 571.553  14
   0  27   6 67.3073 484.341   8
   0 -27  -6 882.045 570.349   5
   0  27  -6 647.521 597.669   4
   0 -27   6 265.441 433.137  11
   0 -27   7 477.764 471.074  11
   0  27  -7 412.856 567.202   4
   0  27  -7 599.674 613.973  12
   0  27  -7 380.429 564.072  13
   0 -27  -7 586.860 554.220  15
   0  27   7 1111.93 579.490  14
   0 -27   7 539.317 539.093  16
   0  27   7 2112.34 552.236   9
   0  27   7 432.640 503.590   8
   0 -27   7 2055.94 715.324  10
   0 -27  -7 550.354 534.482   5
   0 -27   8 10236.9 1125.42  11
   0  27   8 11769.4 1147.16  14
   0  27  -8 11174.3 1234.77  13
   0  27   8 8797.08 1017.44   9
   0 -28   0 225.334 321.418   5
   0  28   0-883.688 454.211   8
   0 -28   0 202.817 328.089  10
   0  28   0 586.585 435.158  12
   0  28   0-310.376 440.325   4
   0 -28   0-502.946 449.818  15
   0  28   0 885.065 559.875  13
   0 -28   0 141.324 319.709  16
   0 -28   0 375.290 452.686   2
   0  28  -1 2182.83 599.576   4
   0  28   1 2444.66 488.984  12
   0 -28   1 2417.39 565.062  10
   0 -28   1 2674.20 462.858   5
   0  28  -1 2291.14 571.515  12
   0 -28  -1 2487.03 607.238  15
   0  28   1 2788.12 643.397  13
   0  28  -1 2916.48 648.989  13
   0 -28   1 2427.29 583.395   2
   0 -28  -1 2163.98 536.245   2
   0 -28   1 2345.94 569.729  16
   0  28  -1 1442.02 516.017   8
   0 -28  -1 2858.98 547.989   5
   0  28   1 2294.32 609.596   8
   0  28   1 2407.70 549.683   4
   0 -28   2 909.061 459.984  10
   0  28  -2 1078.99 536.919  13
   0  28  -2 1764.51 522.677   8
   0 -28  -2-258.522 410.629  15
   0  28   2 686.952 541.302   8
   0 -28  -2 487.814 436.996   5
   0 -28  -2 275.768 425.880   2
   0 -28   2 544.896 452.913   2
   0  28  -2 665.307 462.609  12
   0  28   2 600.936 418.952   4
   0  28  -2 978.410 565.803   4
   0  28   2 190.782 407.435  13
   0 -28   2-189.422 408.741  16
   0 -28  -3 22128.4 1383.48   2
   0  28   3 22014.1 1534.01   8
   0 -28  -3 22347.2 1416.98   5
   0  28  -3 23067.3 1589.03  12
   0  28   3 22058.3 1453.80  13
   0  28  -3 23110.8 1659.18  13
   0  28  -3 22772.5 1348.30   8
   0  28  -3 21827.7 1553.88   4
   0  28   3 24743.3 1473.90  14
   0 -28   3 22474.4 1500.70  10
   0  28   3 23003.6 1321.48   4
   0 -28   3 22032.4 1519.76  16
   0 -28  -3 23181.0 1531.71  15
   0 -28  -4 562.977 418.386   2
   0  28  -4 827.795 602.608  12
   0 -28   4 1113.14 551.493  10
   0 -28  -4-114.862 524.120  15
   0  28   4 1121.89 520.904  13
   0  28   4 478.871 485.135   8
   0 -28  -4 525.581 412.595   5
   0  28   4 1432.87 578.547  14
   0 -28   4 1174.18 558.492  16
   0  28  -4 276.902 535.517  13
   0  28  -4 785.955 552.885   4
   0 -28  -5-53.1159 478.960   5
   0  28   5 758.688 509.386   8
   0 -28   5 699.821 548.536  16
   0  28  -5 551.452 564.018  12
   0  28  -5 1716.63 690.261   4
   0 -28   5 751.762 523.422  10
   0 -28  -5 1221.28 531.756  15
   0  28   5 742.197 490.200  14
   0 -28   5 1512.57 506.907  11
   0  28  -5 508.967 501.342  13
   0 -28  -5 1097.71 431.340   2
   0  28   6 32.3409 516.515   8
   0  28  -6-316.198 464.010  13
   0  28  -6 843.753 654.144  12
   0  28   6-1.82535 510.810  14
   0 -28   6-206.488 557.666  10
   0  28  -6 59.5252 573.780   4
   0 -28  -6 75.9425 491.343  15
   0 -28   6 720.250 526.228  16
   0 -28   6-7.89638 397.835  11
   0 -28  -6 87.2960 485.418   5
   0  28  -7 2003.32 691.549  13
   0 -28   7 3954.16 755.212  11
   0  28   7 2999.20 667.485  14
   0 -28   8 507.924 499.420  11
   0  29   0 795.051 486.259  12
   0  29   0 169.970 436.703  13
   0  29   0 413.225 432.337   8
   0  29   0 631.546 453.322   4
   0 -29   0 295.235 347.790   5
   0 -29   0-451.383 436.692   2
   0 -29   0 86.5080 336.547  16
   0 -29   0-49.8507 344.931  10
   0 -29   0-37.6062 409.031  15
   0  29   1 3366.97 544.961  12
   0 -29   1 4006.03 679.641   2
   0 -29   1 4002.14 650.188  10
   0 -29  -1 4117.80 682.750   2
   0  29   1 4056.22 696.389  13
   0 -29  -1 4906.48 641.562   5
   0  29   1 2943.18 662.779   8
   0  29  -1 2649.02 625.116   4
   0  29   1 4244.89 681.891   4
   0  29  -1 4460.96 706.360   8
   0 -29  -1 4656.97 726.462  15
   0  29  -1 5283.27 745.144  12
   0 -29   1 3996.01 662.039  16
   0  29  -1 3521.01 706.974  13
   0 -29   1 3686.49 526.340   5
   0 -29   2 8485.30 920.023  16
   0 -29   2 10508.3 1000.61  10
   0 -29   2 9068.69 967.818   2
   0 -29  -2 10037.1 930.676   5
   0 -29  -2 9700.38 949.759   2
   0  29  -2 7558.76 973.171  13
   0  29   2 7275.14 918.985   8
   0  29  -2 8777.71 893.351   8
   0  29  -2 9175.08 1010.25   4
   0  29   2 9382.65 989.980  13
   0  29  -2 8612.40 956.943  12
   0  29   2 9678.23 926.391   4
   0 -29  -2 8870.37 955.237  15
   0  29  -3-49.6820 346.515   8
   0  29   3 1180.67 588.643   8
   0 -29   3 1078.13 537.162  16
   0 -29  -3 898.328 506.947  15
   0  29  -3 398.696 506.220  12
   0 -29  -3 516.063 434.943   2
   0  29  -3 1250.73 615.256  13
   0 -29   3-323.056 445.986  10
   0 -29  -3 283.363 419.170   5
   0  29   3 1087.76 649.499  14
   0  29  -3 924.535 555.905   4
   0  29   3 233.277 391.859  13
   0 -29   4 7031.49 935.481  16
   0  29  -4 8604.98 1060.15  12
   0  29   4 8419.79 938.436  14
   0  29   4 8772.14 913.461  13
   0  29   4 7383.57 973.868   8
   0  29  -4 7714.55 1019.42  13
   0 -29  -4 8510.86 1002.78  15
   0  29  -4 8941.89 1088.34   4
   0 -29  -4 8008.68 903.181   5
   0 -29   4 6642.09 909.412  10
   0 -29  -4 9336.76 929.462   2
   0  29  -5 4479.47 899.762   4
   0 -29  -5 2918.00 651.094   5
   0 -29   5 2247.81 688.937  16
   0  29  -5 2855.62 757.782  12
   0 -29  -5 3754.17 790.505  15
   0  29   5 3157.10 688.168  14
   0  29   5 3227.14 758.293   8
   0 -29   5 3944.65 768.539  10
   0  29  -5 4519.82 914.045  13
   0 -29  -5 3320.25 639.549   2
   0 -29  -6 150.270 537.074  15
   0  29  -6-51.6047 576.773   4
   0  29  -6 1339.07 640.483  12
   0 -29  -6 810.728 549.783   5
   0 -29   6-189.656 550.255  16
   0  29  -6-522.904 523.289  13
   0  29   6-340.158 533.538  14
   0  29   6 18.8959 486.726   8
   0 -29   6-67.8673 517.400  10
   0  29   7 3041.69 706.553  14
   0 -29   7 1546.11 557.555  11
   0  30   0 14688.8 1273.49  13
   0 -30   0 15138.6 1203.98   2
   0 -30   0 15506.9 1106.70  16
   0  30   0 13802.4 1169.74   8
   0 -30   0 14687.0 1074.02  10
   0 -30   0 12321.6 1111.54  15
   0 -30   0 13014.4 976.348   5
   0  30   0 12889.0 1072.11  12
   0  30   0 13594.5 1155.08   4
   0  30   1-211.156 439.584   4
   0  30  -1-548.691 459.949   8
   0  30   1 131.825 415.245  13
   0 -30  -1-690.460 360.392   5
   0 -30   1-189.593 368.732  16
   0 -30  -1 213.364 392.849   2
   0  30  -1-381.540 540.380   4
   0 -30   1 746.483 439.159  10
   0 -30  -1 313.928 452.661  15
   0  30  -1-121.492 442.405  13
   0  30   1 653.866 524.265   8
   0  30  -1 298.229 451.513  12
   0 -30   1 700.494 471.519   2
   0  30  -2 2219.70 602.287  12
   0  30   2 1796.62 593.035  13
   0  30  -2 1736.10 568.199   4
   0 -30  -2 2457.39 609.840   2
   0  30  -2 1494.32 506.264   8
   0  30   2 2197.43 612.905   8
   0 -30  -2 2023.03 534.281   5
   0  30   2 2076.45 555.032   4
   0 -30   2 1028.19 486.118  10
   0 -30   2 2680.17 666.436   2
   0 -30  -2 1588.65 545.398  15
   0  30  -2 883.524 488.549  13
   0 -30   2 1289.19 486.860  16
   0  30  -3 4718.17 812.007  12
   0 -30  -3 4729.85 789.808  15
   0  30   3 3667.23 684.817  13
   0  30  -3 6197.81 913.251   4
   0 -30   3 4709.42 773.835  16
   0  30   3 4883.10 795.760   8
   0 -30   3 4278.76 734.942  10
   0 -30  -3 3623.22 677.449   5
   0  30  -3 4720.11 851.342  13
   0  30   3 7762.53 910.448  14
   0 -30  -3 4961.30 709.219   2
   0 -30  -4 4926.19 819.227  15
   0 -30  -4 5958.14 828.566   5
   0 -30   4 6119.69 906.280  10
   0  30   4 4554.97 715.991  13
   0 -30   4 5341.98 814.934  16
   0  30   4 6040.47 838.819  14
   0  30  -4 5128.48 932.180  13
   0  30  -4 5718.77 918.293   4
   0  30   4 4920.98 840.015   8
   0 -30  -4 4765.00 699.623   2
   0  30  -4 5012.80 879.645  12
   0 -30   5 67.4194 548.710  16
   0  30  -5-264.529 518.828  12
   0  30   5-202.765 480.659   8
   0 -30  -5 488.981 525.241  15
   0 -30   5-168.341 487.947  10
   0 -30  -5 627.523 532.850   5
   0  30   5 2.76427 473.663  14
   0 -30  -5 846.663 437.568   2
   0  30  -5 246.627 527.123   4
   0  30  -5 291.875 530.639  13
   0  30   6 6983.55 906.968  14
   0  30  -6 8398.02 1108.13  13
   0  30   7-285.520 571.178  14
   0  31   0-327.441 460.496   4
   0 -31   0 131.549 440.085   2
   0 -31   0 95.4915 413.397  15
   0 -31   0 1400.96 454.755   5
   0  31   0 889.734 500.942   8
   0  31   0 1091.67 590.483  13
   0  31   0 946.777 460.230  12
   0  31   1 11217.7 1124.84  13
   0  31   1 11498.4 1059.50   4
   0  31  -1 10080.3 1009.68  12
   0 -31   1 10646.4 981.992  10
   0  31  -1 9694.23 1091.94  13
   0 -31   1 10235.0 1061.70   2
   0 -31  -1 10078.6 1054.34  15
   0  31  -1 10191.5 1014.01   8
   0 -31  -1 11645.2 989.065   5
   0  31  -1 9903.31 1041.12   4
   0 -31   1 10331.0 979.688  16
   0  31   1 10056.0 1065.12   8
   0 -31  -1 9821.13 1001.18   2
   0  31  -2-13.6723 504.162   4
   0 -31  -2-383.163 401.598   2
   0 -31   2-24.6819 394.915  16
   0 -31  -2 215.977 498.384  15
   0 -31   2 1355.94 521.848  10
   0  31   2-13.5710 408.948   8
   0  31   2 732.090 442.276   4
   0  31   2 1443.42 582.607  13
   0 -31  -2 281.281 406.967   5
   0  31  -2 351.407 484.449  13
   0  31  -2 1068.45 562.540  12
   0  31  -2 836.914 446.326   8
   0  31   3-276.572 434.908   8
   0  31  -3 841.453 573.610  12
   0 -31  -3 297.625 493.379  15
   0 -31  -3 362.774 434.243   2
   0  31  -3 59.3706 477.683   4
   0 -31  -3 1231.15 510.839   5
   0 -31   3 987.303 508.353  10
   0  31   3 284.936 443.047  13
   0  31  -3 230.457 506.413  13
   0 -31   3-384.448 458.289  16
   0  31   4 415.601 408.814  13
   0 -31   4 838.772 539.332  10
   0 -31  -4 663.358 463.286   5
   0 -31   4 637.624 603.754  16
   0  31  -4 1253.85 651.855  12
   0 -31  -4 259.593 413.326   2
   0  31  -4-51.7667 480.349  13
   0  31  -4 698.737 552.698   4
   0 -31  -4-12.1519 518.860  15
   0  31   4 1382.59 585.245   8
   0  31   4 487.738 559.848  14
   0  31  -5 9594.77 1164.10  12
   0 -31  -5 10572.7 1082.48   5
   0 -31   5 9579.45 1136.73  16
   0  31  -5 8656.60 1147.51  13
   0 -31   5 7786.96 1037.57  10
   0  31   5 9549.89 1008.18  14
   0  31   6-437.282 540.902  14
   0 -32   0 10138.1 1028.99  15
   0  32   0 10523.5 983.055  12
   0  32   0 12395.0 1133.96   8
   0  32   0 10568.1 1156.14  13
   0  32   0 12067.6 1147.35   4
   0 -32   0 11854.6 1102.08   2
   0 -32  -1 1720.52 571.126  15
   0 -32   1 1795.19 603.582   2
   0 -32  -1 1630.05 558.905   2
   0  32  -1 752.237 494.355   4
   0 -32   1 2032.69 512.235  10
   0  32   1 1624.18 545.863   4
   0 -32  -1 1237.37 460.066   5
   0  32   1 1653.63 573.687  13
   0 -32   1 2341.03 568.703  16
   0  32  -1 1520.26 560.159   8
   0  32  -1 2008.81 688.033  13
   0  32  -1 1657.46 583.882  12
   0  32   1 1747.82 589.295   8
   0 -32  -2 729.687 434.259   2
   0  32  -2 1784.36 610.062  12
   0 -32   2 1400.85 538.532  16
   0  32  -2-160.372 393.479   8
   0 -32   2 1146.39 495.035  10
   0  32   2 1698.78 613.616   8
   0  32   2 1011.77 519.797  13
   0  32  -2 376.620 541.727   4
   0  32  -2 1263.89 561.549  13
   0 -32  -2 833.392 527.528  15
   0 -32  -2 2850.99 600.337   5
   0  32  -3 3403.07 791.756   4
   0  32  -3 4192.80 792.944  12
   0 -32  -3 3264.84 694.766  15
   0 -32   3 4416.35 781.568  10
   0  32  -3 3870.63 846.258  13
   0  32   3 3898.73 780.813   8
   0 -32   3 3328.66 718.881  16
   0  32   3 5671.62 831.975  14
   0  32   3 3802.58 729.019  13
   0 -32  -3 3809.89 711.480   5
   0 -32  -3 3598.25 701.982   2
   0  32   4 2423.80 602.594  13
   0 -32   4 1492.63 630.082  16
   0 -32  -4 1893.16 606.677   5
   0  32   4 2615.17 676.053  14
   0  32  -4 3010.69 726.811  12
   0 -32   4 2251.78 649.548  10
   0 -32  -4 2028.12 575.310   2
   0  32   5 37.0528 545.184  14
   0  33   0 1377.65 653.785  13
   0  33   0-685.393 521.838   8
   0 -33   0 861.570 491.532  15
   0 -33   0 542.050 457.392   2
   0  33   0-721.318 517.870   4
   0  33   1 448.343 460.402  13
   0 -33  -1 1195.22 479.800   5
   0  33  -1 1806.39 612.685  13
   0  33  -1 988.777 513.530   8
   0  33  -1 1023.89 487.692  12
   0  33   1 1577.00 623.798   8
   0 -33  -1 1082.36 501.023  15
   0  33  -1 850.076 561.781   4
   0  33   1 1602.33 570.596   4
   0 -33   1 1189.55 571.471   2
   0 -33  -1 1337.60 502.381   2
   0  33  -2 6387.85 905.714  12
   0  33  -2 7043.32 870.566   8
   0 -33   2 6854.87 877.532  10
   0 -33   2 7089.40 888.929  16
   0  33   2 6788.04 932.142  13
   0 -33  -2 6460.07 898.202  15
   0  33  -2 5473.08 888.300   4
   0 -33  -2 5919.89 820.297   2
   0 -33  -2 7436.94 855.172   5
   0  33  -2 6642.24 989.593  13
   0  33   2 7530.96 997.507   8
   0 -33   3-181.737 446.385  16
   0  33  -3 890.797 584.246  12
   0  33   3-23.3933 426.436  13
   0  33  -3-365.524 538.833   4
   0  33   3 720.924 623.554  14
   0 -33  -3 116.442 440.128   2
   0 -33   3 187.816 434.784  10
   0 -33  -3 700.795 457.209   5
   0 -33   4 6929.09 953.824  10
   0 -33   4 5072.11 889.432  16
   0 -33  -4 4106.05 725.947   5
   0  33   4 5833.70 849.700  14
   0 -33  -4 5316.66 805.662   2
   0  33   5 2377.87 668.143  14
   0 -34   0-195.026 455.773   2
   0  34   0 179.148 493.566   8
   0  34   0-506.950 481.471  13
   0  34   0-745.866 546.720   4
   0  34   1 1759.72 621.212  13
   0 -34  -1 1954.82 620.932  15
   0 -34  -1 3298.19 697.856   2
   0  34   1 2846.35 709.968   8
   0  34  -1 2058.65 647.081   4
   0  34  -1 2272.14 610.094  12
   0  34   1 665.169 493.336   4
   0  34  -1 1843.39 581.265   8
   0  34   2 590.497 502.733  13
   0  34  -2 564.544 501.392  12
   0 -34  -2 412.687 447.656   2
   0 -34  -2 1351.05 507.557   5
   0  34  -2 462.132 559.076   4
   0 -34   2 437.358 441.373  10
   0 -34   2 7.28027 445.530  16
   0  34   3 14411.3 1238.91  14
   0 -34  -3 11470.6 1096.90   2
   0 -34   3 11386.4 1154.26  16
   0 -34  -3 12372.4 1120.94   5
   0  34  -3 11327.8 1190.83  12
   0 -34   3 11130.1 1145.62  10
   0  34   3 10890.1 1135.55  13
   0  34   4 1040.31 594.535  14
   0 -34  -4-441.010 436.102   2
   0  35   0-549.175 452.499   8
   0  35   0-469.079 492.422   4
   0  35  -1 1382.67 582.997   4
   0  35   1 2122.41 637.147   4
   0  35  -1 2386.72 670.377   8
   0  35  -2 5084.75 853.588  12
   0 -35  -2 5286.33 749.367   5
   0  35   3-520.435 502.678  13
   0 -35   3 691.065 504.185  10
   0 -35   3 507.783 491.550  16
   0 -35  -3 308.610 444.658   5
   0  35   3 1136.09 580.538  14
   0  36  -1 680.066 439.635   8
   1   0 -13 7233.46 853.517   1
  -1   0  12-202.802 476.509   9
  -1   0  12 189.924 616.219  19
   1   0 -12-373.901 374.632   1
  -1   0  11 519.490 480.225   9
   1   0 -11 180.109 338.666   3
   1   0 -11 88.4075 345.240   1
  -1   0  11 81.1741 619.098  19
   1   0 -11 272.057 399.751   5
  -1   0  10 267.405 758.182   6
  -1   0  10-41.4747 437.405   9
   1   0 -10 524.399 379.754  15
   1   0 -10-72.7832 379.071   5
  -1   0  10-132.149 627.046  19
   1   0 -10-322.114 347.967   3
   1   0  -9 21523.7 1127.87   3
   1   0  -9 20016.2 1006.23  12
   1   0  -9 20285.8 1145.82  15
  -1   0   9 23450.8 1798.19   6
   1   0  -9 20404.9 1195.71   5
  -1   0   9 19398.4 1591.70  19
   1   0  -9 20925.7 1095.47   4
  -1   0   9 20335.8 1267.33   9
  -1   0   8 22.7015 692.667  19
   1   0  -8 296.863 267.652  12
   1   0  -8 130.564 351.473   5
  -1   0   8 340.668 392.132   9
   1   0  -8-64.7839 338.437   3
   1   0  -8 48.7635 261.512   4
   1   0  -8 11.1214 194.805  13
   1   0  -8 202.783 316.058  15
  -1   0   8 508.620 338.391  16
  -1   0   8 89.9034 752.808   6
  -1   0   7 33468.3 1528.01   9
   1   0  -7 34961.8 1116.42   2
  -1   0   7 36811.2 1473.55  10
  -1   0   7 35447.6 1334.57  17
   1   0  -7 35241.4 1441.03   5
  -1   0   7 28822.7 1814.16  19
   1   0  -7 36708.0 1191.68  13
   1   0  -7 33801.7 1400.17  12
  -1   0   7 31980.9 1986.97   6
  -1   0   7 38131.8 1501.50  16
   1   0  -7 36899.6 1414.55  15
  -1   0   6 562.687 709.028   6
  -1   0   6 31.2956 336.726   9
  -1   0   6 356.250 303.450  10
   1   0  -6 144.951 153.658  13
  -1   0   6-109.174 611.363  19
  -1   0   6 172.522 311.085  16
  -1   0   6 73.1381 201.678  17
   1   0  -6 52.2416 303.509   5
   1   0  -6 94.7405 120.966   2
   1   0  -6-27.0378 233.460  15
  -1   0   6-13.5040 56.6697   7
  -1   0   6-249.760 351.170  18
  -1   0   5 4367.17 232.646   7
  -1   0   5 4964.78 501.307   9
  -1   0   5 4557.68 504.061  18
  -1   0   5 4025.41 773.509   6
   1   0  -5 4604.12 390.734  15
  -1   0   5 4871.21 363.094  17
  -1   0   5 5632.65 478.849  16
   1   0  -5 4614.47 419.204   5
  -1   0   5 3724.51 687.882  19
   1   0  -5 4926.17 271.104   2
  -1   0   5 5198.43 459.344  10
  -1   0   4 294.215 240.073  10
  -1   0   4-39.4106 244.145   9
  -1   0   4 406.609 430.638  19
   1   0  -4 16.9882 91.0026   2
   1   0  -4 20.1306 134.491  17
   1   0  -4 40.4483 125.438   8
  -1   0   4-224.481 462.964   6
   1   0  -4 31.0899 179.623  15
   1   0  -4-14.7574 217.735   5
  -1   0   4-71.0558 166.686  17
  -1   0   4-84.1506 101.668   7
  -1   0   4-63.3659 259.304  18
   1   0  -4-86.2843 94.3424   7
  -1   0   4 411.580 260.665  16
   1   0  -3 56332.8 1602.63  10
   1   0  -3 51699.6 1504.91   5
   1   0  -3 55279.9 1482.83  17
  -1   0   3 52005.0 1708.89  19
  -1   0   3 54954.8 1397.92   7
  -1   0   3 55789.4 1759.51   6
   1   0  -3 53535.4 1554.34   1
   1   0  -3 54016.9 1480.05   8
  -1   0   3 55217.6 1483.68  17
   1   0  -3 56569.9 1607.91  16
   1   0  -3 55643.2 1398.75   7
  -1   0   3 53868.8 1586.50   9
   1   0  -3 53614.9 1425.70  15
   1   0  -3 49508.4 1320.24   2
  -1   0   3 51705.5 1618.06  18
   1   0  -3 57255.8 1535.15  14
  -1   0   2 8.58258 249.822  18
  -1   0   2 59.9316 146.065   7
   1   0  -2-51.1308 136.997  17
  -1   0   2 96.5893 164.275  17
   1   0  -2 5.36569 122.318   7
  -1   0   2 99.8875 143.017   5
   1   0  -2 201.669 164.633   5
   1   0  -2 125.397 184.858  16
   1   0  -2 10.2128 137.315   8
   1   0  -2 330.458 210.511  18
  -1   0   2-101.007 102.106  15
   1   0  -2 128.135 221.413  19
   1   0  -2 315.492 192.424  10
   1   0  -2 175.377 167.805   9
   1   0  -2-78.0008 112.681  15
   1   0  -2 10.6667 179.327   1
  -1   0   1 56644.2 1519.24  18
  -1   0   1 54672.1 1427.43   5
   1   0  -1 60865.7 1493.85   7
   1   0  -1 57040.5 1524.04  18
   1   0  -1 59630.8 1499.68  17
  -1   0   1 58200.5 1490.45  17
  -1   0   1 59536.4 1489.17   7
   1   0  -1 57436.3 1467.52   3
  -1   0   1 57742.4 1487.01   1
   1   0  -1 58635.5 1487.25   1
   1   0   0 59.4150 113.766   3
   1   0   0 155.591 123.404  12
  -1   0   0 95.2277 122.119   3
   1   0   0 89.0370 96.0962   1
  -1   0   0 122.252 109.223   7
  -1   0   0 113.340 128.800  12
  -1   0   0 54.7913 98.4835  17
  -1   0   0-35.7190 84.3262   1
   1   0   0 37.8728 95.4071   7
   1   0   0-1.46491 90.4233  17
   1   0   1 13484.1 509.415  11
   1   0   1 12867.6 471.187  14
   1   0   1 13517.6 484.042  16
   1   0   1 12443.7 481.618  12
   1   0   1 12301.0 442.733   7
   1   0   1 14122.2 488.253  10
  -1   0  -1 12240.2 473.587   1
  -1   0  -1 12216.4 464.228  14
   1   0   1 12115.3 433.940   4
   1   0   1 12885.0 523.430   9
  -1   0  -1 12085.1 437.931   7
  -1   0  -1 11860.2 506.602   3
   1   0   1 13064.7 512.362   3
   1   0   1 12363.0 483.908   1
  -1   0  -1 12809.4 493.890  12
  -1   0  -2-82.8765 121.853   7
   1   0   2-204.054 234.618  11
  -1   0  -2 104.693 242.712  11
  -1   0  -2-127.124 205.824  12
   1   0   2-136.080 108.219  13
   1   0   2 233.119 200.024  10
   1   0   2 12.8077 101.562   7
  -1   0  -2-184.553 231.573  14
   1   0   2-81.7087 198.108  14
   1   0   2-129.851 257.058   9
   1   0   2-218.606 198.726   3
   1   0   2-248.358 171.081  12
   1   0   2 210.072 201.368  16
  -1   0  -2 347.726 243.167   3
  -1   0  -2 436.614 246.296   9
  -1   0  -2 80.2170 174.596  16
   1   0   2 46.9264 127.117   4
  -1   0  -2 170.281 179.698  10
  -1   0  -2 125.174 139.528   4
   1   0   3 72103.1 2062.68  11
   1   0   3 68198.0 2006.25  10
  -1   0  -3 75456.5 2060.63  10
  -1   0  -3 73627.9 2079.12   3
   1   0   3 72911.0 1984.36  12
  -1   0  -3 76877.0 2074.55  16
  -1   0  -3 71951.0 1960.74  12
  -1   0  -3 70937.4 1840.48   4
   1   0   3 69675.1 2016.86  16
   1   0   3 72911.3 1778.82   7
   1   0   3 71650.9 1907.63   4
   1   0   3 71063.0 2039.42  14
  -1   0  -3 72518.3 1776.18   7
   1   0   3 68319.7 2099.47   9
   1   0   3 73043.2 1800.58  13
  -1   0  -4-177.245 264.986   3
   1   0   4 56.5154 216.355  10
  -1   0  -4-98.1060 75.1273   7
   1   0   4 67.7700 90.9423  13
   1   0   4 50.7880 256.415  11
   1   0   4 29.1792 118.210   4
   1   0   4-240.831 282.109  14
  -1   0  -4 217.903 203.864  12
  -1   0  -4-153.849 157.483   4
   1   0   4 103.813 288.392   9
   1   0   4 151.490 218.868  16
   1   0   4 241.647 168.792   8
   1   0   5 13087.6 829.686   9
  -1   0  -5 13910.1 794.070   3
   1   0   5 14089.9 806.957  11
   1   0   5 14176.7 703.770  10
   1   0   5 13342.0 535.577   8
  -1   0  -5 13793.0 675.042  12
  -1   0  -5 13143.5 575.535   4
   1   0   5 12607.4 774.655  14
   1   0   5 13085.6 687.409  16
  -1   0  -5 12156.5 575.659  17
   1   0   6-47.7505 364.021   9
  -1   0  -6 319.886 295.554  12
  -1   0  -6 233.576 159.946  17
  -1   0  -6 207.344 180.568   4
   1   0   6 119.734 389.873  11
   1   0   6 247.359 279.814  16
   1   0   6-110.352 131.423   8
   1   0   6 287.829 266.713  10
   1   0   6-115.319 355.790  14
  -1   0  -6-21.7748 352.647   3
   1   0   7 13523.7 1319.62  19
  -1   0  -7 15877.2 999.835   3
   1   0   7 14972.6 1008.96   9
   1   0   7 12605.8 927.423  14
  -1   0  -7 15770.8 818.885  12
   1   0   7 15304.2 851.149  10
  -1   0  -7 15413.4 675.706   4
   1   0   7 14722.8 843.937  16
   1   0   7 15597.9 604.524   8
   1   0   7 14040.3 961.579  11
   1   0   8 128.484 669.375  19
   1   0   8 653.456 471.995  11
   1   0   8 25.6094 342.122  14
  -1   0  -8 166.776 251.108  12
   1   0   8 129.668 389.622   9
   1   0   8 248.275 291.877  16
  -1   0  -8 707.323 483.819   3
   1   0   8 153.879 265.384  10
   1   0   9 18991.2 1061.38  10
   1   0   9 20032.1 1293.89   9
  -1   0  -9 17775.2 1216.44  15
   1   0   9 19828.8 1089.14  16
   1   0   9 20869.9 1285.71  11
  -1   0  -9 17876.1 1179.23   3
   1   0   9 18844.3 1626.23  19
  -1   0 -10-332.527 438.628   3
   1   0  10 172.903 432.958   9
  -1   0 -10 319.433 442.060  15
   1   0  10 1220.00 781.867  19
  -1   0 -11 1312.23 532.046  15
  -1   0 -11 713.838 478.655   3
   1   0  11 458.882 665.700  19
   1   0  11 1858.19 545.891   9
  -1   0 -12-372.346 502.661   3
  -1   0 -12-331.071 467.806  15
   1   0  12-292.278 470.627   9
   1  -1 -13 424.937 389.836   1
  -1  -1  12 3232.04 869.479  19
  -1  -1  12 2886.34 682.120   9
   1  -1 -12 1411.42 441.558   1
   1   1 -12 1822.32 511.692   3
  -1   1  12 3777.06 954.540  19
  -1   1  12 3007.24 680.799   9
   1   1 -12 2616.97 560.916   1
   1  -1 -11 5737.37 685.393   3
   1  -1 -11 5898.21 709.870   1
  -1   1  11 6461.66 1058.97  19
   1   1 -11 5182.71 678.085   1
  -1  -1  11 6018.16 802.623   9
   1   1 -11 7048.58 741.815   3
  -1  -1  11 5443.65 928.918  19
   1  -1 -11 6129.80 756.582   5
   1  -1 -11 7148.53 781.670  15
  -1   1  11 4908.04 777.698   9
   1   1 -10 1863.54 454.758  15
   1   1 -10 1149.34 412.734   5
   1  -1 -10 1879.33 435.838   3
   1   1 -10 1405.77 407.502   1
  -1   1  10 2472.92 853.942   6
   1  -1 -10 2612.37 499.747  15
  -1   1  10 838.250 705.972  19
  -1  -1  10 1752.40 726.874  19
   1   1 -10 1212.46 425.045   3
  -1   1  10 1615.41 531.223   9
   1  -1 -10 1601.18 512.090   5
  -1  -1  10 1807.03 532.471   9
  -1  -1  10 2411.05 925.004   6
   1  -1  -9 967.734 405.607  15
   1  -1  -9 213.804 361.422   5
   1  -1  -9 1055.00 365.556   3
  -1  -1   9 410.693 387.612   9
  -1  -1   9 1696.70 740.367  19
  -1  -1   9 1434.85 450.277  16
  -1   1   9 2077.40 751.119  19
   1   1  -9 1253.66 357.977  12
  -1   1   9 1316.14 775.967   6
   1   1  -9 225.091 320.026   3
   1  -1  -9 920.224 273.230  12
   1   1  -9 846.921 377.591   5
  -1  -1   9 458.096 708.619   6
   1   1  -9 1124.17 351.969   4
   1  -1  -9 818.840 311.231   4
  -1   1   9 1024.17 467.439   9
   1   1  -9 816.757 328.329  15
  -1  -1   8 29719.4 1381.14  16
   1   1  -8 27893.4 1278.02  12
   1   1  -8 26881.9 1307.69   5
   1  -1  -8 27234.1 1170.63  12
   1  -1  -8 28641.8 1300.39  15
   1   1  -8 27057.6 1277.05   3
  -1   1   8 27260.8 1875.44   6
  -1  -1   8 30579.4 1961.69   6
  -1  -1   8 23415.3 1740.53  19
   1  -1  -8 28967.2 1271.60   3
  -1   1   8 27467.6 1792.97  19
   1   1  -8 29529.4 1128.32  13
   1  -1  -8 28381.5 1196.76   4
   1   1  -8 29352.1 1296.29  15
   1   1  -8 28456.3 1275.31   4
  -1   1   8 27106.6 1433.10   9
   1  -1  -8 29292.8 1385.68   5
  -1  -1   8 30720.8 1397.73  10
  -1  -1   8 27770.3 1419.84   9
   1   1  -7 1487.67 258.187  13
  -1  -1   7 1741.40 407.917  10
  -1  -1   7 1868.37 469.602   9
   1  -1  -7 1322.22 387.845   5
  -1   1   7 1927.32 495.875   9
   1   1  -7 1485.65 332.606  15
  -1  -1   7 1482.23 318.083  17
   1  -1  -7 1884.41 396.873  15
   1   1  -7 1594.81 339.075   4
   1  -1  -7 2079.38 394.794  12
   1   1  -7 1075.05 358.957  12
  -1  -1   7 870.897 801.537   6
  -1   1   7 2511.23 910.259   6
   1  -1  -7 1589.47 360.498   3
   1   1  -7 1281.49 344.672   5
  -1  -1   7 1596.76 419.411  16
   1  -1  -7 1941.06 247.085  13
  -1  -1   7 363.977 669.289  19
  -1   1   7 1745.37 738.709  19
   1  -1  -7 1541.26 200.240   2
  -1   1   6 5107.19 877.205   6
  -1  -1   6 3539.92 776.109  19
  -1  -1   6 4947.35 545.120   9
   1  -1  -6 5115.87 286.382   2
  -1  -1   6 5315.65 399.762  17
  -1  -1   6 6099.63 549.411  16
   1  -1  -6 5000.56 513.433   5
  -1  -1   6 4372.19 908.270   6
   1  -1  -6 5578.74 357.121  13
  -1   1   6 5969.01 610.179  18
  -1   1   6 5962.06 411.451   8
  -1   1   6 5056.21 566.042   9
   1   1  -6 5587.32 385.661  13
  -1   1   6 4374.66 779.428  19
  -1   1   6 4291.89 210.173   7
  -1  -1   6 4610.00 222.144   7
   1  -1  -6 5089.70 467.089  15
   1   1  -6 5198.41 485.087   5
   1   1  -6 5584.14 454.801  15
  -1  -1   6 5861.46 539.698  10
  -1   1   6 5578.30 455.542  17
   1   1  -6 5436.73 336.758   2
  -1  -1   5 17487.8 1221.87  19
  -1   1   5 22202.5 871.526  17
  -1  -1   5 23997.0 1035.72   9
  -1   1   5 21187.4 1325.60   6
  -1  -1   5 22063.8 1370.75   6
   1  -1  -5 21793.5 672.037   2
  -1   1   5 19601.7 1243.79  19
  -1  -1   5 22905.8 682.250   7
  -1  -1   5 22741.3 819.076  17
  -1   1   5 22560.8 1056.28  18
  -1  -1   5 22542.4 1075.07  18
   1   1  -5 22408.3 666.300   7
  -1   1   5 21678.5 663.680   7
   1   1  -5 21109.4 901.976   5
   1   1  -5 23142.0 882.412  15
   1  -1  -5 22975.3 907.154  15
   1  -1  -5 21448.2 955.454   5
  -1   1   5 23467.2 856.746   8
  -1  -1   5 23055.8 1003.51  10
   1   1  -5 22521.0 833.157  13
   1   1  -5 23765.9 763.209   2
  -1  -1   5 22807.8 1003.07  16
   1   1  -5 23719.0 807.385  17
  -1   1   5 22101.0 1043.16   9
  -1  -1   4 12223.3 869.782  19
  -1   1   4 13302.8 460.624   7
  -1  -1   4 11528.0 686.387  18
  -1  -1   4 12700.1 456.150   7
   1  -1  -4 12292.5 626.885   5
   1   1  -4 13540.7 529.921  17
  -1   1   4 11742.4 880.069   6
   1  -1  -4 12485.7 574.293  15
  -1   1   4 12091.5 681.763   9
  -1   1   4 12363.9 564.781  17
  -1   1   4 12858.0 636.972  14
  -1  -1   4 12111.3 655.239  10
  -1  -1   4 12449.2 666.721  16
   1   1  -4 12755.0 527.407   8
  -1   1   4 12055.0 831.896  19
   1   1  -4 13937.7 493.459   2
   1   1  -4 11854.4 581.993   5
  -1  -1   4 13211.6 538.515  17
  -1   1   4 12864.1 569.253   8
   1   1  -4 13066.4 559.235  15
   1  -1  -4 11925.9 393.134   2
  -1  -1   4 12693.6 681.297   9
   1   1  -4 13268.2 455.437   7
  -1   1   4 13483.3 718.387  18
  -1  -1   4 12868.7 933.336   6
  -1   1   3 639.261 297.906  18
  -1  -1   3 261.608 123.073   7
   1   1  -3 555.744 129.621   2
  -1   1   3 410.362 373.904   6
  -1  -1   3 860.230 395.483   6
   1   1  -3 367.135 127.535   8
  -1  -1   3 463.247 146.343  17
   1   1  -3 133.401 131.096  15
  -1   1   3 716.783 319.328  19
   1   1  -3 423.455 134.237  17
   1   1  -3 496.399 198.413   1
   1  -1  -3 128.758 154.103  14
   1   1  -3 356.513 118.367   7
   1  -1  -3 340.396 150.136  17
  -1   1   3 244.213 130.721   7
  -1  -1   3 206.304 248.465  18
  -1  -1   3 559.409 249.598  16
   1  -1  -3 529.401 213.273   5
   1  -1  -3 391.013 168.058  15
   1  -1  -3 602.607 200.345  10
  -1  -1   3 598.036 310.385  19
  -1   1   3 142.640 171.137   8
  -1   1   3 360.429 198.462  14
   1  -1  -3 398.552 183.651  16
  -1  -1   3 407.268 232.758  10
  -1   1   3 82.3461 161.979  17
   1  -1  -3 563.087 156.841   8
   1   1  -3 381.052 180.247   5
  -1   1   3 417.809 235.818   9
  -1  -1   3 612.099 246.188   9
   1   1  -2 61801.7 1589.54   7
   1   1  -2 66194.1 1770.76  19
   1  -1  -2 62457.6 1685.25   9
  -1   1   2 61256.0 1633.15   5
   1   1  -2 63477.0 1685.13   9
  -1   1   2 63128.7 1721.46  18
   1  -1  -2 66262.5 1746.32  19
   1   1  -2 59665.5 1542.30   5
  -1   1   2 61938.7 1638.02   8
   1  -1  -2 60493.3 1636.02   8
   1   1  -2 61937.8 1656.65   1
   1   1  -2 64238.2 1722.00  18
   1   1  -2 63921.4 1624.36  17
  -1   1   2 60753.3 1639.16  17
  -1  -1   2 60401.7 1701.51  18
  -1  -1   2 62805.0 1532.28   2
  -1  -1   2 60370.7 1609.33  17
  -1  -1   2 61810.5 1588.40   7
  -1   1   2 61461.0 1684.31   9
  -1   1   2 63288.0 1594.52   7
  -1  -1   2 59946.6 1550.41   5
  -1   1   2 61923.9 1564.93  15
  -1  -1   2 63784.1 1663.10   1
   1  -1  -2 61160.7 1673.91   1
   1  -1  -2 62616.5 1599.60  14
   1  -1  -2 64072.1 1649.99  17
   1  -1  -2 63918.4 1723.91  18
   1   1  -2 64046.9 1725.19  10
   1   1  -2 63800.7 1726.76  16
   1  -1  -2 63345.7 1588.10   7
   1  -1  -2 62743.3 1563.40  15
   1  -1  -2 58225.3 1622.15   5
   1  -1  -1 20710.3 662.382   8
   1  -1  -1 21674.0 668.733   1
  -1  -1   1 22050.4 669.041   1
  -1  -1   1 22500.4 693.107  18
  -1   1   1 21551.6 660.233   7
   1   1  -1 21628.4 672.030  17
   1  -1  -1 21878.7 664.228   7
   1  -1  -1 21326.2 677.801  12
   1   1  -1 22234.5 671.200   1
   1  -1  -1 22188.1 599.512  15
  -1   1   1 21313.4 710.428  18
  -1  -1   1 21839.0 663.273   7
  -1   1   1 21701.5 601.860  15
   1   1  -1 22552.0 689.457  18
   1  -1  -1 22154.1 645.167   5
   1  -1  -1 21127.0 668.191  17
  -1   1   1 21703.9 677.251  17
  -1  -1   1 21818.1 584.100   5
  -1   1   1 21452.1 667.108   1
  -1   1   1 21823.2 646.964   5
   1  -1  -1 20786.8 618.303   3
  -1  -1   1 22356.7 673.740  17
   1   1  -1 22156.8 663.799   7
  -1  -1   0 6885.94 338.051   3
  -1   1   0 7339.19 288.920   1
   1  -1   0 7043.29 300.181  17
  -1  -1   0 7092.22 309.385   7
   1  -1   0 6909.85 308.521   7
   1  -1   0 6764.90 297.911   3
  -1  -1   0 7132.90 307.721   1
  -1   1   0 7404.70 314.557   3
   1   1   0 7696.40 337.809  12
  -1   1   0 7360.59 313.465   7
   1   1   0 7146.51 337.076   3
   1  -1   0 7134.19 288.555   1
  -1   1   0 7422.38 337.324  12
   1  -1   0 6954.81 326.754  12
   1   1   0 7264.19 308.735   7
  -1   1   0 7547.30 310.427  17
   1   1   0 7169.84 313.976   1
  -1   1  -1 43125.9 1249.08  12
   1  -1   1 45473.7 1278.85  11
   1  -1   1 44221.0 1183.49   7
   1   1   1 45078.2 1221.15  12
  -1   1  -1 45088.0 1264.33   3
   1  -1   1 44048.3 1246.42  10
  -1   1  -1 45878.9 1207.72   4
   1  -1   1 45178.0 1201.67   1
   1  -1   1 44259.0 1189.79  14
   1   1   1 44488.8 1254.05   1
   1  -1   1 45859.8 1261.63   3
  -1  -1  -1 43357.7 1178.92   7
  -1  -1  -1 44762.0 1252.88   1
   1  -1   1 45593.9 1211.22   4
  -1   1  -1 45686.4 1195.56   1
   1   1   1 46269.8 1226.75  11
   1   1   1 46084.7 1286.71   9
   1   1   1 44442.1 1184.56   7
   1   1   1 44924.8 1262.31   3
  -1  -1  -1 44102.8 1227.63  14
   1  -1   1 44271.8 1241.60   9
  -1  -1  -1 45139.2 1222.32  12
   1  -1   1 44403.9 1251.91  16
   1  -1   1 45415.2 1258.73  12
  -1   1  -1 45599.2 1170.07  17
  -1  -1  -1 44353.0 1269.03   3
  -1   1  -1 44734.5 1199.63  14
   1   1   1 44654.4 1225.14  14
   1  -1   1 46404.9 1202.17  13
  -1   1  -1 44604.2 1181.70   7
   1  -1   2 33954.6 1055.73  12
   1   1   2 35010.6 1086.15   3
   1  -1   2 32526.7 1079.16  10
   1  -1   2 34661.0 1012.05   4
  -1   1  -2 35707.7 1132.15  11
   1  -1   2 34119.4 947.495  13
   1   1   2 33998.6 1071.16  14
  -1  -1  -2 32811.4 1082.04   3
  -1   1  -2 33469.7 1105.93   3
   1   1   2 33884.8 1063.18  11
  -1   1  -2 32358.3 1105.21   9
  -1   1  -2 33869.9 1084.18  16
   1  -1   2 32312.7 1080.45  16
  -1  -1  -2 33420.7 927.656   7
   1   1   2 34452.2 916.814   4
  -1  -1  -2 33248.0 1004.08  12
  -1   1  -2 32727.8 975.864   4
  -1  -1  -2 33934.9 1084.15  11
   1  -1   2 33392.8 1093.56   9
   1   1   2 31553.3 1116.95   9
  -1  -1  -2 33590.4 1141.63   9
  -1  -1  -2 34841.4 990.748  16
  -1   1  -2 35047.4 935.071   7
   1   1   2 32465.0 1004.56  16
  -1  -1  -2 34797.1 987.471  10
   1  -1   2 31290.9 1097.87  11
   1   1   2 36208.8 1018.82  12
   1  -1   2 32584.9 1040.89  14
  -1  -1  -2 34590.4 1080.71  14
   1   1   2 34477.8 937.550   7
  -1   1  -2 33700.7 1079.12  10
   1   1   2 32009.5 998.416  10
  -1   1  -2 35951.5 1064.92  14
  -1   1  -2 34122.7 1057.27  12
   1  -1   3-19.4985 242.598  16
  -1   1  -3 61.4306 240.497   3
  -1  -1  -3 104.969 175.537  10
   1  -1   3-162.920 259.619  11
  -1  -1  -3-458.336 277.550   3
  -1   1  -3 8.31700 93.0654   7
   1   1   3 35.6207 144.170  12
   1  -1   3 29.8350 169.982   4
  -1  -1  -3-174.510 176.815  12
   1  -1   3-305.480 244.898  14
   1   1   3 1.79570 90.7834   7
  -1   1  -3 115.778 218.154  10
  -1   1  -3-188.596 175.543   4
   1  -1   3 75.4353 116.102  13
  -1  -1  -3 35.4341 171.066  16
  -1   1  -3 143.804 115.742  13
  -1   1  -3 78.8161 191.114  12
  -1   1  -3 268.935 232.398  16
   1   1   3-71.3273 262.041   9
   1  -1   3 119.375 252.413   9
   1   1   3-24.2524 113.097   4
   1   1   3 12.6468 179.405  10
  -1  -1  -3 58.5787 101.419   4
   1   1   3 23.3037 241.872  14
   1  -1   3 46.7460 238.097  10
   1   1   3 18.4998 60.4918  13
   1   1   3-97.3914 188.556  16
   1   1   3 229.763 228.548  11
  -1  -1  -3 88.8869 99.0184   7
   1  -1   4 43938.7 1257.97  13
  -1   1  -4 46492.0 1529.25   3
  -1   1  -4 44164.2 1400.21  12
   1   1   4 42957.0 1356.50   8
   1  -1   4 43738.2 1224.41   8
   1  -1   4 44982.8 1493.09  14
   1  -1   4 43774.4 1460.27  16
   1   1   4 42309.4 1488.54  11
   1   1   4 43042.2 1357.07  10
   1  -1   4 43607.5 1456.15  10
   1  -1   4 46031.1 1330.56   4
   1   1   4 43915.9 1366.12  16
   1   1   4 43527.1 1490.97  14
  -1  -1  -4 43392.7 1484.30  10
   1  -1   4 44761.3 1535.42  11
   1   1   4 44127.8 1582.48   9
  -1  -1  -4 46896.9 1365.32  12
  -1  -1  -4 45535.1 1513.22   3
  -1  -1  -4 43232.1 1124.27   7
   1  -1   4 42488.8 1526.13   9
  -1  -1  -4 42143.3 1478.24  16
  -1   1  -4 41744.9 1112.29   7
  -1   1  -4 43954.1 1333.13   4
  -1  -1  -4 44184.2 1194.30   4
   1   1   5 6214.36 561.556  14
   1   1   5 6502.32 573.851  11
  -1   1  -5 6453.41 484.201  12
  -1  -1  -5 7030.12 467.164  12
  -1  -1  -5 5962.43 328.912   4
   1   1   5 6361.43 596.868   9
  -1   1  -5 7276.70 455.886   4
  -1  -1  -5 6143.38 429.198  17
   1  -1   5 6534.44 585.345   9
  -1   1  -5 6269.61 348.441  17
   1  -1   5 6527.21 296.778  13
   1  -1   5 6695.58 315.754   8
   1   1   5 6355.97 458.000  16
   1  -1   5 7010.24 601.040  11
   1   1   5 6126.92 444.470  10
   1  -1   5 6587.82 513.571  10
   1   1   5 6873.39 398.512   8
   1  -1   5 5600.87 530.482  14
  -1  -1  -5 7375.71 593.925   3
   1  -1   5 6343.10 517.440  16
  -1   1  -5 6783.33 578.851   3
   1   1   6 1048.17 287.216  10
   1  -1   6 1046.59 422.202   9
   1   1   6 483.830 158.692   8
   1   1   6 347.318 355.590  14
   1  -1   6 473.078 372.518  11
  -1   1  -6 915.339 383.174   3
   1  -1   6 694.747 134.775   8
  -1   1  -6 472.550 136.715  17
   1  -1   6 731.856 287.288  10
  -1   1  -6 512.011 288.600  12
   1  -1   6 265.415 340.664  14
  -1  -1  -6 703.829 274.981  12
   1   1   6 591.471 258.806  16
   1   1   6 372.392 390.303   9
  -1  -1  -6 232.490 158.273   4
   1  -1   6 299.238 268.554  16
  -1  -1  -6 1543.81 436.048   3
  -1   1  -6 1288.50 297.496   4
   1   1   6 539.833 355.512  11
  -1   1  -7 8967.41 643.902  12
   1   1   7 8643.01 758.508  11
  -1  -1  -7 9995.26 638.454  12
   1   1   7 8911.64 624.499  10
   1   1   7 8756.33 1101.61  19
   1  -1   7 9011.76 670.747  10
   1  -1   7 8783.78 792.575  11
   1  -1   7 8163.37 777.930   9
  -1   1  -7 9291.11 571.622   4
  -1  -1  -7 9986.54 805.256   3
   1   1   7 8679.00 468.100   8
   1  -1   7 8902.99 384.223   8
   1  -1   7 7311.46 1054.76  19
   1   1   7 7808.55 758.915  14
   1   1   7 8342.62 614.720  16
  -1  -1  -7 8178.03 439.206   4
   1  -1   7 9562.18 693.691  16
  -1   1  -7 8996.10 789.832   3
   1   1   7 7896.08 780.069   9
   1  -1   7 7693.83 731.354  14
  -1   1  -8 13655.5 997.183   3
   1  -1   8 14100.4 891.259  16
   1  -1   8 14648.4 1026.62   9
   1   1   8 13063.1 1040.98   9
   1   1   8 13861.5 831.413  16
  -1   1  -8 14074.1 827.840  12
  -1  -1  -8 15073.8 795.815  12
  -1  -1  -8 14014.8 994.669  15
   1  -1   8 14806.5 894.604  10
  -1  -1  -8 12792.8 930.136   3
   1  -1   8 13934.3 1017.47  11
   1   1   8 13458.5 1364.53  19
   1   1   8 12445.0 960.368  14
   1   1   8 13466.0 817.398  10
   1  -1   8 12082.6 1262.91  19
   1   1   8 14296.5 993.431  11
   1   1   9 1047.85 758.866  19
   1  -1   9 471.725 312.449  10
   1  -1   9 918.453 493.946  11
   1  -1   9 423.221 419.308   9
  -1   1  -9 427.034 443.113   3
   1   1   9 452.215 278.185  10
   1   1   9 350.797 292.007  16
  -1  -1  -9-103.381 424.797  15
   1  -1   9 360.837 342.088  16
   1   1   9-145.314 394.117  14
   1   1   9-203.083 402.796   9
   1  -1   9 809.602 697.712  19
  -1   1  -9 58.5564 435.592  15
  -1  -1  -9-176.726 491.813   3
  -1   1 -10 8538.13 878.590   3
   1  -1  10 9334.15 955.903   9
   1   1  10 9738.98 1266.14  19
  -1  -1 -10 9637.04 926.791  15
  -1   1 -10 10125.1 946.544  15
   1  -1  10 8100.39 1185.13  19
   1   1  10 8506.67 946.813   9
  -1  -1 -10 9545.35 918.223   3
  -1  -1 -11 1873.92 564.942   3
   1  -1  11 2375.21 576.166   9
   1   1  11 1097.95 519.820   9
   1  -1  11 1832.21 811.243  19
  -1  -1 -11 1926.10 573.909  15
  -1   1 -11 2610.99 648.406   3
  -1   1 -11 2292.39 602.849  15
   1   1  11 1668.22 789.570  19
  -1  -1 -12 744.333 477.077   3
   1  -1  12 1254.10 554.345   9
   1   1  12 1365.78 553.236   9
  -1   1 -12-474.349 515.815   3
  -1   1 -12 852.613 522.003  15
  -1  -1 -12 619.045 498.645  15
   1  -2 -13 3425.29 640.965   1
  -1  -2  12 7754.69 939.510   9
  -1   2  12 7694.65 981.253   9
   1   2 -12 9392.63 906.348   1
  -1  -2  12 8751.46 1247.98  19
   1  -2 -12 7251.56 836.990   1
  -1   2  12 8978.19 1228.20  19
   1   2 -12 9189.76 920.727   3
  -1   2  11 7.27484 438.231   9
  -1  -2  11-14.8534 378.216   9
  -1  -2  11 512.745 719.365  19
   1   2 -11 181.652 317.275   1
   1  -2 -11 83.4442 329.711   3
   1  -2 -11 1295.68 499.581  15
  -1   2  11 474.718 676.584  19
   1   2 -11-45.1173 369.371   3
   1  -2 -11 1136.92 522.993   5
   1   2 -10 9516.84 830.071   1
  -1   2  10 13141.7 1442.80   6
  -1   2  10 11008.0 1034.00   9
   1   2 -10 8598.20 796.619  15
  -1  -2  10 9238.84 1194.65  19
   1  -2 -10 10176.3 853.300  15
   1  -2 -10 10049.8 938.809   5
  -1  -2  10 10705.7 1276.42   6
   1  -2 -10 10190.2 804.247   3
   1   2 -10 9064.77 818.110   5
  -1  -2  10 9252.16 911.556   9
  -1   2  10 11104.7 1282.46  19
   1   2 -10 10417.0 848.359   3
  -1   2   9 2412.21 576.373   9
   1   2  -9 3844.16 522.991  15
  -1  -2   9 3437.74 906.710  19
   1  -2  -9 3946.90 520.269   3
  -1   2   9 4324.17 822.261  19
   1   2  -9 3123.16 486.328   3
  -1  -2   9 3288.54 597.886   9
  -1  -2   9 3596.31 577.809  16
  -1  -2   9 4792.78 613.561  10
   1  -2  -9 3468.75 521.135  15
   1   2  -9 3646.32 531.756   4
  -1  -2   9 2709.92 822.374   6
  -1   2   9 2811.39 958.257   6
   1   2  -9 3267.88 477.111   1
   1   2  -9 2963.51 500.001   5
   1  -2  -9 2671.77 524.348   5
   1   2  -9 3958.34 518.745  12
   1  -2  -8 1422.12 367.286   3
   1   2  -8 1372.90 376.194   1
   1   2  -8 1289.40 372.271  15
  -1   2   8 2299.86 930.294   6
  -1  -2   8 1868.85 456.224  16
   1   2  -8 1249.53 367.714   4
  -1  -2   8 1334.69 415.462  10
  -1   2   8 998.627 492.712   9
   1   2  -8 1466.72 419.987   5
   1  -2  -8 1208.29 485.393   5
  -1  -2   8 1880.74 861.748   6
   1  -2  -8 1336.60 310.399   4
  -1   2   8 1190.24 712.621  19
   1  -2  -8 1628.28 440.561  15
   1   2  -8 1465.72 316.842  13
   1  -2  -8 1251.39 300.168  12
  -1  -2   8 1374.78 800.656  19
  -1  -2   8 1584.09 495.839   9
   1   2  -8 1102.68 353.889  12
   1   2  -8 276.208 321.207   3
   1  -2  -7 8583.81 597.238   3
  -1   2   7 6763.73 966.349  19
  -1   2   7 8405.66 554.009   8
  -1   2   7 6609.63 1077.10   6
   1   2  -7 8094.83 602.297  15
  -1   2   7 8544.21 776.142   9
  -1  -2   7 8214.90 689.993  16
  -1  -2   7 7407.31 695.118   9
   1  -2  -7 8073.86 426.071  13
  -1  -2   7 8223.16 526.660  17
   1  -2  -7 7948.63 690.501   5
   1   2  -7 6919.73 684.577  12
   1   2  -7 8067.10 636.518   4
   1  -2  -7 8636.11 675.812  15
   1  -2  -7 8624.11 399.577   2
  -1  -2   7 8861.48 702.737  10
  -1  -2   7 7620.98 1131.60   6
   1   2  -7 8334.46 544.406  13
   1  -2  -7 8090.30 584.005  12
  -1  -2   7 7201.22 970.524  19
   1   2  -6 29118.5 1046.56  13
  -1  -2   6 29039.7 986.856  17
  -1  -2   6 27352.5 1672.98   6
   1   2  -6 28061.7 785.162   7
  -1   2   6 24203.0 1517.08  19
   1   2  -6 30732.6 1134.52  15
  -1  -2   6 29216.4 830.583   7
  -1  -2   6 30838.0 1268.02  10
  -1   2   6 29099.5 1315.64   9
   1   2  -6 30505.4 998.035   2
  -1   2   6 25045.7 1654.22   6
   1  -2  -6 29792.0 1177.49  15
  -1  -2   6 30785.9 1273.75  16
  -1   2   6 29828.4 1153.42  17
  -1   2   6 25223.5 769.661   7
  -1   2   6 30609.6 1073.68   8
  -1   2   6 28884.1 1309.63  18
  -1  -2   6 23509.8 1555.79  19
  -1   2   6 30273.4 1250.62  14
   1  -2  -6 30813.0 1107.30   3
   1  -2  -6 26533.9 1199.34   5
  -1  -2   6 28944.2 1255.99   9
  -1   2   5 2885.60 431.343  18
   1   2  -5 2526.45 279.597  13
  -1  -2   5 3406.04 736.567   6
  -1  -2   5 2991.51 414.774  16
  -1  -2   5 3192.48 416.193   9
   1  -2  -5 2689.57 339.053  15
  -1   2   5 3836.25 786.530   6
  -1   2   5 2562.45 303.712   8
  -1   2   5 3114.27 624.205  19
   1   2  -5 2884.72 247.803   8
  -1   2   5 2708.27 435.258   9
  -1   2   5 2243.29 183.457   7
   1   2  -5 2671.70 238.503  17
  -1  -2   5 2927.94 202.643   7
  -1  -2   5 2940.47 418.080  10
  -1  -2   5 2669.01 439.544  18
   1   2  -5 2772.89 191.447   7
   1   2  -5 2568.76 330.907   1
   1   2  -5 3161.74 268.738   2
  -1  -2   5 2708.45 253.199  17
  -1   2   5 2306.47 348.777  14
   1  -2  -5 2084.66 354.611   5
  -1  -2   5 2033.72 635.802  19
  -1   2   5 2902.28 328.786  17
  -1  -2   4 27405.5 1050.99   9
  -1   2   4 29834.0 978.202   8
   1   2  -4 27453.2 1003.66   1
  -1  -2   4 28641.7 840.212   7
  -1  -2   4 24164.2 1262.94  19
  -1   2   4 27126.3 1015.69  14
  -1  -2   4 27203.6 1078.99  16
  -1  -2   4 26963.8 1070.87  10
  -1  -2   4 27710.2 1117.32  18
   1  -2  -4 26357.7 1038.52   5
   1   2  -4 27786.8 891.119   2
  -1   2   4 26284.2 965.362  17
  -1   2   4 28054.9 1332.33   6
  -1   2   4 26471.3 1226.85  19
   1   2  -4 29186.0 896.988  17
   1  -2  -4 27413.9 971.533  15
   1   2  -4 29870.4 833.044   7
  -1  -2   4 29100.1 1345.77   6
  -1  -2   4 28344.3 888.970  17
  -1   2   4 27333.3 1092.27   9
   1   2  -4 28265.0 882.914   8
  -1   2   4 28766.2 832.764   7
  -1   2   4 28099.9 1102.50  18
  -1  -2   3 17834.6 593.847   7
   1  -2  -3 16563.6 714.521   5
  -1  -2   3 17951.8 566.795   2
   1   2  -3 18995.0 626.809  17
  -1   2   3 18782.0 872.447   6
   1  -2  -3 18587.0 673.976  14
  -1  -2   3 17201.9 845.697  19
  -1   2   3 17201.9 746.069   9
   1   2  -3 16786.4 597.792   2
  -1  -2   3 15796.0 750.758  18
   1  -2  -3 18138.0 676.664   8
  -1  -2   3 17374.8 756.156  16
  -1   2   3 17288.2 579.786   7
   1   2  -3 18014.7 580.891   7
  -1   2   3 16728.2 636.158  15
   1  -2  -3 16105.9 635.560  15
  -1   2   3 16580.3 804.226  19
  -1   2   3 16566.0 671.422  17
  -1   2   3 16972.4 745.129  18
  -1   2   3 17948.4 678.581  14
  -1  -2   3 18466.2 863.022   6
  -1   2   3 17564.7 675.105   8
   1   2  -3 16823.2 597.461   5
   1  -2  -3 18296.3 715.195  16
   1   2  -3 17103.9 674.708   1
  -1  -2   3 17397.1 599.853  17
   1  -2  -3 18052.6 675.157  17
   1  -2  -3 18184.4 712.092  10
  -1  -2   3 16460.9 737.405  10
   1   2  -2 32881.5 1051.45  18
   1   2  -2 34312.1 1101.07  19
   1  -2  -2 33432.2 944.529  14
   1  -2  -2 35707.9 1023.55  17
   1   2  -2 32895.7 849.598   5
  -1  -2   2 32513.1 953.680   7
   1   2  -2 34567.9 1079.75  16
  -1   2   2 34138.4 1068.54  18
   1  -2  -2 36151.9 1069.19  19
   1   2  -2 34052.5 972.404  17
   1   2  -2 33450.9 1068.40  10
  -1   2   2 34150.8 1015.00   8
  -1  -2   2 33288.4 1067.93  10
  -1   2   2 32580.8 1020.43   9
   1   2  -2 32657.1 985.418   1
  -1  -2   2 32306.5 1048.07  18
  -1   2   2 32900.1 958.312  15
   1   2  -2 33279.2 945.973   7
   1  -2  -2 32257.6 951.733  15
  -1  -2   2 34423.2 931.188   2
   1  -2  -2 32711.3 1019.03   9
  -1   2   2 33832.9 1014.57  17
   1  -2  -2 30895.6 1001.03   5
   1  -2  -2 32529.9 1056.41  18
  -1   2   2 33211.7 1022.14   5
  -1  -2   2 32963.8 1067.11  16
   1  -2  -2 32798.8 1002.01   8
  -1  -2   2 33955.1 990.540   1
  -1   2   2 32991.9 942.672  14
  -1   2   2 33281.3 946.065   7
  -1  -2   2 31950.4 956.459  17
  -1   2   1 8422.89 358.664   5
   1  -2  -1 7681.59 351.274   8
  -1   2   1 8126.33 362.306  12
  -1  -2   1 8221.42 361.727  18
  -1   2   1 8678.97 369.273   8
   1   2  -1 8384.80 380.205  10
  -1  -2   1 7994.90 354.172  17
  -1  -2   1 7446.64 354.850   7
  -1   2   1 8442.34 330.145  15
  -1  -2   1 8707.37 361.419   1
   1   2  -1 9116.72 380.623  18
   1  -2  -1 8568.66 355.690  12
   1   2  -1 8099.84 379.266  16
   1   2  -1 8076.60 351.157   1
   1  -2  -1 8968.23 332.635  15
  -1   2   1 8334.52 348.277   1
  -1   2   1 8383.58 372.737  17
   1  -2  -1 7706.59 352.327   1
   1  -2  -1 8535.07 365.691  17
   1  -2  -1 8039.65 286.615   3
  -1   2   1 8274.41 352.983   7
  -1   2   1 8245.68 292.549   3
   1   2  -1 7900.25 351.696   7
   1  -2  -1 8651.35 361.883   5
  -1   2   0 79922.9 1966.39   3
   1   2   0 82073.0 1999.61   7
  -1   2   0 78981.4 2016.81  12
   1  -2   0 80336.2 1964.03   3
   1  -2   0 78490.6 1969.62  17
  -1  -2   0 78630.7 2033.23   3
  -1  -2   0 80544.9 2007.52   1
  -1   2   0 77904.9 1990.38   7
  -1   2   0 82007.0 1941.54   1
   1  -2   0 82438.5 2018.84  13
   1  -2   0 80771.5 2012.89   4
   1  -2   0 80731.8 1935.03   1
   1   2   0 76891.8 1999.99   1
   1  -2   0 81705.7 1966.62   8
   1  -2   0 79400.9 2018.88  12
  -1   2   0 78360.3 1969.02  17
   1   2   0 79460.3 2035.01   3
  -1  -2   0 76856.7 1990.34   7
   1  -2   1 15595.2 530.473  14
   1   2   1 16337.0 565.574  12
   1  -2   1 16644.5 512.105  17
   1  -2   1 16366.8 526.005   1
   1   2   1 16550.0 621.836   3
   1  -2   1 16158.6 630.196  10
   1  -2   1 17028.3 663.025  11
  -1   2  -1 17659.2 647.258  16
   1  -2   1 16221.0 575.098   9
  -1  -2  -1 15826.2 552.176   7
  -1  -2  -1 15656.6 614.849   1
   1  -2   1 16768.5 621.613  12
   1  -2   1 15732.4 601.072   3
  -1   2  -1 16159.8 587.289   4
  -1  -2  -1 16584.3 579.919  12
   1   2   1 17226.7 614.950  14
   1  -2   1 16241.2 635.134  16
   1   2   1 18072.6 666.340   9
   1  -2   1 15878.8 578.411   4
  -1   2  -1 16340.4 618.046   3
  -1   2  -1 16775.9 578.038  13
  -1   2  -1 16807.7 522.200   1
  -1  -2  -1 17560.9 647.392   3
   1   2   1 15625.0 546.831  11
   1   2   1 16409.7 548.988   7
  -1   2  -1 17430.5 549.818  14
  -1   2  -1 16449.2 546.821   7
  -1   2  -1 16669.0 514.067  17
   1  -2   1 16191.3 569.949  13
  -1   2  -1 16521.8 626.955  12
  -1   2  -2 24810.1 874.595  12
   1  -2   2 24828.1 851.077   4
  -1   2  -2 26757.2 858.802  14
   1  -2   2 25401.9 932.091  11
  -1   2  -2 26932.5 929.258  10
   1  -2   2 24314.9 864.771   9
  -1  -2  -2 25713.9 863.263  11
   1   2   2 24303.1 767.954  16
   1  -2   2 24543.4 924.686  10
   1  -2   2 23831.4 916.442  16
   1   2   2 24002.8 764.269  10
  -1   2  -2 24700.4 883.497   9
  -1  -2  -2 25400.4 791.292  12
   1   2   2 23732.7 867.461  14
  -1   2  -2 26779.2 789.986  13
  -1   2  -2 24186.9 898.430   3
   1   2   2 25218.1 679.513   4
  -1   2  -2 25724.5 705.723  17
   1  -2   2 25468.4 787.749  13
  -1   2  -2 24718.2 738.114   7
   1  -2   2 25417.7 844.389  14
  -1  -2  -2 25754.0 758.458   7
  -1   2  -2 26161.5 925.850  16
  -1   2  -2 23732.8 814.514   4
  -1  -2  -2 24570.7 881.722   3
   1   2   2 23837.3 828.670  11
  -1   2  -2 24107.7 794.627   1
   1   2   2 24872.7 740.024   7
   1   2   2 26952.1 800.563  12
   1   2   2 24032.6 933.464   9
   1   2   2 26464.3 880.152   3
   1  -2   2 26320.7 886.052  12
  -1  -2  -3 20875.4 717.600  12
   1  -2   3 20712.0 879.693  16
   1   2   3 20946.2 716.008  16
   1   2   3 18570.4 594.321   4
  -1  -2  -3 21293.7 724.336  10
   1   2   3 20356.4 840.048  14
   1   2   3 20349.6 800.241  11
   1  -2   3 20047.3 889.103  11
   1   2   3 20828.3 624.580   7
   1   2   3 20544.4 709.692  10
   1  -2   3 20106.5 811.307  14
   1   2   3 19443.9 891.164   9
  -1   2  -3 21159.3 863.969   3
  -1   2  -3 21153.4 772.979   4
  -1  -2  -3 21498.0 731.244  16
   1   2   3 21233.0 724.716  12
  -1   2  -3 20017.4 805.684  12
  -1   2  -3 20584.3 670.425  13
  -1  -2  -3 19625.2 822.460   3
   1   2   3 18558.9 544.719  13
  -1  -2  -3 21837.6 640.552   7
  -1   2  -3 21299.0 623.779   7
   1  -2   3 20072.2 871.421  10
   1  -2   3 19859.1 835.196   9
   1  -2   3 21294.8 736.072  13
   1  -2   3 19879.2 803.573   4
   1   2   4 13898.1 606.156  10
  -1  -2  -4 15357.1 619.385  12
   1  -2   4 14840.3 768.724  16
   1   2   4 14143.3 718.282  11
  -1   2  -4 14448.7 689.692   4
  -1  -2  -4 14737.4 745.981   3
   1  -2   4 14510.7 754.925   9
   1  -2   4 13700.8 465.947   8
  -1  -2  -4 13858.4 463.754   4
   1  -2   4 14358.5 745.429  14
   1  -2   4 14065.4 748.740  10
  -1   2  -4 15755.4 542.976  13
   1   2   4 13634.1 816.200   9
   1   2   4 13864.6 637.652  12
   1  -2   4 15389.4 813.315  11
   1   2   4 13725.5 606.714  16
   1   2   4 14159.1 676.934   8
  -1   2  -4 13571.8 691.766  12
   1  -2   4 14293.8 648.649   4
   1   2   4 12230.3 717.146  14
  -1  -2  -4 14245.4 468.630   7
  -1  -2  -4 13986.6 683.371  16
  -1   2  -4 14683.9 468.904   7
   1  -2   4 14662.8 625.612  13
   1   2   4 14074.5 464.697   7
  -1   2  -4 14973.8 781.047   3
  -1  -2  -4 14035.0 678.375  10
   1  -2   5 3976.97 482.863  14
   1   2   5 4063.98 351.252  10
   1  -2   5 4440.89 531.601  11
  -1  -2  -5 4068.17 229.313   4
   1   2   5 3682.74 345.662  16
  -1   2  -5 3418.00 164.099   7
  -1   2  -5 4563.10 272.688  13
  -1   2  -5 4729.87 442.366   4
   1   2   5 4576.85 372.735   8
  -1  -2  -5 3085.58 407.182   3
   1  -2   5 4222.03 207.397   8
   1  -2   5 4050.20 454.377  16
   1  -2   5 4324.21 274.371  13
   1   2   5 4461.29 480.015  11
  -1   2  -5 4814.85 508.305   3
   1  -2   5 3848.38 481.837   9
  -1   2  -5 3759.34 230.046  17
  -1   2  -5 4309.27 419.213  12
  -1  -2  -5 4098.39 360.709  12
   1  -2   5 4040.11 438.868  10
   1   2   5 2845.75 419.557  14
   1   2   5 3916.95 542.399   9
  -1  -2  -6 26041.4 985.516  12
  -1   2  -6 26698.9 1236.23   3
   1  -2   6 25999.3 1152.03  16
   1   2   6 26037.6 1233.64  14
   1   2   6 25789.9 941.477   8
  -1   2  -6 23604.2 756.088  17
   1  -2   6 24507.8 1203.17   9
   1  -2   6 26197.7 1149.50  10
   1   2   6 24474.7 1282.41   9
  -1   2  -6 25255.5 1091.35  12
   1   2   6 26084.6 1029.63  16
   1  -2   6 24259.7 1227.28  11
   1   2   6 26104.1 1025.96  10
  -1  -2  -6 26097.0 1193.34   3
   1  -2   6 23225.8 709.696   8
   1  -2   6 24939.7 1196.04  14
   1   2   6 26617.3 1204.09  11
  -1   2  -6 26837.9 789.950  13
  -1   2  -6 26821.1 1081.13   4
  -1  -2  -6 26462.0 791.618   4
  -1  -2  -7 4066.48 535.396   3
  -1   2  -7 4407.16 640.393   3
   1   2   7 4097.53 886.301  19
   1   2   7 3112.84 509.601  14
   1   2   7 4407.78 441.597  10
   1   2   7 3685.30 612.361   9
   1  -2   7 4205.97 517.016  10
   1  -2   7 4358.75 620.617  11
  -1   2  -7 4133.13 456.275   4
   1  -2   7 2547.46 839.547  19
   1  -2   7 3971.80 503.929  16
   1  -2   7 3881.52 578.521   9
  -1  -2  -7 3918.03 265.756   4
   1   2   7 4482.73 367.440   8
   1   2   7 3983.67 431.195  16
  -1  -2  -7 3508.68 390.754  12
  -1   2  -7 4382.67 498.028  12
   1   2   7 4358.47 579.663  11
  -1  -2  -7 3881.39 579.734  15
   1   2   8 6122.37 672.131  11
   1  -2   8 5724.65 1032.82  19
   1  -2   8 5395.52 576.794  16
  -1  -2  -8 5860.63 648.560   3
  -1   2  -8 6343.19 588.555  12
   1   2   8 6247.36 718.057  14
   1  -2   8 5623.80 677.262   9
   1   2   8 6359.87 555.727  10
   1  -2   8 5177.44 584.970  10
  -1   2  -8 7029.02 533.788   4
  -1  -2  -8 6023.45 485.432  12
  -1   2  -8 5851.19 714.847   3
   1   2   8 5806.77 980.556  19
   1   2   8 5712.69 717.322   9
   1   2   8 6788.63 568.079  16
  -1  -2  -8 5889.53 686.693  15
   1  -2   8 5874.40 701.511  11
   1  -2   9 5734.34 627.261  16
   1   2   9 6170.05 1038.83  19
   1   2   9 5970.84 783.596   9
   1   2   9 4868.27 686.971  14
  -1  -2  -9 5799.60 714.308   3
  -1  -2  -9 4859.73 696.230  15
   1  -2   9 5497.71 1040.53  19
   1  -2   9 4808.31 651.143   9
  -1   2  -9 6367.85 754.621   3
   1  -2   9 5487.52 746.527  11
  -1   2  -9 6275.71 616.950  12
   1  -2   9 6868.90 678.866  10
   1  -2  10 4916.55 992.051  19
  -1  -2 -10 6370.69 806.338  15
  -1  -2 -10 6706.68 772.878   3
   1   2  10 6632.25 1084.08  19
   1  -2  10 5565.82 777.023   9
  -1   2 -10 7091.16 798.842  15
  -1   2 -10 6933.39 817.379   3
   1   2  10 7467.63 881.600   9
   1  -2  11 1041.95 717.495  19
   1   2  11 582.788 525.622   9
  -1  -2 -11-421.949 472.344   3
   1   2  11 205.036 643.698  19
  -1  -2 -11 345.187 519.630  15
  -1   2 -11 221.074 430.557  15
  -1   2 -11-1002.46 534.213   3
   1  -2  11 1507.30 552.403   9
  -1  -2 -12 6013.28 886.089  15
  -1  -2 -12 5850.00 858.886   5
  -1  -2 -12 5010.86 828.297   3
  -1   2 -12 6738.07 894.837  15
  -1   2 -12 5386.74 817.294   3
   1  -2  12 7567.37 949.990   9
   1  -3 -13-500.210 477.265   1
   1   3 -12-1.54473 345.608   1
  -1   3  12 295.449 533.814   9
  -1   3  12 2230.34 837.074  19
  -1  -3  12 834.292 519.543   9
  -1  -3  12 1135.05 768.272  19
   1  -3 -12-804.767 524.330   1
   1   3 -12 274.894 419.348   3
   1  -3 -11 19507.8 1251.52  15
  -1  -3  11 19157.8 1707.64  19
   1  -3 -11 18483.6 1306.29   5
  -1  -3  11 16990.4 1287.25   9
   1   3 -11 17585.6 1210.86   3
  -1   3  11 18429.1 1391.21   9
   1   3 -11 18198.0 1180.95   1
  -1   3  11 17742.3 1573.32  19
   1  -3 -10 987.001 418.039  15
  -1   3  10 481.346 468.667   9
   1   3 -10 185.934 360.554  15
  -1  -3  10 251.684 669.288  19
  -1   3  10-544.019 738.116   6
  -1  -3  10 440.647 394.552   9
   1  -3 -10-291.319 322.355   3
   1   3 -10 58.1598 357.280   5
  -1   3  10 649.822 630.879  19
   1   3 -10 178.078 311.535   1
  -1  -3  10 718.779 426.301  16
  -1  -3  10 1073.98 874.262   6
  -1  -3  10 379.526 410.891  10
   1  -3 -10 517.178 462.013   5
   1   3 -10-35.8404 339.892   3
   1   3  -9 2737.40 436.649  15
  -1  -3   9 3076.54 542.052  16
   1   3  -9 2603.95 454.133   3
  -1   3   9 3037.42 613.815   9
   1   3  -9 2926.28 478.883  12
  -1  -3   9 3273.62 577.673   9
  -1  -3   9 3560.40 563.843  10
  -1   3   9 3365.44 868.559   6
  -1  -3   9 2679.51 906.786   6
   1   3  -9 2733.98 445.839   1
   1   3  -9 2870.49 493.543   5
   1  -3  -9 3267.34 463.401   3
  -1   3   9 2921.17 788.187  19
  -1  -3   9 3917.23 864.342  19
   1   3  -9 3334.09 522.509   4
   1  -3  -9 3113.61 549.612   5
   1  -3  -9 3533.68 572.720  15
  -1   3   8 669.106 776.455   6
   1   3  -8-77.9714 254.637  13
  -1   3   8 109.800 593.305  19
  -1  -3   8 4.47221 327.748  16
   1   3  -8-367.201 392.942  12
  -1  -3   8 284.774 388.266   9
  -1  -3   8 1337.85 891.394   6
  -1   3   8 122.228 220.630   8
   1  -3  -8 449.815 421.715   5
   1   3  -8 212.310 278.620   1
   1  -3  -8 129.897 298.396   3
  -1   3   8-329.497 421.478   9
  -1  -3   8 118.220 686.283  19
   1   3  -8 179.164 324.070  15
  -1  -3   8 162.262 354.057  10
   1  -3  -8 139.478 362.738  15
   1   3  -8 790.580 347.570   5
   1   3  -8-227.207 350.226   4
   1  -3  -8 358.700 219.416  12
  -1   3   7 4975.28 463.497   8
   1   3  -7 3920.31 585.086  12
  -1   3   7 4256.79 547.104  14
  -1   3   7 4114.69 944.862   6
  -1  -3   7 3603.62 978.951   6
   1  -3  -7 4834.17 309.702  13
   1  -3  -7 4579.29 413.266  12
   1   3  -7 4592.08 521.179   4
  -1  -3   7 4359.64 370.177  17
  -1  -3   7 5343.51 597.825  16
  -1  -3   7 3949.74 545.540   9
   1   3  -7 5285.51 503.752   1
   1  -3  -7 4922.24 468.623   3
   1  -3  -7 5154.74 607.939   5
  -1   3   7 5535.61 677.025   9
   1   3  -7 5028.44 462.526  13
  -1   3   7 3646.71 805.848  19
  -1  -3   7 3501.61 833.654  19
   1  -3  -7 4903.96 542.146  15
  -1  -3   7 6125.17 622.439  10
   1  -3  -7 4719.05 287.888  13
   1  -3  -6-300.227 243.505   3
   1   3  -6-89.6616 198.420  13
   1  -3  -6 255.820 288.713  15
  -1   3   6 267.624 537.527  19
  -1   3   6-194.512 198.607   8
  -1   3   6 319.017 692.896   6
  -1  -3   6-102.838 147.616  17
  -1   3   6 58.8344 85.2326   7
  -1   3   6 12.2599 373.746   9
  -1   3   6 216.575 306.893  17
   1  -3  -6 241.634 338.755   5
  -1  -3   6 284.147 329.212  16
   1   3  -6 59.9671 120.651  17
  -1   3   6 118.268 354.994  18
  -1  -3   6 525.698 356.155   9
  -1   3   6 151.555 318.912  14
  -1  -3   6 554.329 709.259   6
   1   3  -6-17.8434 129.738   8
   1   3  -6 78.9584 87.2436   7
  -1  -3   6 115.555 310.562  10
  -1  -3   6-177.547 601.872  19
   1   3  -6 193.093 233.055   1
   1   3  -5 86628.2 2184.49  17
  -1  -3   5 83765.6 2455.18   9
  -1   3   5 83654.4 2395.22  17
   1  -3  -5 85099.7 2268.77   3
  -1  -3   5 81010.9 2496.85  16
  -1   3   5 85867.1 2097.82   7
  -1  -3   5 73411.7 2816.84  19
  -1  -3   5 83713.4 2508.13  10
  -1   3   5 83323.8 2333.42   8
  -1  -3   5 82855.6 2108.39   7
   1  -3  -5 80329.8 2467.57   5
  -1  -3   5 76878.1 2878.70   6
  -1   3   5 82687.8 2560.71   9
  -1   3   5 75783.9 2741.41  19
   1  -3  -5 80845.8 2375.44  15
   1   3  -5 83810.8 2263.36   2
  -1   3   5 81426.4 2422.81  14
   1   3  -5 85206.5 2095.23   7
  -1   3   5 82676.1 2522.68  18
   1   3  -5 84479.9 2380.86   1
   1   3  -5 86356.6 2183.46   8
  -1  -3   5 82426.0 2168.27  17
   1   3  -5 77806.1 2293.70  13
  -1   3   5 78422.0 2906.79   6
   1   3  -4 740.088 129.572   7
  -1  -3   4 398.528 461.557   6
   1   3  -4 956.136 220.766  13
  -1   3   4 1051.57 266.306  17
  -1  -3   4 536.557 455.227  19
   1  -3  -4 891.418 314.951   5
   1   3  -4 1064.21 233.677   1
  -1   3   4 835.854 244.996  14
  -1  -3   4 1100.88 176.057  17
  -1  -3   4 806.858 281.133   9
  -1  -3   4 936.923 296.622  16
   1   3  -4 719.947 143.641  17
  -1  -3   4 678.268 266.270  10
   1  -3  -4 861.374 240.820  15
  -1  -3   4 1069.44 167.180   7
  -1   3   4 765.897 143.959   7
  -1   3   4 653.196 227.493   8
  -1   3   4 772.044 329.639   9
  -1   3   4 847.495 378.667  19
   1   3  -4 900.137 196.265   2
  -1   3   4 886.067 325.940  18
   1   3  -4 831.170 138.950   8
  -1  -3   4 723.623 295.005  18
  -1   3   4 693.032 467.387   6
  -1   3   3 2128.64 260.532  14
  -1  -3   3 2718.55 221.244   2
   1   3  -3 2578.71 212.759   7
  -1  -3   3 2749.22 222.369  17
   1   3  -3 2338.53 215.163  17
  -1  -3   3 3090.60 424.410  19
  -1   3   3 2899.19 441.444   6
   1  -3  -3 2489.70 321.049   5
   1   3  -3 2653.79 201.315   5
  -1  -3   3 3029.96 436.417   6
  -1   3   3 2572.69 254.432  15
  -1   3   3 2782.89 324.064   9
  -1   3   3 2419.05 210.867   7
  -1  -3   3 2383.47 332.634  16
  -1  -3   3 2552.70 223.548   7
  -1   3   3 2628.11 287.688   8
   1  -3  -3 2330.83 274.083  15
   1  -3  -3 2540.11 251.413  14
  -1  -3   3 2127.36 316.879  10
  -1   3   3 2297.55 304.771  18
  -1  -3   3 2864.52 340.680  18
  -1   3   3 2219.58 343.915  19
  -1   3   3 2649.85 287.275  17
   1   3  -3 2697.69 268.986   1
   1   3  -3 2726.35 253.903   2
   1   3  -2 217.760 168.413   1
  -1   3   2 396.017 204.705   8
   1   3  -2 287.994 136.133  17
  -1  -3   2 491.050 158.935   1
   1  -3  -2 483.392 231.745   5
  -1  -3   2 427.574 230.462  18
  -1   3   2 469.854 220.318   5
   1   3  -2 176.404 198.041  10
   1  -3  -2 849.253 257.421  18
  -1   3   2 832.160 298.679  18
   1  -3  -2 294.899 185.871   9
  -1   3   2 226.647 209.821  17
  -1  -3   2 449.225 189.579   7
  -1  -3   2 413.022 164.204  17
   1  -3  -2 302.434 181.438   8
  -1  -3   2 453.685 264.223  16
   1  -3  -2 560.799 218.237  15
   1  -3  -2 271.499 156.260  12
   1  -3  -2 358.750 175.990  17
   1   3  -2 354.169 151.053   7
   1  -3  -2 601.997 173.626  14
  -1   3   2 386.346 174.026  15
   1  -3  -2 615.418 205.583  19
   1   3  -2 478.179 226.131  11
   1   3  -2 135.041 209.794  18
  -1  -3   2 387.860 182.600   2
   1   3  -2 449.725 245.946  19
  -1   3   2 318.166 156.059  14
  -1  -3   2 367.265 241.064  10
  -1   3   2 418.705 215.184   9
   1   3  -2 341.355 205.782  16
   1  -3  -1 19870.2 646.984   8
   1  -3  -1 18067.5 609.107   1
  -1  -3   1 18973.9 614.915   1
  -1   3   1 18063.6 634.579   8
   1  -3  -1 18516.1 589.799   9
  -1   3   1 18706.8 645.682  17
   1   3  -1 19147.8 637.719   7
   1   3  -1 17810.3 646.681  10
  -1  -3   1 17757.8 600.006  18
   1  -3  -1 18100.4 633.357   5
   1  -3  -1 18235.8 637.786  17
  -1   3   1 18463.2 609.268  15
   1  -3  -1 17586.3 594.250  12
   1  -3  -1 18097.3 606.526  15
   1   3  -1 18476.0 651.036  16
   1   3  -1 17996.4 608.259   1
  -1  -3   1 18637.4 656.095  16
   1   3  -1 18652.5 615.283  18
  -1   3   1 18431.5 601.018  12
   1  -3  -1 18844.5 638.772  13
  -1   3   1 19166.4 644.068   5
  -1  -3   1 18880.0 653.367  10
  -1  -3   1 18998.3 639.732   7
  -1   3   0 218.530 161.153  13
   1   3   0 45.2083 168.768   3
  -1  -3   0 0.11825 152.877   7
   1   3   0 85.8835 155.202   1
  -1  -3   0 112.904 127.097  15
  -1   3   0-248.647 197.729  12
  -1  -3   0 120.852 198.680   3
   1  -3   0 27.6312 92.4594   1
   1  -3   0 124.946 110.831   8
   1  -3   0 37.5491 99.7448   3
  -1   3   0 95.4245 125.061  17
   1  -3   0 178.627 152.071  12
   1  -3   0 60.6991 146.458   4
  -1   3   0 162.235 129.685   3
  -1   3   0 165.878 81.9087   1
  -1   3   0 417.995 187.659   4
  -1  -3   0 85.3423 133.338   1
   1  -3   0 122.317 140.493  13
   1  -3   0 83.5897 107.019  17
  -1   3   0 133.608 118.248   8
   1   3   0 95.4727 130.064   7
   1  -3   1 128682. 3340.22  10
  -1   3  -1 129253. 3320.23  12
   1  -3   1 133877. 3156.02   8
  -1   3  -1 136512. 3359.44  16
  -1  -3  -1 130351. 3330.64   1
   1   3   1 131426. 3289.78  14
   1  -3   1 134880. 3293.46   3
   1   3   1 137009. 3169.43  11
   1  -3   1 136082. 3153.38   1
   1  -3   1 135778. 3329.57  12
   1  -3   1 135702. 3165.86  17
  -1   3  -1 129065. 3282.69   4
  -1   3  -1 130104. 3265.41  13
  -1   3  -1 133661. 3142.50   1
  -1  -3  -1 133335. 3307.00  15
   1   3   1 131733. 3342.19   9
  -1  -3  -1 129828. 3311.85   3
  -1  -3  -1 136515. 3254.67   7
   1  -3   1 132801. 3205.08   9
   1  -3   1 134823. 3304.14   4
   1  -3   1 134751. 3275.54  13
  -1   3  -1 128180. 3285.36   3
   1   3   1 140173. 3253.90   7
   1  -3   1 128746. 3347.48  16
   1   3   1 139693. 3318.85   3
   1  -3   1 131258. 3339.89  11
  -1   3  -1 137454. 3355.55  10
   1   3   1 136614. 3236.37  12
  -1   3  -1 133821. 3164.68  17
  -1   3  -1 133848. 3202.85  14
  -1   3  -2 276.073 160.627  13
  -1   3  -2 443.384 161.239  14
   1   3   2 352.936 167.420  11
  -1   3  -2 232.722 234.582  12
   1   3   2 240.854 277.188   9
   1  -3   2 398.870 266.261  11
   1   3   2 182.001 136.162  12
   1   3   2 251.595 172.428   3
   1  -3   2 497.402 156.752  13
   1  -3   2 184.259 274.450  10
   1   3   2 348.987 127.558   7
   1   3   2 386.100 123.037  16
  -1   3  -2 232.659 228.120   3
   1  -3   2 336.256 183.748   4
  -1   3  -2 454.607 96.4017  17
   1   3   2-40.6325 273.928  14
  -1   3  -2 542.260 208.521   9
  -1  -3  -2 280.559 172.565  11
  -1   3  -2 477.661 232.541  10
  -1   3  -2 154.272 124.716   1
  -1  -3  -2 505.094 255.704   3
  -1  -3  -2 457.301 152.714   7
  -1   3  -2 255.509 230.517   4
   1  -3   2 512.871 284.891  16
   1  -3   2 539.019 194.056   9
  -1   3  -2 494.648 233.167  16
   1   3   2 458.957 126.846  10
   1  -3   2 330.229 190.681  14
   1  -3   2 255.487 187.481  12
  -1  -3  -2 410.127 170.816  12
   1   3   3 45.1201 138.783  12
   1  -3   3 209.944 174.258  13
  -1   3  -3-25.4317 239.856  12
   1  -3   3 60.4371 197.748  14
  -1  -3  -3 207.383 163.405  12
   1   3   3 13.5374 50.1556  13
   1  -3   3-64.5116 264.647  11
  -1  -3  -3 177.934 118.944  16
  -1   3  -3 59.1230 150.718  13
  -1   3  -3 64.8427 111.863   7
  -1  -3  -3 43.8398 112.390   7
   1   3   3-58.8452 294.061   9
   1   3   3 257.981 196.005  11
  -1  -3  -3 100.301 115.490  10
   1   3   3 67.5074 97.5712   7
   1  -3   3-74.3888 212.344   9
  -1   3  -3 91.4125 61.8059  17
   1  -3   3 330.865 269.467  10
   1  -3   3 95.2764 254.548  16
   1   3   3 152.459 242.942  14
  -1   3  -3-44.2953 263.842   3
  -1   3  -3 226.921 236.476   4
   1   3   3 137.191 129.942  10
  -1  -3  -3-290.603 250.820   3
   1   3   3 61.5273 118.802  16
   1  -3   3 283.252 199.342   4
   1   3   4 618.055 116.857   7
  -1  -3  -4 695.686 203.677  16
   1  -3   4 435.582 285.356  10
   1  -3   4 755.753 318.714  16
   1   3   4 956.089 279.726   8
  -1   3  -4 349.992 148.827  13
  -1  -3  -4 372.219 115.079   7
  -1   3  -4 437.474 75.3981  17
   1  -3   4 451.672 254.688  14
   1   3   4 641.128 253.190  11
   1  -3   4 434.809 327.062  11
   1   3   4 479.521 369.741   9
  -1  -3  -4 293.185 174.858  12
   1  -3   4 646.391 208.274  13
  -1   3  -4 420.556 114.979   7
  -1   3  -4 563.061 264.088  12
   1   3   4 808.109 175.460  10
  -1  -3  -4 371.608 174.800  10
  -1   3  -4 425.376 271.077   4
   1   3   4 624.435 318.491  14
   1   3   4 633.399 182.551  12
  -1  -3  -4 432.929 302.585   3
  -1   3  -4 277.407 303.111   3
   1  -3   4 421.479 261.947   9
   1   3   4 947.021 184.053  16
  -1  -3  -5 25994.0 1074.93   3
  -1   3  -5 25583.1 799.548  13
   1  -3   5 25916.3 844.072  13
   1   3   5 26195.1 974.065   8
   1   3   5 24996.7 876.559  10
   1   3   5 23014.6 1070.43  14
  -1   3  -5 21335.8 624.445  17
  -1   3  -5 23583.1 1041.20   4
   1   3   5 24693.3 874.025  16
  -1   3  -5 23985.6 655.153   7
  -1   3  -5 24350.9 1090.53   3
  -1  -3  -5 21604.6 626.797   4
   1  -3   5 23513.2 1140.30  11
   1   3   5 21504.6 637.956   7
   1   3   5 23053.6 1182.49   9
   1   3   5 24863.4 1046.69  11
   1  -3   5 23723.8 1057.10   9
   1  -3   5 23607.9 1075.33  16
   1  -3   5 23546.5 1070.03  10
  -1   3  -5 24012.7 1022.29  12
  -1  -3  -5 24211.8 1108.83  15
  -1  -3  -5 24391.3 844.929  12
  -1   3  -6-14.5287 380.525   3
   1   3   6 264.234 334.746  11
  -1   3  -6 105.042 60.5917  17
   1  -3   6-106.274 324.781  16
   1   3   6 436.185 219.434   8
  -1   3  -6 432.952 312.278   4
   1  -3   6 855.124 451.873  11
  -1  -3  -6 349.063 94.8184   4
   1   3   6 129.181 199.696  16
  -1   3  -6 178.539 63.7059  17
  -1  -3  -6 88.2293 218.603  12
  -1  -3  -6-355.933 394.052   3
   1  -3   6 267.186 133.955  13
   1   3   6 186.213 213.670  10
  -1  -3  -6-43.8950 372.677  15
  -1   3  -6-7.57972 327.205  12
   1  -3   6 739.086 353.697   9
   1   3   6 44.3497 407.833  14
   1   3   6-83.2354 425.139   9
  -1   3  -6 194.246 137.042  13
   1  -3   6 32.4450 315.479  10
   1  -3   7 32019.9 1400.91  10
  -1  -3  -7 32304.2 1429.16   3
   1   3   7 30927.7 1461.93  14
  -1  -3  -7 30849.1 1487.64  15
   1   3   7 28689.0 1860.46  19
   1   3   7 31352.3 1568.15   9
   1  -3   7 29140.1 1413.06   9
  -1   3  -7 34104.9 1339.02   4
   1   3   7 32138.9 1221.04  16
   1   3   7 34551.8 1462.79  11
  -1  -3  -7 31209.1 1138.81  12
   1  -3   7 31856.0 1531.83  11
  -1   3  -7 31819.7 1337.62  12
   1  -3   7 30040.5 1379.69  16
   1  -3   7 31895.3 1974.06  19
  -1   3  -7 30795.1 956.205  13
   1   3   7 33256.8 1230.28  10
  -1   3  -7 32955.9 1510.71   3
   1   3   7 31486.5 1145.08   8
  -1   3  -8 104.222 320.888  12
   1   3   8 61.7128 216.760  16
  -1   3  -8-59.3056 374.982   3
   1  -3   8 291.598 317.138  16
   1   3   8 0.35363 215.415  10
  -1  -3  -8-315.144 439.533   3
   1  -3   8-629.206 447.172  11
   1  -3   8 29.9796 334.010   9
  -1   3  -8 288.645 273.784   4
  -1  -3  -8-366.148 469.500  15
   1   3   8-462.954 415.999   9
   1   3   8-207.854 657.388  19
   1  -3   8-905.255 741.318  19
   1   3   8 242.755 374.048  14
   1  -3   8 131.167 301.491  10
  -1   3  -9 1102.27 478.184   3
   1   3   9 1163.09 454.159  14
   1  -3   9 594.246 731.259  19
  -1  -3  -9 1185.29 471.944  15
  -1   3  -9 1257.29 372.607  12
   1  -3   9 1684.76 541.412  11
  -1  -3  -9 919.752 397.368   3
   1  -3   9 1271.72 396.463  16
   1  -3   9 927.006 408.412   9
   1  -3   9 918.308 360.688  10
   1   3   9 1563.22 754.013  19
   1   3   9 1407.28 539.622   9
   1  -3  10 175.475 655.963  19
   1  -3  10-222.227 342.107  10
   1  -3  10 887.225 504.229  11
   1   3  10-54.9624 429.325   9
   1  -3  10 369.779 333.646  16
  -1   3 -10 624.153 517.760   3
  -1   3 -10-152.703 389.274  15
  -1  -3 -10 471.963 433.308   3
   1   3  10 134.532 444.221  14
  -1  -3 -10-411.602 459.666  15
   1  -3  10-10.1557 383.371   9
   1   3  10 1495.34 787.345  19
  -1  -3 -11 11124.3 1016.76   3
   1  -3  11 9879.42 1003.25   9
   1   3  11 10477.4 1322.37  19
  -1   3 -11 10072.7 1030.91   3
  -1   3 -11 11072.1 1048.09  15
   1  -3  11 10707.2 1360.22  19
  -1  -3 -11 11371.1 1105.51  15
   1   3  11 11103.0 1130.90   9
   1  -3  12-215.279 458.051   9
  -1  -3 -12 226.865 488.725   5
  -1  -3 -12-25.1760 507.660  15
  -1   3 -12-562.193 544.560   3
  -1   3 -12 730.230 519.733  15
  -1   4  12 4563.03 825.982   9
   1   4 -12 5283.67 755.150   3
   1  -4 -12 5720.40 835.725   5
  -1   4  12 7664.22 1118.87  19
  -1  -4  12 6221.14 1101.00  19
  -1  -4  11 359.416 450.345   9
   1   4 -11 619.270 422.335   1
  -1  -4  11 16.0589 602.025  19
   1  -4 -11-65.8109 404.887  15
  -1   4  11 733.310 701.569  19
   1  -4 -11 939.426 548.740   5
  -1   4  11 616.030 480.575   9
  -1  -4  11-234.982 371.583  16
   1   4 -11 227.909 421.151   3
  -1   4  10 11204.2 1073.21   9
   1   4 -10 16109.1 1012.07  15
   1  -4 -10 13405.0 1018.99  15
  -1  -4  10 16565.7 1148.84  16
   1   4 -10 14204.4 983.360  12
  -1  -4  10 15480.6 1090.45  10
  -1  -4  10 16903.4 1605.66   6
  -1  -4  10 13706.0 1079.00   9
   1  -4 -10 14322.0 933.555   3
  -1   4  10 16049.5 1428.44  19
  -1   4  10 17935.8 1639.62   6
   1  -4 -10 13938.5 1087.44   5
  -1  -4  10 14655.5 1504.83  19
   1   4 -10 13641.0 1029.75   3
   1   4 -10 14290.4 991.952   1
  -1   4   9 3239.48 604.622   9
   1   4  -9 3418.40 594.357   4
   1   4  -9 4096.78 529.055  15
  -1  -4   9 4127.52 633.901   9
  -1   4   9 4225.10 972.920   6
   1   4  -9 3722.96 552.887   3
  -1   4   9 3426.08 426.820   8
   1   4  -9 3536.26 539.574   5
   1  -4  -9 4195.26 488.404   3
  -1  -4   9 3354.40 546.930  16
  -1  -4   9 3181.42 865.362  19
   1  -4  -9 3199.83 564.278   5
  -1  -4   9 4349.00 1006.03   6
   1   4  -9 3574.48 504.145   1
  -1  -4   9 3531.22 554.767  10
   1   4  -9 4098.21 560.414  12
   1  -4  -9 4219.84 599.823  15
  -1   4   9 3824.33 786.775  19
   1   4  -8 258.734 302.387  13
  -1   4   8 153.273 420.751   9
  -1  -4   8-48.8113 348.720   9
   1  -4  -8-75.6268 394.913   5
   1   4  -8 609.186 304.908   1
   1   4  -8 1030.10 478.726  12
   1  -4  -8 345.900 270.450   3
  -1  -4   8 629.381 769.578   6
  -1  -4   8 254.543 649.789  19
   1  -4  -8 88.2487 188.375  12
  -1   4   8 477.683 638.260  19
  -1   4   8-79.3247 402.871  14
   1  -4  -8 626.759 383.387  15
  -1  -4   8 501.196 419.006  16
   1   4  -8-132.350 306.342  15
  -1  -4   8 364.601 405.057  10
   1   4  -8 405.507 375.180   4
  -1   4   8 844.841 819.847   6
  -1   4   8 273.184 232.168   8
  -1   4   7 2132.41 505.393  18
  -1   4   7 1888.72 137.301   7
  -1  -4   7 2727.02 489.390  16
   1  -4  -7 2641.18 509.093   5
  -1  -4   7 2758.76 846.746   6
  -1   4   7 2970.15 875.728   6
   1  -4  -7 2265.82 196.673  13
  -1   4   7 2235.97 446.867  14
  -1  -4   7 3520.05 523.124   9
   1   4  -7 2642.15 399.981   1
   1   4  -7 2353.83 154.737   7
   1  -4  -7 2980.56 382.761   3
  -1   4   7 2384.30 537.550   9
   1   4  -7 2488.10 540.670  12
   1   4  -7 2580.81 371.109  13
   1   4  -7 2280.64 241.073   8
  -1  -4   7 2452.03 449.841  10
   1   4  -7 2466.86 446.837   4
  -1   4   7 2067.91 326.857   8
  -1  -4   7 2920.27 287.117  17
  -1  -4   7 2615.25 802.785  19
  -1   4   7 3810.65 760.183  19
   1  -4  -7 2476.09 473.173  15
   1  -4  -7 3129.30 307.873  12
   1   4  -7 2604.23 248.426  17
   1   4  -6 35737.4 1095.14  17
   1   4  -6 35353.4 1083.39   8
  -1   4   6 34620.1 1527.17   9
  -1   4   6 35104.3 1739.56  19
  -1  -4   6 28249.2 1782.96   6
   1   4  -6 36135.7 1013.57   7
  -1  -4   6 35935.4 1092.36  17
   1  -4  -6 34261.7 1441.05   5
  -1   4   6 33810.9 1391.03  14
  -1   4   6 35092.2 1471.20  18
  -1   4   6 36078.6 1435.07  17
   1   4  -6 34066.6 1388.58   4
  -1   4   6 28656.4 1787.89   6
   1  -4  -6 36512.4 1060.66  13
   1   4  -6 35456.1 1316.28   1
   1  -4  -6 35715.7 1226.82   3
  -1   4   6 34314.8 1285.76   8
  -1  -4   6 34336.1 1398.85   9
  -1   4   6 35951.2 1008.13   7
   1  -4  -6 36823.3 1390.17  15
  -1  -4   6 35484.4 1463.33  16
   1   4  -6 34950.9 1302.08  13
  -1  -4   6 32120.0 1818.29  19
  -1  -4   6 35147.4 1447.81  10
   1   4  -5 623.372 243.336   1
   1  -4  -5 338.186 187.449   3
  -1  -4   5 95.1909 128.643  17
   1   4  -5 431.364 122.885   7
   1   4  -5 374.809 125.844   8
  -1  -4   5 243.753 554.924   6
  -1  -4   5 811.677 569.865  19
   1   4  -5 238.330 129.193  17
  -1   4   5 397.020 447.787  19
   1   4  -5 8.94292 194.794  13
  -1   4   5 195.766 296.453  18
   1  -4  -5 83.6505 272.662  15
  -1   4   5 287.349 126.783   7
   1  -4  -5 144.742 289.981   5
  -1  -4   5 411.589 278.167   9
  -1   4   5 438.217 267.973  17
  -1   4   5 302.466 574.103   6
  -1   4   5 923.083 380.643   9
  -1  -4   5 215.053 134.948   7
  -1  -4   5 152.979 293.658  10
  -1   4   5 68.5784 207.269   8
   1  -4  -5 468.544 133.837  13
  -1   4   5 454.334 281.509  14
  -1  -4   5-193.365 294.992  16
  -1  -4   4 46026.9 1545.57  10
  -1  -4   4 45022.9 1773.62   6
  -1  -4   4 43073.0 1718.16  19
  -1   4   4 45880.1 1640.13  19
  -1  -4   4 44283.6 1270.28   7
  -1   4   4 44662.2 1435.01  14
  -1   4   4 45200.9 1256.32   7
  -1   4   4 44426.0 1425.18   8
   1   4  -4 44980.9 1266.26   7
  -1   4   4 44441.7 1770.92   6
  -1  -4   4 43049.0 1544.71  18
   1   4  -4 46833.9 1400.87   1
   1  -4  -4 43133.9 1420.22  15
   1   4  -4 41171.4 1403.98  13
  -1  -4   4 44390.6 1244.84  17
  -1  -4   4 47009.0 1559.09  16
  -1   4   4 42891.0 1441.91  17
   1   4  -4 49082.4 1284.06  17
  -1   4   4 46139.3 1570.52   9
   1  -4  -4 45400.0 1264.24   3
  -1   4   4 45079.8 1514.89  18
   1  -4  -4 42766.0 1507.55   5
   1   4  -4 44807.9 1388.05   2
   1  -4  -4 46028.9 1287.89  13
   1  -4  -3 4141.21 300.127  14
   1  -4  -3 3889.55 237.847  12
   1   4  -3 4318.19 331.884   2
  -1  -4   3 4267.86 270.247  17
   1   4  -3 4730.51 318.781   1
  -1  -4   3 3798.15 385.031  18
  -1   4   3 4273.69 326.550  14
  -1  -4   3 4325.69 294.854   7
   1   4  -3 4653.25 292.719   7
  -1  -4   3 4770.00 481.946   6
  -1   4   3 4440.96 339.403  15
  -1   4   3 4427.90 380.577  17
   1  -4  -3 4206.20 406.536   5
  -1   4   3 3761.71 361.779  18
  -1   4   3 4189.30 351.780   8
   1  -4  -3 4085.79 353.504  15
  -1  -4   3 4316.32 299.479   1
  -1  -4   3 4150.25 406.208  10
  -1  -4   3 4213.67 305.347   2
  -1   4   3 4387.98 412.938  19
  -1   4   3 4541.08 490.238   6
  -1   4   3 3889.23 385.640   9
   1  -4  -3 4183.53 281.104  13
   1  -4  -3 4093.51 366.474  19
  -1  -4   3 4619.49 479.248  19
  -1  -4   3 3643.65 385.553  16
   1   4  -3 4197.77 351.109  13
  -1   4   2 4993.48 377.679  17
   1  -4  -2 5357.72 360.166   8
   1  -4  -2 5186.17 276.375  12
  -1  -4   2 5007.45 390.692  10
   1   4  -2 4576.59 379.413  13
  -1   4   2 5371.19 293.206  12
   1  -4  -2 5607.03 410.737  18
  -1   4   2 4880.03 350.692   9
  -1  -4   2 4799.25 394.439  16
  -1   4   2 5332.84 408.379  18
  -1  -4   2 4757.93 357.043  18
   1   4  -2 5596.21 393.699  10
  -1   4   2 5319.82 382.270   8
   1  -4  -2 5388.57 329.115  13
   1  -4  -2 4939.25 344.187  17
  -1  -4   2 5118.21 350.830   2
   1   4  -2 5921.82 384.056  18
  -1  -4   2 5650.31 347.581   7
   1  -4  -2 5322.76 336.643  19
   1   4  -2 5244.24 224.666  15
  -1  -4   2 5315.54 301.205   1
   1   4  -2 5531.86 370.478  11
   1  -4  -2 4981.49 320.056   9
  -1   4   2 5651.36 354.450  15
   1   4  -2 5646.78 406.304  19
   1   4  -2 5602.71 326.496   7
   1   4  -2 5676.80 320.544   1
  -1   4   2 5724.98 396.754   5
   1  -4  -2 4624.42 284.577  14
  -1   4   2 5526.87 244.810   2
   1   4  -2 5396.35 385.912  16
   1  -4  -2 5520.38 376.642  15
   1  -4  -2 6144.28 421.631   5
  -1   4   2 5190.37 295.101  14
  -1  -4   2 5214.12 297.031  17
   1  -4  -1 293.516 175.905  17
  -1   4   1 191.677 188.607   5
   1   4  -1 38.2554 143.407  18
  -1  -4   1 73.0429 192.135  16
   1  -4  -1 226.303 128.240   9
  -1   4   1 371.777 201.241  17
  -1  -4   1 256.566 150.738   1
  -1   4   1 329.523 119.610  14
  -1  -4   1 498.689 167.694  18
   1   4  -1 57.3570 116.811  15
   1  -4  -1 260.012 175.930  13
   1  -4  -1 266.332 216.207   5
  -1   4   1 153.620 121.771   2
   1   4  -1 23.0916 168.557  16
  -1   4   1 184.375 185.365  12
   1   4  -1 60.4467 167.444   1
  -1  -4   1 591.455 211.970   7
  -1  -4   1 399.061 132.147  15
   1  -4  -1 399.811 192.262  15
   1  -4  -1 435.431 194.116   4
  -1  -4   1 253.264 203.737  10
   1   4  -1 98.8324 162.475   7
  -1   4   1 306.058 186.500  15
   1  -4  -1 367.458 165.616  12
   1   4  -1-112.588 188.595  10
  -1   4   1 315.795 195.901   8
   1  -4  -1 256.305 151.806   8
  -1   4   1 155.769 198.203  13
  -1  -4   0 52679.8 1428.20  15
   1  -4   0 53550.9 1485.31  12
   1   4   0 55510.2 1488.84   7
  -1   4   0 54294.3 1353.01   1
   1   4   0 54228.1 1406.77  16
  -1   4   0 54330.9 1460.93   5
  -1   4   0 51940.6 1398.68   3
   1   4   0 55508.2 1408.53  10
   1  -4   0 55132.0 1439.43   8
   1  -4   0 53974.2 1348.27   1
  -1  -4   0 56407.0 1489.89   1
   1   4   0 51252.2 1431.70  15
  -1   4   0 52038.8 1497.54   4
   1  -4   0 54982.0 1501.48   4
  -1   4   0 54714.8 1492.77  12
  -1   4   0 53919.1 1429.86   8
  -1  -4   0 51673.6 1503.23   3
  -1   4   0 53485.1 1439.50  17
  -1  -4   0 54228.9 1322.96  18
   1   4   0 53832.3 1477.18   1
   1   4   0 56869.4 1519.64   3
   1  -4   0 56362.0 1503.77  13
  -1  -4   0 56222.9 1492.89   7
  -1   4   0 52293.2 1486.86  13
   1  -4   0 54671.1 1436.20  17
  -1   4  -1 5765.64 420.655  16
   1  -4   1 4723.45 395.825  10
  -1   4  -1 4796.11 378.110   4
   1  -4   1 4849.67 404.235  16
   1  -4   1 4566.31 334.361  12
  -1  -4  -1 4926.34 363.032   1
   1   4   1 4855.43 351.754   3
  -1  -4  -1 5276.74 402.954   3
   1   4   1 5006.99 229.595  11
   1  -4   1 6475.68 454.465  11
  -1   4  -1 5664.18 419.750  10
  -1   4  -1 5058.04 381.478  12
   1  -4   1 5388.85 268.487   9
   1   4   1 5895.66 435.837   9
  -1  -4  -1 4127.63 344.066  15
   1  -4   1 5670.06 343.089  13
   1  -4   1 5067.23 246.567  17
  -1   4  -1 5142.30 348.384   3
  -1   4  -1 5088.28 210.192   1
  -1   4  -1 5077.63 263.645  17
  -1  -4  -1 5254.95 341.645   7
   1   4   1 4826.46 303.534   7
   1  -4   1 5363.34 368.014   4
   1  -4   1 5197.59 222.909   1
  -1   4  -1 5281.65 274.944  14
  -1   4  -1 4806.74 348.466  13
   1  -4   1 5516.73 260.824   8
  -1  -4  -2 38570.9 1122.40   7
  -1   4  -2 39187.1 1047.01   1
   1  -4   2 38566.1 1140.60   9
  -1   4  -2 38166.7 1166.77  13
  -1  -4  -2 40736.2 1280.83  15
   1  -4   2 35582.9 1309.23  10
  -1   4  -2 40293.9 999.377  17
   1  -4   2 38560.9 1266.90   4
   1   4   2 36820.6 1291.60   9
  -1   4  -2 37877.8 1165.59   9
  -1   4  -2 38507.6 1238.66   3
   1   4   2 36414.8 982.934  10
   1   4   2 39607.8 1078.18  12
   1  -4   2 38854.0 994.835  17
  -1   4  -2 37259.6 1258.57  12
  -1   4  -2 39880.4 1172.37  14
   1  -4   2 41993.9 1220.10  13
  -1   4  -2 39081.9 1264.39   4
  -1  -4  -2 39986.9 1137.68  11
   1  -4   2 36920.6 1324.55  16
   1  -4   2 40208.8 991.393   8
   1   4   2 36796.8 985.031  16
   1   4   2 36824.0 1096.45  11
   1   4   2 38657.1 1237.71  14
   1  -4   2 38843.2 1302.54  11
  -1  -4  -2 40419.9 1239.90   3
   1   4   2 40927.3 1129.62   7
   1   4   2 40519.9 1053.92  13
   1  -4   3 12263.3 726.901  16
   1  -4   3 12368.8 618.646  13
   1   4   3 11835.7 551.038  11
   1  -4   3 11986.8 696.027  11
   1   4   3 12832.3 742.516   9
   1   4   3 12492.0 657.395  14
  -1  -4  -3 12010.7 621.211   3
  -1   4  -3 12225.9 653.074   3
   1   4   3 12481.2 476.122   7
  -1  -4  -3 12164.0 429.067  16
  -1  -4  -3 12122.2 427.660  10
   1  -4   3 12037.1 713.453  10
  -1  -4  -3 11967.7 670.444  15
   1   4   3 11408.8 386.999  13
   1  -4   3 12495.2 587.504   9
   1   4   3 11722.8 420.207  16
  -1  -4  -3 12302.7 483.560  12
  -1   4  -3 12277.9 667.395   4
  -1  -4  -3 12233.3 484.230   7
   1   4   3 12388.8 425.708  10
  -1   4  -3 11873.0 651.260  12
  -1   4  -3 11925.6 535.695  13
  -1  -4  -3 11962.0 605.056  11
   1   4   3 13050.7 486.456  12
   1  -4   4 22195.0 932.634   9
  -1  -4  -4 22997.0 762.795  12
  -1  -4  -4 23729.8 786.195  16
   1   4   4 21598.8 968.215   8
   1   4   4 22144.5 698.672   7
   1  -4   4 21285.0 907.416  13
  -1   4  -4 22739.5 1020.89   4
  -1   4  -4 21496.3 989.071   3
  -1  -4  -4 22014.7 1022.14  15
   1  -4   4 21894.6 1043.23  10
   1   4   4 22494.3 1000.77  14
   1  -4   4 22731.2 1060.13  16
   1   4   4 23445.2 752.198  16
  -1  -4  -4 22363.1 753.148   7
   1  -4   4 22135.7 1057.85  11
  -1   4  -4 19800.3 945.390  12
   1   4   4 22137.3 1091.51   9
   1   4   4 23754.6 750.075  10
  -1   4  -4 22127.4 800.685  13
  -1  -4  -4 24225.4 786.985  10
   1   4   4 23050.4 785.253  12
  -1  -4  -4 22476.4 952.183   3
   1   4   4 20987.0 889.195  11
  -1   4  -4 22710.5 707.591   7
   1   4   5 1798.36 265.484  12
  -1   4  -5 1539.15 151.959   7
  -1   4  -5 1444.99 358.112   3
   1   4   5 1556.84 143.210   7
  -1   4  -5 1245.94 349.046   4
   1  -4   5 1408.50 425.181  11
  -1  -4  -5 1900.54 275.249  10
  -1   4  -5 1052.58 298.453  12
   1  -4   5 1733.75 335.698   9
  -1   4  -5 1742.23 226.830  13
   1  -4   5 1124.76 342.714  10
   1   4   5 1179.28 309.453  11
  -1  -4  -5 1944.24 247.512  12
   1   4   5 1559.89 228.180  10
   1   4   5 1804.16 467.716   9
   1  -4   5 1646.07 241.196  13
   1  -4   5 967.322 344.420  16
   1   4   5 1846.80 239.919  16
  -1  -4  -5 1748.92 418.263  15
   1   4   5 1983.55 352.994   8
  -1  -4  -5 1625.66 357.755   3
  -1  -4  -5 1939.46 269.427  16
   1   4   5 1576.56 393.771  14
  -1  -4  -6 27920.4 899.266  12
  -1  -4  -6 26379.9 1167.61   3
   1   4   6 27974.3 958.897  16
  -1   4  -6 27070.4 1246.82   3
  -1   4  -6 27894.2 872.428  13
   1   4   6 26878.9 1226.71  14
  -1   4  -6 28904.3 1228.16   4
   1  -4   6 28135.6 1241.42  16
   1  -4   6 25201.1 1155.46   9
  -1  -4  -6 28124.3 1274.17  15
   1  -4   6 28417.1 1238.70  10
   1   4   6 28127.4 1179.97  11
   1   4   6 26697.6 1024.25   8
   1  -4   6 26694.5 1295.59  11
   1  -4   6 22777.2 1592.52  19
  -1   4  -6 26239.9 1153.14  12
   1   4   6 28846.4 962.371  10
   1   4   6 26235.6 1326.41   9
   1  -4   7 2431.86 500.661  16
   1   4   7 2099.70 565.072   9
   1   4   7 2822.94 484.094  11
  -1   4  -7 2183.02 242.981  13
  -1  -4  -7 2191.79 455.936   3
  -1  -4  -7 2163.19 519.682  15
  -1   4  -7 3213.06 490.125   4
   1   4   7 2694.93 337.502  10
   1   4   7 1232.83 704.162  19
   1  -4   7 2464.25 477.035   9
   1  -4   7 3027.15 819.066  19
   1   4   7 2229.96 323.086   8
   1   4   7 1417.63 462.642  14
   1  -4   7 1935.11 531.121  11
  -1   4  -7 2608.92 559.085   3
   1   4   7 2034.39 320.996  16
  -1  -4  -7 2184.59 304.070  12
   1  -4   7 2921.30 507.018  10
  -1   4  -7 1485.39 400.745  12
   1   4   8 5011.75 658.252  14
  -1   4  -8 4345.97 537.995  12
   1  -4   8 4103.47 640.065  11
  -1  -4  -8 3940.90 561.325   3
   1   4   8 5219.10 460.470  10
  -1   4  -8 4361.08 627.467   3
   1  -4   8 4686.38 926.934  19
   1  -4   8 5938.62 642.300  16
   1   4   8 4690.57 708.175   9
   1   4   8 5116.81 460.789  16
  -1   4  -8 6061.12 582.440   4
   1   4   8 4856.28 421.583   8
   1   4   8 4126.52 843.694  19
   1  -4   8 4444.87 561.876  10
   1  -4   8 3909.71 581.850   9
  -1  -4  -8 5290.16 684.028  15
   1  -4   9 2372.92 473.260  16
   1  -4   9 4108.17 618.766   9
   1  -4   9 2713.66 862.087  19
  -1  -4  -9 2732.70 576.801  15
  -1   4  -9 3035.54 600.733   3
   1  -4   9 3358.55 533.476  10
   1  -4   9 2964.38 629.452  11
  -1  -4  -9 2311.91 515.529   3
   1   4   9 2420.17 806.971  19
   1   4   9 2741.93 575.422  14
   1   4   9 1834.13 537.477   9
  -1   4  -9 3507.94 517.685  12
   1   4  10 6259.53 796.035  14
   1  -4  10 8185.65 947.795  11
   1  -4  10 9524.21 848.744  16
  -1  -4 -10 9358.26 990.667  15
   1   4  10 7746.67 1097.38  19
  -1  -4 -10 8968.40 868.671   3
   1   4  10 8469.15 951.788   9
   1  -4  10 9770.05 849.121  10
  -1   4 -10 9066.18 920.265   3
   1  -4  10 8469.42 867.585   9
   1  -4  10 10137.2 1282.77  19
   1   4  11-134.863 658.115  19
  -1  -4 -11-430.535 451.977  15
  -1  -4 -11 1141.26 527.982   3
   1  -4  11-931.433 755.391  19
  -1   4 -11 301.276 517.835  15
   1  -4  11 875.036 494.093   9
   1   4  11-146.976 510.464   9
  -1   4 -11 2020.00 598.730   3
   1  -4  12 7307.74 919.985   9
  -1  -4 -12 7602.13 1018.58   5
  -1   4 -12 6418.66 902.829  15
  -1   4 -12 6064.57 865.560   3
  -1  -4 -12 6637.36 907.355  15
   1   5 -13 1057.47 501.929   3
  -1   5  12 3699.48 823.141   9
  -1   5  12 4169.60 896.861  19
   1   5 -12 2942.48 614.893   3
  -1  -5  12 4147.52 991.955  19
   1  -5 -12 3900.09 757.461   5
  -1  -5  11 6677.32 805.074  16
  -1  -5  11 7569.12 832.162  10
   1   5 -11 5619.69 661.260   1
  -1  -5  11 7511.40 1171.43  19
   1  -5 -11 6723.61 836.079   5
   1   5 -11 6425.29 772.052   3
   1  -5 -11 5667.40 728.827  15
  -1   5  11 7190.13 947.078   9
  -1   5  11 6813.88 1026.32  19
   1   5 -10 253.631 365.045   3
   1  -5 -10 522.839 425.848   5
  -1   5  10 703.682 476.094   9
  -1   5  10 1928.82 682.361  19
   1   5 -10 1087.89 427.743  12
   1  -5 -10 917.681 439.335  15
  -1  -5  10 971.658 414.829  16
  -1  -5  10 1365.80 494.918   9
   1   5 -10 704.497 347.896  15
  -1  -5  10 1662.01 477.213  10
   1  -5 -10-26.3020 365.913   3
   1   5 -10 1154.46 386.184   1
  -1  -5  10 2180.55 813.035   6
   1   5 -10 1427.94 465.975   4
  -1  -5  10 1913.38 790.927  19
  -1   5   9 1035.39 612.650  19
  -1   5   9 1417.13 791.787   6
   1   5  -9 776.542 322.199   1
  -1  -5   9 1118.75 711.066  19
   1  -5  -9 536.118 445.151   5
   1  -5  -9 1210.22 365.406   3
   1   5  -9 283.328 352.924  12
  -1  -5   9 801.434 413.626   9
  -1   5   9 209.638 371.111  14
  -1   5   9 429.445 480.151   9
   1   5  -9 1743.74 420.088   5
   1  -5  -9 854.947 410.484  15
  -1  -5   9 1304.44 446.440  10
   1   5  -9 1401.98 479.037   4
   1   5  -9 668.324 327.380  15
  -1  -5   9 1473.94 437.552  16
  -1  -5   9 1268.36 819.795   6
  -1   5   9 979.799 301.112   8
  -1   5   8 24566.6 1295.19  14
  -1   5   8 24903.1 1615.28  19
  -1  -5   8 24041.9 1316.28  16
  -1  -5   8 23896.3 1689.29  19
   1   5  -8 23515.4 1360.47  12
  -1  -5   8 25074.7 1301.61   9
   1  -5  -8 26355.8 1386.58   5
   1   5  -8 24522.9 1227.36  13
  -1   5   8 24528.9 1428.52   9
   1  -5  -8 27597.1 1148.60   3
  -1  -5   8 27307.0 1850.11   6
   1   5  -8 25643.4 1339.98   4
  -1  -5   8 26492.4 1360.11  10
  -1   5   8 27312.1 1153.77   8
   1  -5  -8 25062.8 1290.57  15
  -1   5   8 27024.2 1834.16   6
   1   5  -8 26755.1 1217.86   1
  -1  -5   7 29.0563 350.916  10
   1   5  -7 611.268 147.892   8
   1   5  -7 1424.24 404.013   4
  -1  -5   7 1072.49 198.345  17
  -1   5   7 1029.19 409.614  14
   1  -5  -7 1155.75 307.069   3
   1   5  -7 827.994 127.736   7
   1   5  -7 1153.72 496.112  12
  -1  -5   7 789.821 418.890  16
  -1   5   7 1338.44 526.002   9
   1  -5  -7 533.003 385.650  15
  -1   5   7 787.471 258.849   8
  -1   5   7 640.666 391.202  18
  -1  -5   7 906.184 388.742   9
  -1   5   7 1531.25 789.911   6
  -1   5   7 659.105 114.893   7
   1  -5  -7 1029.36 466.047   5
  -1   5   7 1846.90 674.593  19
   1  -5  -7 808.511 185.884  12
   1  -5  -7 904.980 135.919  13
   1   5  -7 898.290 344.849  13
   1   5  -7 913.757 311.750   1
  -1  -5   7 475.212 705.094  19
  -1  -5   7 1030.22 804.012   6
   1   5  -6 2685.75 419.913   4
   1   5  -6 2864.05 222.420   7
  -1  -5   6 3303.23 453.577   9
   1  -5  -6 2975.04 271.375  12
  -1   5   6 2678.41 445.488  14
   1  -5  -6 2644.81 427.150  15
  -1  -5   6 2569.24 782.317   6
  -1   5   6 2685.09 366.991   8
  -1   5   6 2047.45 735.295   6
  -1   5   6 2413.97 535.112   9
  -1  -5   6 3754.08 821.606  19
   1   5  -6 2727.43 391.185  13
  -1  -5   6 3121.77 249.733  17
  -1   5   6 3583.89 685.481  19
   1   5  -6 3275.99 246.664   8
   1  -5  -6 3225.84 241.882  13
  -1  -5   6 3407.93 501.189  16
  -1   5   6 3104.77 235.002   7
   1   5  -6 2730.60 361.327   1
  -1  -5   6 3597.09 511.046  10
   1  -5  -6 2630.43 467.916   5
   1  -5  -6 3421.04 356.925   3
  -1   5   6 2504.51 435.181  18
   1  -5  -5 23929.8 777.669  13
   1  -5  -5 22137.3 1053.88   5
   1  -5  -5 22701.9 805.170   3
   1   5  -5 22453.8 759.953   7
   1   5  -5 22895.4 906.229   1
  -1   5   5 22694.7 985.306  14
  -1   5   5 20998.6 1324.42   6
  -1   5   5 23567.2 1049.01  17
   1   5  -5 20798.2 994.630   4
  -1   5   5 22196.7 1031.63  18
  -1  -5   5 22352.8 812.199   7
   1   5  -5 22642.1 961.044  13
  -1  -5   5 22222.8 1057.03  10
  -1   5   5 22148.1 1184.55  19
  -1  -5   5 23242.1 1328.14  19
   1  -5  -5 22463.2 983.473  15
  -1  -5   5 20657.4 1318.54   6
  -1   5   5 22126.6 1106.00   9
   1   5  -5 22382.2 742.003   8
  -1  -5   5 23226.2 746.967  17
  -1   5   5 20793.9 926.677   8
  -1   5   5 21897.8 746.881   7
  -1  -5   5 22776.2 1072.05  16
  -1   5   4 7327.35 589.798  19
   1  -5  -4 8003.08 396.741  13
  -1  -5   4 6691.88 543.952  16
  -1  -5   4 7520.05 401.249   7
   1  -5  -4 7657.56 350.509   3
  -1   5   4 7346.04 479.802  14
  -1  -5   4 8380.96 781.616   6
  -1   5   4 7418.88 483.547   8
  -1   5   4 7626.99 739.395   6
  -1   5   4 8064.15 551.812  18
  -1   5   4 6546.35 508.210  17
   1  -5  -4 6838.96 298.032   2
   1   5  -4 6559.46 486.522  13
   1  -5  -4 7230.83 319.707  12
  -1  -5   4 6919.56 346.845  17
  -1  -5   4 7525.05 704.827  19
  -1   5   4 7356.39 582.755   9
   1   5  -4 7953.29 454.774   1
   1  -5  -4 6973.19 514.736  15
   1   5  -4 7378.53 392.275   7
  -1  -5   4 7347.05 570.177  10
   1  -5  -4 7771.05 584.011   5
  -1   5   3 283.636 243.513  17
   1  -5  -3 169.009 108.531   2
   1   5  -3 376.213 217.955  13
  -1   5   3 61.1149 320.454   6
   1  -5  -3 93.4073 136.777  13
  -1   5   3 151.393 265.654   9
   1  -5  -3 212.603 82.6722   3
  -1  -5   3 395.661 319.534   6
  -1  -5   3 667.515 331.657  19
  -1  -5   3 191.547 129.263  17
  -1   5   3-161.491 243.910  18
   1   5  -3 32.1890 162.367   1
  -1   5   3 144.728 203.289   8
  -1  -5   3 288.634 169.673   7
  -1  -5   3 181.880 263.289  10
  -1   5   3 197.515 220.776  19
  -1  -5   3 153.199 128.530   1
  -1  -5   3-86.7721 279.152  16
   1  -5  -3 143.811 271.717   5
  -1  -5   3 230.214 244.061  18
   1  -5  -3 184.780 188.531  19
   1  -5  -3 128.525 249.085  15
   1  -5  -3 109.405 103.556  12
   1   5  -3 347.034 206.853   2
  -1   5   3 187.540 188.362  14
   1   5  -3 96.8697 151.109   7
  -1  -5   3 161.877 198.847   2
   1  -5  -2 79287.0 2154.75  15
  -1  -5   2 83967.0 2067.98   1
  -1   5   2 80308.6 2008.07  12
  -1  -5   2 77460.7 2207.51  10
  -1   5   2 78897.7 1998.78   2
   1   5  -2 82131.5 2232.54  19
   1   5  -2 80852.5 2151.88  11
  -1   5   2 78575.9 2130.12   9
  -1  -5   2 79125.4 2136.97   2
  -1   5   2 79593.0 2180.77  17
  -1  -5   2 76107.4 2206.93  16
   1  -5  -2 78692.9 2122.78   9
   1  -5  -2 79848.1 2047.20  14
  -1   5   2 77849.3 2159.14   8
   1   5  -2 83458.0 1977.69  15
  -1   5   2 80544.2 2161.03  18
   1  -5  -2 78060.1 2199.10   5
   1  -5  -2 81206.1 1983.06   2
   1  -5  -2 80619.7 2121.68  13
  -1  -5   2 77250.9 2145.74  18
  -1   5   2 79455.7 2036.73  14
   1  -5  -2 82199.9 2101.83  19
  -1   5   2 82825.9 2171.37  15
   1  -5  -2 80868.9 2001.45  12
   1   5  -2 75769.6 2186.23  13
   1   5  -2 83829.1 2128.07   7
   1   5  -2 79940.0 2171.51  18
  -1  -5   2 80677.6 2117.43   7
   1   5  -2 82926.3 2069.77   1
   1  -5  -2 82138.5 2105.65   4
  -1   5   1 621.288 241.642  17
  -1   5   1 822.535 246.907  13
  -1   5   1 718.092 220.766  15
  -1   5   1 510.609 166.411   9
   1  -5  -1 664.626 173.684  12
   1   5  -1 297.925 186.845  16
   1   5  -1 414.508 164.737  18
  -1  -5   1 449.627 158.978  18
  -1   5   1 588.387 214.503   5
   1   5  -1 559.814 183.290   1
   1  -5  -1 593.204 247.295   5
  -1  -5   1 425.499 153.345   1
  -1  -5   1 753.469 231.621  16
   1  -5  -1 722.660 192.715  17
   1  -5  -1 421.856 134.797   9
   1   5  -1 772.964 202.332   7
   1   5  -1 579.263 160.878  11
   1   5  -1 578.941 200.820  10
   1   5  -1 762.473 259.598  13
   1  -5  -1 621.421 188.067   8
  -1   5   1 717.552 252.196   4
  -1  -5   1 613.316 227.820  10
   1  -5  -1 468.551 225.763  15
  -1   5   1 453.345 221.527   8
   1  -5  -1 543.979 172.382  13
  -1   5   1 223.713 196.713  12
  -1  -5   1 446.326 211.504   7
   1  -5  -1 644.305 203.015   4
   1   5  -1 514.490 157.892  15
  -1  -5   1 585.488 157.635  15
  -1   5   1 387.592 150.857   2
  -1   5   0 173.314 238.195  12
  -1  -5   0 239.946 207.388   7
  -1   5   0 94.1369 249.015   4
  -1   5   0 169.691 176.192   5
   1   5   0 300.375 188.786   7
   1  -5   0-1.52492 191.309  12
   1   5   0 259.452 241.746   3
  -1  -5   0 374.730 168.662  10
  -1   5   0 57.1921 180.605  17
   1  -5   0 763.308 284.839  10
  -1  -5   0 135.238 152.189  16
  -1   5   0 77.5715 167.289   8
   1   5   0 21.7610 161.962  15
   1   5   0 39.4184 207.447   1
  -1  -5   0 38.9517 179.099   1
   1   5   0-40.0228 140.361  16
   1   5   0 60.7143 137.669  10
  -1   5   0 96.0915 179.367  15
  -1   5   0-175.552 169.442   3
   1  -5   0 122.011 147.667   8
   1  -5   0 70.9295 145.371  17
   1  -5   0 26.0262 109.486   1
  -1  -5   0-176.517 224.957  15
  -1   5   0 249.201 221.212  13
   1  -5   0 712.651 283.773  16
   1  -5   0 108.313 189.295  13
   1   5   0 170.992 205.935  13
   1  -5   0-33.2871 199.705   4
  -1   5  -1 35195.7 1171.58  16
   1  -5   1 33782.2 947.612   8
  -1  -5  -1 33500.3 1100.76   3
  -1   5  -1 33202.7 1117.73  12
  -1  -5  -1 32825.0 1043.15   7
   1   5   1 32762.6 867.529  16
   1  -5   1 33059.2 1131.97  11
  -1   5  -1 35224.1 946.354   8
   1   5   1 34945.6 1129.46   9
  -1   5  -1 36439.2 1178.12  10
  -1  -5  -1 35599.5 1120.27   1
   1   5   1 35489.8 1048.72   7
   1  -5   1 35654.6 952.455  17
   1  -5   1 34667.7 1115.63  12
   1  -5   1 35028.3 1120.52   4
  -1   5  -1 35368.3 961.702  17
   1   5   1 35472.8 1020.15  13
   1  -5   1 34751.2 901.691   9
  -1   5  -1 32756.5 1041.53   3
  -1  -5  -1 34181.8 1092.28  15
  -1   5  -1 31632.2 1109.69   4
   1  -5   1 32348.0 1144.91  10
   1   5   1 33141.0 867.785  10
   1  -5   1 34564.1 1091.16  13
   1   5   1 33707.2 1092.89  15
  -1   5  -1 32287.0 845.864   1
   1  -5   1 32970.7 1154.67  16
   1  -5   1 32933.8 851.737   1
  -1   5  -1 33161.6 1083.29  13
   1   5   1 35692.3 1089.59   3
   1  -5   2 9306.62 617.081  10
   1   5   2 9296.50 385.316  12
  -1  -5  -2 8609.97 505.982   3
   1  -5   2 8853.71 602.048  16
   1  -5   2 9227.78 577.259  11
  -1   5  -2 9268.97 331.711   1
   1   5   2 9493.20 394.801  13
  -1   5  -2 9630.12 333.865  17
  -1   5  -2 9240.62 500.875  13
   1   5   2 8675.59 560.476   9
   1   5   2 9353.92 534.073  14
  -1  -5  -2 9014.37 408.115  11
  -1   5  -2 9250.76 440.015   9
  -1  -5  -2 8318.00 531.605  15
  -1   5  -2 9007.48 559.591   4
   1  -5   2 9097.80 320.031  17
   1   5   2 8769.10 291.226   4
   1  -5   2 9558.36 512.991  13
   1   5   2 8174.13 379.598  11
   1   5   2 9622.69 436.239   7
   1  -5   2 9146.32 322.501   8
  -1   5  -2 8261.63 502.682   3
  -1  -5  -2 8629.23 432.823   7
   1  -5   2 9238.14 417.088   9
  -1   5  -2 8741.79 551.311  12
  -1   5  -2 9376.51 449.140  14
   1   5   3 748.867 362.769   9
  -1  -5  -3 707.007 278.960   3
  -1   5  -3 476.915 206.723  13
   1   5   3 319.291 78.9878  16
   1  -5   3 771.809 342.094  11
  -1   5  -3 241.917 297.606  12
   1   5   3 261.584 70.5192  10
   1   5   3 462.010 113.045  13
   1   5   3 289.935 181.580  11
   1   5   3 551.360 133.638  12
  -1  -5  -3 279.334 192.027  11
  -1  -5  -3 373.014 157.468  18
   1  -5   3 466.860 341.883  16
  -1   5  -3 193.968 225.591   9
  -1   5  -3 147.093 268.806   3
   1   5   3 7.65213 326.678  14
  -1  -5  -3 350.968 151.212   7
   1  -5   3 246.725 324.125  10
   1  -5   3 337.017 180.003   9
   1   5   3 322.005 126.464   7
  -1  -5  -3 479.992 283.354  15
  -1   5  -3 735.210 319.681   4
   1   5   4 39297.2 1126.87  12
   1   5   4 38189.0 1073.62  10
   1  -5   4 36854.7 1478.24  11
  -1  -5  -4 38822.9 1084.34  10
   1  -5   4 36384.0 1476.76  10
   1  -5   4 39342.9 1517.90  16
  -1   5  -4 37124.8 1424.70  12
   1   5   4 37344.1 1274.37  11
  -1   5  -4 36458.5 1403.18   3
  -1  -5  -4 38551.9 1462.17  15
   1   5   4 38484.9 1434.70   8
   1   5   4 38162.3 1075.34  16
  -1  -5  -4 40094.5 1120.32  12
   1  -5   4 38360.1 1307.75   9
  -1  -5  -4 39819.0 1093.16  16
  -1   5  -4 35427.2 1462.46   4
   1   5   4 38401.2 1410.67  14
  -1  -5  -4 37776.0 1344.29   3
   1   5   4 39447.6 1540.05   9
  -1   5  -4 37022.9 1237.99  13
   1   5   4 39539.5 1113.72   7
   1   5   5 6494.83 369.188  16
  -1   5  -5 6268.95 630.694   4
   1  -5   5 6242.37 523.406   9
  -1  -5  -5 6156.09 376.732  10
   1   5   5 6207.34 506.697  11
  -1  -5  -5 6547.24 389.512  16
  -1   5  -5 5741.40 562.755   3
  -1   5  -5 5848.02 303.006   7
  -1   5  -5 6444.70 422.804  13
   1   5   5 6358.99 528.954   8
   1   5   5 5670.68 646.997   9
  -1  -5  -5 5983.29 595.191  15
   1  -5   5 6587.48 618.042  10
   1   5   5 6477.96 415.654  12
   1   5   5 5671.65 291.860   7
   1  -5   5 7267.18 645.177  16
   1   5   5 6090.96 358.424  10
  -1  -5  -5 6967.50 367.223  12
   1   5   5 6560.61 607.431  14
  -1  -5  -5 6579.51 554.419   3
  -1   5  -5 5442.28 556.103  12
   1  -5   5 6158.70 640.988  11
   1  -5   6 1514.00 488.641  11
  -1   5  -6 1054.56 229.782  13
   1   5   6 688.453 474.517   9
  -1   5  -6 874.264 125.841   7
  -1   5  -6 1220.95 128.493   7
  -1   5  -6 384.710 362.507  12
  -1   5  -6 846.485 409.010   3
  -1   5  -6 1514.44 450.956   4
   1   5   6 1475.77 424.996  14
   1   5   6 1665.82 409.875  11
   1  -5   6 1362.97 360.622   9
  -1  -5  -6 1590.94 245.381  12
   1   5   6 1550.97 356.668   8
  -1  -5  -6 1059.13 413.243  15
   1  -5   6 1327.15 407.234  16
   1   5   6 900.308 108.557   7
   1   5   6 1120.22 232.968  16
   1  -5   6 1447.23 402.645  10
  -1  -5  -6 2034.01 435.283   3
   1  -5   6 1350.82 685.716  19
   1   5   6 1254.06 236.346  10
   1   5   7 7304.54 729.811  14
   1   5   7 8765.47 529.006  16
   1   5   7 8690.77 872.685   9
  -1   5  -7 7526.49 760.245   3
   1  -5   7 8416.06 703.203   9
   1   5   7 8313.22 1064.24  19
   1   5   7 9263.96 540.140  10
  -1  -5  -7 8044.23 824.776  15
   1   5   7 7785.86 575.701   8
  -1   5  -7 8644.76 711.705  12
   1  -5   7 9671.70 1163.92  19
   1  -5   7 8505.06 757.604  10
  -1  -5  -7 9123.44 489.486  12
   1  -5   7 9167.95 791.486  16
  -1   5  -7 8905.08 491.170  13
   1  -5   7 9546.06 876.026  11
  -1  -5  -7 8098.70 733.423   3
  -1   5  -7 9718.09 789.253   4
   1  -5   8 10080.7 823.740   9
   1   5   8 10549.4 965.493   9
   1   5   8 8592.59 825.051  14
  -1  -5  -8 11131.7 937.160  15
   1   5   8 10233.6 649.863   8
   1  -5   8 10586.7 846.341  10
  -1   5  -8 11319.2 811.245   4
   1  -5   8 9725.04 1185.26  19
   1  -5   8 9822.91 828.129  16
  -1   5  -8 9251.25 849.276   3
   1  -5   8 10604.5 936.790  11
  -1  -5  -8 11902.9 866.517   3
   1   5   8 10313.2 1161.96  19
  -1   5  -8 9098.48 749.420  12
   1  -5   9 158.420 375.326  16
  -1   5  -9 271.108 337.796  12
  -1   5  -9 424.019 455.455   3
   1   5   9 750.360 478.493  14
  -1  -5  -9 230.403 443.299  15
   1  -5   9 904.493 762.976  19
   1   5   9 551.938 509.148   9
   1  -5   9 751.808 512.634  11
   1  -5   9-370.548 347.896   9
   1   5   9 171.199 616.337  19
  -1  -5  -9 357.755 400.435   3
   1  -5   9 273.349 359.358  10
   1  -5  10 6768.17 874.430  11
   1   5  10 6426.71 1038.08  19
  -1  -5 -10 5787.07 820.312  15
   1  -5  10 6160.34 757.633   9
   1   5  10 6218.90 784.344  14
  -1   5 -10 5628.73 767.179   3
   1   5  10 6319.49 853.811   9
   1  -5  10 7395.56 778.651  10
   1  -5  10 4688.70 1040.77  19
   1  -5  10 7001.97 799.755  16
  -1  -5 -10 7372.74 798.957   3
   1  -5  11 1960.63 831.038  19
   1   5  11 3895.03 945.276  19
  -1  -5 -11 2849.32 599.093   3
  -1   5 -11 2097.02 589.655   3
   1  -5  11 2017.64 536.457   9
   1   5  11 2173.68 615.331   9
  -1  -5 -11 1542.81 576.204   5
  -1  -5 -11 3204.24 694.199  15
  -1   5 -11 1708.32 540.461  15
   1   5  11 2146.30 590.919  14
  -1  -5 -12 296.000 520.538   5
  -1   5 -12 916.222 529.217  15
   1  -5  12 920.852 520.355   9
  -1   5 -12 821.548 505.209   3
  -1  -5 -12 1745.56 683.304  15
   1   6 -13 6956.26 920.035   3
  -1   6  12 87.8777 529.132   9
   1   6 -12 476.303 491.683   3
  -1  -6  12 1021.05 476.280  16
  -1   6  12 1464.88 699.073  19
   1  -6 -12 961.878 533.275   5
  -1  -6  12 1039.77 710.161  19
  -1  -6  11 669.570 734.936  19
   1  -6 -11-129.574 447.849   5
  -1   6  11 464.775 503.180   9
  -1  -6  11 275.045 429.581  16
   1  -6 -11-295.309 414.429  15
  -1   6  11 687.897 667.723  19
  -1  -6  11 156.272 403.506  10
   1   6 -11-500.220 452.485   3
   1   6 -10 413.894 374.407  12
  -1  -6  10 514.792 424.074  10
  -1  -6  10 235.849 598.790  19
   1  -6 -10 121.202 425.626   5
  -1   6  10 419.681 473.650   9
  -1   6  10 289.691 546.759  19
  -1  -6  10 902.531 424.437  16
   1   6 -10-2.80794 420.759   3
   1   6 -10 1214.24 457.058   4
   1   6 -10 696.538 346.682   1
   1  -6 -10 571.072 414.093  15
   1  -6  -9 23361.7 1310.45  15
  -1  -6   9 28322.0 1914.77   6
  -1   6   9 28455.2 1918.73   6
   1   6  -9 24108.8 1370.97  12
  -1  -6   9 25903.8 1827.69  19
  -1   6   9 23167.4 1481.67   9
  -1  -6   9 23309.6 1331.32   9
   1   6  -9 22400.1 1365.21   4
  -1  -6   9 24744.8 1382.61  10
   1  -6  -9 24017.7 1124.29   3
  -1   6   9 23651.3 1129.58   8
  -1   6   9 24421.3 1626.57  19
  -1   6   9 22191.2 1318.65  14
  -1  -6   9 22251.5 1338.69  16
   1  -6  -9 24194.8 1396.99   5
   1   6  -9 25126.2 1225.15   1
   1  -6  -8 254.571 262.709   3
  -1   6   8 719.944 407.716  14
  -1  -6   8 916.120 768.387  19
  -1   6   8 224.422 282.151   8
  -1  -6   8 203.461 391.469  16
   1   6  -8 231.143 269.842   1
  -1  -6   8 1236.91 802.181   6
   1  -6  -8 944.802 435.989  15
  -1  -6   8 757.949 396.370  10
   1  -6  -8 338.744 427.522   5
   1   6  -8 567.409 339.960  13
   1   6  -8 194.572 394.154   4
  -1   6   8 900.514 507.067   9
  -1   6   8 203.041 513.474  19
  -1  -6   8 447.945 378.138   9
   1   6  -8-476.988 470.756  12
  -1   6   8 241.943 681.473   6
  -1  -6   7 22528.9 768.269  17
  -1   6   7 21095.2 1127.22  14
  -1  -6   7 21788.7 1604.25   6
   1   6  -7 24196.2 1053.27   1
   1   6  -7 23221.0 1377.78  12
  -1  -6   7 21825.1 1135.40   9
   1  -6  -7 22740.1 1163.46  15
  -1   6   7 19420.4 1516.53   6
   1   6  -7 21242.3 1183.25   4
   1  -6  -7 21262.9 1208.48   5
  -1   6   7 22226.8 1057.51   8
  -1  -6   7 22515.4 1217.31  16
  -1   6   7 21344.3 1192.27  18
  -1   6   7 21856.4 720.305   7
  -1  -6   7 22963.3 1566.43  19
  -1   6   7 23472.5 1344.21   9
  -1  -6   7 23238.9 1218.53  10
   1   6  -7 22593.7 1143.54  13
  -1   6   7 22799.1 1409.95  19
   1  -6  -7 24294.5 976.618   3
   1  -6  -7 21561.8 702.571  12
   1  -6  -6 959.568 250.611   3
   1  -6  -6 492.945 126.179  12
   1   6  -6 771.661 249.274   1
   1  -6  -6 726.259 160.684  13
  -1   6   6 689.371 636.467   6
  -1  -6   6 4.30174 365.562  10
  -1   6   6 575.170 356.637  18
  -1  -6   6 210.077 635.784  19
  -1  -6   6 366.779 345.141  16
  -1   6   6 300.649 306.685  14
   1   6  -6 628.727 144.252   7
   1   6  -6 563.992 140.241   8
   1   6  -6 743.919 357.135  13
  -1  -6   6 492.595 140.240  17
  -1  -6   6 180.138 674.101   6
  -1   6   6 672.759 455.984   9
   1  -6  -6 550.954 373.286   5
   1   6  -6 52.8808 317.145   4
  -1   6   6 504.326 151.761   7
   1  -6  -6 763.303 341.406  15
  -1   6   6 1075.64 489.883  19
  -1   6   6 323.535 248.107   8
  -1  -6   5 4437.95 714.572   6
  -1  -6   5 4049.84 259.614  17
  -1  -6   5 3602.67 478.365  16
  -1  -6   5 4114.94 334.537   7
   1  -6  -5 4437.23 314.823   3
   1   6  -5 3859.93 423.324  13
   1   6  -5 4102.83 347.601   1
  -1   6   5 3609.99 710.587   6
  -1   6   5 4160.86 425.504   8
   1   6  -5 3509.06 440.317   4
   1   6  -5 4087.32 295.819   7
  -1   6   5 3833.46 470.669  18
  -1   6   5 3848.45 429.018  14
   1   6  -5 3620.96 248.729   8
   1  -6  -5 3447.66 420.621  15
  -1   6   5 3485.00 459.183  17
  -1  -6   5 4131.60 680.576  19
  -1   6   5 4597.99 582.669   9
   1  -6  -5 4042.83 282.270  13
   1  -6  -5 3180.87 203.224  12
   1  -6  -5 4300.71 518.667   5
  -1  -6   5 4434.62 525.767  10
  -1   6   5 4075.01 537.376  19
  -1  -6   4-163.215 188.439   7
  -1   6   4 150.923 312.326  19
   1   6  -4-42.6491 137.732   7
   1  -6  -4 190.803 128.430   2
  -1   6   4 223.284 332.702   9
  -1  -6   4 281.828 395.714  19
  -1   6   4 129.528 299.658  17
   1   6  -4 103.196 166.935   1
   1  -6  -4 6.27791 124.169  13
  -1  -6   4-703.261 495.658   6
  -1  -6   4-5.26987 341.344  10
  -1  -6   4 92.1518 177.361   2
  -1   6   4-519.259 246.016  14
  -1  -6   4-272.185 343.366  16
   1   6  -4 7.97278 233.079  13
  -1   6   4 227.559 260.145   8
   1  -6  -4 137.774 87.2116  12
   1  -6  -4-25.8126 122.116   3
  -1  -6   4-6.23680 319.405  11
  -1  -6   4 62.6953 122.193  17
   1  -6  -4 182.041 270.966  15
  -1   6   4 734.080 446.768   6
  -1   6   4-277.741 276.320  18
   1  -6  -4 178.732 358.852   5
   1  -6  -3 96163.7 2600.85  19
   1   6  -3 92242.2 2624.57  13
   1  -6  -3 104210. 2504.91  13
  -1  -6   3 96845.9 2730.60  19
  -1   6   3 97697.8 2511.14  14
   1  -6  -3 94411.0 2601.95  15
  -1   6   3 101421. 2611.62  18
  -1   6   3 90907.6 2646.57  17
   1  -6  -3 97231.7 2315.31  12
  -1  -6   3 96537.9 2658.38  11
  -1   6   3 102688. 2754.28   6
  -1  -6   3 100175. 2741.11   6
  -1  -6   3 95752.7 2697.00  16
   1  -6  -3 88380.8 2362.34   2
  -1  -6   3 94754.9 2683.95  10
  -1   6   3 92691.0 2607.59   8
  -1  -6   3 100082. 2416.58  17
   1   6  -3 96998.9 2499.23   7
   1  -6  -3 93993.1 2667.07   5
   1   6  -3 100960. 2467.61   1
  -1   6   3 96326.0 2666.87   9
   1  -6  -3 87639.2 2243.30   3
  -1  -6   3 96880.2 2538.65   2
  -1  -6   3 102120. 2470.87   1
  -1  -6   3 95129.1 2505.09   7
  -1   6   2 318.520 173.189  14
   1   6  -2 928.085 200.034   7
   1   6  -2 1043.98 223.859  11
   1  -6  -2 668.198 132.743  12
   1   6  -2 987.691 230.600  18
  -1  -6   2 560.801 260.337  16
  -1   6   2 567.174 158.211  12
  -1   6   2 1200.00 187.913   2
   1   6  -2 1100.77 247.667  19
  -1   6   2 698.423 260.969  17
   1  -6  -2 771.072 267.731  15
  -1   6   2 746.358 240.895   8
  -1  -6   2 630.312 206.798   7
  -1   6   2 967.773 224.098  13
   1  -6  -2 794.454 173.344  19
  -1  -6   2 512.990 262.737  10
   1  -6  -2 1072.33 196.292   9
   1  -6  -2 706.202 291.344   5
  -1   6   2 861.774 237.832   9
   1   6  -2 1022.27 161.381  15
  -1   6   2 1058.95 253.507  18
   1  -6  -2 659.754 165.319   2
   1   6  -2 742.654 166.781   1
  -1  -6   2 879.925 156.260   1
   1   6  -2 990.179 260.300  13
   1  -6  -2 954.867 189.950  13
  -1  -6   2 977.925 265.039   2
   1  -6  -2 1113.78 217.814   4
  -1  -6   1 45705.3 1425.07  16
  -1  -6   1 46435.9 1424.33  10
   1  -6  -1 49252.8 1442.33  15
  -1   6   1 50286.3 1366.76  12
  -1   6   1 46913.8 1431.43  17
   1  -6  -1 46567.4 1291.85   9
   1   6  -1 46659.6 1422.43  16
   1  -6  -1 49650.9 1435.41  17
  -1   6   1 46218.2 1426.61  13
   1  -6  -1 49296.4 1453.84   5
  -1  -6   1 48642.4 1430.30   7
   1   6  -1 47282.8 1420.19  10
   1   6  -1 47167.4 1340.03  15
  -1  -6   1 50244.9 1250.15   5
   1   6  -1 49420.5 1353.36   1
  -1  -6   1 50082.8 1360.69   1
  -1   6   1 50335.2 1297.80   9
   1  -6  -1 48755.6 1425.74   8
  -1   6   1 51721.9 1453.65  15
  -1  -6   1 50510.0 1324.98  15
   1  -6  -1 51307.1 1366.49  12
  -1   6   1 46995.8 1199.02   3
  -1   6   1 50835.2 1461.74   5
   1  -6  -1 48886.0 1433.71  13
  -1   6   1 50484.0 1373.36   2
   1   6  -1 48926.9 1316.99  11
   1   6  -1 50127.8 1435.58   7
   1  -6  -1 49591.3 1419.27   4
  -1   6   1 46530.2 1421.95   8
  -1   6   1 50882.6 1442.33   4
   1   6  -1 49718.0 1333.00  18
   1   6  -1 48413.9 1476.92  13
  -1  -6   1 47646.7 1315.90  18
   1  -6   0 2400.59 264.371  12
  -1   6   0 2294.62 303.335  12
   1  -6   0 2600.23 344.488  16
  -1   6   0 2255.90 299.043  13
   1   6   0 2728.56 279.228  15
  -1  -6   0 2504.77 228.522  16
   1  -6   0 2705.89 251.659   8
   1   6   0 2547.24 222.275  16
  -1   6   0 2792.33 266.254   2
   1   6   0 2675.02 310.299   3
   1  -6   0 2215.76 227.762  17
   1  -6   0 2763.37 336.835  10
  -1   6   0 2427.44 256.520   5
  -1   6   0 2590.44 277.378  15
   1   6   0 2437.00 286.211   1
  -1  -6   0 2788.77 265.218   1
   1  -6   0 3041.21 309.412   4
  -1  -6   0 2397.16 274.908  15
  -1   6   0 2405.49 255.860   8
  -1   6   0 2000.33 318.484   4
  -1  -6   0 2236.92 290.339   7
   1  -6   0 2326.14 132.423   9
   1  -6   0 2322.69 175.224   1
  -1  -6   0 2190.08 212.516  10
   1  -6   0 2839.90 298.247  13
   1   6   0 2388.21 216.347  10
   1   6   0 2794.77 287.524   7
  -1   6   0 2218.50 256.869  17
   1  -6   0 2262.25 277.091   5
   1   6   0 2478.40 295.445  13
  -1  -6  -1 14992.1 660.960   3
  -1   6  -1 14744.6 697.219  12
   1   6   1 16802.7 661.752   3
   1  -6   1 16862.9 707.958  11
   1  -6   1 13691.6 703.602  10
   1   6   1 13946.0 439.833  10
   1   6   1 13839.0 584.576  13
   1  -6   1 14035.0 436.930   9
   1  -6   1 14268.0 714.404  16
   1   6   1 14399.5 444.109  16
   1  -6   1 15676.7 530.790  17
   1  -6   1 16075.1 538.658   8
  -1  -6  -1 14592.9 661.988  15
   1   6   1 15547.4 676.857   9
  -1   6  -1 14642.0 696.969   4
  -1   6  -1 13841.5 531.144  17
  -1   6  -1 15010.3 529.538   8
  -1   6  -1 15652.3 682.708  13
  -1  -6  -1 13901.8 612.915   7
   1   6   1 15273.9 619.269   7
   1  -6   2 1187.68 363.512  10
  -1   6  -2 1384.54 107.117   1
   1   6   2 1596.08 205.731   7
   1   6   2 1609.08 183.077  12
  -1   6  -2 1491.40 328.373  12
  -1   6  -2 1772.01 370.740   4
   1   6   2 1584.82 168.914  11
  -1  -6  -2 1397.73 220.917   7
  -1   6  -2 1417.88 195.934   9
   1  -6   2 1594.92 148.312   8
   1   6   2 2137.04 371.348  14
  -1  -6  -2 1800.36 317.526   3
  -1   6  -2 1901.48 306.275  13
  -1  -6  -2 1676.20 180.735  11
   1  -6   2 1828.96 357.388  11
   1  -6   2 1631.90 134.143  17
   1  -6   2 1500.78 178.552   9
  -1  -6  -2 1844.24 159.705  18
   1  -6   2 1592.00 379.738  16
  -1   6  -2 1520.93 149.685  17
  -1   6  -2 1435.76 131.876   8
   1   6   2 1581.39 336.130   9
   1   6   2 1885.62 212.472  13
  -1  -6  -2 1461.90 312.799  15
   1   6   2 1582.17 136.816   4
   1  -6   3 43531.2 1631.24  10
  -1  -6  -3 42552.9 1394.32  11
  -1   6  -3 42321.9 1615.96   4
   1  -6   3 45128.8 1349.43   9
  -1  -6  -3 42994.9 1364.28   7
   1  -6   3 44858.5 1588.40  11
   1   6   3 45692.2 1326.93  11
   1  -6   3 44712.3 1658.65  16
   1   6   3 47057.7 1335.85   7
   1   6   3 44930.9 1608.47   9
  -1   6  -3 45271.8 1464.87  13
  -1   6  -3 45721.1 1607.02  12
   1   6   3 47335.4 1232.82  12
  -1   6  -3 45038.7 1522.88   3
   1   6   3 46171.5 1284.24  13
  -1  -6  -3 47516.5 1338.77  18
   1   6   3 44549.9 1504.89  14
  -1   6  -3 41947.5 1428.65   9
  -1  -6  -3 45924.8 1462.88   3
  -1  -6  -3 48695.0 1579.98  15
  -1  -6  -4 2319.55 385.469   3
   1   6   4 1844.07 180.779  12
   1  -6   4 2542.30 461.139  11
  -1  -6  -4 1812.52 146.522  10
   1  -6   4 1620.19 292.665   9
   1  -6   4 1747.67 411.931  10
  -1  -6  -4 1486.06 381.236  15
  -1   6  -4 1420.53 368.248  12
  -1  -6  -4 1816.07 147.140  16
   1   6   4 1606.15 138.619  16
   1   6   4 2047.91 290.123  11
   1   6   4 1974.81 472.480   9
   1   6   4 1597.94 139.710  10
   1   6   4 1616.89 115.190  13
   1   6   4 2133.03 407.288  14
   1   6   4 1776.24 205.308   7
   1  -6   4 2807.03 487.004  16
  -1   6  -4 2166.31 485.895   4
  -1   6  -4 1540.40 353.792   3
  -1   6  -4 2048.20 313.052  13
   1   6   4 1960.06 392.369   8
   1  -6   5 11742.8 820.929  16
   1   6   5 10869.9 749.889  14
  -1  -6  -5 11690.0 472.129  12
   1   6   5 10082.9 831.789   9
   1  -6   5 9633.53 627.792   9
   1   6   5 10282.3 645.966  11
   1   6   5 11067.5 736.404   8
   1  -6   5 11275.5 828.817  11
  -1   6  -5 10531.7 594.406  13
   1   6   5 10653.7 447.672   7
  -1  -6  -5 10353.9 451.044  10
  -1  -6  -5 10808.5 461.919  16
  -1  -6  -5 10333.1 675.551   3
   1  -6   5 10178.0 770.899  10
   1   6   5 10500.2 506.055  12
  -1  -6  -5 10191.8 767.057  15
   1   6   5 10420.2 445.054  16
  -1   6  -5 9193.98 803.063   4
  -1   6  -5 10509.0 752.523   3
  -1   6  -5 10814.4 766.492  12
   1   6   5 10126.6 436.710  10
  -1   6  -6 89.4688 378.921   4
  -1   6  -6 328.807 131.024   7
   1   6   6 237.494 276.483   8
  -1   6  -6-20.3941 375.621  12
  -1   6  -6 356.831 119.492   7
  -1  -6  -6 439.981 187.488  10
  -1   6  -6 239.667 387.717   3
   1   6   6 186.695 401.911  14
   1  -6   6 26.1077 344.577  10
   1  -6   6 560.605 468.836  11
  -1  -6  -6 235.039 174.068  16
  -1  -6  -6 352.829 415.609  15
   1  -6   6-330.979 366.901  16
  -1  -6  -6 165.028 335.535   3
   1  -6   6-485.839 658.230  19
   1   6   6 301.915 101.208   7
   1   6   6 381.944 468.098   9
  -1   6  -6 355.342 224.631  13
  -1  -6  -6 225.431 153.625  12
   1  -6   6 667.040 337.350   9
  -1   6  -7 11372.3 923.975   3
   1   6   7 13717.6 1075.19   9
   1   6   7 13162.0 968.668  14
  -1  -6  -7 14426.4 581.911  12
  -1  -6  -7 14791.8 937.164   3
   1  -6   7 13697.9 1032.49  11
   1  -6   7 14027.6 883.519   9
   1  -6   7 14913.8 998.118  10
   1  -6   7 13982.1 967.731  16
  -1   6  -7 13325.0 925.299  12
  -1  -6  -7 13272.6 969.903  15
  -1   6  -7 14371.7 987.446   4
   1   6   7 13206.3 776.642   8
  -1   6  -7 13537.1 671.350  13
   1  -6   7 13205.0 1308.58  19
   1   6   7 14573.3 1274.01  19
   1   6   8-1.52773 591.527  19
   1  -6   8 109.428 635.280  19
   1  -6   8-64.5447 347.902  10
   1  -6   8 267.625 404.637  16
  -1   6  -8 177.914 381.751   3
  -1   6  -8 236.201 362.458   4
   1   6   8 162.168 435.125   9
   1   6   8 438.610 430.477  14
  -1  -6  -8-71.6531 382.168   3
   1   6   8 281.037 236.834   8
  -1  -6  -8 189.221 408.322  15
  -1   6  -8 216.042 348.048  12
   1  -6   8-239.991 422.311  11
   1  -6   8 245.548 353.928   9
   1  -6   9 18938.5 1325.64  11
  -1  -6  -9 20550.6 1234.01   3
  -1   6  -9 18864.4 1271.52   3
  -1   6  -9 18828.3 1150.92  12
  -1  -6  -9 19072.7 1295.57  15
   1  -6   9 19735.0 1203.34   9
   1   6   9 19922.3 1612.97  19
   1   6   9 18535.6 1362.56   9
   1  -6   9 18641.0 1222.71  16
   1  -6   9 19580.4 1227.20  10
   1   6   9 17773.9 1231.84  14
   1  -6   9 19753.0 1663.32  19
   1   6  10 174.836 416.571  14
   1  -6  10 910.682 566.530  11
  -1   6 -10 462.287 464.247   3
   1  -6  10 129.191 365.262  10
  -1  -6 -10 1079.39 492.184   3
   1  -6  10-162.598 371.921   9
   1   6  10 363.336 564.197   9
   1  -6  10 640.757 419.432  16
   1   6  10 624.454 646.553  19
   1  -6  10 300.461 642.608  19
  -1   6 -10 578.203 373.228  12
  -1  -6 -10 846.555 552.869  15
  -1  -6 -11 2194.72 580.384   3
  -1   6 -11 2699.33 702.884   3
   1   6  11 851.815 632.739  19
  -1  -6 -11 334.516 486.521   5
   1   6  11 1440.09 587.645   9
  -1  -6 -11 1957.94 633.089  15
   1   6  11 1426.82 575.797  14
   1  -6  11 1513.89 504.270   9
   1  -6  11 238.139 687.538  19
  -1  -6 -12 378.412 509.543   5
   1  -6  12 176.636 458.243   9
  -1  -7  12 1893.35 823.332  19
  -1   7  12 2214.53 663.206   9
  -1   7  12 1620.48 676.104  19
  -1  -7  12 2314.49 604.828  10
   1   7 -12 1652.84 547.958   3
  -1  -7  12 2116.84 592.169  16
   1  -7 -12 1627.50 597.988   5
  -1  -7  11 3383.95 893.766  19
  -1  -7  11 3108.63 660.773  16
   1  -7 -11 3186.18 670.523   5
   1   7 -11 3235.52 628.655   3
  -1   7  11 2311.89 675.242   9
   1  -7 -11 3033.64 600.947  15
  -1  -7  11 3397.28 636.206  10
  -1   7  11 4765.82 877.314  19
   1   7 -10 2824.94 444.146   1
   1   7 -10 2463.17 557.232   3
  -1   7  10 2930.77 632.005   9
   1   7 -10 2779.47 571.033  12
   1  -7 -10 3163.87 589.206  15
   1  -7 -10 2658.96 613.759   5
  -1   7  10 3891.89 633.284  14
  -1   7  10 2641.15 734.314  19
  -1  -7  10 3929.00 666.426  10
  -1  -7  10 2955.02 851.129  19
  -1  -7  10 3551.44 641.730  16
   1   7 -10 3670.88 639.643   4
  -1  -7   9 3223.70 605.517  10
   1   7  -9 2287.59 404.269   1
  -1  -7   9 2481.54 812.615   6
   1  -7  -9 2282.58 564.870   5
  -1   7   9 1789.91 556.550   9
   1   7  -9 3098.48 639.232   4
   1  -7  -9 2296.68 395.158   3
  -1  -7   9 2011.98 824.489  19
  -1  -7   9 3425.47 623.822  16
  -1   7   9 2278.94 420.401   8
  -1   7   9 3540.62 889.832   6
  -1   7   9 2313.26 503.515  14
   1   7  -9 2720.07 545.639  12
   1  -7  -9 2023.08 487.541  15
  -1   7   9 2517.33 702.508  19
   1  -7  -8 28047.0 1392.58  15
   1  -7  -8 27395.8 1130.33   3
  -1  -7   8 26950.0 1780.69  19
  -1  -7   8 26541.3 1436.83  16
  -1   7   8 27571.7 1812.32   6
  -1  -7   8 28081.5 1857.49   6
  -1   7   8 26327.7 1367.16  14
  -1  -7   8 27259.7 1432.63  10
   1   7  -8 27209.7 1450.05   4
  -1   7   8 28004.5 1624.75  19
  -1   7   8 27243.0 1234.48   8
   1   7  -8 27620.6 1521.12  12
   1   7  -8 24579.5 1319.12  13
   1  -7  -8 26430.0 1424.99   5
  -1   7   8 25434.5 1505.91   9
   1   7  -8 28998.7 1237.56   1
   1   7  -7 1122.93 419.600  13
  -1  -7   7 1790.24 191.145  17
   1  -7  -7 1715.15 519.497   5
  -1   7   7 1272.97 464.723  18
  -1   7   7 2026.55 214.008   7
   1   7  -7 1529.26 536.639  12
  -1   7   7 1925.01 395.584   8
  -1  -7   7 1942.48 485.798  10
  -1  -7   7 430.887 638.352  19
  -1  -7   7 2212.45 517.731  16
   1  -7  -7 2468.47 507.609  15
  -1   7   7 2273.06 618.197   9
  -1   7   7 1360.67 825.242   6
  -1  -7   7 1419.37 765.433   6
   1  -7  -7 1215.82 269.402   3
  -1   7   7 1649.23 571.900  19
   1   7  -7 2187.21 367.052   1
   1  -7  -7 1415.75 111.329  12
  -1   7   7 2328.73 477.357  14
   1   7  -7 1130.93 438.164   4
   1   7  -6 1724.82 429.170  13
  -1  -7   6 1547.94 739.136   6
   1  -7  -6 1468.95 110.678  12
  -1   7   6 1818.01 521.038  19
  -1  -7   6 1353.96 443.429  16
  -1   7   6 1743.64 221.494   7
   1   7  -6 1446.43 281.348   1
  -1   7   6 1359.58 506.049   9
  -1   7   6 1151.27 734.978   6
  -1  -7   6 962.012 423.878  10
  -1   7   6 1006.54 370.160  14
  -1   7   6 1509.31 339.493   8
  -1   7   6 1544.11 413.118  18
   1  -7  -6 1061.75 230.209   3
   1  -7  -6 1766.44 487.139   5
  -1  -7   6 1606.38 640.666  19
   1  -7  -6 1365.24 384.211  15
   1   7  -6 1555.90 175.968   8
   1   7  -6 1814.68 442.274   4
  -1  -7   6 1272.07 160.716  17
   1  -7  -6 1013.85 101.354  12
   1  -7  -6 1783.47 204.438  13
  -1   7   5 12981.4 865.524   9
  -1  -7   5 13555.6 998.177  19
   1  -7  -5 11529.3 781.564   5
  -1  -7   5 13863.6 863.545  11
  -1  -7   5 12117.7 803.293  10
  -1   7   5 11459.7 986.670   6
  -1  -7   5 11337.4 1016.72   6
   1   7  -5 12297.6 783.582   4
  -1   7   5 11560.2 796.719  17
   1  -7  -5 12135.9 478.578   2
  -1   7   5 12412.8 707.539   8
  -1   7   5 12944.1 749.700  18
   1   7  -5 11781.1 761.973  13
  -1  -7   5 12676.0 824.380  16
   1  -7  -5 12987.5 516.687   3
  -1   7   5 12976.0 830.392  19
   1  -7  -5 12237.8 528.091  13
   1  -7  -5 12515.8 751.166  15
  -1  -7   5 12326.6 469.690  17
  -1   7   5 13149.4 728.369  14
   1   7  -5 12696.1 606.747   1
  -1  -7   4 14541.9 955.652   6
   1  -7  -4 14142.9 813.221   5
  -1  -7   4 14886.2 835.752  11
  -1  -7   4 14038.6 658.239   7
   1  -7  -4 13753.0 541.815   2
  -1  -7   4 14018.9 535.151  17
  -1  -7   4 14553.2 843.975  10
   1  -7  -4 14720.4 601.815   4
  -1   7   4 14086.1 748.813  19
   1   7  -4 13406.5 596.212   1
   1  -7  -4 12962.8 428.547  12
   1  -7  -4 14909.2 493.229   3
  -1   7   4 14459.7 745.120   8
  -1   7   4 13489.3 822.133   9
  -1   7   4 14585.7 732.208  18
   1  -7  -4 12969.3 746.964  15
  -1  -7   4 14559.3 919.215  19
   1   7  -4 13195.7 789.849   4
   1   7  -4 13489.3 759.771  13
  -1  -7   4 12603.6 786.935  16
  -1   7   4 13897.1 818.053  17
  -1   7   4 14851.2 707.012  14
  -1  -7   4 13980.7 663.371   2
   1  -7  -4 14247.4 600.243  13
  -1   7   4 13452.8 920.602   6
   1  -7  -3 7743.02 420.919  13
  -1   7   3 6640.50 506.167   8
   1  -7  -3 7484.29 469.043  19
   1  -7  -3 7262.14 304.579  12
  -1  -7   3 7693.73 387.289   1
  -1  -7   3 7313.89 456.690   7
  -1   7   3 7442.64 584.953   6
  -1  -7   3 7508.79 576.953  10
  -1  -7   3 7010.45 557.839  19
  -1  -7   3 7013.68 567.517  16
   1  -7  -3 7285.21 512.530  15
   1   7  -3 8131.32 371.447  15
  -1   7   3 7106.12 550.290   9
  -1  -7   3 7032.32 367.145  17
  -1   7   3 7217.63 563.255  17
   1  -7  -3 6781.96 541.787   5
  -1  -7   3 7996.67 594.198   6
   1  -7  -3 7484.77 404.440   4
   1   7  -3 7198.83 556.468   4
  -1  -7   3 7601.53 483.315   2
   1  -7  -3 6870.38 388.802   2
   1   7  -3 7450.02 389.659   1
  -1   7   3 7426.30 452.721  14
  -1   7   3 7107.67 488.825  18
  -1  -7   3 6959.91 534.870  11
   1   7  -3 6778.08 523.121  13
   1   7  -3 6760.11 239.474   5
  -1   7   2 112053. 2948.25  18
   1   7  -2 114709. 3024.67  19
   1  -7  -2 108667. 2853.28   2
   1  -7  -2 114930. 2835.13  19
  -1   7   2 113156. 3024.07   8
   1   7  -2 115251. 2829.41  15
   1  -7  -2 118643. 2924.76   4
  -1  -7   2 111429. 3046.81  10
   1  -7  -2 115348. 2909.04   9
  -1  -7   2 111927. 3053.01  16
   1   7  -2 111954. 2927.04  11
   1  -7  -2 116861. 2946.63  13
   1  -7  -2 109060. 3027.46   5
  -1   7   2 112654. 2950.33  13
  -1   7   2 108297. 3032.91  17
   1  -7  -2 112100. 3001.37  15
   1   7  -2 115180. 2836.16   1
  -1   7   2 112443. 2844.51  14
   1   7  -2 107930. 3047.19  13
  -1   7   2 117502. 2799.39  12
  -1   7   2 112776. 2939.09   9
  -1  -7   2 119645. 2852.85   1
   1  -7  -2 114946. 2796.27  12
  -1  -7   2 110148. 2988.52   2
  -1  -7   2 114132. 2959.05  11
  -1   7   2 117331. 2868.73   2
   1   7  -2 114091. 2981.24  18
  -1  -7   2 111266. 2960.71   7
  -1  -7   1 6960.60 365.673   1
   1   7  -1 5955.86 458.195  13
  -1  -7   1 6962.89 308.383   5
  -1   7   1 6101.14 425.602  13
  -1   7   1 6524.72 322.868   9
  -1   7   1 6289.12 436.696   8
  -1   7   1 6498.83 449.001   4
   1   7  -1 6879.54 414.178  10
   1   7  -1 6656.45 368.199   1
   1  -7  -1 6699.90 373.314  12
   1  -7  -1 6285.59 390.452   2
   1  -7  -1 6137.74 309.003   9
   1  -7  -1 6068.75 393.334   4
   1  -7  -1 6430.30 446.336  15
   1   7  -1 6782.07 345.213  18
   1   7  -1 6788.88 337.254  11
   1  -7  -1 7296.25 472.554   5
  -1  -7   1 6009.29 415.502  16
   1   7  -1 6169.85 397.064  16
  -1   7   1 6829.74 397.575  12
   1   7  -1 6480.17 379.175  15
  -1  -7   1 6277.61 419.353  10
  -1   7   1 6843.52 458.122  17
  -1  -7   1 6462.97 432.680   7
  -1   7   1 6391.59 376.973   2
  -1  -7   1 6647.64 374.240  15
  -1   7   0 465.396 268.676  13
  -1  -7   0 329.718 161.457  10
  -1  -7   0 399.174 181.261   1
   1   7   0 259.334 192.650   4
   1  -7   0 696.144 210.866  12
   1  -7   0 909.462 281.667  16
   1  -7   0 486.178 255.665  10
   1  -7   0 402.147 210.014   5
  -1   7   0 560.712 250.430   4
  -1  -7   0 651.989 230.077  15
  -1   7   0 763.802 219.210  17
   1   7   0 632.578 205.456  15
  -1  -7   0 284.130 217.511   7
  -1   7   0 585.005 248.826  12
   1   7   0 518.168 165.719  16
   1  -7   0 307.529 154.714   8
  -1  -7   0 499.889 172.507  16
   1   7   0 574.786 151.547  10
   1   7   0 288.991 217.543   3
  -1   7   0 775.487 218.668   8
   1   7   0 726.507 256.971  13
   1   7   0 469.111 211.197   1
  -1  -7   0 544.751 198.337  13
   1  -7   0 864.151 195.556  17
  -1   7  -1 18328.8 814.524  13
   1   7   1 18635.0 643.217   4
  -1   7  -1 18263.3 818.202  12
  -1  -7  -1 17391.7 744.790   3
   1   7   1 18950.6 748.644   3
   1  -7   1 18256.2 628.842  17
   1   7   1 17506.3 544.777  16
  -1  -7  -1 18174.7 763.424  15
   1  -7   1 17102.8 818.297  10
   1   7   1 17868.8 546.233  10
  -1  -7  -1 18580.3 709.100  13
  -1  -7  -1 18351.3 545.184  10
   1  -7   1 18386.9 780.809  11
  -1  -7  -1 18451.7 546.680  16
  -1  -7  -1 17478.7 730.034   7
  -1   7  -1 17071.7 645.448  17
  -1   7  -1 16669.6 804.919   4
  -1   7  -1 17478.5 626.903   8
   1  -7   1 17354.4 643.976   8
   1  -7   1 16181.6 811.371  16
   1   7   1 18105.6 717.633  13
   1   7   1 18400.3 771.492   9
  -1  -7  -2 21852.5 639.021  18
   1  -7   2 21681.6 666.180   9
   1  -7   2 21377.8 1005.73  16
   1  -7   2 21216.5 690.569   8
  -1   7  -2 21110.1 686.031  17
   1   7   2 22032.3 938.958   9
  -1  -7  -2 20107.6 652.003  11
  -1  -7  -2 20911.4 907.823  15
   1  -7   2 22398.8 947.187  11
   1   7   2 20706.3 666.573   4
   1  -7   2 22648.1 659.263  17
  -1  -7  -2 21619.9 871.309   3
  -1  -7  -2 20785.5 833.011   7
   1   7   2 22933.1 798.380  13
   1   7   2 21892.4 922.766  14
  -1   7  -2 21105.8 691.889   9
  -1   7  -2 22315.6 657.938   8
  -1   7  -2 21708.7 922.503  13
  -1   7  -2 21773.8 1002.29   4
   1  -7   2 20361.4 983.538  10
  -1   7  -2 20257.8 970.611  12
   1   7   3 478.276 323.191  14
  -1  -7  -3 480.833 195.929  11
   1  -7   3 955.708 388.188  11
   1  -7   3 511.848 68.4488  17
   1   7   3 493.998 302.577   8
  -1  -7  -3 554.185 204.801   7
   1   7   3 636.955 183.517  13
  -1   7  -3 622.887 214.523   9
   1   7   3 1048.54 375.719   9
  -1  -7  -3 1423.28 369.116  15
   1  -7   3 932.884 410.174  10
   1  -7   3 853.352 404.243  16
   1  -7   3 699.871 182.898   9
   1   7   3 636.866 124.400  12
  -1  -7  -3 1115.94 289.563   3
  -1   7  -3 646.491 109.171   1
  -1   7  -3 985.002 415.972   4
  -1   7  -3 468.452 390.198  12
  -1  -7  -3 758.681 159.618  18
  -1   7  -3 1182.09 309.398  13
  -1  -7  -4 55926.9 1734.42   3
   1  -7   4 53812.1 1902.57  11
  -1   7  -4 51910.7 1807.49   3
   1   7   4 53400.1 1944.40   9
   1  -7   4 54140.7 1957.75  10
  -1   7  -4 53593.8 1741.62  13
   1  -7   4 54774.1 1976.76  16
  -1  -7  -4 54775.5 1865.80  15
   1   7   4 53389.9 1800.22  14
  -1   7  -4 41437.6 1867.62   4
   1   7   4 55205.1 1407.35  12
   1   7   4 51262.8 1872.38   8
   1  -7   4 53170.2 1614.01   9
   1   7   4 51820.7 1380.46  13
  -1   7  -4 54133.6 1944.33  12
  -1  -7  -5 8909.38 363.454  10
   1   7   5 9218.55 433.343  12
  -1  -7  -5 10241.6 671.509   3
   1   7   5 10038.2 731.168   8
  -1   7  -5 9100.24 706.341   3
  -1   7  -5 9504.33 605.566  13
   1  -7   5 8562.80 754.630  16
   1   7   5 9041.66 740.600  14
  -1  -7  -5 10028.9 767.463  15
  -1   7  -5 7377.71 757.417   4
   1  -7   5 8969.59 760.087  11
  -1   7  -5 8792.73 747.809  12
  -1  -7  -5 8306.32 357.488  16
   1  -7   5 10462.9 810.089  10
   1   7   5 9813.99 455.749   7
   1   7   5 9143.59 793.878   9
   1  -7   5 9153.95 587.461   9
   1  -7   6 280.236 447.134  16
  -1  -7  -6 324.086 367.388   3
   1   7   6 187.268 115.212   7
  -1   7  -6-81.9838 405.483  12
  -1   7  -6 192.892 491.592   4
   1   7   6 215.375 408.714  14
  -1  -7  -6 266.194 144.661  10
  -1  -7  -6 20.0970 413.267  15
  -1   7  -6 117.388 127.260   7
   1   7   6-130.127 469.719   9
   1  -7   6 383.662 306.157   9
  -1   7  -6 309.875 240.597  13
  -1  -7  -6 90.8920 131.384  16
   1  -7   6 285.825 462.933  11
   1   7   6 784.483 336.674   8
  -1   7  -6 65.6992 395.350   3
   1  -7   6 741.031 443.367  10
   1  -7   6-83.6428 653.727  19
  -1   7  -6 80.1894 149.800   7
   1   7   7 6931.30 981.561  19
  -1   7  -7 5267.50 440.896  13
   1  -7   7 5138.77 709.677  11
  -1   7  -7 5225.36 683.963   3
   1  -7   7 6556.29 715.486  10
  -1   7  -7 5126.65 694.075   4
   1   7   7 5071.87 711.735   9
   1   7   7 5051.03 664.721  14
   1   7   7 5551.74 538.869   8
  -1   7  -7 5236.71 645.080  12
  -1  -7  -7 6993.96 673.573   3
  -1  -7  -7 5850.97 743.080  15
   1  -7   7 5419.19 592.908   9
   1  -7   7 4924.19 892.885  19
   1  -7   7 5703.03 694.399  16
  -1  -7  -8 14951.6 989.658   3
  -1   7  -8 13993.6 1046.55   3
  -1  -7  -8 15198.2 1115.34  15
  -1   7  -8 13806.1 996.694   4
   1   7   8 14693.5 1326.77  19
  -1   7  -8 12667.9 939.764  12
   1   7   8 13455.0 824.190   8
   1  -7   8 14848.6 1063.45  16
   1  -7   8 15317.5 968.604   9
   1  -7   8 14571.5 1145.16  11
   1   7   8 12569.0 993.406  14
   1  -7   8 13141.2 1317.73  19
   1   7   8 14306.5 1126.15   9
   1  -7   8 15462.0 1063.86  10
   1  -7   9 263.486 414.918  16
  -1   7  -9 14.3362 375.815  12
   1   7   9 825.142 519.597   9
  -1  -7  -9-276.884 449.250  15
   1  -7   9 62.0488 367.412  10
  -1   7  -9 467.229 455.930   3
   1  -7   9 294.264 665.796  19
   1   7   9-628.703 618.218  19
   1   7   9 291.375 433.473  14
   1  -7   9 359.629 336.543   9
  -1  -7  -9 657.333 394.025   3
   1  -7   9 98.7959 455.998  11
   1   7  10 10636.9 1026.03  14
  -1   7 -10 11864.4 1069.18   3
  -1   7 -10 11000.4 920.291  12
  -1  -7 -10 12101.1 1140.01   5
   1   7  10 11156.7 1121.80   9
   1  -7  10 11594.3 1333.67  19
   1   7  10 11917.2 1267.74  19
   1  -7  10 11581.3 967.759   9
  -1  -7 -10 12982.2 1000.69   3
  -1  -7 -10 12444.2 1109.86  15
   1  -7  10 11010.8 1085.39  11
   1  -7  10 12802.5 1050.91  10
   1  -7  10 13224.2 1059.97  16
   1   7  11 1298.17 727.942  19
  -1  -7 -11 3718.81 774.526   5
   1  -7  11 2540.86 599.361  16
   1  -7  11 2537.19 606.755  10
   1  -7  11 721.063 645.284  19
  -1  -7 -11 2120.30 651.900  15
  -1   7 -11 2596.09 652.690   3
   1   7  11 951.904 566.390   9
   1  -7  11 2064.19 525.966   9
   1   7  11 1874.03 578.315  14
   1  -7  12 1395.56 561.334   9
  -1  -7 -12 1774.72 654.157  15
  -1  -8  12 4190.41 743.415  16
  -1  -8  12 4604.88 1024.14  19
  -1  -8  12 3869.42 710.279  10
  -1   8  12 4965.16 885.478   9
  -1   8  12 3638.66 788.912  19
   1   8 -12 3927.28 711.901   3
   1  -8 -12 4510.95 771.119   5
  -1   8  11-234.943 503.784  19
  -1   8  11-573.234 542.839   9
  -1  -8  11 209.921 469.717  10
  -1  -8  11 546.492 480.229  16
   1  -8 -11 653.525 525.964   5
  -1  -8  11 1210.24 701.264  19
   1   8 -11 383.991 422.631   3
   1  -8 -11-271.585 455.518  15
  -1   8  10 9848.28 945.884  14
   1   8 -10 9590.00 927.541  12
   1   8 -10 10074.4 928.066   3
   1  -8 -10 11516.0 1059.40   5
   1   8 -10 12117.9 1098.71   4
  -1  -8  10 12977.1 1069.30  16
   1  -8 -10 11670.4 1009.45  15
  -1   8  10 12528.8 1189.66  19
  -1   8  10 11530.4 1137.99   9
  -1  -8  10 13193.3 1370.71  19
   1   8 -10 13008.6 871.282   1
  -1  -8  10 11234.7 1013.98  10
   1  -8  -9 7654.76 852.421   5
  -1   8   9 8051.91 1119.41   6
  -1   8   9 8866.26 978.777  19
  -1  -8   9 8719.38 1095.52  19
   1   8  -9 7911.16 871.207   4
  -1  -8   9 8608.21 861.589  16
  -1   8   9 6602.67 644.065   8
   1   8  -9 7950.92 863.900  12
  -1  -8   9 10027.0 1189.12   6
   1   8  -9 9083.52 690.800   1
  -1  -8   9 8354.66 847.069  10
   1  -8  -9 7791.13 809.163  15
  -1   8   9 9068.26 843.637  14
  -1   8   9 7722.54 908.513   9
  -1  -8   8 1707.29 772.610  19
   1   8  -8 1790.73 570.399  12
   1  -8  -8 1352.42 320.979   3
  -1  -8   8 2149.56 527.599  10
  -1   8   8 1586.70 541.321  19
   1  -8  -8 1680.62 516.994   5
  -1  -8   8 1775.61 824.912   6
  -1  -8   8 1557.69 499.624  16
   1  -8  -8 1184.67 419.826  15
   1   8  -8 1306.94 478.966   4
   1   8  -8 1310.59 440.347  13
  -1   8   8 910.414 441.735  14
   1   8  -8 1165.22 317.281   1
  -1   8   8 1178.01 335.122   8
  -1   8   8 2037.09 789.690   6
  -1   8   8 823.530 540.353   9
  -1  -8   7 9190.51 806.030  10
  -1  -8   7 8839.80 389.129  17
  -1   8   7 10328.9 1157.71   6
  -1   8   7 9586.39 781.404  18
   1  -8  -7 9364.26 850.844   5
   1  -8  -7 10437.6 584.330   3
  -1  -8   7 8710.76 1119.29   6
  -1   8   7 10363.0 935.309  19
  -1  -8   7 10682.0 1090.04  19
  -1   8   7 9063.83 693.174   8
  -1   8   7 9574.99 758.462  14
   1   8  -7 7907.32 901.508  12
  -1   8   7 10268.6 953.667   9
   1   8  -7 9434.93 839.135   4
   1   8  -7 10787.2 660.583   1
   1   8  -7 10308.3 839.060  13
   1  -8  -7 9999.79 816.392  15
  -1   8   7 9640.69 472.240   7
  -1  -8   7 9801.95 864.345  16
  -1   8   6 18734.6 1352.18   6
  -1  -8   6 19320.6 1121.23  10
  -1  -8   6 18392.5 1089.20  16
  -1   8   6 18479.9 962.550   8
  -1  -8   6 17563.1 1362.04   6
  -1  -8   6 20217.0 1170.36  11
   1  -8  -6 20342.6 1134.96   5
  -1   8   6 17626.4 994.972  18
   1   8  -6 19785.9 858.340   1
   1   8  -6 18969.8 662.205   8
   1  -8  -6 17935.5 1016.99  15
  -1  -8   6 19363.9 647.208  17
  -1   8   6 19416.5 1202.31   9
   1   8  -6 18827.7 1100.90   4
  -1   8   6 19004.3 1130.22  19
   1  -8  -6 18236.5 715.398  13
   1  -8  -6 20375.5 775.588   3
  -1  -8   6 21061.2 1347.62  19
  -1   8   6 18894.6 991.493  14
   1   8  -6 17903.8 1072.68  13
   1   8  -5 94.1463 310.398  13
   1   8  -5-121.375 332.525   4
   1  -8  -5 206.295 344.401   5
  -1  -8   5 50.3772 355.503  10
   1  -8  -5 115.956 145.667   2
   1  -8  -5 41.0229 141.372  13
  -1  -8   5 402.476 384.992  11
  -1   8   5 110.226 286.226  14
  -1  -8   5-331.873 525.913   6
   1   8  -5 172.110 187.911   1
  -1   8   5 387.530 326.358  18
  -1   8   5 56.4186 382.349   9
  -1  -8   5-71.5314 117.026  17
  -1  -8   5 94.2618 433.733  19
  -1   8   5-272.011 515.851   6
  -1   8   5-77.2238 333.691  19
  -1  -8   5 243.341 362.809  16
   1  -8  -5 101.906 316.003  15
  -1   8   5 444.450 288.754   8
   1  -8  -5 23.3403 152.129   3
   1  -8  -4 18910.4 706.290   2
  -1   8   4 18125.7 1079.12   6
  -1  -8   4 19742.8 829.761   2
  -1  -8   4 18087.5 1084.02   6
  -1  -8   4 17929.8 820.938   7
  -1   8   4 19209.7 849.855  14
  -1  -8   4 19930.1 1047.97  19
  -1  -8   4 18195.3 968.125  10
  -1  -8   4 18907.9 970.419  11
   1   8  -4 17411.6 920.858  13
  -1   8   4 19947.3 1009.11  17
  -1  -8   4 19168.5 669.156  17
   1   8  -4 18163.8 963.749   4
  -1   8   4 18006.1 840.044  18
  -1   8   4 18485.7 863.762  19
   1  -8  -4 19091.6 590.187   3
  -1   8   4 18988.0 904.755   8
   1   8  -4 20432.1 743.731   1
   1  -8  -4 18481.2 955.999   5
   1  -8  -4 18155.0 888.366  15
  -1  -8   4 19776.0 1007.94  16
  -1   8   4 19877.7 1009.24   9
   1  -8  -4 16927.4 522.032  12
   1   8  -3 30751.8 824.323   5
  -1  -8   3 34460.5 1259.16  19
  -1   8   3 32840.1 907.026  12
   1  -8  -3 32301.5 896.629  12
  -1   8   3 31078.5 1215.37   9
  -1   8   3 31807.5 1215.47   8
  -1  -8   3 33602.3 1258.49   6
   1   8  -3 30077.8 1241.25  13
  -1  -8   3 32544.7 999.352   1
   1  -8  -3 30779.2 1229.35   5
   1  -8  -3 28949.0 1013.85   2
   1  -8  -3 30689.2 1095.18  19
  -1  -8   3 32600.5 1284.48  10
  -1   8   3 31814.3 1273.64  17
  -1   8   3 32780.0 1145.11  18
  -1  -8   3 30398.9 1135.22   7
   1  -8  -3 32155.1 1204.61  15
   1   8  -3 33332.4 1011.72   1
  -1   8   3 33273.1 1260.10   6
  -1  -8   3 33045.5 1306.82  16
  -1   8   3 30341.8 1065.04  14
   1   8  -3 30312.9 1242.78   4
  -1   8   3 32441.9 1082.38  13
  -1  -8   3 32233.0 1210.80  11
   1   8  -3 34369.8 1012.51  15
  -1  -8   3 30954.8 1143.62   2
  -1  -8   2 17566.7 792.858   2
   1   8  -2 16844.7 625.664   1
   1   8  -2 18123.8 650.879  15
  -1  -8   2 18301.7 639.872   1
   1  -8  -2 17174.2 607.566  12
  -1  -8   2 17385.5 819.909  10
  -1  -8   2 17362.0 740.145  11
  -1   8   2 17965.9 735.471  18
  -1  -8   2 16459.0 616.508  15
  -1  -8   2 14715.1 718.465   7
   1   8  -2 15159.0 518.647   5
  -1   8   2 17433.3 730.136   9
  -1  -8   2 16238.7 802.341  16
  -1   8   2 16543.6 721.564  13
  -1   8   2 17390.9 827.079  17
   1   8  -2 15947.7 721.710  18
   1   8  -2 15845.6 805.632  13
  -1   8   2 18726.9 688.017   2
  -1   8   2 16691.0 793.815   8
   1   8  -2 16158.7 683.303  11
   1  -8  -2 16691.6 676.398   9
   1  -8  -2 16936.7 689.336   2
   1  -8  -2 16936.4 600.729  19
   1  -8  -2 16705.3 808.477   5
   1   8  -2 16688.0 800.646   4
  -1   8   2 16506.2 602.142  12
  -1   8   2 16608.3 657.275  14
   1  -8  -2 16813.5 782.170  15
   1   8  -1 14359.4 705.886   4
   1  -8  -1 15240.8 618.145  12
   1   8  -1 14389.3 666.995  10
  -1  -8   1 14974.7 615.321  15
  -1  -8   1 15610.8 586.677  11
   1   8  -1 14708.5 557.787  11
   1   8  -1 13688.4 736.004  13
   1  -8  -1 16157.3 692.706  10
  -1  -8   1 14402.6 684.804  10
   1   8  -1 16039.9 594.412  18
  -1   8   1 14630.1 699.208  13
  -1   8   1 14672.7 538.528   9
  -1  -8   1 15328.7 703.743  16
  -1   8   1 16192.2 656.829   2
  -1   8   1 15537.5 643.720  12
   1  -8  -1 15229.0 712.862  15
   1   8  -1 15354.9 635.989  15
  -1  -8   1 15089.0 738.665   2
  -1   8   1 14421.3 709.469   8
  -1  -8   1 15978.2 602.173   1
   1  -8  -1 17215.9 704.925  16
   1  -8  -1 14829.9 644.436   2
  -1   8   1 15179.6 694.628   4
   1  -8  -1 15595.7 549.480   9
   1   8  -1 14520.8 673.888  16
  -1  -8   1 14624.8 707.343   7
  -1  -8   1 16163.7 551.889   5
   1  -8  -1 16106.2 721.053   5
  -1   8   1 15410.5 734.280  17
   1   8  -1 15147.5 604.477   1
  -1   8   0 46271.7 1424.38  12
   1  -8   0 45168.8 1359.77  17
   1  -8   0 45895.0 1452.99  16
   1  -8   0 46441.0 1379.83   5
   1   8   0 41971.7 1104.80  11
   1   8   0 43654.0 1359.82   1
   1   8   0 46472.5 1307.03  10
  -1  -8   0 44866.0 1300.45  10
   1   8   0 45542.5 1305.25  16
  -1   8   0 43104.3 1358.86   8
  -1  -8   0 44663.9 1309.44   5
  -1  -8   0 44045.5 1416.94   7
  -1  -8   0 45379.7 1307.78  16
   1  -8   0 46500.2 1407.74  15
   1   8   0 46379.3 1392.88  15
  -1   8   0 47004.8 1468.96   4
  -1  -8   0 47057.3 1385.91  15
   1   8   0 45370.0 1378.07   4
  -1   8   0 44664.9 1385.69  17
  -1   8   0 45451.1 1466.94  13
   1   8   0 45280.8 1452.42  13
   1   8   0 43269.0 1110.02  18
   1  -8   0 45173.4 1440.50  10
  -1   8  -1 13066.0 733.325  12
  -1   8  -1 13189.9 732.921  13
  -1  -8  -1 13349.8 671.398  15
  -1  -8  -1 12638.3 640.498   3
   1   8   1 13795.2 484.987  10
  -1  -8  -1 12716.9 654.080   7
  -1   8  -1 13869.5 755.674   4
   1   8   1 13746.5 679.617   9
   1  -8   1 13146.4 746.753  10
  -1  -8  -1 14003.2 469.215  10
  -1   8  -1 13741.2 594.005  17
   1  -8   1 14001.2 705.574  11
  -1  -8  -1 14486.4 474.395  16
   1   8   1 14273.1 584.282   4
  -1   8  -1 12189.2 546.216   8
  -1  -8  -1 14043.3 633.067  13
   1   8   1 13495.3 483.475  16
   1  -8   1 14645.3 588.606   8
   1   8   1 14779.5 668.476  13
   1  -8   1 12736.1 734.297  16
   1  -8   1 12960.9 539.856  17
  -1   8  -2 24960.0 748.345   8
  -1  -8  -2 22148.3 664.531  18
   1   8   2 24082.1 1024.86   9
   1   8   2 25826.3 928.531  13
   1  -8   2 24377.1 1028.99  11
   1  -8   2 26012.1 706.043   9
  -1  -8  -2 23643.1 941.991   7
   1  -8   2 24858.2 746.921  17
  -1  -8  -2 25755.9 1022.24  15
   1  -8   2 23867.3 1101.98  10
  -1   8  -2 23348.9 1106.06   4
  -1   8  -2 23654.6 726.317   9
   1  -8   2 23871.1 1111.92  16
  -1  -8  -2 24965.5 960.882   3
   1   8   2 23546.1 769.914   4
  -1   8  -2 24448.4 1110.94  12
   1  -8   2 23406.7 798.822   8
  -1  -8  -2 22869.2 679.825  11
  -1   8  -2 23831.6 1049.91  13
   1   8   2 26208.9 1019.64  14
   1  -8   3 37194.4 1516.46  16
   1   8   3 33539.3 1155.59  13
   1  -8   3 35339.8 1487.41  10
   1   8   3 36977.0 1432.78   9
   1  -8   3 38760.3 1095.39   9
  -1  -8  -3 38952.7 1080.40  18
  -1   8  -3 36421.2 1503.28  12
  -1  -8  -3 38976.4 1294.07   3
   1  -8   3 34928.6 927.938  17
   1   8   3 38858.8 1012.43  12
  -1   8  -3 37672.4 1399.51  13
  -1  -8  -3 38522.7 1394.63  15
  -1  -8  -3 33390.9 1123.84  11
  -1   8  -3 32990.3 1481.44   4
  -1   8  -3 37262.8 1182.45   9
  -1   8  -3 31869.5 908.684   1
   1  -8   3 39754.7 1459.42  11
   1   8   3 37371.1 1353.67  14
   1   8   3 36130.3 1450.17   8
  -1   8  -4 12132.5 946.678   4
   1  -8   4 15482.7 930.378  11
   1  -8   4 14556.9 947.289  10
   1   8   4 14658.5 503.418  12
  -1  -8  -4 15425.1 785.146   3
   1   8   4 16510.2 966.978   9
  -1   8  -4 16242.2 855.220  13
   1   8   4 16117.4 956.885   8
   1  -8   4 16699.7 998.599  16
  -1  -8  -4 14879.0 900.483  15
   1   8   4 14632.2 839.922  14
   1  -8   4 15164.9 679.735   9
   1   8   4 15540.3 567.578  13
  -1   8  -4 16147.4 994.629  12
  -1   8  -5 9304.94 734.249   3
  -1  -8  -5 9959.97 797.075  15
  -1   8  -5 8650.41 768.318  12
   1   8   5 10775.7 783.928   8
   1  -8   5 9984.96 826.371  10
   1  -8   5 10435.8 829.459  11
  -1   8  -5 7697.05 803.658   4
   1   8   5 9664.91 840.669   9
  -1  -8  -5 11023.4 719.589   3
   1   8   5 9305.78 741.140  14
   1   8   5 9683.37 412.033  12
   1  -8   5 10709.3 846.978  16
  -1   8  -5 10232.3 673.214  13
   1  -8   5 9965.78 607.884   9
  -1  -8  -6 26969.8 1207.23   3
  -1   8  -6 22860.6 1238.80   3
   1  -8   6 25586.1 1337.04  10
   1   8   6 24921.4 1204.76   8
   1   8   6 23399.4 1470.51  19
   1  -8   6 21465.7 1555.30  19
   1   8   6 25597.8 1395.38   9
   1  -8   6 24006.7 1326.58  16
   1  -8   6 25968.1 1376.97  11
  -1  -8  -6 25809.1 1345.34  15
   1  -8   6 26003.1 1120.87   9
  -1   8  -6 23822.3 1067.13  13
   1   8   6 24662.1 1260.16  14
  -1   8  -6 22109.2 1349.60   4
  -1   8  -6 24188.7 1315.33  12
  -1  -8  -7 5151.25 583.362   3
   1  -8   7 3880.49 598.948  16
   1  -8   7 4203.03 627.184  10
  -1   8  -7 4010.77 596.798   3
   1   8   7 3464.83 640.351   9
   1   8   7 4514.71 498.192   8
  -1   8  -7 3730.38 404.731  13
  -1   8  -7 4833.41 633.781  12
   1   8   7 3489.06 736.031  19
   1  -8   7 4087.14 874.096  19
   1  -8   7 4175.74 679.031  11
   1   8   7 4409.17 600.424  14
  -1  -8  -7 4017.96 637.928  15
  -1   8  -7 5278.91 708.872   4
   1  -8   7 4772.81 540.354   9
   1   8   8 3583.27 671.021   9
   1  -8   8 4385.67 915.008  19
  -1   8  -8 4191.67 614.825  12
   1  -8   8 5121.96 728.632  11
   1  -8   8 4988.81 686.223  16
  -1  -8  -8 4590.12 619.328   3
   1  -8   8 3636.63 624.778  10
   1  -8   8 3957.80 544.083   9
   1   8   8 5483.88 904.168  19
  -1   8  -8 4740.25 661.531   4
   1   8   8 4159.58 630.629  14
   1   8   8 4275.30 501.008   8
  -1   8  -8 3806.91 638.687   3
  -1  -8  -8 3931.65 649.197  15
   1  -8   9 9054.61 1185.43  19
   1  -8   9 7363.03 736.050   9
  -1   8  -9 6795.65 801.670   3
  -1   8  -9 7384.80 769.698   4
   1   8   9 7618.71 937.504   9
   1  -8   9 6876.65 902.027  11
   1  -8   9 8308.87 855.953  16
   1  -8   9 7478.99 829.674  10
   1   8   9 6817.08 984.363  19
   1   8   9 7661.95 839.176  14
  -1  -8  -9 8111.41 932.412  15
  -1   8  -9 7738.33 798.019  12
  -1  -8  -9 8035.11 774.002   3
  -1   8 -10 3491.21 596.418  12
   1  -8  10 3619.87 628.777  10
   1  -8  10 3796.55 614.903   9
   1  -8  10 4459.85 809.431  11
   1   8  10 4381.04 716.899  14
   1   8  10 3554.07 726.072   9
  -1  -8 -10 3655.03 631.287   3
   1  -8  10 4145.50 941.736  19
   1  -8  10 3749.23 656.014  16
  -1  -8 -10 4600.76 759.293  15
  -1  -8 -10 4039.81 763.807   5
  -1   8 -10 4705.18 741.266   3
   1   8  10 4165.60 822.533  19
   1  -8  11 1863.48 652.867  11
   1   8  11 783.111 664.576  19
  -1  -8 -11 218.310 518.281   5
   1  -8  11 1371.96 486.024   9
  -1   8 -11 2015.92 640.153   3
  -1  -8 -11 2493.99 690.315  15
   1  -8  11 561.280 463.711  16
   1  -8  11 88.8283 682.266  19
   1   8  11 1196.18 614.291   9
   1   8  11 1417.03 576.531  14
   1  -8  11-294.010 467.993  10
   1   9 -12-587.406 462.034   3
  -1  -9  12 782.060 518.456  10
  -1  -9  12 320.107 510.656  16
   1  -9 -12 98.8739 486.261   5
  -1   9  12 880.104 592.463  19
   1   9 -11 14897.2 1167.23  12
  -1   9  11 17069.3 1411.45   9
   1  -9 -11 15954.7 1286.65   5
   1   9 -11 16904.8 1271.86   3
  -1  -9  11 17255.9 1307.64  10
  -1   9  11 16862.0 1406.95  19
  -1  -9  11 19043.9 1679.74  19
  -1  -9  11 16814.3 1300.79  16
   1  -9 -11 16122.0 1259.39  15
  -1   9  11 14649.7 1224.74  14
   1   9 -10 16.8948 425.474  12
  -1   9  10 797.861 592.174  19
   1   9 -10 336.690 492.422   4
   1  -9 -10 275.927 474.791   5
  -1   9  10-55.3879 413.775  14
   1  -9 -10 169.974 415.706  15
  -1   9  10-26.5159 475.357   9
  -1  -9  10 742.217 630.873  19
  -1  -9  10 333.442 443.419  16
  -1   9  10 501.726 306.096   8
  -1  -9  10-779.218 468.875  10
  -1   9   9 3155.47 650.573   9
   1   9  -9 3887.31 694.458   4
   1  -9  -9 4305.31 657.327  15
  -1  -9   9 4729.03 894.149  19
  -1   9   9 3480.76 610.863  14
  -1   9   9 5604.51 986.551   6
   1   9  -9 3828.55 461.498   1
  -1  -9   9 3607.29 644.882  16
  -1  -9   9 5684.52 995.276   6
   1  -9  -9 4568.43 693.637   5
  -1   9   9 3370.07 482.889   8
  -1  -9   9 4426.70 660.241  10
  -1   9   9 4214.26 750.911  19
   1   9  -9 3656.34 644.376  12
   1   9  -8 1439.61 515.746  12
   1  -9  -8 872.773 295.658   3
  -1  -9   8 1805.42 692.331  19
   1   9  -8 845.716 285.579   1
  -1  -9   8 1459.46 703.359   6
   1  -9  -8 944.532 492.029   5
   1  -9  -8 1262.19 457.221  15
  -1  -9   8 452.065 398.480  10
  -1   9   8 1718.97 386.065   8
  -1   9   8 1099.61 682.790   6
  -1   9   8 637.397 541.501   9
  -1   9   8 1103.23 562.632  19
   1   9  -8 688.796 396.845  13
   1   9  -8 548.797 428.256   4
  -1  -9   8 1063.50 447.599  16
  -1   9   8 602.723 383.268  14
   1  -9  -7 6549.10 483.241   3
  -1   9   7 5833.77 789.019   9
  -1  -9   7 6982.78 1036.12   6
   1   9  -7 6518.58 517.301   1
  -1   9   7 7091.02 684.398  18
  -1   9   7 7033.55 999.004   6
   1  -9  -7 7215.33 776.461   5
   1  -9  -7 7212.45 408.890   2
   1   9  -7 5120.24 803.771  12
  -1  -9   7 7309.53 768.090  16
  -1   9   7 6626.07 685.775  14
   1  -9  -7 6952.67 707.841  15
  -1   9   7 7087.74 786.970  19
  -1   9   7 6576.19 627.598   8
  -1  -9   7 7017.77 775.837  10
  -1  -9   7 7069.74 981.597  19
  -1   9   7 6713.75 418.477   7
   1   9  -7 6950.38 767.417   4
   1   9  -7 6413.76 751.056  13
   1   9  -6 97.6221 356.643  13
   1   9  -6 61.5806 392.740   4
  -1  -9   6-55.9392 105.001  17
  -1   9   6 595.839 352.160  18
   1   9  -6-60.0577 110.947   8
  -1   9   6-275.991 369.185  19
   1  -9  -6 209.339 175.113   2
  -1   9   6 111.246 479.659   9
  -1  -9   6-412.696 461.295  16
  -1  -9   6 183.509 533.339  19
  -1   9   6-145.505 609.966   6
   1  -9  -6 699.802 433.788   5
  -1   9   6-340.736 362.396  14
  -1  -9   6 279.611 472.484  11
   1  -9  -6 64.5982 203.977   3
  -1   9   6 173.394 318.636   8
   1  -9  -6-261.054 374.881  15
  -1  -9   6 227.120 407.683  10
  -1  -9   6-327.814 626.629   6
   1   9  -6 76.6137 204.934   1
   1  -9  -6-120.406 164.818  13
   1  -9  -5 47262.5 1741.53  15
   1   9  -5 50172.1 1499.99   1
  -1   9   5 48072.2 1682.58  18
  -1  -9   5 50128.7 2001.13  19
  -1  -9   5 49703.2 1869.22  11
  -1  -9   5 46765.7 1850.87  16
  -1   9   5 40755.8 1955.14   6
   1  -9  -5 49326.2 1437.24   2
  -1   9   5 47627.1 1722.96  19
  -1  -9   5 50106.9 1879.51  10
  -1   9   5 45461.4 1645.37  14
   1  -9  -5 48880.3 1827.62   5
   1   9  -5 47025.8 1838.52   4
   1  -9  -5 52251.3 1373.21   3
  -1   9   5 45816.9 1713.65   8
  -1   9   5 47269.8 1891.68   9
   1   9  -5 45378.3 1816.65  13
  -1  -9   5 47256.6 1341.73  17
  -1  -9   5 43904.7 2005.22   6
   1   9  -4-148.896 322.906  13
  -1  -9   4 848.600 416.769  16
   1  -9  -4 229.071 189.438   2
   1   9  -4-34.3088 320.573   4
   1  -9  -4 255.723 372.728   5
   1  -9  -4 143.528 63.9250  12
  -1   9   4 357.229 290.709  14
  -1   9   4 140.732 266.353  19
  -1   9   4 227.459 295.059   8
  -1   9   4-137.272 385.979   6
  -1  -9   4-71.9641 334.325  11
  -1  -9   4 672.281 483.481   6
   1   9  -4 222.160 83.9208   5
   1  -9  -4 262.445 109.759   3
   1  -9  -4-29.0618 321.242  15
  -1  -9   4 295.487 362.109  10
  -1   9   4 481.173 371.126   9
   1   9  -4 96.8296 159.462   1
  -1   9   4-258.074 278.673  18
  -1  -9   4 221.062 140.502  17
  -1  -9   4 60.2792 243.997   2
  -1  -9   4 416.395 341.937  19
   1   9  -3 1855.46 227.716  15
   1   9  -3 1774.51 386.645  13
  -1  -9   3 1576.10 196.627   1
   1  -9  -3 1529.30 367.279  15
  -1  -9   3 1802.45 412.709  10
  -1   9   3 1602.82 367.152   6
  -1  -9   3 1854.86 384.385   6
   1  -9  -3 1482.97 245.547  19
   1   9  -3 1611.63 134.078   5
  -1  -9   3 1406.97 333.768   2
  -1   9   3 1800.44 324.343  18
   1  -9  -3 1383.90 396.720   5
  -1  -9   3 2598.09 456.747  16
  -1   9   3 1644.66 280.887  13
  -1  -9   3 1881.04 365.856  19
  -1   9   3 2077.02 196.846  12
  -1   9   3 1756.96 373.471   9
   1   9  -3 1877.94 404.747   4
  -1   9   3 1697.71 399.603  17
   1  -9  -3 1863.81 176.291  12
  -1   9   3 1626.16 363.278   8
   1   9  -3 1483.10 209.877   1
  -1   9   3 1083.32 255.193  14
  -1  -9   3 1954.30 377.382  11
  -1  -9   3 1784.31 325.443   7
   1  -9  -3 1221.60 254.868   2
   1   9  -2 1002.95 315.098   4
   1   9  -2 1458.44 373.431  13
   1  -9  -2 1176.61 340.194   5
  -1  -9   2 833.914 306.056  10
  -1  -9   2 1551.09 340.326   2
   1  -9  -2 994.313 173.356  12
  -1   9   2 979.977 213.038   2
   1   9  -2 962.242 181.767   1
  -1   9   2 888.802 97.6520   3
  -1   9   2 1081.63 329.728   8
  -1  -9   2 868.045 321.083  16
  -1   9   2 976.718 188.507  12
  -1   9   2 1328.11 270.215   9
   1  -9  -2 1236.43 155.822  19
  -1   9   2 1185.22 351.798  17
   1  -9  -2 1009.35 242.992   2
  -1  -9   2 1027.21 171.288   1
  -1   9   2 1528.39 274.843  14
   1   9  -2 1094.75 156.116   5
  -1  -9   2 849.022 189.854  15
  -1   9   2 988.605 270.320   4
   1  -9  -2 1243.27 210.787   9
   1   9  -2 935.266 203.268  15
   1  -9  -2 1018.83 309.605  15
  -1  -9   2 1583.51 297.872  11
  -1  -9   2 819.676 119.325   5
  -1   9   2 2065.43 324.850  18
  -1   9   2 940.092 255.589  13
  -1  -9   2 831.753 284.475   7
  -1  -9   1 20793.9 897.842  16
  -1   9   1 21417.1 825.855  12
   1  -9  -1 23180.6 835.738  12
   1   9  -1 21091.9 970.150  13
  -1  -9   1 22824.6 776.603  11
  -1  -9   1 21392.6 931.989   2
  -1   9   1 22110.7 898.284   4
  -1   9   1 22241.7 719.563   9
   1  -9  -1 22490.3 876.604  10
  -1  -9   1 24015.1 796.141   1
   1   9  -1 22292.8 804.357   1
  -1  -9   1 22031.8 908.086  10
   1  -9  -1 21767.2 860.063   2
   1   9  -1 20277.0 908.960   4
  -1   9   1 22335.1 958.334  17
  -1   9   1 21601.7 934.402   8
  -1  -9   1 21654.9 813.361  15
  -1  -9   1 21275.0 923.960   7
   1   9  -1 23091.6 804.798  19
   1   9  -1 22830.0 742.084  11
   1  -9  -1 23375.3 896.323  16
   1   9  -1 23035.1 791.714  18
   1   9  -1 22707.3 846.709  15
   1  -9  -1 20736.6 897.777  15
  -1  -9   1 22695.3 741.086   5
   1  -9  -1 22053.5 716.116   9
  -1   9   1 20584.6 902.819  13
   1  -9  -1 22003.1 910.053   5
   1   9   0 703.201 265.888  13
  -1   9   0 348.609 306.980  13
   1   9   0 656.203 179.065  10
   1   9   0 667.058 243.883   4
  -1   9   0 224.173 287.304  12
  -1   9   0 434.617 272.191   4
  -1  -9   0 555.763 220.402   5
   1   9   0 697.695 97.9087  11
  -1  -9   0 830.607 207.313  10
  -1  -9   0 959.074 289.793  15
  -1   9   0 440.432 233.408   8
   1  -9   0 680.482 276.109  15
  -1   9   0 854.827 269.105  17
   1  -9   0 607.377 264.644  10
   1  -9   0 436.664 269.398  16
  -1  -9   0 740.054 204.109  16
   1  -9   0 732.273 261.041   5
   1   9   0 620.386 177.695  16
   1   9   0 580.502 90.7656  18
  -1  -9   0 797.600 286.875   7
   1  -9   1 73033.3 2236.86  16
  -1  -9  -1 72281.0 2080.95   5
   1  -9   1 75072.3 2132.92  11
   1   9   1 70161.4 2120.72  13
   1  -9   1 72796.4 2228.27  10
  -1  -9  -1 74421.1 2128.90  15
  -1  -9  -1 70904.0 2139.23   7
   1   9   1 73302.9 2017.29   4
   1  -9   1 77086.2 2034.97   8
   1  -9   1 71032.0 1958.16  17
  -1   9  -1 68158.2 2011.94  17
   1   9   1 70191.3 1859.55  10
  -1  -9  -1 75730.6 1857.81  16
  -1   9  -1 69345.4 1973.24   8
   1   9   1 72915.0 2097.34   9
   1   9   1 71158.6 1864.94  16
  -1   9  -1 71060.6 2235.01  12
  -1   9  -1 72059.5 2241.30  13
  -1  -9  -1 74715.7 1853.32  10
  -1   9  -1 70616.4 2234.21   4
   1  -9   2 306.826 123.067  17
   1   9   2 109.321 158.197   4
  -1  -9  -2 49.1586 274.452   3
  -1  -9  -2 215.264 72.0306  11
   1  -9   2 227.764 81.6927   9
  -1   9  -2 944.709 424.290  12
   1  -9   2 326.217 357.119  10
  -1   9  -2 258.622 139.400   8
   1   9   2 290.030 248.173  13
  -1   9  -2 190.094 94.2325   9
  -1  -9  -2 169.523 289.444  15
   1  -9   2 85.2915 153.523   8
  -1  -9  -2 137.951 63.6275  18
   1   9   2 15.5953 285.566   9
  -1   9  -2-53.7894 306.137  13
   1  -9   2 71.5611 296.883  11
   1  -9   2-161.110 340.645  16
   1  -9   3 140.341 395.448  10
   1  -9   3 157.260 77.9964  17
   1  -9   3 370.804 380.488  11
  -1  -9  -3 39.0428 114.195  18
   1  -9   3 140.661 386.805  16
   1   9   3 197.415 208.837  13
   1   9   3-36.4767 354.277   8
  -1   9  -3 76.9559 167.274   9
  -1  -9  -3 83.4283 163.359  11
   1   9   3 292.914 365.557  14
  -1   9  -3 81.0653 90.5550   8
  -1   9  -3 527.212 454.461  12
  -1  -9  -3 117.765 343.523  15
  -1   9  -3 127.387 424.761   4
  -1  -9  -3 268.537 270.601   3
   1   9   3 12.2580 78.7122   4
   1   9   3 193.606 338.546   9
   1  -9   3 153.320 136.524   9
   1   9   3 99.6186 115.704  12
  -1   9  -3 125.648 309.653  13
  -1   9  -4 3117.77 583.843  12
   1   9   4 1601.82 369.715  14
   1   9   4 2003.68 157.152  12
  -1   9  -4 2656.79 445.593  13
   1  -9   4 1988.50 492.733  10
   1  -9   4 2841.45 531.539  16
  -1  -9  -4 1917.16 453.530  15
   1  -9   4 2214.71 482.164  11
   1   9   4 1907.61 454.068   8
   1   9   4 2143.43 231.820  13
  -1   9  -4 1981.94 561.806   4
  -1   9  -4 2276.82 174.394   1
   1  -9   4 2294.71 276.023   9
  -1  -9  -4 1838.75 383.998   3
   1   9   4 2187.14 500.691   9
  -1   9  -5 23525.8 1300.40  12
   1   9   5 24206.3 1218.47   8
   1  -9   5 24040.2 1306.23  16
   1  -9   5 23487.6 1266.17  11
   1  -9   5 23365.9 1281.70  10
  -1   9  -5 20213.4 1288.63   4
   1  -9   5 24668.4 978.256   9
  -1  -9  -5 25526.1 1109.81   3
   1  -9   5 22536.7 1432.99  19
  -1   9  -5 23498.6 1166.27   3
   1   9   5 23499.5 1272.74   9
   1   9   5 21477.7 653.192  13
  -1  -9  -5 25388.3 1275.11  15
   1   9   5 25744.3 1203.94  14
  -1   9  -5 23378.0 1119.89  13
   1   9   6 160.095 589.874  19
   1   9   6 417.309 498.165   9
   1  -9   6-8.42066 649.114  19
   1  -9   6 710.112 537.774  11
   1  -9   6 27.7907 275.484   9
   1   9   6 853.924 402.802   8
  -1   9  -6-501.542 540.411  12
  -1   9  -6 861.352 542.744   4
   1  -9   6-67.0613 444.915  10
  -1  -9  -6 369.423 402.668   3
   1   9   6 64.8965 428.472  14
  -1   9  -6-123.174 427.262   3
  -1  -9  -6 643.927 486.806  15
   1  -9   6 481.636 472.204  16
  -1   9  -6 297.777 288.688  13
   1   9   7 18495.1 1362.27  19
   1  -9   7 17859.4 1436.91  19
   1  -9   7 20071.3 1031.75   9
  -1   9  -7 18608.3 1194.54  12
   1  -9   7 21168.6 1296.06  11
  -1   9  -7 17579.3 1147.25   3
  -1   9  -7 19907.9 960.673  13
   1  -9   7 16828.6 1157.02  10
   1   9   7 17949.6 1259.35   9
  -1   9  -7 18009.6 1242.66   4
   1  -9   7 17922.4 1190.69  16
  -1  -9  -7 19617.5 1258.66  15
   1   9   7 18442.5 1037.82   8
  -1  -9  -7 20442.4 1093.13   3
   1   9   7 19145.7 1166.92  14
   1  -9   8-88.4908 646.005  19
  -1   9  -8-68.9794 376.283  12
   1   9   8 60.6671 261.328   8
   1  -9   8 640.084 508.395  11
   1   9   8 190.183 516.758  19
  -1   9  -8-423.556 416.788   3
  -1   9  -8 1013.22 475.843   4
   1  -9   8 151.266 405.829  10
   1  -9   8 159.083 322.537   9
   1   9   8 143.979 447.345   9
  -1  -9  -8 423.308 464.203  15
   1   9   8-34.6675 380.602  14
   1  -9   8-107.379 377.338  16
  -1  -9  -8 456.719 408.134   3
  -1  -9  -9 2335.57 548.742   3
   1  -9   9 1417.03 582.737  11
   1   9   9 995.994 469.978  14
   1  -9   9 2223.57 561.083  10
   1   9   9 1905.01 603.429   9
  -1   9  -9 1961.00 518.984   4
  -1   9  -9 932.444 465.099   3
   1  -9   9 740.517 331.855   9
  -1   9  -9 537.556 437.426  12
   1  -9   9 1739.44 704.588  19
  -1  -9  -9 1213.81 561.746   5
   1   9   9 902.848 588.818  19
   1  -9   9 1725.01 572.046  16
  -1  -9  -9 1300.73 543.958  15
   1   9  10 620.077 521.676   9
   1  -9  10 1423.64 530.242  16
  -1  -9 -10 1491.75 572.532  15
   1  -9  10 472.009 551.030  11
  -1  -9 -10 1247.31 541.702   3
  -1  -9 -10-51.1474 494.898   5
   1   9  10 1096.87 545.330  14
  -1   9 -10 163.007 372.688  12
   1  -9  10 94.7597 399.896  10
   1  -9  10-961.422 681.915  19
   1  -9  10 1212.34 427.346   9
  -1   9 -10 777.109 517.521   3
   1   9  10 62.4607 545.162  19
   1  -9  11 9355.69 990.913  10
  -1   9 -11 9189.48 1039.09   3
   1  -9  11 10976.8 1153.48  11
   1  -9  11 8350.19 1212.30  19
   1  -9  11 9863.04 1028.47  16
   1   9  11 7806.69 1048.75   9
   1   9  11 8822.72 1154.51  19
  -1  -9 -11 9912.95 1113.08  15
   1   9  11 9010.51 1020.33  14
  -1  -9 -11 9240.84 1076.03   5
  -1 -10  12 6537.41 908.500  10
  -1  10  12 5731.50 918.695  19
   1 -10 -12 6066.28 896.108   5
  -1 -10  12 5519.45 838.528  16
   1 -10 -12 5650.66 857.276  15
   1  10 -12 5456.68 854.074   3
   1  10 -11 183.629 401.092  12
   1 -10 -11 362.673 440.862  15
   1  10 -11-389.264 533.739   3
  -1  10  11 768.125 576.746   9
  -1 -10  11 842.409 497.090  10
   1 -10 -11 573.574 507.211   5
  -1 -10  11 1728.71 780.643  19
  -1 -10  11 310.888 503.940  16
  -1  10  11 1818.63 639.497  19
  -1  10  11 201.978 478.459  14
  -1  10  10 13742.8 1200.01  19
  -1 -10  10 16285.5 1248.90  16
   1  10 -10 14563.0 1231.18   4
   1 -10 -10 15800.8 1228.34   5
  -1 -10  10 15798.1 1221.74  10
  -1  10  10 15773.9 1171.29  14
  -1 -10  10 17002.9 1531.49  19
   1  10 -10 14157.7 1185.00  12
   1 -10 -10 16021.8 1195.27  15
  -1  10  10 15982.1 1027.51   8
  -1  10  10 16397.9 1358.24   9
  -1 -10   9 3128.45 823.392   6
  -1 -10   9 2088.52 770.755  19
  -1 -10   9 2146.35 560.629  10
  -1  10   9 2575.89 639.973  19
   1  10  -9 1751.25 566.857  12
  -1  10   9 3148.03 835.325   6
  -1  10   9 2393.16 676.951   9
   1  10  -9 2497.72 403.107   1
  -1  10   9 1545.06 479.024  14
  -1 -10   9 1957.18 561.728  16
  -1  10   9 2277.23 438.584   8
   1  10  -9 1985.47 555.409   4
   1 -10  -9 851.334 478.201   5
   1 -10  -9 2203.05 539.909  15
   1  10  -9 2168.79 492.545  13
  -1  10   8 628.721 309.085   8
  -1  10   8 1445.29 540.615  19
  -1 -10   8 598.043 633.928   6
  -1  10   8 396.295 507.975   9
   1 -10  -8 1204.18 452.706  15
  -1 -10   8 616.999 590.209  19
  -1  10   8-24.6482 344.765  14
  -1  10   8 401.349 356.684  18
  -1 -10   8 218.747 433.417  10
  -1 -10   8 620.032 500.028  16
   1 -10  -8 893.853 280.319   3
  -1  10   8 1417.76 704.159   6
   1 -10  -8 1253.83 500.339   5
   1  10  -8 573.086 468.891   4
   1  10  -8 867.004 527.567  12
   1  10  -8 1063.15 299.727   1
   1  10  -8 292.904 353.740  13
   1  10  -7 2014.63 650.513  12
  -1 -10   7 2779.96 796.110   6
   1  10  -7 2620.15 358.539   1
   1 -10  -7 3016.18 363.163   3
  -1 -10   7 1850.36 528.177  10
  -1 -10   7 3572.92 799.214  19
  -1  10   7 2527.25 479.264  18
  -1  10   7 2010.29 640.239   9
   1 -10  -7 2162.51 558.088   5
  -1  10   7 2311.64 491.210  14
  -1 -10   7 2311.04 601.608  11
   1 -10  -7 2950.99 287.279   2
   1 -10  -7 2029.21 515.837  15
  -1 -10   7 2138.13 559.693  16
  -1  10   7 3083.63 759.268   6
  -1  10   7 1847.32 434.604   8
   1  10  -7 2154.69 553.753   4
   1  10  -7 966.111 486.696  13
  -1  10   7 2110.73 552.779  19
  -1  10   6 21838.5 1127.74   8
   1  10  -6 22988.4 1290.80   4
  -1  10   6 22483.2 1120.57  18
   1 -10  -6 23988.4 851.018   3
  -1 -10   6 22037.9 1277.42  11
  -1  10   6 24809.4 1236.48  19
   1  10  -6 20107.4 1235.80  13
  -1  10   6 21793.0 1431.24   6
  -1  10   6 22554.9 1130.00  14
   1 -10  -6 22367.2 1234.84   5
   1 -10  -6 23790.2 868.898   2
  -1 -10   6 21664.3 1484.56   6
  -1 -10   6 22731.6 1282.79  10
   1 -10  -6 22789.8 1184.21  15
   1  10  -6 23394.7 932.053   1
  -1 -10   6 22210.1 1275.01  16
  -1  10   6 21218.7 1321.88   9
  -1 -10   6 24346.4 1442.33  19
  -1 -10   6 22556.1 731.708  17
   1 -10  -5 845.939 428.699   5
  -1 -10   5 985.472 479.564  19
   1  10  -5 1115.84 236.985   1
  -1 -10   5 1590.69 469.498  11
  -1  10   5 1109.13 343.695  19
  -1 -10   5 1345.64 481.748  10
  -1 -10   5 1046.58 176.000  17
  -1 -10   5 1101.41 587.859   6
   1 -10  -5 1470.16 257.614   2
  -1  10   5 1343.76 524.404   9
   1 -10  -5 1581.80 424.442  15
  -1  10   5 1693.47 423.759   8
  -1 -10   5 1240.60 487.055  16
  -1  10   5 948.571 552.257   6
  -1  10   5 1153.40 364.345  14
   1  10  -5 991.516 406.949  13
  -1  10   5 1441.01 386.532  18
   1  10  -5 490.075 393.848   4
   1 -10  -5 883.567 179.323   3
  -1 -10   4 36394.0 1478.43  11
   1 -10  -4 37347.0 1482.04   5
   1 -10  -4 31371.4 943.299   3
  -1  10   4 34898.8 1448.30   8
  -1 -10   4 35354.6 1540.53   6
   1  10  -4 35199.5 1512.51   4
  -1 -10   4 38134.9 1501.98  19
  -1 -10   4 35137.3 1517.22  10
  -1  10   4 36312.9 1302.20  18
  -1  10   4 32517.2 1484.58   9
   1 -10  -4 36793.4 1208.57   2
  -1  10   4 37620.5 1236.86  13
  -1 -10   4 37308.7 1558.68  16
   1  10  -4 34455.7 1511.77  13
   1  10  -4 38812.4 1152.51   1
  -1  10   4 34477.7 1549.79   6
   1 -10  -4 36937.0 1433.45  15
  -1 -10   4 35338.6 1112.39  17
  -1  10   4 36938.8 1311.80  14
  -1 -10   4 36062.5 1325.81   2
   1  10  -4 37367.9 981.484   5
  -1  10   3 8722.88 386.603  12
  -1  10   3 9299.85 567.884  18
  -1 -10   3 8333.46 619.106  11
   1 -10  -3 8917.17 409.602  12
  -1  10   3 8207.10 640.942   9
  -1  10   3 8539.35 557.282  13
  -1 -10   3 9312.62 636.207   6
   1  10  -3 8540.45 345.788   5
  -1 -10   3 8924.70 701.787  10
   1 -10  -3 8404.91 486.027  19
   1 -10  -3 9239.30 648.351  15
  -1 -10   3 9220.91 434.429   1
   1 -10  -3 8160.66 639.167   5
   1  10  -3 7458.38 659.646  13
  -1  10   3 8520.65 622.656   6
  -1 -10   3 9752.78 731.025  16
   1  10  -3 9559.46 452.423   1
  -1  10   3 8271.22 663.229   8
  -1 -10   3 8321.55 599.953   2
   1 -10  -3 7814.92 499.046   2
  -1 -10   3 8895.31 606.367  19
  -1  10   3 9133.55 537.944  14
   1  10  -3 7767.39 660.965   4
   1  10  -2 7437.09 641.056  13
   1  10  -2 8813.64 442.676   1
  -1  10   2 8391.55 523.834   9
  -1  10   2 7951.88 318.526   3
  -1 -10   2 8086.89 540.779  11
   1  10  -2 8796.69 399.356   5
   1 -10  -2 7727.44 360.726  19
  -1  10   2 9631.14 501.939   6
  -1  10   2 7151.70 517.628  13
  -1  10   2 8517.25 650.611   8
   1 -10  -2 8481.06 612.155   5
  -1 -10   2 8317.20 347.158   5
  -1  10   2 7797.55 634.198  17
  -1 -10   2 8227.95 599.448   7
   1 -10  -2 8760.93 535.014   2
  -1 -10   2 7729.67 582.714   2
  -1 -10   2 8186.61 457.641  15
  -1  10   2 9156.93 454.388  12
   1  10  -2 7722.22 611.458   4
  -1  10   2 8972.71 540.713   4
   1 -10  -2 8120.96 445.767  12
  -1 -10   2 8749.00 643.294  16
  -1 -10   2 9220.31 438.978   1
   1 -10  -2 9476.83 629.425  15
  -1 -10   2 8526.40 637.475  10
  -1  10   1 3433.67 413.926  13
   1  10  -1 3199.69 450.124  13
   1  10  -1 2970.15 398.539   4
  -1 -10   1 3247.53 347.499  15
  -1  10   1 3246.03 247.498   9
  -1 -10   1 2640.84 395.848   7
   1  10  -1 3200.56 252.654  11
  -1 -10   1 2803.95 398.310  16
   1 -10  -1 3308.38 362.447   2
  -1 -10   1 3254.00 268.709   5
   1  10  -1 2899.03 276.015  18
  -1  10   1 2808.22 403.792   8
   1 -10  -1 3688.14 377.403  10
   1 -10  -1 2619.45 391.562  15
  -1  10   1 3368.62 449.297  17
  -1 -10   1 3474.53 296.841  11
   1 -10  -1 3142.85 235.932   9
   1 -10  -1 2848.89 387.172   5
  -1  10   1 3275.73 342.605  12
  -1 -10   1 3002.67 403.119   2
   1  10  -1 2761.23 291.487   1
   1  10  -1 3202.03 284.667  19
   1 -10  -1 2944.22 356.087  16
  -1 -10   1 3577.36 412.259  10
  -1  10   1 2841.86 373.129   4
  -1  10   0 23110.7 1012.70   4
  -1  10   0 23845.7 996.149  12
   1 -10   0 23521.0 968.102  15
   1 -10   0 24056.9 940.251   5
   1  10   0 23951.2 682.333  18
  -1  10   0 24596.5 1079.45  13
  -1 -10   0 23876.5 898.667  16
   1  10   0 22313.5 942.376   4
   1 -10   0 22279.5 989.518  16
   1  10   0 23703.6 872.479  10
   1 -10   0 24496.5 1005.65  10
  -1 -10   0 24508.2 893.376   5
  -1  10   0 24073.2 1000.42  17
  -1 -10   0 25350.2 964.027  15
  -1  10   0 23294.2 969.480   8
  -1 -10   0 23250.3 885.560  10
  -1 -10   0 22653.0 1016.22   7
   1  10   0 24155.8 1054.12  13
   1  10   0 23589.4 871.065  16
  -1 -10  -1 7589.66 377.106  16
  -1  10  -1 8159.08 661.369  12
   1 -10   1 6922.69 241.403   1
   1  10   1 7904.08 386.554  10
  -1 -10  -1 8001.90 523.144   5
   1 -10   1 7871.77 645.222  10
  -1 -10  -1 8020.65 379.104  10
  -1 -10  -1 8073.44 571.224  15
   1  10   1 7279.39 377.047  16
   1  10   1 7335.88 510.135   9
  -1  10  -1 8179.18 662.099   4
   1 -10   1 8992.41 594.241  11
   1  10   1 7351.90 476.038   4
   1 -10   1 7456.50 631.923  16
   1  10   1 7236.30 550.814  13
  -1  10  -1 8048.26 678.075  13
  -1  10  -1 9067.65 496.601   8
  -1 -10  -1 6980.61 554.408   7
  -1  10  -2 19067.7 1068.14   4
   1 -10   2 19156.7 1038.49  10
  -1  10  -2 18272.1 1097.40  12
   1 -10   2 19643.9 697.681  17
   1 -10   2 17684.8 768.009   8
  -1 -10  -2 19773.3 930.356   5
   1 -10   2 21926.5 1097.11  16
  -1  10  -2 19677.1 714.736   8
   1  10   2 19136.7 739.414   4
  -1 -10  -2 19793.8 949.590  15
  -1  10  -2 18643.5 1051.31  13
   1  10   2 19661.3 933.900   9
   1 -10   2 20588.5 954.890  11
   1  10   2 18289.7 879.921  13
  -1 -10  -2 19881.6 864.022   3
  -1 -10  -3 10681.3 733.420  15
  -1  10  -3 8532.54 740.656  13
  -1 -10  -3 9165.96 452.040  11
  -1  10  -3 9599.00 827.099   4
   1 -10   3 10270.0 734.496  11
  -1  10  -3 9619.53 473.809   9
   1 -10   3 9952.80 813.242  16
  -1 -10  -3 10052.8 409.751  18
   1  10   3 9360.87 699.638  14
   1  10   3 10332.5 749.307   9
  -1  10  -3 9538.86 844.675  12
   1  10   3 9442.16 585.891  13
   1 -10   3 11261.3 438.832   9
   1  10   3 9066.98 383.537   4
  -1  10  -3 9954.04 402.235   8
   1 -10   3 10095.2 395.378  17
   1  10   3 10192.9 425.253  12
   1 -10   3 9705.28 767.399  10
  -1 -10  -3 10553.3 634.739   3
   1  10   3 10101.6 779.935   8
  -1 -10  -4 12501.8 556.680  18
  -1  10  -4 11103.3 384.169   1
  -1  10  -4 11716.8 378.556   1
  -1  10  -4 10430.7 951.944   4
   1 -10   4 13971.3 907.527  11
  -1  10  -4 12379.8 856.180  13
   1 -10   4 12085.2 919.981  16
   1 -10   4 13841.7 974.986  10
  -1 -10  -4 13749.7 876.209  15
   1  10   4 13215.2 903.494   9
   1  10   4 12500.9 416.943  12
  -1  10  -4 14098.5 1023.32  12
  -1 -10  -4 13222.0 760.157   3
   1 -10   4 13900.7 595.767   9
   1  10   4 12341.9 799.449  14
   1  10   4 13500.0 588.382  13
   1  10   4 13034.8 910.823   8
   1 -10   5 3154.93 584.730  10
   1 -10   5 2302.94 617.372  19
   1  10   5 3176.36 558.262  14
  -1 -10  -5 2995.79 562.770  15
  -1 -10  -5 2375.77 430.797   3
   1  10   5 2443.80 568.574   9
   1  10   5 4007.29 577.169   8
   1 -10   5 2584.85 347.599   9
  -1  10  -5 2942.80 219.031   1
   1 -10   5 2444.44 539.692  11
   1 -10   5 2166.25 563.769  16
   1  10   5 2603.85 199.596  13
  -1  10  -5 2023.51 600.277   4
  -1  10  -5 2234.92 588.696  12
  -1  10  -5 2943.38 495.479  13
  -1  10  -6 15609.5 1106.55  12
  -1 -10  -6 15872.7 1083.73  15
   1 -10   6 16944.9 857.776   9
   1 -10   6 16549.1 1143.11  11
  -1  10  -6 14287.4 993.467   3
  -1 -10  -6 15973.2 933.513   3
  -1  10  -6 16308.8 657.766   1
  -1  10  -6 16372.8 947.583  13
   1 -10   6 17671.4 1166.98  10
   1  10   6 16323.5 1148.74   9
   1  10   6 14889.6 1151.13  19
   1 -10   6 15884.5 1118.51  16
   1 -10   6 15084.9 1281.85  19
   1  10   6 16852.4 1025.56   8
   1  10   6 16341.9 1030.48  14
  -1  10  -6 14672.4 1169.94   4
   1  10   7 887.065 526.724   9
  -1  10  -7 922.702 324.378  13
  -1  10  -7 922.820 219.069   1
  -1  10  -7 523.039 443.075  12
   1 -10   7 760.594 486.362  11
   1 -10   7 1118.02 475.199  10
   1 -10   7 1846.86 372.546   9
   1 -10   7 591.587 425.533  16
   1  10   7 875.031 431.710  14
   1  10   7 1216.69 546.117  19
   1  10   7 1524.27 421.179   8
  -1  10  -7 757.882 426.523   3
  -1 -10  -7 827.946 456.319  15
   1 -10   7 1118.07 626.852  19
  -1  10  -7 562.483 481.909   4
  -1 -10  -7 1148.82 396.835   3
  -1 -10  -8 1941.25 554.052   5
  -1  10  -8 2374.61 569.355   4
   1 -10   8 2397.79 664.208  11
  -1 -10  -8 2971.97 644.785  15
  -1  10  -8 2510.19 559.387   3
   1  10   8 2567.57 596.369   9
  -1 -10  -8 2570.83 506.320   3
   1 -10   8 2528.21 442.509   9
   1  10   8 2654.65 676.948  19
   1 -10   8 2589.87 606.343  16
  -1  10  -8 1852.47 514.784  12
   1  10   8 1688.38 529.232  14
   1  10   8 2317.19 443.461   8
   1 -10   8 2008.57 730.012  19
   1 -10   8 2583.87 603.189  10
  -1 -10  -9 4377.96 630.809   3
   1 -10   9 4070.27 900.312  19
   1  10   9 3358.91 721.911  19
  -1 -10  -9 4368.31 762.702  15
  -1  10  -9 2764.65 582.667  12
  -1  10  -9 3629.32 660.323   3
   1 -10   9 3698.15 651.052  10
  -1  10  -9 3808.07 650.593   4
   1 -10   9 3916.00 554.225   9
  -1 -10  -9 3822.30 692.502   5
   1 -10   9 4425.21 696.477  16
   1  10   9 2735.66 599.381  14
   1  10   9 3321.90 727.085   9
   1 -10   9 4718.41 755.877  11
  -1  10 -10 8385.44 882.551  12
   1 -10  10 8397.79 1186.84  19
   1 -10  10 10735.7 1116.54  11
   1 -10  10 8043.65 795.512   9
  -1 -10 -10 9853.86 1054.90  15
   1  10  10 9776.57 1127.35  19
   1  10  10 7934.84 947.699  14
   1 -10  10 8700.61 944.832  10
  -1 -10 -10 8185.01 979.162   5
   1 -10  10 6878.08 865.800  16
   1  10  10 9085.31 1053.61   9
  -1  10 -10 8979.60 989.389   3
   1  10  11 326.084 497.101   9
   1 -10  11 819.747 585.150  11
  -1 -10 -11 778.703 579.572   5
   1 -10  11 35.7359 439.725  10
   1 -10  11 315.715 426.225  16
   1  10  11 264.522 501.683  14
   1 -10  11 197.594 675.896  19
  -1  10 -11 1018.04 562.317   3
  -1 -10 -11 425.295 569.120  15
   1  10  11 305.447 534.384  19
  -1 -11  12 1451.44 603.680  10
   1  11 -12 2356.08 656.155   3
   1 -11 -12 1741.12 635.161  15
  -1  11  12 2278.17 664.702  19
  -1 -11  12 2043.79 598.103  16
   1 -11 -12 1191.40 559.826   5
  -1 -11  11 9223.92 1033.36  10
   1  11 -11 7448.33 923.603  12
  -1  11  11 7493.96 888.773  14
  -1 -11  11 9407.34 1247.29  19
  -1 -11  11 8122.13 984.950  16
  -1  11  11 8653.54 1075.84   9
  -1  11  11 7638.99 971.939  19
   1 -11 -11 7107.53 921.714   5
   1 -11 -11 7870.60 941.544  15
   1  11 -11 6871.79 878.221   3
   1 -11 -10 2233.51 590.505  15
  -1 -11  10 2390.78 623.693  16
  -1  11  10 1844.28 560.609  14
   1  11 -10 2212.02 633.466  12
  -1  11  10 2120.98 636.537   9
   1 -11 -10 1834.16 575.622   5
   1  11 -10 2389.25 649.869   4
  -1  11  10 1870.09 440.052   8
  -1 -11  10 1828.93 547.561  10
  -1  11  10 898.453 484.805  19
  -1 -11  10 2364.30 746.586  19
  -1  11   9 65.3468 395.154  14
   1  11  -9 1562.87 575.698  12
  -1 -11   9 1236.83 592.281  16
  -1  11   9 1227.00 488.796   9
  -1 -11   9 1144.70 682.749  19
   1 -11  -9 1153.60 534.262   5
  -1  11   9 906.270 367.349   8
  -1  11   9 660.734 514.210  19
   1 -11  -9 625.586 425.449  15
   1  11  -9 1489.89 476.879  13
  -1 -11   9 636.586 513.786  10
   1  11  -9 3.09769 480.771   4
  -1 -11   8 20470.2 1336.10  16
  -1 -11   8 21926.5 1350.82  10
   1 -11  -8 20006.0 1283.67   5
   1  11  -8 19039.5 1379.29  12
  -1  11   8 18668.3 1109.95   8
  -1 -11   8 20235.3 1479.34  19
  -1  11   8 20637.7 1406.71   9
   1  11  -8 19246.6 1276.74  13
  -1  11   8 20532.8 1269.71  19
   1 -11  -8 20409.9 1242.57  15
   1  11  -8 19198.2 1340.40   4
  -1  11   8 22550.1 1565.52   6
  -1  11   8 19480.8 1184.99  14
   1  11  -8 21615.2 977.036   1
  -1 -11   8 21394.5 1548.21   6
  -1  11   8 17846.9 1150.99  18
   1  11  -7 1649.27 556.979   4
   1 -11  -7 2578.99 537.412  15
  -1  11   7 971.311 379.727  19
   1  11  -7 801.893 608.818  12
  -1 -11   7 1093.79 564.679  11
  -1 -11   7 820.710 478.997  16
   1 -11  -7 1206.31 269.729   3
  -1  11   7 2446.66 740.044   6
  -1 -11   7 541.762 648.073   6
  -1 -11   7 1902.55 634.625  19
  -1  11   7 1662.60 447.224  18
  -1  11   7 2773.29 706.412   9
   1  11  -7 1850.79 539.299  13
  -1 -11   7 1129.58 492.390  10
  -1  11   7 1254.16 412.196   8
   1 -11  -7 1773.05 265.249   2
  -1  11   7 1571.90 414.924  14
   1 -11  -7 1245.80 491.476   5
   1  11  -7 1284.45 266.324   1
  -1 -11   6 5100.57 828.017   6
  -1 -11   6 6273.60 761.179  11
  -1  11   6 4507.93 802.708   6
  -1  11   6 5164.97 717.691   9
  -1 -11   6 6683.58 769.297  16
  -1  11   6 6078.02 616.262  19
  -1 -11   6 5464.20 306.976  17
  -1  11   6 7065.57 662.174  14
  -1 -11   6 6033.60 731.509  10
  -1  11   6 6062.54 600.588  18
   1 -11  -6 6627.83 745.505   5
   1  11  -6 5347.44 723.417  13
   1  11  -6 6765.49 465.745   1
   1  11  -6 5862.56 733.461   4
   1 -11  -6 6493.62 443.073   2
  -1 -11   6 6617.61 803.503  19
   1 -11  -6 6803.71 701.500  15
  -1  11   6 5183.27 611.819   8
   1 -11  -6 5394.41 381.219   3
   1  11  -5 20529.2 1222.72  13
  -1  11   5 20200.9 1103.66   8
   1 -11  -5 20881.4 1170.34   5
   1  11  -5 23102.4 712.270   5
  -1  11   5 22919.1 1046.10  14
   1 -11  -5 20879.0 708.718   3
  -1 -11   5 21887.8 765.812  17
  -1 -11   5 21952.4 1236.38  10
  -1 -11   5 22793.5 1225.12  11
  -1 -11   5 19581.1 1280.17   6
   1 -11  -5 21619.8 881.372   2
  -1  11   5 16910.5 1227.21   6
  -1  11   5 19965.4 976.795  19
   1  11  -5 22172.8 842.902   1
  -1  11   5 20927.7 1012.52  18
   1  11  -5 21334.5 1231.71   4
  -1 -11   5 21986.7 1248.22  16
   1 -11  -5 21351.3 1119.13  15
  -1  11   5 21219.5 1232.81   9
  -1 -11   5 21296.2 1217.23  19
   1  11  -4 4680.65 607.668  13
   1  11  -4 5227.93 612.825   4
   1  11  -4 5056.65 264.174   5
  -1  11   4 4035.48 415.617  14
  -1 -11   4 5122.92 595.895  11
  -1 -11   4 3896.45 609.009   6
  -1 -11   4 5203.08 633.837  16
  -1  11   4 4864.37 594.446   9
  -1  11   4 4845.92 579.462   8
   1  11  -4 4814.90 339.773   1
  -1 -11   4 4799.41 495.106   2
   1 -11  -4 5159.00 595.050   5
  -1  11   4 4614.22 444.998  18
   1 -11  -4 4571.64 537.927  15
  -1 -11   4 4444.99 528.990  19
  -1 -11   4 5016.01 650.758  10
   1 -11  -4 4887.35 421.925   2
  -1  11   4 3448.02 556.443   6
  -1  11   4 5515.55 442.098  13
   1  11  -3 330.636 384.751  13
  -1 -11   3 643.122 332.003   2
  -1  11   3 331.786 69.3125   3
   1 -11  -3 360.532 252.755   2
  -1 -11   3 824.944 353.639  11
  -1 -11   3 341.055 404.019  16
   1 -11  -3 291.248 152.598  12
  -1  11   3 607.686 386.948   8
   1 -11  -3 730.997 349.113  15
   1 -11  -3 298.824 349.842   5
  -1  11   3 431.678 320.185   6
   1 -11  -3 437.944 193.979  19
   1  11  -3 440.243 173.289   1
  -1 -11   3 588.368 307.888   6
  -1  11   3 268.935 267.460  14
  -1  11   3 784.018 346.471   9
   1  11  -3 400.552 369.427   4
  -1  11   3 797.259 280.238  18
  -1 -11   3 1051.85 423.139  10
   1  11  -3 410.872 118.968   5
  -1  11   3 319.078 150.721  12
  -1  11   3 344.054 221.011  13
   1 -11  -2 47643.1 1461.94  12
   1 -11  -2 44275.8 1275.68  19
  -1 -11   2 45224.4 1556.02  11
  -1  11   2 43753.9 1508.89   9
  -1 -11   2 52353.5 1471.53   6
   1 -11  -2 45553.2 1550.11   2
   1 -11  -2 50311.2 1525.99  10
  -1 -11   2 48361.4 1731.12  10
   1  11  -2 48255.8 1373.10   5
   1  11  -2 49516.6 1415.85   1
   1  11  -2 45208.2 1766.00  13
  -1  11   2 51397.2 1585.32   4
  -1 -11   2 48275.4 1299.46   5
   1 -11  -2 49326.5 1523.29  16
   1 -11  -2 49948.9 1676.82   5
   1  11  -2 47997.1 1727.31   4
  -1  11   2 49445.0 1432.59  12
  -1  11   2 47277.1 1262.51   3
  -1 -11   2 48774.9 1659.25   2
  -1 -11   2 47868.5 1733.30  16
  -1 -11   2 47785.3 1460.12  15
  -1  11   2 47505.5 1596.80  13
   1 -11  -2 48961.4 1662.13  15
  -1  11   2 50640.5 1476.12   6
  -1  11   2 47095.7 1742.03   8
   1 -11  -1 11249.2 633.602  16
  -1  11   1 11062.9 605.769  12
  -1 -11   1 11445.9 712.540  16
   1  11  -1 11708.2 491.383  11
   1 -11  -1 11096.3 460.893   9
   1 -11  -1 12026.8 644.097  10
   1  11  -1 11517.2 548.236  18
  -1  11   1 9961.03 684.269  13
  -1 -11   1 12407.2 620.792  15
   1  11  -1 11458.0 563.409   1
  -1  11   1 10518.9 475.182   9
  -1  11   1 10657.4 717.946   8
  -1 -11   1 11127.4 714.317   2
   1 -11  -1 11525.5 691.953  15
   1 -11  -1 10862.5 638.189   2
   1  11  -1 10814.1 524.109  19
   1  11  -1 10548.9 696.061   4
  -1 -11   1 11292.7 541.320  11
  -1  11   1 11225.7 666.871   4
  -1 -11   1 10568.3 681.733  10
   1  11  -1 11011.8 769.982  13
  -1 -11   1 11680.3 521.744   5
   1 -11  -1 10914.6 657.793   5
  -1  11   0 515.491 289.341   8
   1 -11   0 433.930 284.338  10
  -1 -11   0 871.689 248.872  10
  -1 -11   0 1194.33 142.886  11
   1  11   0 874.415 126.735  18
   1 -11   0 661.030 263.198   5
   1 -11   0 272.534 303.714  16
  -1  11   0 1041.80 403.436  13
  -1 -11   0 1159.84 279.991  16
   1  11   0 935.135 211.893  16
  -1  11   0 634.333 339.250   4
   1  11   0 864.780 211.067  10
   1 -11   0 873.007 307.795  15
   1  11   0 996.074 309.883   4
  -1 -11   0 1191.38 302.762  15
  -1 -11   0 1089.01 248.293   5
   1 -11   0 755.339 278.531   2
   1  11   0 1092.47 347.539  13
  -1  11   0 839.610 349.479  12
  -1 -11  -1 22765.2 795.940  10
  -1 -11  -1 24095.5 1017.51  15
  -1 -11  -1 22060.4 959.541   5
   1  11   1 20781.2 917.720   4
   1 -11   1 23547.0 998.233  11
  -1  11  -1 23339.8 940.631   8
   1  11   1 23260.1 800.641  10
  -1  11  -1 24132.6 1159.36  12
   1 -11   1 24261.1 1120.47  16
   1  11   1 24485.0 969.213   9
   1 -11   1 22715.7 1095.33  10
   1 -11   1 22285.8 618.237   1
  -1 -11  -1 23420.9 806.719  16
  -1  11  -1 22061.6 1111.82   4
   1  11   1 23341.9 804.850  16
   1  11   1 23670.9 1068.23  13
  -1  11  -1 22524.2 1165.03  13
  -1 -11  -2 21375.8 973.673   5
  -1  11  -2 23199.6 947.457   6
  -1 -11  -2 20823.2 905.250   3
  -1  11  -2 19146.0 1132.71  12
  -1  11  -2 21998.7 1168.40   4
  -1 -11  -2 19311.7 594.496  10
   1 -11   2 21858.8 1009.56  11
   1  11   2 20466.2 967.540  13
   1 -11   2 21530.3 770.775  17
  -1 -11  -2 21791.9 1006.79  15
   1  11   2 22076.4 992.480   9
  -1 -11  -2 19520.8 596.889  16
  -1  11  -2 22422.2 801.113   8
   1 -11   2 20872.7 1100.12  10
   1  11   2 21984.8 825.202   4
  -1  11  -2 20895.7 1147.52  13
   1 -11   2 21847.3 1128.69  16
   1 -11   3 424.770 435.351  10
   1  11   3 206.422 140.043  12
  -1  11  -3 234.090 415.247   4
  -1  11  -3 178.493 373.404  13
   1 -11   3 233.092 111.493   9
  -1 -11  -3-200.921 291.044   3
   1  11   3 324.430 362.810   9
  -1  11  -3 1198.60 569.551  12
   1 -11   3 672.254 402.486  11
   1  11   3 61.3949 130.895   4
  -1 -11  -3 434.366 119.362  18
  -1 -11  -3-213.189 375.420   5
   1 -11   3-214.412 424.057  16
   1 -11   3 289.704 115.108  17
  -1  11  -3 137.596 127.973   9
   1  11   3 1387.42 438.208  14
   1  11   3 235.037 271.369  13
  -1 -11  -3 264.479 339.572  15
  -1  11  -3 371.395 142.444   8
  -1 -11  -3 141.242 127.854  11
   1  11   3 125.444 400.009   8
  -1 -11  -4 36151.2 1460.70  15
   1  11   4 31797.1 848.141  12
  -1  11  -4 32983.4 1636.37  12
   1  11   4 35507.8 1502.60   9
   1  11   4 35457.9 1132.13  13
   1 -11   4 36304.5 1059.00   9
   1 -11   4 33945.2 1468.21  11
  -1 -11  -4 33247.2 1012.59  18
  -1  11  -4 33135.9 1512.53  13
   1 -11   4 34269.3 1574.62  10
  -1  11  -4 32198.0 1606.70   4
  -1 -11  -4 35189.2 1460.71   5
   1 -11   4 30989.7 1535.91  19
   1  11   4 35713.2 1555.01   8
   1 -11   4 35223.4 1601.47  16
   1  11   4 33752.2 1378.17  14
  -1 -11  -4 34176.7 1285.30   3
   1  11   5 7487.37 376.055  13
   1 -11   5 6647.45 843.362  19
  -1 -11  -5 7609.47 646.333   3
   1 -11   5 6563.79 732.756  11
   1 -11   5 6656.20 781.381  16
  -1  11  -5 5882.33 299.084   1
  -1  11  -5 6962.47 302.426   1
   1  11   5 6753.77 770.155   9
   1  11   5 7655.89 755.799   8
   1 -11   5 7802.44 499.448   9
  -1  11  -5 6508.79 674.697  13
  -1  11  -5 6577.90 850.125   4
   1 -11   5 7066.15 792.019  10
   1  11   5 6877.93 671.984  14
  -1  11  -5 7831.43 883.850  12
  -1 -11  -5 5941.74 685.862  15
  -1 -11  -6 592.795 478.775  15
  -1  11  -6 164.510 343.540  13
   1 -11   6-339.373 469.103  10
   1  11   6 297.471 479.567   9
  -1  11  -6-1346.70 650.652  12
   1 -11   6 338.188 463.187  11
  -1 -11  -6 227.995 367.700   3
   1  11   6-155.471 469.845  19
  -1 -11  -6-7.52656 483.682   5
  -1  11  -6-130.765 486.534   3
   1 -11   6 86.6212 230.754   9
   1 -11   6-198.135 578.699  19
   1 -11   6-558.887 480.381  16
   1  11   6 439.112 437.210  14
  -1  11  -6 109.113 129.308   1
   1  11   6 106.828 406.358   8
  -1  11  -6 303.015 537.665   4
  -1 -11  -7 9183.21 757.824   3
   1 -11   7 8592.09 873.953  10
  -1  11  -7 7828.06 819.116   3
   1 -11   7 7555.55 866.409  11
  -1  11  -7 7696.92 846.716  12
   1  11   7 8716.35 933.229  19
   1  11   7 8280.77 797.010  14
   1  11   7 9222.04 770.529   8
  -1  11  -7 7951.70 898.421   4
   1  11   7 8547.62 913.196   9
  -1 -11  -7 8660.86 888.152   5
   1 -11   7 7607.46 993.735  19
   1 -11   7 9505.27 683.311   9
   1 -11   7 7899.78 857.047  16
  -1  11  -7 8500.01 684.455  13
  -1 -11  -7 8598.15 865.200  15
  -1 -11  -8 8344.87 754.633   3
   1 -11   8 9241.03 730.219   9
   1 -11   8 7757.95 1017.37  19
  -1 -11  -8 9337.84 966.237   5
   1  11   8 7989.00 902.229   9
   1  11   8 9572.48 1024.27  19
   1 -11   8 9337.78 931.740  16
   1 -11   8 8652.06 960.180  11
  -1  11  -8 8810.54 896.300   3
   1 -11   8 8820.10 907.253  10
   1  11   8 8275.76 844.638  14
  -1  11  -8 7656.67 857.019  12
   1  11   8 8903.43 776.079   8
  -1 -11  -8 9158.19 961.854  15
  -1  11  -8 7235.03 883.195   4
  -1  11  -9 1875.75 577.680   4
  -1 -11  -9 878.898 501.565  15
   1 -11   9 695.511 442.750  10
   1 -11   9 683.801 349.721   9
   1 -11   9 1286.43 559.524  16
   1  11   9 1353.56 617.892   9
  -1  11  -9 164.011 460.298   3
   1  11   9 90.9007 477.918  19
   1 -11   9 328.469 508.973  11
  -1 -11  -9 208.079 383.352   3
  -1 -11  -9 388.707 516.187   5
  -1  11  -9 557.421 442.949  12
   1  11   9 1169.63 403.913   8
   1  11   9 728.285 454.277  14
   1 -11   9 249.288 622.377  19
   1 -11  10 8980.05 1043.79  11
  -1  11 -10 5694.35 862.396   3
   1 -11  10 5659.48 827.640  16
   1 -11  10 5410.84 783.321  10
   1  11  10 5474.89 794.249  14
   1  11  10 5882.68 892.103   9
  -1 -11 -10 6242.89 905.147   5
  -1  11 -10 5265.21 776.693  12
   1 -11  10 5676.97 1016.51  19
  -1 -11 -10 7003.35 939.759  15
   1  11  10 6121.80 892.562  19
   1  11  11 3344.79 807.988  19
   1 -11  11 4401.40 844.648  11
   1  11  11 3622.29 715.398  14
   1 -11  11 3366.99 700.928  16
   1 -11  11 3184.47 684.405  10
   1 -11  11 4409.06 932.606  19
  -1 -11 -11 3333.76 790.813   5
  -1  11 -11 3964.17 820.047   3
  -1 -11 -11 3927.25 792.721  15
  -1 -12  12 197.715 491.705  16
   1 -12 -12 760.199 594.806   5
  -1 -12  12 199.719 485.998  10
   1 -12 -12-971.840 532.618  15
   1  12 -11 108.577 481.458   4
  -1  12  11-136.094 480.242  19
   1 -12 -11 1542.81 623.248   5
   1  12 -11 452.582 521.995  12
  -1  12  11 1712.57 664.963   9
   1  12 -11-1095.01 545.930   3
  -1 -12  11 368.975 574.365  19
  -1 -12  11 393.375 500.235  16
  -1 -12  11 248.440 474.752  10
  -1  12  11-76.3674 437.901  14
   1 -12 -11 885.834 517.107  15
  -1  12  10 790.847 516.089   9
   1  12 -10 1499.04 588.445  12
  -1 -12  10 977.815 511.458  10
  -1  12  10 1278.25 543.261  19
   1 -12 -10 553.798 519.265  15
  -1  12  10 1579.82 431.827   8
   1 -12 -10 892.723 536.192   5
   1  12 -10 1035.22 508.497   4
  -1 -12  10 1128.22 690.173  19
  -1 -12  10 573.383 513.131  16
  -1  12  10 1097.01 479.539  14
   1 -12  -9 16086.3 1180.84  15
  -1  12   9 15749.8 1064.06   8
  -1 -12   9 16423.9 1240.80  10
  -1 -12   9 15210.1 1356.00  19
  -1 -12   9 15908.7 1261.35  16
  -1  12   9 15666.3 1136.37  14
   1  12  -9 14663.0 1243.51  12
   1  12  -9 14943.6 1246.39   4
   1  12  -9 17252.6 1197.74  13
   1 -12  -9 15056.3 1195.59   5
  -1  12   9 15158.5 1300.55   9
  -1  12   9 16631.8 1204.87  19
   1  12  -8 130.237 206.439   1
  -1 -12   8 1153.79 669.651   6
   1  12  -8 178.785 507.274  12
  -1  12   8 154.047 584.223   6
  -1  12   8-521.774 391.467  18
  -1  12   8 644.261 425.390  19
   1  12  -8 749.461 525.880   4
  -1  12   8-473.552 472.228   9
  -1 -12   8 323.287 430.098  16
   1 -12  -8 544.387 498.927   5
  -1 -12   8-398.477 464.512  10
   1  12  -8 4.60076 380.946  13
  -1  12   8-77.7913 358.621  14
   1 -12  -8 155.179 444.863  15
  -1 -12   8 471.468 559.149  19
  -1  12   8 301.429 334.526   8
   1  12  -7 18591.2 1284.59  13
   1 -12  -7 20402.6 1272.44   5
   1 -12  -7 23091.2 876.871   3
   1 -12  -7 21102.7 1241.18  15
  -1 -12   7 20143.7 1327.04  11
  -1 -12   7 22255.9 1498.85   6
  -1  12   7 20694.2 1410.58   9
  -1 -12   7 20628.9 1407.78  19
  -1 -12   7 20013.9 1307.16  10
   1  12  -7 23553.2 957.475   1
   1  12  -7 19691.0 1459.47  12
  -1  12   7 21686.3 1173.73  18
  -1  12   7 20249.7 1148.50  14
  -1 -12   7 21412.5 1350.29  16
  -1  12   7 22189.4 1204.38   8
   1  12  -7 19010.0 1336.20   4
  -1  12   7 23122.6 1493.27   6
   1 -12  -7 22638.8 891.956   2
  -1  12   7 20921.8 1191.06  19
   1  12  -6-421.108 474.624  13
   1  12  -6-133.552 452.128   4
  -1  12   6 709.847 413.059   8
  -1 -12   6-657.854 501.989  10
   1  12  -6 68.1921 193.044   1
  -1  12   6 142.661 332.055  18
  -1  12   6 244.242 395.399  14
  -1 -12   6 818.230 513.334  11
  -1  12   6 533.001 589.483   6
   1 -12  -6-101.483 216.971   2
  -1 -12   6 163.089 122.904  17
   1 -12  -6 404.261 208.689   3
  -1  12   6 260.232 346.530  19
  -1 -12   6 343.548 494.005  16
  -1  12   6 226.661 511.550   9
   1 -12  -6 199.506 407.338  15
  -1 -12   6 303.263 609.190   6
  -1 -12   6-110.328 477.146  19
   1  12  -6-211.439 663.409  12
   1 -12  -6 276.548 504.472   5
   1  12  -5 1949.81 533.325  13
   1  12  -5 1746.71 489.281   4
   1 -12  -5 2724.71 577.315   5
   1 -12  -5 2014.45 309.026   2
  -1 -12   5 2376.77 587.586  16
  -1  12   5 1282.16 511.382   9
  -1  12   5 2240.20 434.449  14
  -1 -12   5 2283.68 541.484  11
   1 -12  -5 1600.83 188.247   3
   1 -12  -5 2347.40 496.074  15
  -1 -12   5 1904.94 589.321   6
  -1  12   5 2487.32 396.288  18
  -1  12   5 1761.66 479.907   8
  -1  12   5 1418.94 530.554   6
   1  12  -5 1710.42 182.916   5
  -1 -12   5 1931.29 232.446  17
  -1 -12   5 2129.71 504.598  19
   1  12  -5 2066.70 254.230   1
  -1 -12   5 2660.84 604.923  10
  -1 -12   4 4094.20 560.748  11
   1  12  -4 3463.35 571.397  13
  -1  12   4 3047.50 523.285   6
  -1 -12   4 3404.34 550.357   6
   1  12  -4 4060.31 250.342   5
  -1 -12   4 4289.90 498.362   2
  -1  12   4 3970.44 551.002   8
  -1 -12   4 4308.16 635.850  10
   1 -12  -4 4253.07 571.549   5
  -1  12   4 3969.67 444.260  14
  -1 -12   4 4173.16 523.990  19
  -1 -12   4 3827.21 612.816  16
   1 -12  -4 4450.64 416.762   2
  -1  12   4 3831.24 226.270  12
   1 -12  -4 3809.29 531.018  15
   1  12  -4 5033.67 650.276   4
   1  12  -4 4250.27 326.692   1
  -1  12   4 4361.86 425.925  18
  -1  12   4 3447.35 539.637   9
  -1  12   4 4134.96 428.567  13
  -1 -12   3 41345.4 1715.89  16
  -1  12   3 44839.3 1229.03  12
  -1  12   3 37256.1 1517.79   9
  -1  12   3 37657.8 1057.31   3
   1  12  -3 42691.6 1187.05   5
  -1  12   3 40992.1 1502.43   6
  -1 -12   3 42121.7 1710.78  10
  -1 -12   3 42754.2 1545.10   2
   1 -12  -3 41533.6 1588.24   5
  -1  12   3 39791.2 1657.21   8
   1  12  -3 41232.0 1727.18  13
  -1  12   3 43930.2 1437.54  14
  -1  12   3 41803.2 1397.12  18
  -1 -12   3 43082.9 1514.23   6
  -1 -12   3 40947.1 1565.33  11
   1  12  -3 42576.8 1690.95   4
   1  12  -3 44007.0 1267.28   1
   1 -12  -3 41369.7 1436.12   2
   1 -12  -3 42795.3 1587.32  15
  -1  12   3 41218.8 1463.89  13
   1 -12  -2 1374.92 416.464   5
  -1 -12   2 1403.55 279.972  15
   1 -12  -2 649.259 121.432  19
  -1  12   2 1345.31 254.028  12
  -1 -12   2 1748.59 443.703  16
  -1  12   2 1330.85 303.894   9
  -1 -12   2 1150.49 324.277  11
  -1  12   2 1267.45 172.644   3
  -1 -12   2 1596.75 268.152   6
  -1  12   2 1574.14 277.572   6
   1  12  -2 1379.72 235.586   1
   1 -12  -2 1382.12 299.687  10
   1 -12  -2 1865.05 421.237  15
   1  12  -2 1428.73 226.736   5
  -1  12   2 1256.76 462.047   8
   1 -12  -2 1150.69 295.768  16
  -1 -12   2 1142.64 402.177  10
  -1 -12   2 1386.09 187.985   5
  -1  12   2 1489.61 320.964   4
  -1  12   2 929.353 303.698  13
   1  12  -2 938.728 432.808  13
  -1 -12   2 1379.38 412.390   2
   1 -12  -2 1242.40 350.496   2
   1  12  -2 1261.31 394.784   4
   1 -12  -1 24984.5 1061.45   5
  -1 -12   1 24100.6 906.088  11
  -1 -12   1 22439.3 1100.69  10
   1  12  -1 25544.9 849.331  11
  -1 -12   1 25963.6 892.201   5
   1  12  -1 25842.2 947.252   1
   1 -12  -1 24979.2 1031.51  16
  -1  12   1 23558.8 1171.04   8
   1 -12  -1 24399.3 1086.04  15
   1 -12  -1 25514.5 810.489   9
  -1  12   1 24370.9 832.315   9
  -1 -12   1 25374.9 988.110  15
   1  12  -1 26106.8 904.058  19
   1  12  -1 25656.5 1233.18  13
   1  12  -1 25274.9 1134.35   4
  -1 -12   1 23063.8 1119.59  16
   1 -12  -1 25478.1 1057.89   2
   1 -12  -1 25219.8 1035.88  10
   1  12  -1 24386.8 925.016  18
  -1  12   1 24244.4 1006.11  12
  -1  12   1 25968.1 1086.87   4
  -1 -12   1 25079.4 1119.53   2
  -1  12   1 25826.9 1145.88  13
   1 -12   0 770.863 315.106   2
  -1  12   0 218.279 285.907   8
   1 -12   0 500.055 278.745   5
  -1 -12   0 974.193 266.442   5
  -1 -12   0 668.113 133.371  11
  -1 -12   0 680.142 350.974   2
  -1 -12   0 758.426 272.625  10
  -1 -12   0 892.074 327.273  15
   1  12   0 807.726 139.080  18
   1  12   0 807.612 316.145   4
   1 -12   0 331.467 301.981  16
   1 -12   0 649.340 335.197  15
  -1  12   0 615.867 335.145   4
   1  12   0 291.165 335.745  13
   1 -12   0 494.428 301.993  10
  -1 -12   0 626.981 275.048  16
  -1  12   0 550.272 387.993  13
  -1  12   0 358.956 355.708  12
   1  12   1 6734.21 399.204  10
   1 -12   1 7083.84 643.075  16
  -1  12  -1 7006.17 681.273  12
   1 -12   1 7223.39 555.634  11
   1 -12   1 5980.30 256.042   1
  -1 -12  -1 6900.00 422.854  10
  -1  12  -1 6362.07 511.741   8
   1  12   1 6719.79 517.992   9
   1 -12   1 6738.09 257.891   1
  -1  12  -1 6642.54 673.393   4
  -1 -12  -1 6826.51 424.299  16
  -1 -12  -1 7275.30 587.564  15
   1  12   1 6879.94 512.581   4
   1 -12   1 6122.26 612.642  10
   1  12   1 5885.42 587.944  13
   1  12   1 6452.95 397.876  16
  -1 -12  -1 6454.36 513.159   5
  -1  12  -1 6651.88 720.101  13
  -1 -12  -2 2698.90 433.787   5
  -1  12  -2 3035.94 370.066   6
   1 -12   2 2428.39 415.325  11
  -1  12  -2 2519.08 573.306  13
  -1 -12  -2 2356.24 179.507  10
  -1  12  -2 1755.84 572.361  12
   1  12   2 1413.73 395.119   8
   1 -12   2 3893.94 585.809  16
  -1 -12  -2 2288.00 178.216  16
  -1 -12  -2 2061.74 432.886  15
   1  12   2 2420.69 426.445  13
  -1  12  -2 2419.53 296.058   8
  -1  12  -2 3090.02 611.218   4
   1  12   2 2162.80 383.760   9
   1 -12   2 2885.06 511.919  10
   1  12   2 2572.76 307.440   4
  -1 -12  -3 43904.8 1628.98   5
  -1  12  -3 34457.9 1784.64  12
   1 -12   3 44251.0 1223.05  17
  -1 -12  -3 43420.4 1476.16   3
   1  12   3 43932.7 1240.51   4
  -1  12  -3 32104.4 1679.20  13
  -1 -12  -3 37907.4 1140.73  11
   1 -12   3 42866.6 1646.77  11
   1 -12   3 43268.3 1801.65  10
   1 -12   3 42174.6 1793.33  16
  -1  12  -3 39415.0 1153.65   9
  -1 -12  -3 42927.4 1628.29  15
  -1  12  -3 40763.9 1821.92   4
  -1  12  -3 43059.4 1238.93   8
   1  12   3 43286.4 1641.88   9
   1  12   3 40980.9 1759.64   8
   1  12   3 43656.9 1629.58  14
   1  12   3 43083.6 1516.76  13
  -1  12  -4 1537.66 626.495  12
   1  12   4 664.159 474.708  14
   1 -12   4 1203.66 463.312  11
  -1 -12  -4 1332.17 250.006  11
  -1 -12  -4 1104.73 383.895   3
   1 -12   4 1229.57 208.436   9
   1 -12   4 994.067 115.807  17
  -1  12  -4 946.091 237.256   9
   1 -12   4 1120.39 529.836  16
   1  12   4 1001.77 462.478   8
  -1 -12  -4 1304.61 480.093  15
  -1  12  -4 1061.88 559.203   4
   1  12   4 988.587 254.993  13
   1  12   4 1183.05 468.598   9
  -1 -12  -4 1014.14 191.415  18
   1 -12   4 982.787 513.257  19
   1 -12   4 1593.46 556.347  10
  -1 -12  -4 1311.38 462.747   5
  -1  12  -4 1235.46 140.896   8
   1  12   4 1136.57 122.378  12
  -1  12  -4 1334.57 508.376  13
  -1  12  -5 11630.1 1058.20  12
  -1 -12  -5 11584.3 886.031   5
   1 -12   5 11500.2 961.871  10
   1 -12   5 9516.06 971.265  19
   1  12   5 10113.3 815.312  14
   1  12   5 10523.9 881.171   8
  -1  12  -5 8670.14 299.858   1
   1 -12   5 12236.7 590.509   9
   1  12   5 9736.57 874.115   9
  -1 -12  -5 11680.6 764.854   3
  -1 -12  -5 11142.1 877.986  15
   1  12   5 11634.4 511.619  13
  -1  12  -5 9614.22 833.890  13
   1 -12   5 10490.0 941.700  16
  -1  12  -5 11875.4 1058.16   4
   1 -12   5 10427.1 886.513  11
   1  12   6 1199.48 455.928  14
  -1 -12  -6 1372.57 478.107  15
   1 -12   6 1618.85 315.118   9
   1 -12   6 1897.24 573.460  16
  -1  12  -6 2315.50 495.364  13
   1  12   6 1345.30 515.280  19
   1 -12   6 1161.04 608.328  19
  -1  12  -6-353.030 599.346  12
   1 -12   6 962.298 517.370  10
   1  12   6 1463.87 553.795   9
   1 -12   6 740.441 496.065  11
   1  12   6 1349.36 452.244   8
  -1  12  -6 2093.95 674.029   4
  -1 -12  -6 1982.65 464.042   3
  -1 -12  -6 1366.70 531.679   5
   1 -12   7 7914.47 861.613  10
  -1 -12  -7 8672.88 738.688   3
   1 -12   7 8910.47 902.300  11
  -1  12  -7 7681.14 812.159   3
   1  12   7 8814.79 910.193  19
   1 -12   7 10018.1 1062.00  19
   1 -12   7 8142.44 631.014   9
  -1 -12  -7 7972.95 856.538   5
   1  12   7 6635.57 769.473  14
   1  12   7 7058.96 857.553   9
   1 -12   7 8494.71 891.436  16
   1  12   7 7663.47 729.981   8
  -1  12  -7 8960.24 1012.78   4
  -1 -12  -7 6967.88 804.496  15
  -1  12  -7 7516.90 694.875  13
  -1  12  -7 7287.98 849.855  12
   1 -12   8 1886.30 617.268  11
  -1 -12  -8 1439.43 497.837   3
   1  12   8 1679.63 579.148  19
   1 -12   8 2576.15 442.852   9
   1 -12   8 1191.79 681.884  19
   1 -12   8 2233.86 583.214  16
   1  12   8 2066.43 467.761   8
  -1  12  -8 1792.28 508.289   3
   1  12   8 2732.44 598.476  14
   1 -12   8 1419.51 568.938  10
  -1  12  -8 256.337 463.557  12
  -1 -12  -8 3215.27 679.251   5
  -1 -12  -8 1847.38 578.426  15
   1  12   8 1786.14 609.597   9
  -1  12  -8 1790.85 579.839   4
  -1  12  -8 2608.85 447.540  13
  -1  12  -9 13002.9 1129.93  12
  -1 -12  -9 15605.5 1293.55   5
   1  12   9 13082.3 951.117   8
   1  12   9 14438.0 1242.98  19
  -1  12  -9 14266.6 1196.93   3
  -1  12  -9 13413.4 1139.70   4
   1  12   9 13751.8 1134.27  14
   1 -12   9 15568.5 1229.34  10
   1 -12   9 14497.3 1202.82  16
   1  12   9 14895.5 1285.30   9
  -1 -12  -9 12723.2 1174.70  15
   1 -12   9 16883.5 1333.87  11
   1 -12   9 13714.8 1371.53  19
  -1  12 -10 219.608 450.880  12
   1 -12  10 94.8469 468.310  10
   1 -12  10-264.562 505.808  11
   1 -12  10 372.809 616.179  19
  -1 -12 -10 988.541 577.031   5
   1  12  10-1.06412 493.025  19
  -1  12 -10 181.624 493.525   3
   1  12  10-95.3560 481.503   9
  -1 -12 -10 595.697 576.830  15
   1  12  10 338.676 473.062  14
   1 -12  10 422.147 554.381  16
   1 -12  11 1013.66 578.582  16
  -1  12 -11 1177.87 586.971   3
   1  12  11 571.147 584.664  19
  -1 -12 -11 1471.80 653.694   5
   1 -12  11 1133.41 545.741  10
  -1 -12 -11 1669.76 617.464  15
  -1  12 -11 1285.24 540.519  12
   1 -13 -12 4056.33 822.875   5
   1 -13 -12 2109.27 668.310  15
   1  13 -11 2943.91 702.744  12
   1 -13 -11 562.243 521.767   5
  -1 -13  11 1959.94 646.806  10
  -1  13  11 895.775 550.663   9
   1  13 -11 728.520 484.427   3
   1  13 -11 255.380 501.290   4
  -1 -13  11 1429.54 572.054  16
  -1  13  11 1904.66 545.755  14
   1 -13 -11 898.821 551.420  15
  -1 -13  11 1137.54 720.679  19
  -1  13  11 812.137 482.499  19
   1 -13 -10 2736.85 653.112  15
   1 -13 -10 1443.45 581.414   5
  -1 -13  10 1967.02 739.317  19
  -1  13  10 1124.50 567.589   9
  -1 -13  10 1540.96 563.644  10
  -1 -13  10 1514.11 603.939  16
  -1  13  10 1387.71 431.045   8
  -1  13  10 2510.60 613.134  19
   1  13 -10 2061.79 656.818   4
   1  13 -10 1257.48 538.341  12
  -1  13  10 1599.37 548.543  14
   1 -13  -9 1160.52 544.493   5
  -1  13   9 1168.32 412.511   8
  -1 -13   9 1490.25 549.961  10
   1  13  -9 1456.43 629.131  12
   1  13  -9 1538.39 611.757   4
  -1  13   9 2281.84 563.754  19
  -1  13   9 1775.33 662.190   9
  -1 -13   9 1921.38 608.634  16
   1  13  -9 2557.42 564.710  13
   1 -13  -9 914.179 476.041  15
  -1 -13   9 2054.53 698.046  19
  -1  13   9 1065.16 446.754  14
   1 -13  -8 26980.5 1572.60   5
   1  13  -8 27858.4 1758.72  12
  -1  13   8 31437.5 1533.83  19
  -1 -13   8 35544.0 1928.19   6
  -1 -13   8 29984.5 1683.61  10
  -1  13   8 26363.3 1411.26  18
   1 -13  -8 28128.3 1554.14  15
  -1 -13   8 29761.6 1774.43  19
   1  13  -8 28409.6 1640.25  13
  -1  13   8 28889.5 1718.86   9
  -1 -13   8 28477.7 1666.95  16
  -1  13   8 28391.8 1475.38  14
   1  13  -8 28298.7 1717.09   4
  -1  13   8 32599.8 1851.08   6
  -1  13   8 27953.0 1463.87   8
   1  13  -7 548.240 465.055  13
   1  13  -7 536.594 218.621   1
  -1  13   7 357.076 420.412  14
  -1 -13   7 365.889 465.485  10
  -1  13   7 719.385 561.030   6
  -1 -13   7 317.283 500.136  19
  -1 -13   7 462.347 563.026   6
  -1 -13   7 221.082 500.546  11
  -1  13   7 747.647 376.367  19
  -1  13   7 30.0174 477.533   9
  -1  13   7 598.937 333.090  18
   1 -13  -7 161.980 443.456   5
  -1 -13   7-214.516 517.861  16
   1  13  -7 50.8379 560.174  12
   1 -13  -7 268.611 401.440  15
   1  13  -7 1012.43 509.871   4
  -1  13   7 355.138 342.273   8
  -1  13   6 1105.14 364.713  18
   1  13  -6 878.858 540.028  13
   1 -13  -6 880.676 203.522   3
   1 -13  -6 1281.89 482.748  15
   1  13  -6 820.144 501.324   4
  -1 -13   6 1383.65 578.342  11
  -1  13   6 462.639 520.149   6
  -1 -13   6 1014.48 524.547  19
   1  13  -6 909.855 643.037  12
  -1  13   6 1140.59 425.407  14
  -1  13   6 1594.66 487.436   8
  -1 -13   6 1104.86 554.605  10
   1  13  -6 1362.44 243.798   1
  -1 -13   6 1047.15 168.603  17
  -1  13   6 2164.35 420.819  19
  -1 -13   6 868.967 524.649  16
  -1 -13   6 1110.65 618.217   6
   1 -13  -6 1119.93 528.227   5
  -1  13   6 1280.03 521.926   9
   1 -13  -6 1054.47 286.889   2
   1  13  -5 3461.17 661.560   4
  -1 -13   5 3249.90 605.418  11
   1 -13  -5 3522.80 415.272   2
   1  13  -5 3150.72 292.233   1
  -1  13   5 3176.87 602.634   6
  -1 -13   5 3043.83 634.664   6
  -1  13   5 3959.13 521.169  14
  -1 -13   5 3581.01 305.142  17
  -1 -13   5 3112.74 544.613  19
  -1 -13   5 3965.81 695.059  10
   1  13  -5 3510.60 255.040   5
  -1 -13   5 4132.05 724.259  16
   1  13  -5 3278.85 664.483  13
  -1  13   5 3118.15 637.744   9
   1 -13  -5 3439.34 562.375  15
  -1  13   5 3043.65 539.708   8
  -1  13   5 3451.68 430.488  18
   1 -13  -5 3479.31 591.756   5
  -1  13   4 15622.8 846.331  14
  -1  13   4 17979.8 841.095  18
   1  13  -4 16809.7 673.925   1
   1 -13  -4 16866.4 834.045   2
  -1 -13   4 16487.6 1030.52  11
  -1  13   4 15723.4 497.696   3
  -1  13   4 13786.4 937.015   6
   1 -13  -4 16803.5 1013.97   5
  -1 -13   4 15955.2 1083.81  10
  -1  13   4 13393.7 967.892   9
  -1 -13   4 16235.7 925.324  19
  -1  13   4 15041.2 1008.50   8
  -1 -13   4 14850.1 971.353   6
  -1 -13   4 16835.4 1124.47  16
   1  13  -4 15882.3 1108.30  13
  -1 -13   4 16661.8 916.932   2
   1 -13  -4 16317.2 978.272  15
   1  13  -4 16737.9 593.852   5
   1  13  -4 15722.8 1055.40   4
  -1  13   4 17373.3 848.415  13
  -1  13   4 15322.3 543.475  12
  -1 -13   3 138.136 327.935   2
  -1  13   3 681.246 119.840   3
   1 -13  -3 969.182 397.955   5
  -1 -13   3 767.248 427.226  16
  -1  13   3 645.664 352.083   9
  -1 -13   3 1537.10 517.928  10
  -1  13   3 371.255 181.417  12
  -1 -13   3 829.225 354.998   6
  -1 -13   3 853.372 388.082  11
  -1  13   3 752.324 327.263  14
  -1  13   3 428.476 325.945   6
  -1  13   3 493.359 430.688   8
  -1  13   3 505.770 252.364  18
   1  13  -3 636.723 163.807   5
   1 -13  -3 1167.87 276.584  16
   1  13  -3 704.161 192.920   1
   1 -13  -3 331.543 277.166   2
  -1  13   3 969.731 296.914   4
   1  13  -3 1096.12 493.701  13
   1 -13  -3 1115.41 396.809  15
   1  13  -3 1100.50 484.001   4
  -1  13   3 192.025 256.548  13
   1 -13  -3 1175.14 277.639  10
  -1  13   2 58592.9 2019.95   9
  -1 -13   2 75507.9 1988.11   6
   1  13  -2 68270.8 2352.07   4
  -1  13   2 73401.2 1829.20   3
  -1 -13   2 62460.3 2094.23  11
   1 -13  -2 73620.6 2093.30  10
   1  13  -2 72509.4 1957.81   1
  -1  13   2 71759.7 1973.55   6
   1 -13  -2 73409.5 2099.77  16
  -1 -13   2 63499.3 2334.75  10
   1 -13  -2 70463.8 2232.67   5
   1 -13  -2 71616.5 2256.31  15
  -1 -13   2 69520.8 2042.60  15
  -1 -13   2 60988.0 2324.40  16
  -1  13   2 72247.4 2155.95   4
   1 -13  -2 66856.3 2139.11   2
  -1  13   2 71372.6 2008.87  12
  -1 -13   2 69826.8 1856.39   5
  -1 -13   2 69040.6 2241.00   2
  -1  13   2 61154.4 2325.31   8
   1  13  -2 68245.2 1946.73   5
  -1  13   2 66470.2 2194.53  13
   1  13  -2 64898.1 2419.72  13
   1  13  -1 252.114 318.583   4
   1  13  -1 231.898 394.154  13
   1 -13  -1 215.761 289.651  10
  -1 -13   1 355.213 259.264  15
  -1  13   1 88.7788 262.145  12
  -1 -13   1 400.924 356.547   2
   1  13  -1 215.478 185.209  18
   1  13  -1 342.136 175.506  11
   1  13  -1 162.189 159.619  19
  -1 -13   1 343.205 220.045   5
  -1  13   1 744.845 381.306  13
   1 -13  -1-84.5770 311.438  16
   1 -13  -1 281.342 310.224   5
   1 -13  -1 399.308 303.489   2
  -1  13   1 340.230 396.069   8
  -1 -13   1 594.021 370.968  10
  -1 -13   1 300.151 330.698  16
  -1 -13   1 241.495 215.571  11
   1 -13  -1 233.331 133.369   9
  -1  13   1 260.151 306.741   4
  -1  13   1 429.021 191.254   9
   1 -13  -1 331.297 328.510  15
   1  13   0 469.132 367.370  13
  -1 -13   0 751.615 250.154   5
  -1  13   0 1001.74 464.534  13
  -1  13   0-78.3872 378.205   4
  -1 -13   0 437.884 137.884  11
   1 -13   0 666.815 324.167   2
   1 -13   0 356.584 266.423   5
   1 -13   0 913.104 343.147  15
   1  13   0 1120.29 288.575   9
  -1 -13   0 470.509 337.239   2
   1 -13   0 515.972 314.149  10
  -1  13   0-15.0815 382.995  12
  -1 -13   0 653.235 284.764  16
  -1  13   0 537.247 361.697   8
   1  13   0 860.283 331.593   4
  -1 -13   0 296.155 275.788  10
   1  13   0 416.842 136.468  18
  -1 -13   0 665.043 309.254  15
   1 -13   0 722.967 322.448  16
   1  13   1 3356.06 499.243  13
  -1  13  -1 4231.01 597.382   4
  -1  13  -1 3855.82 302.009   6
   1  13   1 3345.13 301.916  10
   1 -13   1 3396.98 490.671  10
  -1 -13  -1 3992.03 359.566  10
   1 -13   1 4001.02 454.655  11
   1  13   1 3169.38 406.610   4
  -1  13  -1 3220.63 425.353   8
   1 -13   1 3735.13 539.078  16
   1 -13   1 3318.06 189.503   1
   1  13   1 3841.05 429.753   9
   1  13   1 3083.00 300.918  16
  -1  13  -1 3523.69 577.093  12
  -1 -13  -1 3789.73 349.851  16
  -1 -13  -1 3694.23 474.543  15
  -1  13  -1 2893.70 547.704  13
  -1 -13  -1 4226.72 448.828   5
  -1  13  -2 17610.6 1207.17  12
  -1 -13  -2 22877.9 1113.30  15
  -1 -13  -2 22494.2 717.284  16
   1 -13   2 23047.0 1075.74  11
  -1  13  -2 20905.5 938.817   6
  -1 -13  -2 21710.5 709.448  10
   1  13   2 20885.3 1185.93   8
   1  13   2 23232.2 920.807   4
   1  13   2 21835.8 1079.27  13
   1  13   2 21006.0 1029.81   9
   1 -13   2 23345.7 1231.77  16
  -1  13  -2 21769.7 1252.97   4
   1 -13   2 24210.2 1234.39  10
  -1  13  -2 22689.9 916.764   8
  -1 -13  -2 22247.5 1068.08   5
  -1  13  -2 15982.9 1154.95  13
   1 -13   3 592.716 434.323  11
   1 -13   3-202.208 406.232  19
  -1 -13  -3-332.798 322.912   3
  -1  13  -3 653.576 520.222   4
  -1 -13  -3-69.0501 91.4703  11
   1 -13   3 199.561 461.520  10
   1  13   3-306.203 461.027   8
[truncated: 11,455,365 more chars]
