# Supplementary material for: Crystal structures of five gold(I) complexes with methyl­piperidine ligands
Source: Acta Crystallogr E Crystallogr Commun. 2023 Jan 19;80(Pt 2):157–65. doi: 10.1107/S2056989023010940 (PMC10848987; doi:10.1107/S2056989023010940)
Supplement: Supplementary file 2 [file e-80-00157-1sup2.hkl]

data_1                                                                          
_shelx_title ' Gera in P2(1)/n'                                                 
_shelx_refln_list_code          4                                               
_shelx_F_calc_maximum      329.90                                               
_exptl_crystal_F_000       832.00                                               
_reflns_d_resolution_high  0.7101                                               
                                                                                
loop_                                                                           
 _space_group_symop_operation_xyz                                               
 'x, y, z'                                                                      
 '-x+1/2, y+1/2, -z+1/2'                                                        
 '-x, -y, -z'                                                                   
 'x-1/2, -y-1/2, z-1/2'                                                         
                                                                                
_cell_length_a     6.4068                                                       
_cell_length_b    25.2542                                                       
_cell_length_c     9.3395                                                       
_cell_angle_alpha  90.000                                                       
_cell_angle_beta  103.946                                                       
_cell_angle_gamma  90.000                                                       
                                                                                
_shelx_F_squared_multiplier     1.000                                           
                                                                                
loop_                                                                           
 _refln_index_h                                                                 
 _refln_index_k                                                                 
 _refln_index_l                                                                 
 _refln_F_squared_calc                                                          
 _refln_F_squared_meas                                                          
 _refln_F_squared_sigma                                                         
 _refln_observed_status                                                         
   2   0   0      67552.62      69825.66       765.91 o                         
   4   0   0      20034.78      20378.97       397.75 o                         
   6   0   0      15742.32      14956.04       478.95 o                         
   8   0   0         14.60        -67.67       202.52 o                         
   1   1   0       6069.45       6138.39        64.74 o                         
   2   1   0        789.67        843.33        52.33 o                         
   3   1   0      20096.94      21187.04       265.48 o                         
   4   1   0       1775.65       1826.64        95.95 o                         
   5   1   0      17654.09      17364.34       284.29 o                         
   6   1   0       3655.31       3447.17       159.13 o                         
   7   1   0       8284.35       8055.95       280.70 o                         
   8   1   0       1537.83       1569.05       166.61 o                         
   1   2   0      65975.96      68074.26       400.20 o                         
   2   2   0      22676.78      23630.00       219.27 o                         
   3   2   0      40610.39      41635.41       422.37 o                         
   4   2   0       4977.67       5063.07       136.08 o                         
   5   2   0       6580.16       6603.36       171.46 o                         
   6   2   0       1032.29       1016.56       120.32 o                         
   7   2   0       1696.29       1933.61       171.82 o                         
   8   2   0         12.24        327.87       141.86 o                         
   1   3   0         34.91         86.71        23.80 o                         
   2   3   0      21056.21      22206.20       226.42 o                         
   3   3   0        647.94        794.23        70.57 o                         
   4   3   0       9884.66       9715.45       190.89 o                         
   5   3   0        303.26        404.22        89.22 o                         
   6   3   0      16513.00      16072.40       326.14 o                         
   7   3   0         23.57          0.12       130.15 o                         
   8   3   0      12625.44      12628.61       336.28 o                         
   0   4   0      23562.56      22770.42       236.91 o                         
   1   4   0      45597.25      46225.25       246.85 o                         
   2   4   0      15730.32      16233.84       182.77 o                         
   3   4   0      53318.33      54913.50       520.43 o                         
   4   4   0       4025.64       4276.10       138.93 o                         
   5   4   0       5660.32       5916.12       159.88 o                         
   6   4   0       1684.56       1615.07       135.34 o                         
   7   4   0        918.34        832.33       137.31 o                         
   8   4   0        181.05        239.35       147.73 o                         
   1   5   0         83.97        101.48        28.65 o                         
   2   5   0       5226.77       5270.87        91.70 o                         
   3   5   0      13620.07      14315.64       246.71 o                         
   4   5   0       4170.79       4258.53       126.79 o                         
   5   5   0      13317.56      13270.51       243.22 o                         
   6   5   0       7086.46       7135.54       215.95 o                         
   7   5   0       6119.11       6106.82       234.52 o                         
   8   5   0       3617.42       3448.05       224.77 o                         
   0   6   0     108836.22     108115.77       877.63 o                         
   1   6   0       2082.51       2109.23        39.07 o                         
   2   6   0      47637.16      48353.33       345.88 o                         
   3   6   0       1625.48       1644.32        96.11 o                         
   4   6   0      17394.69      17331.08       297.82 o                         
   5   6   0         93.48        183.82       115.38 o                         
   6   6   0       6636.88       6693.39       190.48 o                         
   7   6   0         92.12        226.84       109.04 o                         
   8   6   0        104.57        345.00       131.49 o                         
   1   7   0        410.49        461.79        35.25 o                         
   2   7   0       2670.68       2894.75        67.59 o                         
   3   7   0      14311.29      13940.58       211.67 o                         
   4   7   0        615.92        683.50        93.53 o                         
   5   7   0      20788.78      20622.29       322.76 o                         
   6   7   0       3065.12       3054.73       144.43 o                         
   7   7   0       7215.00       6905.68       225.82 o                         
   8   7   0       2040.26       1952.94       189.52 o                         
   0   8   0      33589.71      33489.28       279.82 o                         
   1   8   0      38805.21      38481.30       239.89 o                         
   2   8   0      14529.60      14803.62       158.85 o                         
   3   8   0      29295.96      28789.63       311.30 o                         
   4   8   0       5894.89       5810.64       158.92 o                         
   5   8   0       7623.60       7728.26       199.23 o                         
   6   8   0       2535.54       2613.42       134.01 o                         
   7   8   0        870.19        808.54       129.40 o                         
   8   8   0          6.73        383.86       182.73 o                         
   1   9   0        461.36        545.97        36.86 o                         
   2   9   0       6588.93       6295.73       101.52 o                         
   3   9   0        882.51       1080.93        62.75 o                         
   4   9   0      10543.01      10452.54       207.07 o                         
   5   9   0       1582.25       1674.34       134.92 o                         
   6   9   0      17218.01      16924.18       282.27 o                         
   7   9   0        400.25        422.66       121.14 o                         
   8   9   0      12067.96      11750.82       378.05 o                         
   0  10   0       5634.81       5252.32       125.52 o                         
   1  10   0      21505.83      20258.08       183.02 o                         
   2  10   0       3297.86       3026.62        67.94 o                         
   3  10   0      36537.74      36177.87       356.23 o                         
   4  10   0       1218.38       1389.49       127.45 o                         
   5  10   0       4712.77       4752.64       152.62 o                         
   6  10   0        487.62        705.11       110.33 o                         
   7  10   0       1617.44       1622.39       152.55 o                         
   8  10   0        162.39         74.17       185.64 o                         
   1  11   0        874.22        788.41        47.20 o                         
   2  11   0       3442.54       3269.00        76.24 o                         
   3  11   0       8493.25       8294.32       141.74 o                         
   4  11   0       1136.34       1380.13       105.70 o                         
   5  11   0       9907.35      10319.51       217.94 o                         
   6  11   0       7970.04       7982.21       229.38 o                         
   7  11   0       6168.29       6199.25       240.12 o                         
   8  11   0       5070.13       5437.54       437.44 o                         
   0  12   0      73588.80      74673.45       710.56 o                         
   1  12   0        594.30        555.19        51.50 o                         
   2  12   0      19554.62      18311.39       173.54 o                         
   3  12   0        477.88        453.80        53.86 o                         
   4  12   0       9207.48       9277.65       188.97 o                         
   5  12   0       1320.95       1496.87       109.60 o                         
   6  12   0       6678.57       6950.34       215.54 o                         
   7  12   0         21.44        307.81       134.13 o                         
   8  12   0         10.46         16.55       360.46 o                         
   1  13   0        410.60        478.19        51.59 o                         
   2  13   0        310.88        223.74        34.56 o                         
   3  13   0       9194.57       9055.63       135.06 o                         
   4  13   0       5388.83       5396.39       148.56 o                         
   5  13   0      14957.84      14914.18       272.86 o                         
   6  13   0       2010.69       2455.19       183.04 o                         
   7  13   0       8481.16       8829.79       298.67 o                         
   8  13   0        979.32       1140.81       327.34 o                         
   0  14   0      31868.71      31158.05       358.02 o                         
   1  14   0      22257.68      20804.49       309.83 o                         
   2  14   0      17130.19      17313.61       209.42 o                         
   3  14   0      13690.02      13333.74       179.47 o                         
   4  14   0      10296.11      10040.49       195.85 o                         
   5  14   0       3606.68       3962.63       158.65 o                         
   6  14   0       3497.22       3638.70       174.99 o                         
   7  14   0        254.36        448.20       145.83 o                         
   8  14   0         28.44        237.97       568.99 o                         
   1  15   0        577.55        562.38        48.13 o                         
   2  15   0       9839.74      10061.72       162.00 o                         
   3  15   0        255.27        228.43        37.88 o                         
   4  15   0       5471.22       5209.76       164.90 o                         
   5  15   0       1076.73       1061.82       123.61 o                         
   6  15   0      12121.37      12006.15       291.32 o                         
   7  15   0        329.09        239.38       133.17 o                         
   0  16   0       3172.32       3028.94       118.39 o                         
   1  16   0      25003.39      22406.96       467.58 o                         
   2  16   0       3242.61       3229.86       111.44 o                         
   3  16   0      32637.88      32569.36       361.98 o                         
   4  16   0        692.52        600.80        98.73 o                         
   5  16   0       3580.10       3638.26       174.27 o                         
   6  16   0        165.73        282.17       124.59 o                         
   7  16   0        466.72        730.18       162.05 o                         
   1  17   0        964.26        854.77        51.56 o                         
   2  17   0       2073.78       2097.65        96.84 o                         
   3  17   0       5966.67       5755.14       151.98 o                         
   4  17   0       3290.97       3332.51       165.78 o                         
   5  17   0       3991.09       4142.13       194.32 o                         
   6  17   0       5521.33       5934.81       264.52 o                         
   7  17   0       3745.00       3962.57       216.27 o                         
   0  18   0      46070.38      46421.23       503.51 o                         
   1  18   0        985.06        785.72        55.29 o                         
   2  18   0      23327.08      23605.70       278.82 o                         
   3  18   0       2399.73       2344.77       109.99 o                         
   4  18   0       9123.29       9121.39       237.40 o                         
   5  18   0         22.20         11.44       120.04 o                         
   6  18   0       4125.62       4327.17       237.88 o                         
   7  18   0         87.76        559.63       142.43 o                         
   1  19   0         92.40        103.55        62.38 o                         
   2  19   0        357.61        432.32        80.14 o                         
   3  19   0       6303.93       6370.39       174.24 o                         
   4  19   0        682.44        551.43       104.99 o                         
   5  19   0      13474.57      13502.62       336.95 o                         
   6  19   0        600.02        713.79       148.73 o                         
   7  19   0       5832.31       6107.65       394.45 o                         
   0  20   0      24677.58      25663.65       382.17 o                         
   1  20   0      15084.58      14608.60       197.72 o                         
   2  20   0       8579.69       8487.54       170.67 o                         
   3  20   0       7463.16       7644.74       190.08 o                         
   4  20   0       4973.45       5063.48       222.24 o                         
   5  20   0       3167.80       3300.23       181.12 o                         
   6  20   0       2169.39       2264.31       177.59 o                         
   7  20   0        199.53        583.52       388.36 o                         
   1  21   0        216.29        333.05        71.14 o                         
   2  21   0       3494.36       3523.69       120.54 o                         
   3  21   0        952.44       1183.84       108.51 o                         
   4  21   0       6410.39       6325.40       195.51 o                         
   5  21   0       1826.23       1836.25       147.82 o                         
   6  21   0       9634.60       9899.88       314.98 o                         
   7  21   0        206.79        554.64       774.47 o                         
   0  22   0       2382.77       2529.35       124.30 o                         
   1  22   0      23953.84      23288.59       269.21 o                         
   2  22   0       1312.31       1331.47       125.36 o                         
   3  22   0      25008.14      25196.48       358.89 o                         
   4  22   0        650.82        722.08       112.74 o                         
   5  22   0       3758.70       3760.45       216.33 o                         
   6  22   0        699.00        828.34       155.11 o                         
   1  23   0        108.80        318.70        74.02 o                         
   2  23   0       4444.35       4272.24       142.63 o                         
   3  23   0       1253.06       1552.23       132.96 o                         
   4  23   0       2364.18       2440.88       168.28 o                         
   5  23   0       2149.62       2597.21       251.27 o                         
   6  23   0       5940.73       6065.46       296.83 o                         
   0  24   0      16452.37      16330.55       344.73 o                         
   1  24   0       1523.23       1470.85        88.40 o                         
   2  24   0      16613.20      16491.17       265.56 o                         
   3  24   0       1095.04       1054.58       119.58 o                         
   4  24   0       8124.43       8077.97       252.90 o                         
   5  24   0         79.87        283.35       180.40 o                         
   6  24   0       2168.81       2968.51       557.23 o                         
   1  25   0         25.75         34.06        76.39 o                         
   2  25   0        336.34        438.57        91.20 o                         
   3  25   0       4223.54       4123.68       171.22 o                         
   4  25   0        490.20        541.77       124.42 o                         
   5  25   0       8894.10       8863.55       367.60 o                         
   6  25   0         10.70       -213.23       298.79 o                         
   0  26   0      12101.58      12580.36       311.28 o                         
   1  26   0       6935.25       7051.45       167.93 o                         
   2  26   0       4802.41       4830.62       181.18 o                         
   3  26   0       6302.07       6429.73       214.65 o                         
   4  26   0       3529.74       3474.53       188.92 o                         
   5  26   0       3210.29       3239.64       247.42 o                         
   1  27   0         23.10        233.02        89.17 o                         
   2  27   0       1878.58       1835.19       127.08 o                         
   3  27   0        642.39        806.83       123.04 o                         
   4  27   0       3602.37       3415.00       203.01 o                         
   5  27   0       1985.43       2326.49       233.89 o                         
   0  28   0         19.07         67.04       129.95 o                         
   1  28   0      12377.69      12417.39       261.16 o                         
   2  28   0        191.22        284.26       117.30 o                         
   3  28   0      13100.36      13208.02       320.72 o                         
   4  28   0        116.48         90.48       133.74 o                         
   5  28   0       3190.36       2706.76       313.60 o                         
   1  29   0        578.07        869.61       106.77 o                         
   2  29   0       1576.85       1641.19       146.53 o                         
   3  29   0        601.67        797.47       138.04 o                         
   4  29   0       2135.54       2408.82       208.85 o                         
   5  29   0       1029.01        967.36       305.91 o                         
   0  30   0      12097.75      11919.58       317.97 o                         
   1  30   0       1624.83       1691.24       139.05 o                         
   2  30   0       7821.47       7916.14       254.62 o                         
   3  30   0       1945.53       2011.41       179.96 o                         
   4  30   0       4582.13       4368.50       335.28 o                         
   1  31   0         54.25        222.31       110.00 o                         
   2  31   0        175.14        485.80       132.96 o                         
   3  31   0       1765.92       1646.66       187.06 o                         
   4  31   0        229.17        234.99       250.05 o                         
   0  32   0       9637.82       9604.84       378.21 o                         
   1  32   0       3394.09       3550.67       189.84 o                         
   2  32   0       4032.85       4595.06       220.87 o                         
   3  32   0       1895.39       1708.41       197.03 o                         
   1  33   0         48.47        258.18       159.74 o                         
   2  33   0        880.79        894.67       168.26 o                         
   3  33   0        312.64        832.39       246.49 o                         
   0  34   0         19.16       -209.53       209.53 o                         
   1  34   0       7907.35       7727.41       365.00 o                         
   2  34   0         12.91        -58.30       208.88 o                         
   1  35   0        267.37        298.58       203.66 o                         
  -7   0   1      17296.07      16511.04       499.94 o                         
  -5   0   1      31764.55      30575.87       551.79 o                         
  -3   0   1      24588.55      24882.14       473.60 o                         
  -1   0   1      46957.79      49535.73       401.40 o                         
   1   0   1       9898.15      10824.54       118.77 o                         
   3   0   1        925.94       1121.06       101.92 o                         
   5   0   1       1635.27       1679.53       164.70 o                         
   7   0   1       6707.04       6688.61       384.67 o                         
  -8   1   1       1288.60       1304.66       154.86 o                         
  -7   1   1        213.98        147.46       132.02 o                         
  -6   1   1         47.57        168.20       117.06 o                         
  -5   1   1        614.12        679.15        97.14 o                         
  -4   1   1        214.69        360.11        85.34 o                         
  -3   1   1       3106.31       3088.18       118.43 o                         
  -2   1   1      28942.05      31094.71       295.87 o                         
  -1   1   1      18190.10      18571.45       116.77 o                         
   0   1   1      43521.95      44339.18       307.78 o                         
   1   1   1      35722.42      38328.43       190.89 o                         
   2   1   1      26322.65      26533.01       225.95 o                         
   3   1   1      19100.32      20002.28       239.10 o                         
   4   1   1      45840.07      46328.54       459.08 o                         
   5   1   1       7489.61       6928.73       179.19 o                         
   6   1   1       9644.63       9766.83       254.46 o                         
   7   1   1       3064.78       3278.89       186.26 o                         
   8   1   1       1234.26       1572.26       126.32 o                         
  -8   2   1       9476.73       9554.41       294.24 o                         
  -7   2   1       4380.44       4178.32       201.76 o                         
  -6   2   1      11215.60      10864.51       249.78 o                         
  -5   2   1      11816.66      10885.05       230.57 o                         
  -4   2   1      28538.08      27831.68       360.86 o                         
  -3   2   1      10717.62      10826.27       196.93 o                         
  -2   2   1      50933.50      53607.87       415.44 o                         
  -1   2   1       6664.93       7080.81        61.00 o                         
   0   2   1      14446.77      14183.74       103.30 o                         
   1   2   1      12790.19      14080.71        90.53 o                         
   2   2   1      15347.61      16491.31       168.62 o                         
   3   2   1        525.57        635.04        68.10 o                         
   4   2   1        225.94        216.50        77.11 o                         
   5   2   1       1176.04       1048.63       101.66 o                         
   6   2   1       6408.17       6317.55       211.20 o                         
   7   2   1       1349.70       1387.71       149.85 o                         
   8   2   1       2184.97       2371.29       143.91 o                         
  -8   3   1          6.16        580.35       188.96 o                         
  -7   3   1       2647.23       2552.36       170.23 o                         
  -6   3   1         87.04        203.01       102.31 o                         
  -5   3   1        672.03        761.36       101.42 o                         
  -4   3   1        482.92        498.30        77.16 o                         
  -3   3   1       6519.10       6141.08       155.89 o                         
  -2   3   1        257.61        270.89        50.92 o                         
  -1   3   1      15742.61      15780.24       111.30 o                         
   0   3   1       2868.39       2971.34        35.88 o                         
   1   3   1     108292.88     114017.71       509.01 o                         
   2   3   1         48.60         37.99        40.97 o                         
   3   3   1      58606.74      60073.69       540.76 o                         
   4   3   1        335.43        296.23        80.15 o                         
   5   3   1      21558.99      21447.64       317.23 o                         
   6   3   1        208.57        161.65       101.46 o                         
   7   3   1      13020.87      12875.98       316.34 o                         
   8   3   1          4.62        516.84       192.38 o                         
  -8   4   1      10240.21      10013.24       316.44 o                         
  -7   4   1       2335.10       2117.78       160.77 o                         
  -6   4   1      13462.12      13072.11       278.80 o                         
  -5   4   1       8302.25       8059.62       174.10 o                         
  -4   4   1      27923.74      26903.16       443.86 o                         
  -3   4   1       1564.07       1447.20        90.62 o                         
  -2   4   1      55984.68      57963.96       439.78 o                         
  -1   4   1        128.22        200.96        26.34 o                         
   0   4   1      31222.89      30759.86       152.00 o                         
   1   4   1       4204.49       4409.01        57.86 o                         
   2   4   1       3176.63       3316.44        67.85 o                         
   3   4   1        431.30        603.30        65.49 o                         
   4   4   1        616.88        735.82        86.08 o                         
   5   4   1        449.39        417.78        88.51 o                         
   6   4   1       6099.33       6205.60       195.72 o                         
   7   4   1        966.56       1086.87       138.25 o                         
   8   4   1       5106.82       5056.33       201.24 o                         
  -8   5   1       1236.09       1169.84       169.43 o                         
  -7   5   1       2359.81       2237.16       171.33 o                         
  -6   5   1        139.69        290.41       104.39 o                         
  -5   5   1        247.37        433.27       112.82 o                         
  -4   5   1       2569.86       2776.14       127.49 o                         
  -3   5   1       1297.53       1144.10        78.79 o                         
  -2   5   1      31596.98      32820.09       304.32 o                         
  -1   5   1        352.55        475.30        28.83 o                         
   0   5   1      15476.08      15307.36       108.85 o                         
   1   5   1      28474.52      29063.29       180.63 o                         
   2   5   1      32879.37      33645.22       267.67 o                         
   3   5   1      12569.00      12868.89       176.79 o                         
   4   5   1      34359.09      34730.46       381.46 o                         
   5   5   1       4081.43       4308.65       142.67 o                         
   6   5   1       8021.55       8267.64       236.19 o                         
   7   5   1       2975.12       3265.14       180.66 o                         
   8   5   1       2239.98       2993.33       266.85 o                         
  -8   6   1         15.38         27.14       152.00 o                         
  -7   6   1      19009.57      18770.62       415.30 o                         
  -6   6   1         50.51        -37.35        98.22 o                         
  -5   6   1      42041.42      41729.40       487.44 o                         
  -4   6   1        774.39        538.16        86.26 o                         
  -3   6   1      23738.79      24051.46       293.72 o                         
  -2   6   1       3608.66       3950.19        82.34 o                         
  -1   6   1      41017.05      41704.68       215.71 o                         
   0   6   1       2714.47       2712.77        39.54 o                         
   1   6   1      12665.72      12656.73       153.28 o                         
   2   6   1        829.05        843.98        46.35 o                         
   3   6   1        711.03        711.25        68.52 o                         
   4   6   1          1.16        220.15       123.07 o                         
   5   6   1        989.34       1232.12       112.46 o                         
   6   6   1        164.01        265.88       100.55 o                         
   7   6   1       5796.01       5595.36       200.49 o                         
   8   6   1         22.42        260.99       170.92 o                         
  -8   7   1       1277.09       1534.91       184.79 o                         
  -7   7   1        423.06        645.18       137.88 o                         
  -6   7   1          2.83        127.51        98.96 o                         
  -5   7   1       1783.78       1887.10       130.40 o                         
  -4   7   1       3553.34       3531.20       133.28 o                         
  -3   7   1       3837.72       4055.75       122.81 o                         
  -2   7   1      31668.82      32233.93       286.14 o                         
  -1   7   1       5544.88       5583.98        64.67 o                         
   0   7   1      39897.59      39834.05       245.03 o                         
   1   7   1      15261.37      15286.02       123.50 o                         
   2   7   1      36331.15      37288.96       293.31 o                         
   3   7   1       9011.35       8954.53       157.24 o                         
   4   7   1      34162.78      34763.50       398.19 o                         
   5   7   1       4049.43       4225.06       148.32 o                         
   6   7   1       9873.86      10347.24       231.96 o                         
   7   7   1       1491.99       1825.49       134.89 o                         
   8   7   1       2341.76       2508.00       183.22 o                         
  -8   8   1       8040.55       8169.89       329.22 o                         
  -7   8   1       6109.20       6167.38       246.75 o                         
  -6   8   1      12574.05      12209.73       274.21 o                         
  -5   8   1      22887.16      23609.23       359.55 o                         
  -4   8   1      17380.70      17680.99       277.05 o                         
  -3   8   1       7570.68       7595.75       162.71 o                         
  -2   8   1      29476.89      30628.40       259.43 o                         
  -1   8   1      13172.50      13039.36       100.83 o                         
   0   8   1       5593.12       5603.16        64.87 o                         
   1   8   1      11443.62      11644.76       112.05 o                         
   2   8   1       1420.56       1544.30        50.35 o                         
   3   8   1       1629.09       1806.87        84.86 o                         
   4   8   1         67.62        142.66        91.53 o                         
   5   8   1        252.26        440.21        95.59 o                         
   6   8   1       3606.92       3788.93       149.78 o                         
   7   8   1       1586.00       1939.34       155.17 o                         
   8   8   1       2474.44       2851.61       209.00 o                         
  -8   9   1         25.23        367.45       323.18 o                         
  -7   9   1       1265.86       1150.85       161.10 o                         
  -6   9   1          3.56         74.30       100.73 o                         
  -5   9   1       1284.39       1321.12       119.05 o                         
  -4   9   1        496.76        578.17        94.96 o                         
  -3   9   1       9797.04       9882.97       186.43 o                         
  -2   9   1         31.22         92.67        39.61 o                         
  -1   9   1      19109.25      18922.51       136.02 o                         
   0   9   1        807.80        864.67        38.13 o                         
   1   9   1      63548.43      61758.73       391.44 o                         
   2   9   1        190.54        209.27        29.55 o                         
   3   9   1      33609.55      33223.84       340.57 o                         
   4   9   1         22.75        134.10        84.07 o                         
   5   9   1      13666.37      13581.75       234.74 o                         
   6   9   1        103.54        149.50        98.23 o                         
   7   9   1      11165.10      11294.81       284.19 o                         
   8   9   1          2.11        402.47       168.77 o                         
  -8  10   1      10678.26      10644.28       385.29 o                         
  -7  10   1       2206.63       2362.39       162.83 o                         
  -6  10   1      12695.01      12663.35       280.61 o                         
  -5  10   1       6651.96       6699.98       191.17 o                         
  -4  10   1      40513.02      40434.08       466.04 o                         
  -3  10   1       3829.04       3767.97       115.39 o                         
  -2  10   1      34593.75      34734.11       262.46 o                         
  -1  10   1       2723.84       2681.51        56.88 o                         
   0  10   1       4442.69       4314.96        69.28 o                         
   1  10   1       6521.14       6547.33       101.34 o                         
   2  10   1       5862.12       5997.19        95.92 o                         
   3  10   1         61.24         50.08        55.14 o                         
   4  10   1       1533.12       1696.53       107.31 o                         
   5  10   1        758.55        943.50       116.33 o                         
   6  10   1       6517.50       6738.96       195.31 o                         
   7  10   1        695.39       1090.32       125.16 o                         
   8  10   1       3308.09       3680.43       524.04 o                         
  -8  11   1        846.50       1085.96       219.05 o                         
  -7  11   1       1574.20       1908.71       152.06 o                         
  -6  11   1          6.24        194.78        98.23 o                         
  -5  11   1         64.96        205.88        95.71 o                         
  -4  11   1       1275.94       1492.24       132.55 o                         
  -3  11   1       3112.25       2836.69       113.24 o                         
  -2  11   1      15383.81      15468.41       150.27 o                         
  -1  11   1       9550.09       9560.51       106.88 o                         
   0  11   1      26446.04      26485.06       201.63 o                         
   1  11   1      21065.11      19666.51       190.44 o                         
   2  11   1      20359.47      20195.28       199.41 o                         
   3  11   1      12204.81      11897.31       152.75 o                         
   4  11   1      20794.20      20634.87       280.70 o                         
   5  11   1       6623.48       6630.09       169.76 o                         
   6  11   1       9537.27      10057.47       251.42 o                         
   7  11   1       4296.08       4198.61       180.16 o                         
   8  11   1       2005.22       2270.83       688.01 o                         
  -8  12   1        629.80        -31.61       361.05 o                         
  -7  12   1      15518.09      15612.77       415.54 o                         
  -6  12   1        209.36        313.51       118.21 o                         
  -5  12   1      31977.13      32117.67       419.63 o                         
  -4  12   1        674.77        670.01        90.48 o                         
  -3  12   1      23924.15      23667.36       269.16 o                         
  -2  12   1       9121.52       9653.08       116.19 o                         
  -1  12   1      22540.68      21337.65       177.74 o                         
   0  12   1         85.72        211.33        48.16 o                         
   1  12   1       6029.55       5634.70        90.14 o                         
   2  12   1          1.12        -27.30        55.70 o                         
   3  12   1        255.28        279.73        60.38 o                         
   4  12   1       1083.42       1303.75        87.23 o                         
   5  12   1       1980.86       2130.32       123.73 o                         
   6  12   1        553.21        526.06       123.61 o                         
   7  12   1       6176.66       6497.91       241.30 o                         
  -8  13   1       1062.99       1895.02       497.13 o                         
  -7  13   1          1.70        119.09       186.43 o                         
  -6  13   1          7.04        253.39       119.83 o                         
  -5  13   1        109.87        193.79        81.54 o                         
  -4  13   1        891.88       1072.06       120.33 o                         
  -3  13   1        259.64        220.00        61.53 o                         
  -2  13   1      30773.74      30978.50       241.00 o                         
  -1  13   1        363.73        247.53        44.16 o                         
   0  13   1      30654.81      30792.18       237.69 o                         
   1  13   1       3261.96       3040.61        75.20 o                         
   2  13   1      18529.28      17877.51       192.73 o                         
   3  13   1       3342.53       3355.99       107.52 o                         
   4  13   1      34607.22      34166.79       360.29 o                         
   5  13   1        679.29        851.54       124.02 o                         
   6  13   1       7972.46       8087.76       230.25 o                         
   7  13   1        613.72        729.48       125.02 o                         
  -8  14   1       5992.75       4666.91       505.90 o                         
  -7  14   1       4619.18       4639.47       230.66 o                         
  -6  14   1       9209.82       9057.90       262.30 o                         
  -5  14   1       9901.87      10106.90       226.15 o                         
  -4  14   1      11889.95      12058.82       219.73 o                         
  -3  14   1       8551.63       8376.42       143.83 o                         
  -2  14   1      20040.90      19991.79       185.25 o                         
  -1  14   1       7708.82       7067.50       130.36 o                         
   0  14   1       6856.26       7141.83       105.28 o                         
   1  14   1       1218.38       1079.60        53.21 o                         
   2  14   1        239.94        181.37        46.96 o                         
   3  14   1        403.69        494.65        76.79 o                         
   4  14   1        176.71        190.10        90.51 o                         
   5  14   1        111.10        129.37       109.93 o                         
   6  14   1       3690.99       3900.49       167.79 o                         
   7  14   1       1096.64       1263.89       146.18 o                         
  -8  15   1         36.20        338.39       276.51 o                         
  -7  15   1       1041.56       1323.41       166.36 o                         
  -6  15   1         28.34         63.92       127.89 o                         
  -5  15   1       2058.10       2365.37       128.37 o                         
  -4  15   1         46.82         73.79        76.78 o                         
  -3  15   1       8431.52       8290.71       140.97 o                         
  -2  15   1       4184.31       4284.16        85.23 o                         
  -1  15   1      18904.03      17100.14       322.92 o                         
   0  15   1       2884.30       2991.74        75.50 o                         
   1  15   1      57947.87      54688.07       793.52 o                         
   2  15   1        611.26        561.45        66.23 o                         
   3  15   1      31186.56      31199.65       321.44 o                         
   4  15   1       1198.74       1284.47       101.04 o                         
   5  15   1      16420.68      16523.32       322.47 o                         
   6  15   1        257.70        495.70       129.89 o                         
   7  15   1       8294.30       8802.69       295.19 o                         
  -7  16   1        814.50       1037.65       155.54 o                         
  -6  16   1       8936.77       9068.87       291.76 o                         
  -5  16   1       1021.99       1109.40       110.08 o                         
  -4  16   1      23635.39      23971.44       367.02 o                         
  -3  16   1       3343.55       3374.73       114.49 o                         
  -2  16   1      25306.98      24720.73       226.14 o                         
  -1  16   1       1974.39       1908.05        69.97 o                         
   0  16   1       6697.17       6672.33       112.89 o                         
   1  16   1       1590.78       1623.20        66.43 o                         
   2  16   1       2001.07       1939.19        95.53 o                         
   3  16   1        575.14        642.92       103.76 o                         
   4  16   1        419.23        349.11       101.33 o                         
   5  16   1        550.02        623.79       117.65 o                         
   6  16   1       3802.53       3988.28       205.70 o                         
   7  16   1        555.83        954.22       151.18 o                         
  -7  17   1       1193.57       1342.14       168.28 o                         
  -6  17   1         40.90        135.81       129.94 o                         
  -5  17   1        181.87        317.21       116.34 o                         
  -4  17   1        351.60        413.13        86.99 o                         
  -3  17   1       4451.59       4570.14       132.95 o                         
  -2  17   1       9785.33       9724.43       141.91 o                         
  -1  17   1       6485.14       5934.49       158.28 o                         
   0  17   1      10687.82      10831.97       145.69 o                         
   1  17   1      27812.39      25562.19       337.90 o                         
   2  17   1      16486.51      15485.36       212.31 o                         
   3  17   1      14564.85      14512.83       239.33 o                         
   4  17   1      18169.06      17826.63       322.12 o                         
   5  17   1       5749.07       5551.36       201.50 o                         
   6  17   1       5224.75       5588.63       201.31 o                         
   7  17   1       6129.33       6184.09       305.53 o                         
  -7  18   1       7236.36       7653.01       298.05 o                         
  -6  18   1        284.77        520.19       134.02 o                         
  -5  18   1      15961.30      15827.06       356.85 o                         
  -4  18   1       1639.82       1659.08       101.94 o                         
  -3  18   1      14733.13      14756.39       228.82 o                         
  -2  18   1       1587.49       1492.83       102.37 o                         
  -1  18   1      15692.72      14485.48       236.76 o                         
   0  18   1         19.67        216.00        58.59 o                         
   1  18   1       5926.21       5647.18       110.58 o                         
   2  18   1        198.03        216.24        70.42 o                         
   3  18   1        168.26        240.82        86.63 o                         
   4  18   1         44.91        140.48       102.70 o                         
   5  18   1       1644.29       1704.04       139.07 o                         
   6  18   1        856.46        845.04       126.81 o                         
   7  18   1       4545.41       4653.44       351.60 o                         
  -7  19   1         77.40        139.49       173.32 o                         
  -6  19   1         29.20        190.01       131.33 o                         
  -5  19   1         29.29         16.44       112.51 o                         
  -4  19   1        323.27        310.23        96.86 o                         
  -3  19   1        183.42        280.15        81.16 o                         
  -2  19   1      11763.54      11591.19       212.69 o                         
  -1  19   1       2121.17       2141.10       108.83 o                         
   0  19   1      27558.37      27662.52       256.41 o                         
   1  19   1       1050.69        928.49        83.10 o                         
   2  19   1      22779.95      22536.13       394.33 o                         
   3  19   1       1817.15       1808.91       115.56 o                         
   4  19   1      25001.26      24481.06       357.70 o                         
   5  19   1       1093.83       1235.85       131.37 o                         
   6  19   1       9628.01       9805.50       290.10 o                         
   7  19   1         89.51        950.26       468.06 o                         
  -7  20   1       3772.73       3418.61       393.23 o                         
  -6  20   1       4910.13       5121.50       291.11 o                         
  -5  20   1      10373.37      10072.54       323.48 o                         
  -4  20   1       7334.54       7387.39       245.44 o                         
  -3  20   1       5019.23       5144.63       150.64 o                         
  -2  20   1       9977.39       9648.37       201.24 o                         
  -1  20   1      10828.24      10639.75       164.27 o                         
   0  20   1       2500.09       2638.94        88.31 o                         
   1  20   1       3013.23       2990.34       106.30 o                         
   2  20   1        513.59        437.36        88.68 o                         
   3  20   1        763.07        905.66       114.90 o                         
   4  20   1        156.45        160.35        99.04 o                         
   5  20   1        398.04        411.12       142.85 o                         
   6  20   1       1843.51       2029.03       292.66 o                         
   7  20   1       2088.26       2709.25       629.19 o                         
  -7  21   1        299.72        388.24       323.52 o                         
  -6  21   1        113.88         87.75       138.78 o                         
  -5  21   1        687.46        798.65       147.31 o                         
  -4  21   1         34.40        -15.81       120.68 o                         
  -3  21   1       3798.49       3798.29       156.98 o                         
  -2  21   1       2769.14       2975.89       138.89 o                         
  -1  21   1      14623.98      14849.76       189.15 o                         
   0  21   1       3704.75       3795.20       100.04 o                         
   1  21   1      28881.08      28295.87       325.18 o                         
   2  21   1       2185.42       2050.57       106.88 o                         
   3  21   1      20175.96      19651.87       326.65 o                         
   4  21   1       3069.75       3368.05       154.00 o                         
   5  21   1      10110.45      10045.79       278.45 o                         
   6  21   1        620.86       1071.83       351.50 o                         
  -7  22   1        466.68       -173.22       418.44 o                         
  -6  22   1       6333.57       6511.60       276.70 o                         
  -5  22   1        681.84        349.32       207.18 o                         
  -4  22   1      16245.82      15928.38       340.37 o                         
  -3  22   1        511.21        526.16       104.22 o                         
  -2  22   1      15280.24      14929.38       276.32 o                         
  -1  22   1        249.09        323.97        69.09 o                         
   0  22   1       3879.08       3994.56       110.01 o                         
   1  22   1         50.25        304.97        83.85 o                         
   2  22   1       1906.65       1774.53       104.82 o                         
   3  22   1        460.45        689.76       107.72 o                         
   4  22   1        518.73        621.47       111.86 o                         
   5  22   1         45.37        345.39       129.42 o                         
   6  22   1       2762.52       3173.68       221.75 o                         
  -6  23   1         54.01        172.64       153.53 o                         
  -5  23   1        233.47        184.62       138.08 o                         
  -4  23   1       1128.01        936.33       128.34 o                         
  -3  23   1       2606.93       2735.78       142.84 o                         
  -2  23   1       4360.38       4420.02       153.27 o                         
  -1  23   1       4150.65       4301.02       121.78 o                         
   0  23   1       8879.47       8989.96       163.80 o                         
   1  23   1      16074.70      15976.79       243.09 o                         
   2  23   1      10089.30       9745.55       224.72 o                         
   3  23   1      10189.96       9984.76       262.37 o                         
   4  23   1       6782.02       6991.52       257.76 o                         
   5  23   1       4302.71       4578.06       238.04 o                         
   6  23   1       4965.61       4966.27       315.25 o                         
  -6  24   1        376.25        464.65       158.51 o                         
  -5  24   1      13764.57      14097.53       368.26 o                         
  -4  24   1       1412.30       1472.16       145.49 o                         
  -3  24   1      11836.95      11627.29       247.24 o                         
  -2  24   1       4476.89       4604.30       144.67 o                         
  -1  24   1       9066.91       9286.08       179.02 o                         
   0  24   1         22.31        242.01        74.53 o                         
   1  24   1       5174.67       5234.77       146.20 o                         
   2  24   1         69.59        197.92        97.32 o                         
   3  24   1         46.78        178.25       120.20 o                         
   4  24   1          6.60        153.46       128.53 o                         
   5  24   1        404.79        190.07       151.53 o                         
   6  24   1       1977.56       2539.26       432.23 o                         
  -6  25   1        263.35        677.11       243.88 o                         
  -5  25   1         57.49        355.83       160.54 o                         
  -4  25   1        341.37        463.66       144.71 o                         
  -3  25   1        402.42        499.55       102.54 o                         
  -2  25   1       9249.03       9352.13       197.39 o                         
  -1  25   1        644.87        789.71        84.85 o                         
   0  25   1      12161.04      12468.66       208.67 o                         
   1  25   1        458.67        437.01        81.61 o                         
   2  25   1      14859.06      14910.09       284.92 o                         
   3  25   1        329.02        457.54       118.44 o                         
   4  25   1      15958.76      16026.86       392.70 o                         
   5  25   1         96.67        196.12       193.47 o                         
  -6  26   1       3986.02       4576.66       617.37 o                         
  -5  26   1       7992.12       8069.37       309.67 o                         
  -4  26   1       3573.72       3690.99       204.46 o                         
  -3  26   1       6078.44       6184.14       211.80 o                         
  -2  26   1       3686.45       3926.43       155.67 o                         
  -1  26   1       9501.82       9402.25       194.93 o                         
   0  26   1       2162.22       2372.09       112.52 o                         
   1  26   1       1396.93       1517.22       130.79 o                         
   2  26   1         68.00         91.44        92.04 o                         
   3  26   1        326.55        605.85       110.10 o                         
   4  26   1          5.85        127.20       142.18 o                         
   5  26   1        276.37        548.54       186.82 o                         
  -5  27   1        308.28        372.45       166.98 o                         
  -4  27   1        214.92        386.12       138.91 o                         
  -3  27   1       2249.91       2242.55       153.96 o                         
  -2  27   1        868.36        908.04       105.89 o                         
  -1  27   1       5658.47       5994.81       162.71 o                         
   0  27   1       3182.23       3289.23       129.73 o                         
   1  27   1      11346.15      11925.20       269.57 o                         
   2  27   1        833.30        869.04       127.90 o                         
   3  27   1       7056.76       7122.88       227.49 o                         
   4  27   1       1769.04       1934.09       233.37 o                         
   5  27   1       4699.45       4604.57       336.83 o                         
  -5  28   1         29.03         12.15       216.29 o                         
  -4  28   1      13617.68      12680.43       377.29 o                         
  -3  28   1        833.95       1138.98       134.96 o                         
  -2  28   1      10453.71      10356.43       265.80 o                         
  -1  28   1         25.15         84.29        88.50 o                         
   0  28   1       1820.71       2084.11       123.25 o                         
   1  28   1         66.40        356.88       102.81 o                         
   2  28   1        771.55        611.26       111.18 o                         
   3  28   1        446.58        438.66       133.64 o                         
   4  28   1        129.72        246.23       137.31 o                         
   5  28   1         60.52       -328.99       328.99 o                         
  -5  29   1        103.07        556.58       410.81 o                         
  -4  29   1        301.98        412.15       153.51 o                         
  -3  29   1       2617.72       2481.31       189.17 o                         
  -2  29   1       1938.75       2082.88       155.63 o                         
  -1  29   1       4679.82       4864.50       160.35 o                         
   0  29   1       3575.23       3448.07       143.97 o                         
   1  29   1       9189.56       9089.43       253.09 o                         
   2  29   1       2944.83       3182.73       172.55 o                         
   3  29   1       5675.98       5914.75       260.66 o                         
   4  29   1       3079.14       2944.32       213.79 o                         
  -4  30   1       2804.42       2139.10       252.40 o                         
  -3  30   1       8429.95       8820.41       288.99 o                         
  -2  30   1       1887.01       2169.73       160.01 o                         
  -1  30   1       5072.10       5398.01       174.28 o                         
   0  30   1         29.68         44.86       102.80 o                         
   1  30   1       1902.66       2153.27       149.09 o                         
   2  30   1        386.60        491.93       139.31 o                         
   3  30   1         83.51        461.27       152.13 o                         
   4  30   1          4.35        -18.88       280.69 o                         
  -4  31   1         94.96        565.51       248.23 o                         
  -3  31   1         33.44         52.05       134.96 o                         
  -2  31   1       4939.31       5039.75       225.78 o                         
  -1  31   1        474.34        590.43       124.65 o                         
   0  31   1       8481.15       8917.31       244.62 o                         
   1  31   1          3.78         27.77       110.81 o                         
   2  31   1       6522.33       6559.36       265.29 o                         
   3  31   1        100.61        259.52       153.53 o                         
   4  31   1       7595.93       7535.94       577.60 o                         
  -3  32   1       4345.32       4502.74       335.55 o                         
  -2  32   1       2439.36       2621.54       178.02 o                         
  -1  32   1       4740.57       4463.70       207.46 o                         
   0  32   1       1314.69       1431.87       131.27 o                         
   1  32   1        679.55        555.20       127.48 o                         
   2  32   1        219.59        598.07       174.53 o                         
   3  32   1         52.26         67.67       210.22 o                         
  -3  33   1        849.16        888.66       234.33 o                         
  -2  33   1       1051.98       1545.60       249.99 o                         
  -1  33   1       4302.77       4577.35       237.73 o                         
   0  33   1       1334.58        994.24       135.67 o                         
   1  33   1       6251.37       6708.08       271.78 o                         
   2  33   1        804.01        934.90       238.31 o                         
   3  33   1       5211.28       5077.35       457.93 o                         
  -2  34   1       6638.25       7037.48       444.58 o                         
  -1  34   1          0.08         52.42       160.89 o                         
   0  34   1       1858.71       1804.32       184.57 o                         
   1  34   1         82.97        278.37       144.74 o                         
   2  34   1        215.41         97.89       183.19 o                         
  -1  35   1       2145.27       2014.31       307.39 o                         
   0  35   1       1186.97       1679.97       308.84 o                         
   1  35   1       6320.89       5550.57       783.89 o                         
  -8   0   2       4866.94       4467.47       335.53 o                         
  -6   0   2       8849.06       8704.19       331.45 o                         
  -4   0   2       2698.42       3006.74       273.79 o                         
  -2   0   2       4153.07       4442.25       108.30 o                         
   0   0   2      12287.21      12094.47       175.56 o                         
   2   0   2      37893.18      38287.52       377.40 o                         
   4   0   2      37708.77      38906.33       483.51 o                         
   6   0   2      19758.49      19092.84       400.88 o                         
   8   0   2      13402.22      12284.88       481.72 o                         
  -8   1   2        247.82        240.31       141.31 o                         
  -7   1   2       7257.11       7194.12       249.05 o                         
  -6   1   2       2466.23       2359.20       145.33 o                         
  -5   1   2      12926.98      12720.67       260.39 o                         
  -4   1   2      14235.57      14248.66       245.73 o                         
  -3   1   2      31802.62      32041.98       379.56 o                         
  -2   1   2       6807.90       6755.57        93.88 o                         
  -1   1   2      50676.62      53228.09       247.59 o                         
   0   1   2       3592.13       3482.87        40.52 o                         
   1   1   2      28040.22      28843.96       151.75 o                         
   2   1   2      15827.97      16932.98       151.58 o                         
   3   1   2      13664.41      14237.62       162.22 o                         
   4   1   2        552.56        759.68        97.44 o                         
   5   1   2       2408.08       2627.45       103.45 o                         
   6   1   2         15.39        319.29        83.10 o                         
   7   1   2        445.86        659.06       101.42 o                         
   8   1   2         12.94         64.88       136.46 o                         
  -8   2   2       1032.20       1047.53       158.38 o                         
  -7   2   2       5580.98       5521.32       224.84 o                         
  -6   2   2       4055.88       4452.67       189.23 o                         
  -5   2   2       3460.61       3445.23       146.00 o                         
  -4   2   2        401.37        396.32       102.71 o                         
  -3   2   2       1317.80       1275.10        81.65 o                         
  -2   2   2        775.90        813.00        45.05 o                         
  -1   2   2      26784.03      28429.30       153.08 o                         
   0   2   2       5795.00       6457.63        56.19 o                         
   1   2   2      21103.90      21458.39       132.38 o                         
   2   2   2      14752.53      15386.00       151.21 o                         
   3   2   2      17095.25      17493.46       188.73 o                         
   4   2   2       9461.62       9893.52       160.24 o                         
   5   2   2      26426.60      25827.28       295.42 o                         
   6   2   2       3013.88       3330.73       122.45 o                         
   7   2   2      10450.71      10190.40       224.78 o                         
   8   2   2       4580.63       4327.03       216.63 o                         
  -8   3   2       2308.67       2076.62       177.15 o                         
  -7   3   2         42.36        125.23       148.45 o                         
  -6   3   2      10341.87      10087.97       264.99 o                         
  -5   3   2        198.93        164.53        68.91 o                         
  -4   3   2      55708.64      55800.91       643.38 o                         
  -3   3   2         53.75         22.33        80.99 o                         
  -2   3   2      39953.64      39573.27       322.20 o                         
  -1   3   2        222.97        343.17        29.37 o                         
   0   3   2      27930.82      27579.71       155.38 o                         
   1   3   2        278.02        305.11        26.67 o                         
   2   3   2      28842.48      28818.48       224.53 o                         
   3   3   2          0.53         61.80        58.92 o                         
   4   3   2       2089.80       2178.03        98.78 o                         
   5   3   2          2.84        362.32        76.24 o                         
   6   3   2          7.68        368.11        84.79 o                         
   7   3   2        108.56        413.58        97.70 o                         
   8   3   2       1608.97       1754.66       168.44 o                         
  -8   4   2       1738.22       1519.84       164.86 o                         
  -7   4   2      10069.89      10349.55       294.05 o                         
  -6   4   2       4109.45       3794.02       186.96 o                         
  -5   4   2       2647.03       2704.22       159.93 o                         
  -4   4   2        738.72        765.83       105.86 o                         
  -3   4   2       1358.73       1171.68        71.16 o                         
  -2   4   2        672.36        778.38        50.77 o                         
  -1   4   2       4397.28       4537.76        48.54 o                         
   0   4   2       3214.47       3212.17        46.08 o                         
   1   4   2      32518.11      33165.02       205.94 o                         
   2   4   2      15271.36      16105.90       157.05 o                         
   3   4   2      16038.51      15676.36       189.14 o                         
   4   4   2       5934.88       6068.46       132.60 o                         
   5   4   2      25932.63      26110.13       298.05 o                         
   6   4   2       3354.41       3651.96       132.31 o                         
   7   4   2      12562.76      12104.66       272.84 o                         
   8   4   2       2964.64       2817.10       189.43 o                         
  -8   5   2        942.23       1013.10       155.56 o                         
  -7   5   2       7667.80       7977.43       260.46 o                         
  -6   5   2       6728.77       6474.10       227.87 o                         
  -5   5   2      10745.69      10502.64       262.64 o                         
  -4   5   2      14961.81      14986.72       245.30 o                         
  -3   5   2      36115.67      36492.57       363.66 o                         
  -2   5   2      19727.41      20171.37       168.67 o                         
  -1   5   2      67092.68      68473.07       329.03 o                         
   0   5   2      35667.48      36784.89       236.95 o                         
   1   5   2       8055.70       7751.54        71.46 o                         
   2   5   2      11266.79      11404.99       122.22 o                         
   3   5   2       6291.43       6311.07       123.66 o                         
   4   5   2        971.50       1171.81        80.95 o                         
   5   5   2       2275.74       2506.32       102.74 o                         
   6   5   2         12.87        105.56        98.18 o                         
   7   5   2        501.83        745.86       117.03 o                         
   8   5   2        675.15        637.69       192.69 o                         
  -8   6   2       6335.26       5869.13       251.66 o                         
  -7   6   2         11.68         99.93       124.48 o                         
  -6   6   2       9000.09       8888.92       238.66 o                         
  -5   6   2        671.47        669.65       105.36 o                         
  -4   6   2       2730.97       2838.27       120.11 o                         
  -3   6   2        572.98        645.25        62.65 o                         
  -2   6   2       2019.44       2199.42        52.47 o                         
  -1   6   2        673.47        740.04        32.46 o                         
   0   6   2      10714.01      10884.29       104.73 o                         
   1   6   2       1205.20       1355.32        32.53 o                         
   2   6   2      26483.11      26546.89       217.56 o                         
   3   6   2         10.46        109.63        63.39 o                         
   4   6   2      27938.68      28074.34       312.98 o                         
   5   6   2        636.63        693.91        86.17 o                         
   6   6   2      12841.70      12796.43       225.67 o                         
   7   6   2         50.91        291.53       110.20 o                         
   8   6   2       9537.03       9414.30       369.09 o                         
  -8   7   2        202.29        507.15       161.85 o                         
  -7   7   2      10349.65      10186.06       306.54 o                         
  -6   7   2       2629.52       2924.09       154.97 o                         
  -5   7   2      14318.83      14241.21       268.95 o                         
  -4   7   2       8936.94       9282.19       193.25 o                         
  -3   7   2      29672.72      29425.24       313.91 o                         
  -2   7   2      14565.36      14931.69       144.62 o                         
  -1   7   2      95306.55      96866.48       472.82 o                         
   0   7   2       9628.35       9821.93        86.69 o                         
   1   7   2      18648.88      18344.05       145.36 o                         
   2   7   2       2329.50       2235.76        61.11 o                         
   3   7   2      10668.72      10747.80       163.66 o                         
   4   7   2       1242.05       1279.46        90.49 o                         
   5   7   2       3300.79       3594.38       122.48 o                         
   6   7   2        323.09        426.41        89.54 o                         
   7   7   2        848.42        913.59       123.93 o                         
   8   7   2         98.38        -37.33       171.52 o                         
  -8   8   2       1433.80       1728.53       194.21 o                         
  -7   8   2       6172.16       6012.64       242.85 o                         
  -6   8   2       3413.53       3594.77       184.40 o                         
  -5   8   2       2743.93       2902.91       141.78 o                         
  -4   8   2        189.86        124.84        83.24 o                         
  -3   8   2       1208.96       1182.28        70.57 o                         
  -2   8   2        560.33        634.59        44.52 o                         
  -1   8   2      13862.03      14390.30       111.95 o                         
   0   8   2        533.08        582.12        35.07 o                         
   1   8   2      21052.92      20675.05       172.36 o                         
   2   8   2      13496.05      13511.74       129.96 o                         
   3   8   2       9682.02       9549.87       151.25 o                         
   4   8   2       5667.67       5877.00       143.48 o                         
   5   8   2      17613.43      17772.63       255.43 o                         
   6   8   2       4449.92       4399.93       153.94 o                         
   7   8   2       7970.63       8113.72       249.07 o                         
   8   8   2       3740.20       3463.88       273.52 o                         
  -8   9   2       2789.63       2815.41       240.00 o                         
  -7   9   2         95.24        185.00       123.17 o                         
  -6   9   2      13585.20      14269.34       319.07 o                         
  -5   9   2         92.33        303.85        98.05 o                         
  -4   9   2      67072.62      67651.61       667.91 o                         
  -3   9   2         21.46         26.32        55.25 o                         
  -2   9   2      62619.12      63454.12       420.07 o                         
  -1   9   2        915.92        921.12        33.38 o                         
   0   9   2      52362.38      52599.01       358.03 o                         
   1   9   2        156.26        157.34        31.62 o                         
   2   9   2      37324.63      37563.88       279.11 o                         
   3   9   2         70.96        168.42        57.31 o                         
   4   9   2       2556.04       2556.60       108.51 o                         
   5   9   2          0.36        138.71        83.29 o                         
   6   9   2        197.23        128.41        96.73 o                         
   7   9   2        322.50        379.15       122.92 o                         
   8   9   2        421.75        418.88       254.60 o                         
  -8  10   2        919.13        652.47       227.91 o                         
  -7  10   2       6969.28       7299.33       348.29 o                         
  -6  10   2       1176.51       1147.82       132.91 o                         
  -5  10   2       5278.77       5379.03       173.10 o                         
  -4  10   2         68.07        114.67        83.64 o                         
  -3  10   2       1712.65       1647.25        89.12 o                         
  -2  10   2          8.40         44.94        37.62 o                         
  -1  10   2       7243.77       7189.48        88.34 o                         
   0  10   2       1557.44       1589.06        43.32 o                         
   1  10   2      17601.12      16556.62       195.49 o                         
   2  10   2       5287.92       5135.27        92.34 o                         
   3  10   2      15138.89      15202.33       160.38 o                         
   4  10   2       1102.27       1386.49       113.47 o                         
   5  10   2      17728.20      17709.54       255.60 o                         
   6  10   2       1533.34       1476.93       126.32 o                         
   7  10   2       9906.71       9699.75       271.61 o                         
  -8  11   2        752.31       1404.72       203.96 o                         
  -7  11   2       5913.36       5807.70       288.81 o                         
  -6  11   2       3943.78       4226.35       188.08 o                         
  -5  11   2      14733.97      14683.02       275.33 o                         
  -4  11   2      21825.62      21836.75       315.07 o                         
  -3  11   2      27258.69      26274.64       357.60 o                         
  -2  11   2      12200.67      11907.51       147.78 o                         
  -1  11   2      41586.72      41098.23       280.06 o                         
   0  11   2      14365.22      14171.35       126.89 o                         
   1  11   2      18959.99      17981.52       198.44 o                         
   2  11   2      12722.36      12301.45       143.29 o                         
   3  11   2       4196.59       4193.84        92.91 o                         
   4  11   2        108.19        294.20        79.76 o                         
   5  11   2       1376.38       1599.60       120.24 o                         
   6  11   2         29.17        185.51       111.09 o                         
   7  11   2        307.24        534.90       161.31 o                         
  -8  12   2       5532.00       6230.71       442.11 o                         
  -7  12   2        498.31        517.95       164.34 o                         
  -6  12   2       9674.28       9666.11       265.44 o                         
  -5  12   2          7.63        200.49        89.59 o                         
  -4  12   2       3146.57       3316.84       128.48 o                         
  -3  12   2        156.80        201.70        56.19 o                         
  -2  12   2        655.26        752.64        53.37 o                         
  -1  12   2       1017.56       1103.50        46.35 o                         
   0  12   2       4514.44       4553.72        80.20 o                         
   1  12   2       2121.46       2103.21        87.00 o                         
   2  12   2      21468.27      20378.05       204.06 o                         
   3  12   2        906.60        935.48        65.20 o                         
   4  12   2      18883.00      18823.12       227.93 o                         
   5  12   2       1059.11       1047.97       112.44 o                         
   6  12   2      10062.16       9808.65       234.53 o                         
   7  12   2         18.53        272.82       173.91 o                         
  -8  13   2        456.55        516.48       420.53 o                         
  -7  13   2       9458.42       9520.73       321.03 o                         
  -6  13   2       2598.27       2475.04       189.29 o                         
  -5  13   2      13922.14      13924.34       259.08 o                         
  -4  13   2       4504.22       4367.54       148.46 o                         
  -3  13   2      37011.67      36371.76       450.21 o                         
  -2  13   2       5952.16       5980.64       109.32 o                         
  -1  13   2      60770.21      58972.66       677.36 o                         
   0  13   2       5239.56       5287.69        87.10 o                         
   1  13   2      20088.79      18683.64       308.91 o                         
   2  13   2       3823.67       3697.16       104.55 o                         
   3  13   2      11279.90      11210.67       170.23 o                         
   4  13   2       1663.90       1672.02       122.29 o                         
   5  13   2       1498.74       1619.13       123.88 o                         
   6  13   2         17.05         22.92        98.58 o                         
   7  13   2        228.17        342.04       129.61 o                         
  -8  14   2       1772.12       1243.19       344.29 o                         
  -7  14   2       3221.69       3896.45       221.01 o                         
  -6  14   2       5299.05       5749.19       227.46 o                         
  -5  14   2       1353.19       1480.04       107.86 o                         
  -4  14   2        743.35        692.99        93.55 o                         
  -3  14   2       1062.18       1166.77        76.81 o                         
  -2  14   2       2761.22       2971.19        84.07 o                         
  -1  14   2       3092.76       3106.17        73.15 o                         
   0  14   2        521.67        612.95        46.18 o                         
   1  14   2       4963.24       4618.26       102.99 o                         
   2  14   2      14377.88      13952.40       197.13 o                         
   3  14   2       5409.45       5313.61       144.53 o                         
   4  14   2      14794.80      14321.32       260.92 o                         
   5  14   2      14148.17      13839.88       272.73 o                         
   6  14   2       2725.18       2814.20       156.61 o                         
   7  14   2       5514.10       5466.08       239.94 o                         
  -8  15   2       2328.86       2010.06       517.71 o                         
  -7  15   2        284.78        404.90       145.01 o                         
  -6  15   2       9977.26       9976.39       277.53 o                         
  -5  15   2        157.52        275.09        98.58 o                         
  -4  15   2      30088.70      30313.35       488.94 o                         
  -3  15   2       1445.42       1523.64        78.99 o                         
  -2  15   2      33150.69      33214.26       296.14 o                         
  -1  15   2       2800.18       2578.40        73.40 o                         
   0  15   2      34795.32      34645.82       272.67 o                         
   1  15   2        435.78        448.15        61.96 o                         
   2  15   2      21291.31      20055.45       243.85 o                         
   3  15   2        502.12        488.22        95.31 o                         
   4  15   2       4638.29       4586.47       153.27 o                         
   5  15   2        259.64        446.29       110.23 o                         
   6  15   2        268.21        510.39       118.58 o                         
   7  15   2         58.99         73.35       171.96 o                         
  -8  16   2        363.68        436.49       423.83 o                         
  -7  16   2       6782.80       6820.49       306.62 o                         
  -6  16   2         99.09        337.29       118.46 o                         
  -5  16   2       1929.43       2068.34       144.83 o                         
  -4  16   2         12.05        301.76        81.22 o                         
  -3  16   2        650.85        804.52        76.98 o                         
  -2  16   2        149.02        244.87        64.16 o                         
  -1  16   2       2009.60       1906.64        80.18 o                         
   0  16   2        743.14        774.51        52.06 o                         
   1  16   2      14869.73      14258.49       186.07 o                         
   2  16   2       1116.35       1023.68        75.04 o                         
   3  16   2      13700.35      13904.11       255.94 o                         
   4  16   2       2173.67       2081.33       115.32 o                         
   5  16   2      17589.82      16807.41       322.57 o                         
   6  16   2        697.82        949.18       140.13 o                         
   7  16   2       8650.19       7576.02       385.23 o                         
  -7  17   2       4474.79       4487.56       239.11 o                         
  -6  17   2       3935.26       3971.73       213.13 o                         
  -5  17   2       6648.61       6648.07       222.27 o                         
  -4  17   2      13484.31      13602.03       256.64 o                         
  -3  17   2      19980.17      20170.52       228.06 o                         
  -2  17   2       9203.48       8951.39       144.25 o                         
  -1  17   2      22260.53      20441.55       303.93 o                         
   0  17   2      13457.08      13462.54       147.47 o                         
   1  17   2      12597.06      12381.33       171.53 o                         
   2  17   2       9777.00       9359.35       236.37 o                         
   3  17   2       6138.19       6163.06       174.46 o                         
   4  17   2        116.42        143.94        91.74 o                         
   5  17   2        917.48       1030.49       144.86 o                         
   6  17   2          0.45         76.68       166.35 o                         
   7  17   2         41.36        -88.34       330.55 o                         
  -7  18   2        634.63        859.34       161.69 o                         
  -6  18   2       6556.52       6256.36       256.09 o                         
  -5  18   2         29.85        119.46       110.05 o                         
  -4  18   2       1124.13        976.99       103.20 o                         
  -3  18   2       2536.67       2491.40        92.34 o                         
  -2  18   2        591.12        582.11        97.86 o                         
  -1  18   2        886.93        980.63        71.71 o                         
   0  18   2       2536.52       2545.37        79.66 o                         
   1  18   2       3337.14       3310.69        97.51 o                         
   2  18   2      18500.59      17057.32       296.03 o                         
   3  18   2        229.40        350.67        90.23 o                         
   4  18   2      18797.42      18680.89       342.50 o                         
   5  18   2       2536.51       2667.35       166.62 o                         
   6  18   2       9585.07       9386.74       305.53 o                         
   7  18   2        513.42        581.12       276.70 o                         
  -7  19   2       7752.09       8739.85       323.11 o                         
  -6  19   2        124.66        176.89       136.19 o                         
  -5  19   2      11929.33      11962.30       323.68 o                         
  -4  19   2       1017.79       1075.11       109.41 o                         
  -3  19   2      14981.43      15234.23       214.34 o                         
  -2  19   2        912.09        920.65        80.07 o                         
  -1  19   2      34712.36      32700.88       396.39 o                         
   0  19   2        327.59        267.74        53.23 o                         
   1  19   2      16022.86      16192.89       218.66 o                         
   2  19   2        656.14        528.66       104.92 o                         
   3  19   2       6800.19       6539.34       189.68 o                         
   4  19   2        453.71        568.72       110.67 o                         
   5  19   2       1162.54       1232.46       137.61 o                         
   6  19   2         14.39        268.75       151.96 o                         
  -7  20   2       1449.65       1927.70       287.12 o                         
  -6  20   2       2877.60       3064.67       207.28 o                         
  -5  20   2       2054.11       2064.64       167.74 o                         
  -4  20   2        278.51        344.96        94.06 o                         
  -3  20   2        457.07        645.70        85.87 o                         
  -2  20   2         93.52        179.71        77.20 o                         
  -1  20   2       1835.15       1988.70        96.44 o                         
   0  20   2       1023.91       1025.50        62.42 o                         
   1  20   2       2164.80       2519.39       104.26 o                         
   2  20   2       9419.75       8857.51       203.58 o                         
   3  20   2       5241.40       5134.64       173.75 o                         
   4  20   2       8916.72       8753.91       238.01 o                         
   5  20   2       8355.85       8023.40       260.43 o                         
   6  20   2       4870.17       4775.18       250.37 o                         
  -7  21   2        859.04        610.20       277.35 o                         
  -6  21   2       6046.84       5958.61       247.85 o                         
  -5  21   2        384.58        232.71       128.21 o                         
  -4  21   2      16598.86      16813.37       334.18 o                         
  -3  21   2       1449.52       1465.16       111.33 o                         
  -2  21   2      15522.00      14569.52       393.60 o                         
  -1  21   2       4009.00       4010.22       110.81 o                         
   0  21   2      16706.55      17326.60       212.28 o                         
   1  21   2       1062.07       1235.56        85.35 o                         
   2  21   2      15654.07      15217.56       259.32 o                         
   3  21   2       1341.33       1241.97       117.52 o                         
   4  21   2       1867.37       1941.59       148.87 o                         
   5  21   2        458.85        607.44       137.40 o                         
   6  21   2         44.71        396.27       169.65 o                         
  -7  22   2       3662.29       3929.11       725.87 o                         
  -6  22   2          4.77        254.59       133.53 o                         
  -5  22   2       1012.21       1136.59       147.18 o                         
  -4  22   2         19.48         -4.16       117.35 o                         
  -3  22   2        543.23        481.30        98.16 o                         
  -2  22   2         91.86        298.37        87.70 o                         
  -1  22   2       1250.31       1468.37        78.86 o                         
   0  22   2       2958.03       3205.90       115.45 o                         
   1  22   2       9611.04       9687.35       184.27 o                         
   2  22   2        611.90        568.94       155.86 o                         
   3  22   2      11208.70      11088.99       303.09 o                         
   4  22   2        267.22        345.13       124.06 o                         
   5  22   2      12946.67      12780.16       330.14 o                         
   6  22   2       1133.02       1098.00       258.08 o                         
  -6  23   2       3635.05       3655.38       228.61 o                         
  -5  23   2       4164.48       4269.53       251.38 o                         
  -4  23   2      11968.52      12148.17       359.96 o                         
  -3  23   2       7116.54       6588.71       208.97 o                         
  -2  23   2       8573.03       8272.04       207.80 o                         
  -1  23   2      10466.28      10700.99       180.24 o                         
   0  23   2      15921.66      16123.36       233.36 o                         
   1  23   2       5336.95       5433.95       161.63 o                         
   2  23   2      10187.07       9874.73       229.56 o                         
   3  23   2       1304.66       1140.23       123.63 o                         
   4  23   2        506.45        754.65       138.42 o                         
   5  23   2        424.06        421.22       131.89 o                         
   6  23   2        300.91        142.93       279.80 o                         
  -6  24   2       3405.20       3591.60       253.37 o                         
  -5  24   2         31.57         77.30       177.81 o                         
  -4  24   2        316.07        145.58       172.55 o                         
  -3  24   2        872.25        753.63       146.27 o                         
  -2  24   2        364.81        508.71        95.20 o                         
  -1  24   2          5.61        295.58        78.15 o                         
   0  24   2       2778.30       3167.34       117.63 o                         
   1  24   2        748.59        912.55        98.66 o                         
   2  24   2      12570.90      12631.11       262.50 o                         
   3  24   2        532.08        414.18       105.31 o                         
   4  24   2       9884.05       9804.62       295.10 o                         
   5  24   2       1681.01       2104.33       253.74 o                         
  -6  25   2        212.83        482.47       242.22 o                         
  -5  25   2       6683.15       6610.11       369.19 o                         
  -4  25   2         87.11        165.51       221.56 o                         
  -3  25   2      14361.95      13804.37       296.96 o                         
  -2  25   2        624.78        605.31        96.98 o                         
  -1  25   2      22215.08      22103.16       294.82 o                         
   0  25   2        321.47        408.20        82.28 o                         
   1  25   2       7864.83       7788.94       193.23 o                         
   2  25   2         45.93        -25.52        95.72 o                         
   3  25   2       3293.45       3449.07       178.91 o                         
   4  25   2        432.35        784.34       164.21 o                         
   5  25   2        362.27        577.83       177.50 o                         
  -6  26   2       3041.77       3469.65       409.42 o                         
  -5  26   2        687.42        522.94       201.46 o                         
  -4  26   2        786.76        860.50       180.63 o                         
  -3  26   2         16.99        130.13       111.18 o                         
  -2  26   2        179.60        329.72       101.00 o                         
  -1  26   2        621.34        945.56       103.74 o                         
   0  26   2        641.79        659.89        97.08 o                         
   1  26   2       2858.87       2893.90       140.13 o                         
   2  26   2       4956.81       5386.01       213.33 o                         
   3  26   2       3125.05       3020.05       166.73 o                         
   4  26   2       7304.25       7349.41       256.58 o                         
   5  26   2       3878.43       3478.45       416.22 o                         
  -5  27   2       1239.90       1158.44       182.79 o                         
  -4  27   2       9328.76       9159.52       331.46 o                         
  -3  27   2       2372.78       2596.30       173.24 o                         
  -2  27   2      12385.45      12164.45       252.30 o                         
  -1  27   2       4871.26       4897.77       184.03 o                         
   0  27   2      11732.23      12055.16       270.46 o                         
   1  27   2        860.41        973.98       115.03 o                         
   2  27   2       5108.97       5446.30       198.69 o                         
   3  27   2       1235.47       1075.75       150.50 o                         
   4  27   2       1129.96       1187.44       160.28 o                         
   5  27   2        244.93        436.63       297.42 o                         
  -5  28   2       1139.28       1431.92       273.40 o                         
  -4  28   2         22.27        -28.09       142.53 o                         
  -3  28   2        544.08        726.61       145.10 o                         
  -2  28   2         62.15        258.40       103.45 o                         
  -1  28   2       1315.52       1471.47       130.56 o                         
   0  28   2        394.53        478.32       108.06 o                         
   1  28   2       5200.45       5337.16       200.71 o                         
   2  28   2         12.16        270.19       125.34 o                         
   3  28   2       6233.92       6334.82       238.54 o                         
   4  28   2        141.45        102.02       181.21 o                         
  -5  29   2       2212.23       1889.66       393.17 o                         
  -4  29   2       9141.22       9018.08       351.40 o                         
  -3  29   2       4483.57       4097.40       252.02 o                         
  -2  29   2       6442.51       6637.56       205.93 o                         
  -1  29   2       3828.15       4068.32       178.96 o                         
   0  29   2       7430.30       7744.54       225.15 o                         
   1  29   2       2957.34       3297.30       179.84 o                         
   2  29   2       6813.45       7215.87       253.63 o                         
   3  29   2        630.92        627.38       153.23 o                         
   4  29   2        151.81        308.46       222.33 o                         
  -4  30   2        173.31        583.50       202.43 o                         
  -3  30   2        690.10        637.63       264.15 o                         
  -2  30   2        311.63        546.37       124.94 o                         
  -1  30   2        286.11        642.13       116.90 o                         
   0  30   2       1500.38       1547.72       130.17 o                         
   1  30   2       1427.97       1727.36       154.23 o                         
   2  30   2       7530.09       7740.68       283.15 o                         
   3  30   2        399.31        188.59       144.41 o                         
   4  30   2       5356.13       5767.64       802.57 o                         
  -4  31   2        115.58       -242.64       242.64 o                         
  -3  31   2      11324.18      10856.97       372.17 o                         
  -2  31   2        300.02        289.01       138.68 o                         
  -1  31   2      11734.60      12095.75       290.01 o                         
   0  31   2         36.75        371.64       126.35 o                         
   1  31   2       7740.41       8011.02       279.06 o                         
   2  31   2        185.98        371.84       140.68 o                         
   3  31   2       2259.18       2158.71       240.40 o                         
  -3  32   2         35.09        682.37       273.42 o                         
  -2  32   2        489.49        590.85       154.93 o                         
  -1  32   2        351.63        456.71       154.42 o                         
   0  32   2        948.32        999.98       152.88 o                         
   1  32   2        379.42        733.94       140.86 o                         
   2  32   2       4199.54       4155.16       268.03 o                         
   3  32   2       2102.33       2129.75       690.84 o                         
  -3  33   2       2253.85       2340.23       472.59 o                         
  -2  33   2       5526.56       5820.04       312.84 o                         
  -1  33   2       2643.63       2954.13       246.75 o                         
   0  33   2       5719.64       5738.54       230.99 o                         
   1  33   2        131.31        164.92       135.02 o                         
   2  33   2       3550.75       3416.03       304.60 o                         
  -2  34   2        399.72        172.55       251.52 o                         
  -1  34   2        352.54        817.73       206.56 o                         
   0  34   2         99.48        454.52       155.30 o                         
   1  34   2       3295.24       2940.32       311.02 o                         
  -1  35   2       2023.20       2155.64       449.24 o                         
   0  35   2       5132.07       4436.65       480.43 o                         
  -9   0   3         39.07        496.67       491.11 o                         
  -7   0   3        425.26        394.94       180.26 o                         
  -5   0   3       7578.91       7535.41       325.30 o                         
  -3   0   3      46106.69      47894.54       657.18 o                         
  -1   0   3      45294.48      46229.96       372.94 o                         
   1   0   3      60847.25      61557.17       430.82 o                         
   3   0   3      49400.53      49145.35       539.81 o                         
   5   0   3       9326.04       9164.77       239.11 o                         
   7   0   3       2600.73       2514.06       241.38 o                         
  -9   1   3       3388.67       3402.54       683.28 o                         
  -8   1   3      10881.36      10300.07       337.98 o                         
  -7   1   3       2834.26       3020.01       187.59 o                         
  -6   1   3      20328.02      19706.41       396.45 o                         
  -5   1   3       4920.18       4594.31       189.90 o                         
  -4   1   3       8453.23       8628.04       190.46 o                         
  -3   1   3       6933.11       7214.61       136.37 o                         
  -2   1   3      17018.13      17503.17       167.19 o                         
  -1   1   3        316.57        337.23        26.97 o                         
   0   1   3       1375.33       1458.07        36.04 o                         
   1   1   3          1.08         11.67        22.49 o                         
   2   1   3       8462.31       8750.48       108.43 o                         
   3   1   3       2503.05       2613.82        83.56 o                         
   4   1   3       3731.74       3839.15       110.73 o                         
   5   1   3       3291.62       3311.31       111.83 o                         
   6   1   3      11539.01      11477.21       219.06 o                         
   7   1   3       1384.29       1380.88       131.13 o                         
   8   1   3       9101.34       8277.46       400.18 o                         
  -9   2   3          5.32        881.31       494.62 o                         
  -8   2   3          0.21         55.10       141.35 o                         
  -7   2   3        206.45        278.00       126.27 o                         
  -6   2   3       6017.75       5427.26       216.49 o                         
  -5   2   3       2479.11       2565.30       163.08 o                         
  -4   2   3      12485.06      12555.74       229.68 o                         
  -3   2   3      11790.09      11727.49       155.39 o                         
  -2   2   3      23954.41      24290.30       218.13 o                         
  -1   2   3      14653.27      14910.09       112.84 o                         
   0   2   3      74974.21      75848.78       350.80 o                         
   1   2   3      17270.40      17473.47       123.08 o                         
   2   2   3      35808.14      36130.90       273.46 o                         
   3   2   3      10358.82      10180.42       149.89 o                         
   4   2   3      11364.22      11727.67       175.91 o                         
   5   2   3       3794.29       3941.07       121.95 o                         
   6   2   3       6275.15       6236.09       168.35 o                         
   7   2   3        676.84        567.90       114.13 o                         
   8   2   3       1044.39        797.90       223.50 o                         
  -8   3   3        117.11        129.60       135.16 o                         
  -7   3   3      12155.90      11841.97       332.36 o                         
  -6   3   3        181.63        237.52       122.99 o                         
  -5   3   3      26598.23      26163.69       434.03 o                         
  -4   3   3          2.70          2.15        69.14 o                         
  -3   3   3      18694.71      18799.48       253.00 o                         
  -2   3   3        139.11        128.02        38.72 o                         
  -1   3   3       2136.59       2194.68        45.84 o                         
   0   3   3        368.51        452.16        28.33 o                         
   1   3   3         80.04         69.68        21.31 o                         
   2   3   3        301.18        346.54        42.85 o                         
   3   3   3      10630.88      10533.75       152.38 o                         
   4   3   3          7.18        103.98        69.81 o                         
   5   3   3      13540.11      13625.75       211.51 o                         
   6   3   3         63.06        169.42        82.78 o                         
   7   3   3       7253.57       6983.08       237.72 o                         
  -8   4   3          8.34        362.10       150.98 o                         
  -7   4   3         29.59         42.82       130.72 o                         
  -6   4   3       6820.24       6478.62       236.98 o                         
  -5   4   3        503.66        622.75       132.90 o                         
  -4   4   3      11701.52      11415.29       190.92 o                         
  -3   4   3       4008.51       4099.85       103.53 o                         
  -2   4   3      22289.06      21491.11       197.55 o                         
  -1   4   3       3697.26       3620.07        55.73 o                         
   0   4   3      80780.87      82197.04       438.10 o                         
   1   4   3      10382.86      10376.55        93.77 o                         
   2   4   3      21705.34      21683.19       191.17 o                         
   3   4   3       3652.64       3581.64        94.81 o                         
   4   4   3      12976.30      13219.88       192.08 o                         
   5   4   3        616.26        663.55        77.91 o                         
   6   4   3       8654.01       8212.78       204.84 o                         
   7   4   3        354.88        347.29       123.66 o                         
  -8   5   3       9658.72       9600.35       330.74 o                         
  -7   5   3       2907.69       3053.76       194.61 o                         
  -6   5   3      15486.34      15356.14       351.90 o                         
  -5   5   3       4016.02       4184.32       162.71 o                         
  -4   5   3      16121.35      16378.53       261.55 o                         
  -3   5   3       3943.85       3933.31        94.74 o                         
  -2   5   3      12190.87      11987.38       133.41 o                         
  -1   5   3         86.83        149.14        27.89 o                         
   0   5   3        572.13        550.85        28.96 o                         
   1   5   3        314.00        321.04        29.91 o                         
   2   5   3       5231.80       5383.34        80.25 o                         
   3   5   3        805.07        663.33        66.08 o                         
   4   5   3       8017.05       7720.85       148.44 o                         
   5   5   3       3798.21       3982.44       123.07 o                         
   6   5   3       8388.48       8475.84       208.75 o                         
   7   5   3       1321.16       1218.72       137.94 o                         
  -8   6   3         59.94        387.26       146.22 o                         
  -7   6   3       1370.46       1212.23       150.98 o                         
  -6   6   3        618.15        529.59       119.40 o                         
  -5   6   3       2255.22       2362.34       126.29 o                         
  -4   6   3        604.81        556.89        95.64 o                         
  -3   6   3      61486.57      63547.80       532.97 o                         
  -2   6   3       3128.41       3290.89        62.97 o                         
  -1   6   3      80990.97      82386.53       549.96 o                         
   0   6   3         21.15         44.95        26.21 o                         
   1   6   3      39819.46      38611.05       276.20 o                         
   2   6   3        783.16        909.99        42.03 o                         
   3   6   3      58525.22      58165.03       433.99 o                         
   4   6   3       1392.50       1376.87       112.65 o                         
   5   6   3       8783.79       8833.66       179.43 o                         
   6   6   3        110.13         78.87        89.75 o                         
   7   6   3       1192.70       1050.06       136.63 o                         
  -8   7   3      11112.25      10847.61       351.64 o                         
  -7   7   3       3434.51       3446.56       199.65 o                         
  -6   7   3      15695.42      15658.87       334.53 o                         
  -5   7   3       3332.19       3707.66       171.08 o                         
  -4   7   3      12947.45      13094.78       224.49 o                         
  -3   7   3       3371.91       3469.04        82.16 o                         
  -2   7   3      18891.79      18847.06       171.49 o                         
  -1   7   3       5810.10       6203.49        72.04 o                         
   0   7   3        264.58        320.66        29.71 o                         
   1   7   3        518.83        578.33        43.30 o                         
   2   7   3       3021.74       3014.18        63.17 o                         
   3   7   3       3753.94       3904.03       105.02 o                         
   4   7   3       4885.82       4829.55       128.50 o                         
   5   7   3       1651.42       1863.95        97.42 o                         
   6   7   3      10326.51      10359.11       235.28 o                         
   7   7   3        976.65        983.76       153.51 o                         
  -8   8   3          0.51        422.07       160.16 o                         
  -7   8   3        207.92        290.94       141.36 o                         
  -6   8   3       3257.24       3357.17       172.13 o                         
  -5   8   3       3499.65       3621.72       149.17 o                         
  -4   8   3       5665.12       5647.53       158.79 o                         
  -3   8   3      20414.57      20458.40       216.25 o                         
  -2   8   3      30230.51      30276.47       257.33 o                         
  -1   8   3      26765.30      27258.34       197.67 o                         
   0   8   3      62057.33      63756.44       512.23 o                         
   1   8   3      31531.86      31148.58       382.68 o                         
   2   8   3      22541.67      22360.11       192.13 o                         
   3   8   3      19655.34      19610.23       217.62 o                         
   4   8   3       9740.53       9748.34       171.12 o                         
   5   8   3       3460.55       3523.66       132.09 o                         
   6   8   3       3399.42       3491.07       152.51 o                         
   7   8   3        742.69        962.46       156.27 o                         
  -8   9   3        154.33        372.48       160.15 o                         
  -7   9   3       7229.75       7610.57       278.79 o                         
  -6   9   3        946.20        822.50       123.40 o                         
  -5   9   3      19585.30      19781.57       317.56 o                         
  -4   9   3        234.81        207.48       108.11 o                         
  -3   9   3      21746.83      21738.36       236.33 o                         
  -2   9   3        363.52        339.09        50.31 o                         
  -1   9   3       1400.94       1459.04        45.20 o                         
   0   9   3         11.11         53.27        36.03 o                         
   1   9   3         25.34        105.62        29.51 o                         
   2   9   3        500.72        590.17        38.29 o                         
   3   9   3       5964.67       6116.03       113.50 o                         
   4   9   3         22.34         34.32        68.80 o                         
   5   9   3      10992.22      11238.35       228.40 o                         
   6   9   3        681.72        718.60       139.33 o                         
   7   9   3       4917.11       4999.47       220.73 o                         
  -8  10   3        219.63        338.57       160.84 o                         
  -7  10   3         82.98        212.28       132.05 o                         
  -6  10   3       4715.61       4917.05       220.93 o                         
  -5  10   3       1521.99       1496.10       130.47 o                         
  -4  10   3      12857.92      12828.96       218.41 o                         
  -3  10   3       3393.72       3130.76        77.72 o                         
  -2  10   3      17911.38      17306.27       203.00 o                         
  -1  10   3       7355.95       7449.10        95.14 o                         
   0  10   3      71478.63      70073.74       474.32 o                         
   1  10   3       8485.36       8471.59       103.55 o                         
   2  10   3      30109.06      29702.89       229.87 o                         
   3  10   3       3283.97       3244.32        68.62 o                         
   4  10   3       8220.94       8394.56       151.02 o                         
   5  10   3       1815.14       1808.48       119.16 o                         
   6  10   3       5360.42       5315.06       200.13 o                         
   7  10   3        275.31        249.37       131.55 o                         
  -8  11   3       5868.35       5689.39       289.33 o                         
  -7  11   3       4375.01       4235.57       242.47 o                         
  -6  11   3      11202.78      11568.30       317.59 o                         
  -5  11   3      10118.47      10223.59       247.16 o                         
  -4  11   3       9475.21       9919.16       197.94 o                         
  -3  11   3       6256.52       6094.53       104.71 o                         
  -2  11   3      11539.68      11480.45       161.29 o                         
  -1  11   3        417.77        376.58        35.33 o                         
   0  11   3        455.49        465.24        47.74 o                         
   1  11   3        191.36        222.41        47.47 o                         
   2  11   3       2513.40       2497.17        69.87 o                         
   3  11   3       3574.16       3605.02        86.17 o                         
   4  11   3       1305.14       1253.14        86.56 o                         
   5  11   3       4467.67       4364.39       160.79 o                         
   6  11   3       6708.80       6772.56       225.75 o                         
   7  11   3       2299.03       2441.27       179.38 o                         
  -8  12   3        125.18        813.25       372.82 o                         
  -7  12   3        193.68        377.89       185.83 o                         
  -6  12   3        256.28        416.03       131.09 o                         
  -5  12   3       4614.66       4833.22       178.52 o                         
  -4  12   3        756.64        633.36        83.27 o                         
  -3  12   3      31948.10      31440.88       294.48 o                         
  -2  12   3        902.69        896.43        66.52 o                         
  -1  12   3      36707.04      35634.22       276.78 o                         
   0  12   3       3848.30       3720.57        64.45 o                         
   1  12   3      37019.07      35601.04       503.71 o                         
   2  12   3        481.80        479.70        54.91 o                         
   3  12   3      30146.79      30609.57       292.80 o                         
   4  12   3        654.99        626.48        87.38 o                         
   5  12   3       5898.36       5790.03       210.59 o                         
   6  12   3        720.06        695.65       166.08 o                         
   7  12   3       1014.54        932.00       138.65 o                         
  -8  13   3       9846.59       8944.69       970.06 o                         
  -7  13   3       1003.14        973.78       160.79 o                         
  -6  13   3      17474.81      17478.19       371.90 o                         
  -5  13   3        891.49        826.60       118.14 o                         
  -4  13   3       9178.15       9078.78       188.09 o                         
  -3  13   3       3041.75       3136.34       101.38 o                         
  -2  13   3      12478.21      12379.80       164.77 o                         
  -1  13   3        520.83        615.23        51.27 o                         
   0  13   3        858.50        917.41        57.93 o                         
   1  13   3          3.09        109.18        60.53 o                         
   2  13   3       4723.21       4657.31       141.71 o                         
   3  13   3        334.58        574.96        74.21 o                         
   4  13   3       4937.69       4827.56       176.58 o                         
   5  13   3        747.69        650.73       112.27 o                         
   6  13   3       7724.61       7738.92       266.66 o                         
   7  13   3        565.76        533.39       160.19 o                         
  -8  14   3         24.33       -274.34       446.16 o                         
  -7  14   3         20.41        132.20       130.18 o                         
  -6  14   3       2525.91       2685.51       184.27 o                         
  -5  14   3        617.42        647.86       107.23 o                         
  -4  14   3       4936.91       5124.88       127.70 o                         
  -3  14   3      14423.28      14415.96       194.38 o                         
  -2  14   3      18790.19      18645.09       213.40 o                         
  -1  14   3      14420.96      14198.03       225.84 o                         
   0  14   3      27903.21      27402.75       214.63 o                         
   1  14   3      13211.88      12786.66       296.64 o                         
   2  14   3      17111.77      16049.61       253.60 o                         
   3  14   3      14685.02      14786.64       218.76 o                         
   4  14   3       7988.70       7846.41       192.90 o                         
   5  14   3       2026.66       2136.79       147.08 o                         
   6  14   3       2130.48       2037.81       158.88 o                         
   7  14   3        384.43        704.91       164.23 o                         
  -7  15   3      10388.14      10310.49       349.65 o                         
  -6  15   3       2167.49       2294.38       180.10 o                         
  -5  15   3      16993.24      16856.84       341.99 o                         
  -4  15   3        601.61        558.45        89.35 o                         
  -3  15   3      10034.40      10111.33       161.12 o                         
  -2  15   3        979.44       1082.72        71.08 o                         
  -1  15   3       2178.38       2143.85        68.70 o                         
   0  15   3        138.15        135.80        34.39 o                         
   1  15   3        232.92        415.59        94.34 o                         
   2  15   3       1416.23       1261.37        93.80 o                         
   3  15   3       5657.54       5811.88       158.95 o                         
   4  15   3        390.61        474.67        99.30 o                         
   5  15   3       8296.46       8189.80       235.70 o                         
   6  15   3       1075.36       1103.65       140.06 o                         
   7  15   3       4532.83       3880.16       295.36 o                         
  -7  16   3        426.62        718.78       160.10 o                         
  -6  16   3       3469.27       3691.08       198.17 o                         
  -5  16   3       1117.31       1056.13       141.25 o                         
  -4  16   3      10002.93       9811.95       230.07 o                         
  -3  16   3       2406.11       2354.87        88.40 o                         
  -2  16   3      16330.69      16263.88       196.52 o                         
  -1  16   3       3114.93       3135.74        84.52 o                         
   0  16   3      43839.48      43317.91       339.54 o                         
   1  16   3       2265.04       1863.87        94.69 o                         
   2  16   3      20999.70      20311.99       446.27 o                         
   3  16   3       1949.61       2208.13       158.69 o                         
   4  16   3       9127.48       8971.05       227.19 o                         
   5  16   3       1263.63       1166.08       140.06 o                         
   6  16   3       6265.27       6163.99       237.73 o                         
   7  16   3        504.59        185.59       229.49 o                         
  -7  17   3       4172.22       4783.97       246.51 o                         
  -6  17   3       6501.87       6543.01       237.85 o                         
  -5  17   3      11406.01      10957.74       293.78 o                         
  -4  17   3       4192.74       4665.41       203.12 o                         
  -3  17   3       7542.43       7459.47       152.97 o                         
  -2  17   3       1402.45       1675.90        77.54 o                         
  -1  17   3         37.37        109.67        56.74 o                         
   0  17   3        427.65        487.60        56.80 o                         
   1  17   3        372.01        299.14        66.57 o                         
   2  17   3        484.05        429.91        95.85 o                         
   3  17   3       1720.15       1746.29       130.77 o                         
   4  17   3       1961.19       2108.92       148.09 o                         
   5  17   3       6474.27       6112.76       237.97 o                         
   6  17   3       2699.20       3042.95       212.54 o                         
  -7  18   3        156.09        428.70       186.84 o                         
  -6  18   3         57.62        408.02       136.66 o                         
  -5  18   3       3613.56       3681.51       179.90 o                         
  -4  18   3         90.07        232.57        88.31 o                         
  -3  18   3      16425.65      16563.39       228.64 o                         
  -2  18   3       1169.82       1220.09        82.53 o                         
  -1  18   3      13997.35      13585.03       254.16 o                         
   0  18   3        307.49        245.12        64.18 o                         
   1  18   3      16825.02      15650.37       208.59 o                         
   2  18   3        238.31        206.43       104.91 o                         
   3  18   3      16593.93      16810.28       325.84 o                         
   4  18   3        929.22       1075.78       123.84 o                         
   5  18   3       4921.64       4774.22       221.00 o                         
   6  18   3          9.60        179.77       155.44 o                         
  -7  19   3       1521.68       1410.44       167.77 o                         
  -6  19   3      14209.80      14294.63       375.90 o                         
  -5  19   3        859.53       1042.18       132.60 o                         
  -4  19   3       6629.22       6958.44       212.16 o                         
  -3  19   3         72.15        219.45        76.47 o                         
  -2  19   3       8654.12       8492.68       154.42 o                         
  -1  19   3       2258.64       2210.57       108.54 o                         
   0  19   3        154.25        226.96        65.77 o                         
   1  19   3        214.62        224.93        82.77 o                         
   2  19   3       2520.65       2424.11       138.79 o                         
   3  19   3       1006.20        881.39       139.51 o                         
   4  19   3       2203.92       2315.18       141.71 o                         
   5  19   3         58.54         72.13       133.21 o                         
   6  19   3       8693.09       8577.09       302.66 o                         
  -7  20   3        147.52        373.29       232.10 o                         
  -6  20   3       1383.26       1479.65       179.20 o                         
  -5  20   3       1335.55       1336.98       126.27 o                         
  -4  20   3       3244.96       3450.45       165.47 o                         
  -3  20   3      10412.81      10655.30       194.24 o                         
  -2  20   3       9139.51       9087.42       212.83 o                         
  -1  20   3       9256.03       9061.55       178.63 o                         
   0  20   3      12632.67      12950.58       181.61 o                         
   1  20   3       7987.47       8054.08       173.77 o                         
   2  20   3      10240.88       9945.48       296.24 o                         
   3  20   3      12354.72      11629.41       284.84 o                         
   4  20   3       4702.07       4854.31       213.39 o                         
   5  20   3       2418.53       2587.61       191.38 o                         
   6  20   3       1267.98       1174.89       218.55 o                         
  -7  21   3       7406.32       7352.25       666.40 o                         
  -6  21   3       1502.64       1483.10       159.01 o                         
  -5  21   3      10978.03      10859.28       291.08 o                         
  -4  21   3        310.68        421.32       111.17 o                         
  -3  21   3       9304.99       9282.88       201.91 o                         
  -2  21   3        958.02        965.32       100.50 o                         
  -1  21   3        578.89        564.78        75.60 o                         
   0  21   3         80.35        237.77        72.26 o                         
   1  21   3          3.50         83.08        76.49 o                         
   2  21   3        288.50        333.32       131.99 o                         
   3  21   3       2603.29       2562.63       173.94 o                         
   4  21   3         46.17        230.09       126.85 o                         
   5  21   3       7619.00       7763.87       267.71 o                         
   6  21   3        889.59       1207.66       281.78 o                         
  -7  22   3         18.56        323.77       308.07 o                         
  -6  22   3       2795.00       3388.19       220.91 o                         
  -5  22   3        503.93        592.98       127.27 o                         
  -4  22   3       7272.17       7362.69       230.24 o                         
  -3  22   3        169.62        254.89        86.74 o                         
  -2  22   3      10956.93      10553.90       229.31 o                         
  -1  22   3        741.85        897.41        86.91 o                         
   0  22   3      27883.56      28329.46       315.26 o                         
   1  22   3        747.97        894.62       113.58 o                         
   2  22   3      13796.89      13806.36       289.43 o                         
   3  22   3        267.59        488.59       151.73 o                         
   4  22   3       8169.88       7985.69       271.56 o                         
   5  22   3        286.61         17.83       134.23 o                         
   6  22   3       4439.07       4552.12       424.27 o                         
  -6  23   3       2953.73       3451.27       191.67 o                         
  -5  23   3       7585.34       7914.30       261.65 o                         
  -4  23   3       4331.77       4362.12       215.31 o                         
  -3  23   3       2236.59       2384.77       127.52 o                         
  -2  23   3       1144.55       1347.73       111.02 o                         
  -1  23   3        268.47        367.29        78.13 o                         
   0  23   3         87.11        266.50        89.79 o                         
   1  23   3        176.45        203.25        92.07 o                         
   2  23   3        236.91        354.88       125.96 o                         
   3  23   3       1121.99       1344.44       141.97 o                         
   4  23   3       1520.78       1718.63       171.91 o                         
   5  23   3       3515.34       3473.11       216.51 o                         
  -6  24   3        224.22        679.20       188.99 o                         
  -5  24   3       2572.27       2960.12       175.54 o                         
  -4  24   3        755.46        510.63       156.71 o                         
  -3  24   3      14344.95      13930.73       299.00 o                         
  -2  24   3        510.78        571.00        96.28 o                         
  -1  24   3      15187.04      15581.26       252.90 o                         
   0  24   3       2234.17       2224.73       123.35 o                         
   1  24   3      13756.31      13663.40       263.83 o                         
   2  24   3        336.45        423.32       131.29 o                         
   3  24   3      13413.17      12659.20       302.85 o                         
   4  24   3        767.42        640.01       139.39 o                         
   5  24   3       4925.57       4826.93       285.44 o                         
  -6  25   3       8623.80       8878.16       412.73 o                         
  -5  25   3         52.90         -8.99       140.36 o                         
  -4  25   3       5368.22       5625.59       266.50 o                         
  -3  25   3        146.70        253.83       151.77 o                         
  -2  25   3       4422.55       4635.34       165.06 o                         
  -1  25   3        322.33        556.25       130.75 o                         
   0  25   3        281.39        291.76        91.88 o                         
   1  25   3        386.82        414.45       106.00 o                         
   2  25   3       1012.92       1341.61       172.40 o                         
   3  25   3        307.57        554.81       123.60 o                         
   4  25   3       2629.54       2023.41       174.99 o                         
   5  25   3         78.89        -27.12       250.93 o                         
  -6  26   3        400.00        864.82       294.32 o                         
  -5  26   3        802.88       1087.84       175.63 o                         
  -4  26   3       1377.74       1164.14       182.41 o                         
  -3  26   3       9092.05       9191.21       275.35 o                         
  -2  26   3       6879.00       7134.28       205.17 o                         
  -1  26   3       7882.48       8069.41       219.85 o                         
   0  26   3       7121.39       7082.60       206.82 o                         
   1  26   3       6056.45       6161.13       200.06 o                         
   2  26   3       4775.02       4854.24       200.80 o                         
   3  26   3      10007.33      10108.51       331.09 o                         
   4  26   3       2992.39       2930.48       222.79 o                         
   5  26   3       1523.35       1265.63       375.24 o                         
  -5  27   3       7021.34       6650.78       349.50 o                         
  -4  27   3        198.43        368.25       176.27 o                         
  -3  27   3       4811.07       4954.56       231.94 o                         
  -2  27   3        960.64       1245.43       132.11 o                         
  -1  27   3        892.46        960.15       116.12 o                         
   0  27   3        110.08        494.05       113.26 o                         
   1  27   3         11.75         27.55       113.58 o                         
   2  27   3        452.45        602.42       121.47 o                         
   3  27   3       2505.89       2722.55       176.33 o                         
   4  27   3         46.57        242.41       143.81 o                         
  -5  28   3         87.00       -311.51       311.51 o                         
  -4  28   3       5679.31       5410.68       309.77 o                         
  -3  28   3        147.10        316.36       125.78 o                         
  -2  28   3      11484.60      11357.77       301.42 o                         
  -1  28   3        690.86        795.48       113.34 o                         
   0  28   3      19284.30      19363.16       348.91 o                         
   1  28   3         56.29         15.48       116.72 o                         
   2  28   3      13204.18      13056.05       307.65 o                         
   3  28   3        110.27        189.61       134.42 o                         
   4  28   3       6064.13       5907.96       458.86 o                         
  -5  29   3       6688.44       6605.17       518.28 o                         
  -4  29   3       2196.15       2143.66       246.22 o                         
  -3  29   3       3679.49       3792.83       206.01 o                         
  -2  29   3        472.07        868.15       135.96 o                         
  -1  29   3         61.60        157.18       103.25 o                         
   0  29   3         15.29        464.85       116.92 o                         
   1  29   3        125.54        446.72       129.76 o                         
   2  29   3         63.95        336.04       134.84 o                         
   3  29   3       1323.66       1988.01       196.66 o                         
   4  29   3        858.75        736.03       268.55 o                         
  -4  30   3        910.30        408.89       245.46 o                         
  -3  30   3       7361.48       6604.59       321.00 o                         
  -2  30   3       1600.74       1864.22       171.32 o                         
  -1  30   3       8887.99       9158.13       244.19 o                         
   0  30   3       3932.50       4249.05       209.29 o                         
   1  30   3      14166.38      13934.84       346.15 o                         
   2  30   3       1914.59       2243.85       167.73 o                         
   3  30   3       6400.76       6534.18       378.37 o                         
  -4  31   3       2433.57       2350.63       316.50 o                         
  -3  31   3        129.86        348.29       169.98 o                         
  -2  31   3       2635.02       2428.34       180.54 o                         
  -1  31   3         96.78        244.32       115.23 o                         
   0  31   3        193.41        287.27       129.24 o                         
   1  31   3         43.11        455.81       135.29 o                         
   2  31   3       1581.32       1496.55       178.48 o                         
   3  31   3          1.98       -198.43       372.20 o                         
  -3  32   3       5088.59       5017.98       422.81 o                         
  -2  32   3       3101.46       3383.46       202.91 o                         
  -1  32   3       5639.53       5787.57       241.05 o                         
   0  32   3       3063.24       3393.37       194.71 o                         
   1  32   3       4987.76       4946.50       226.17 o                         
   2  32   3       4266.11       3886.76       291.88 o                         
  -3  33   3       2089.40       1795.18       456.04 o                         
  -2  33   3       1324.81        812.84       206.82 o                         
  -1  33   3        634.74        735.96       258.64 o                         
   0  33   3         13.84        194.73       144.83 o                         
   1  33   3          3.01         77.68       169.72 o                         
  -2  34   3       6937.80       5527.66       878.09 o                         
  -1  34   3          1.24        231.17       191.03 o                         
   0  34   3       9921.21      10153.73       371.56 o                         
   1  34   3          1.95        192.33       249.39 o                         
  -8   0   4      17801.96      18007.46       661.52 o                         
  -6   0   4      23522.02      23389.98       621.65 o                         
  -4   0   4      43382.62      43468.57       661.07 o                         
  -2   0   4      60753.00      60893.93       593.51 o                         
   0   0   4      11313.98      11004.54       141.54 o                         
   2   0   4       7319.96       7311.63       152.07 o                         
   4   0   4        143.72        202.68       111.00 o                         
   6   0   4       3695.20       3417.22       203.07 o                         
  -8   1   4        934.23       1066.99       171.54 o                         
  -7   1   4       3425.54       3500.05       204.64 o                         
  -6   1   4          6.58        100.82       128.42 o                         
  -5   1   4       1214.64       1538.09       154.49 o                         
  -4   1   4          7.40        173.35        63.88 o                         
  -3   1   4       5097.42       4929.06       121.99 o                         
  -2   1   4       4850.59       4963.25        82.84 o                         
  -1   1   4      10997.20      10867.37        99.12 o                         
   0   1   4       6654.57       6735.20        77.69 o                         
   1   1   4      37740.83      37476.93       239.25 o                         
   2   1   4       5835.78       5713.73        85.60 o                         
   3   1   4      19951.36      19845.74       218.58 o                         
   4   1   4       8231.34       8128.94       152.09 o                         
   5   1   4       9736.38       9536.26       176.25 o                         
   6   1   4       2242.38       1981.58       119.63 o                         
   7   1   4       6643.74       6131.83       324.86 o                         
  -8   2   4       5321.87       5522.50       261.85 o                         
  -7   2   4      11538.96      11192.21       328.06 o                         
  -6   2   4       7258.35       7022.69       245.28 o                         
  -5   2   4      29073.26      28795.38       465.58 o                         
  -4   2   4       9342.04       9394.88       204.53 o                         
  -3   2   4      26091.34      26594.03       301.57 o                         
  -2   2   4      15715.77      15387.95       163.89 o                         
  -1   2   4      23902.75      23841.98       178.19 o                         
   0   2   4       1381.53       1336.54        44.36 o                         
   1   2   4      12076.12      12187.65       102.06 o                         
   2   2   4        677.09        615.07        41.31 o                         
   3   2   4        231.11        305.02        65.06 o                         
   4   2   4         19.22        -42.13        69.47 o                         
   5   2   4        413.80        355.42        72.72 o                         
   6   2   4       1038.00       1211.08       109.22 o                         
   7   2   4       2958.23       3135.60       290.94 o                         
  -8   3   4       3430.27       3349.16       221.52 o                         
  -7   3   4          3.87        122.33       132.77 o                         
  -6   3   4       1297.62        996.86       135.59 o                         
  -5   3   4        107.57        150.43       124.66 o                         
  -4   3   4        123.68        202.67       103.71 o                         
  -3   3   4        396.10        381.79        56.79 o                         
  -2   3   4      15148.85      14689.29       169.27 o                         
  -1   3   4        680.05        730.90        37.87 o                         
   0   3   4      21034.94      20262.79       203.57 o                         
   1   3   4        399.80        460.77        30.03 o                         
   2   3   4      21426.71      21045.65       187.69 o                         
   3   3   4          1.75         10.25        62.26 o                         
   4   3   4      32805.52      33161.87       324.17 o                         
   5   3   4          8.99        -71.63        71.63 o                         
   6   3   4      11828.86      11743.17       257.36 o                         
   7   3   4         21.78        -38.02       206.04 o                         
  -8   4   4       3058.28       2894.61       211.78 o                         
  -7   4   4      13564.43      13529.94       360.61 o                         
  -6   4   4       6023.51       5600.19       222.50 o                         
  -5   4   4      38118.55      37728.87       552.34 o                         
  -4   4   4       6846.19       6400.91       171.11 o                         
  -3   4   4      17738.65      17619.57       220.77 o                         
  -2   4   4      14903.05      15097.70       175.71 o                         
  -1   4   4      37707.94      38340.34       249.14 o                         
   0   4   4       9448.15       9968.33       110.47 o                         
   1   4   4      18642.79      19210.73       151.09 o                         
   2   4   4        273.18        277.79        38.15 o                         
   3   4   4          9.98        119.89        56.41 o                         
   4   4   4          6.68        -69.44        69.44 o                         
   5   4   4         62.76         14.21        72.10 o                         
   6   4   4       1208.77       1183.35       119.49 o                         
   7   4   4       2358.37       2297.64       187.55 o                         
  -8   5   4        876.90       1282.87       171.76 o                         
  -7   5   4       2441.47       2509.59       184.62 o                         
  -6   5   4        225.12        128.47       120.48 o                         
  -5   5   4         51.67        169.06       122.10 o                         
  -4   5   4         14.55        -43.28        78.21 o                         
  -3   5   4       4283.80       4288.25       108.58 o                         
  -2   5   4      13270.32      13559.80       145.39 o                         
  -1   5   4       6579.92       6266.11        82.92 o                         
   0   5   4      10691.72      10615.73       119.87 o                         
   1   5   4      32486.87      32695.55       237.41 o                         
   2   5   4       9233.51       9462.41       110.46 o                         
   3   5   4      23364.52      23077.20       241.29 o                         
   4   5   4      12935.45      12811.52       198.63 o                         
   5   5   4       9413.47       9398.89       205.04 o                         
   6   5   4       4404.33       4247.56       178.30 o                         
   7   5   4       5111.77       4659.83       245.43 o                         
  -8   6   4      12659.44      11865.06       490.98 o                         
  -7   6   4          5.79        -56.14       127.17 o                         
  -6   6   4      14944.08      15104.28       355.26 o                         
  -5   6   4        583.72        656.87       127.91 o                         
  -4   6   4      37703.43      37450.57       426.30 o                         
  -3   6   4       1103.32       1124.34        61.74 o                         
  -2   6   4      35737.86      35009.09       276.70 o                         
  -1   6   4          6.51         29.83        34.29 o                         
   0   6   4      14370.63      14544.58       152.19 o                         
   1   6   4       1438.02       1519.42        51.93 o                         
   2   6   4       9857.03      10117.36       117.90 o                         
   3   6   4        210.45        315.22        53.67 o                         
   4   6   4        835.37        785.22       110.24 o                         
   5   6   4        137.90        210.16        95.87 o                         
   6   6   4       3059.48       3121.62       156.09 o                         
   7   6   4        205.21        137.99       151.70 o                         
  -8   7   4        239.81        537.42       160.11 o                         
  -7   7   4       2558.18       2749.40       186.07 o                         
  -6   7   4         19.32         60.99       119.32 o                         
  -5   7   4        489.11        334.83       123.46 o                         
  -4   7   4         23.57        -59.99        89.22 o                         
  -3   7   4       9052.70       9306.79       145.39 o                         
  -2   7   4       2802.61       2790.22        71.98 o                         
  -1   7   4      11724.86      11936.59       115.71 o                         
   0   7   4       5658.24       5749.15        88.86 o                         
   1   7   4      46662.96      45304.62       428.00 o                         
   2   7   4       4369.42       4028.59        73.89 o                         
   3   7   4      30990.52      30853.18       285.84 o                         
   4   7   4       6135.15       6164.61       140.18 o                         
   5   7   4       9284.94       9051.85       208.77 o                         
   6   7   4       2426.71       2434.61       142.94 o                         
   7   7   4       7123.64       7113.51       294.67 o                         
  -8   8   4       3371.01       3380.62       221.17 o                         
  -7   8   4       7552.38       7389.95       278.89 o                         
  -6   8   4       4999.44       5193.31       221.98 o                         
  -5   8   4      20092.85      19985.46       386.84 o                         
  -4   8   4      11582.57      11389.29       205.15 o                         
  -3   8   4      18350.52      18000.02       201.22 o                         
  -2   8   4      15247.53      14932.90       170.73 o                         
  -1   8   4      16729.43      15984.65       148.06 o                         
   0   8   4       3075.22       2973.37        59.64 o                         
   1   8   4      13320.43      13037.44       195.66 o                         
   2   8   4        829.88        735.50        49.99 o                         
   3   8   4        347.03        336.31        61.73 o                         
   4   8   4        324.80        332.39        81.24 o                         
   5   8   4        806.72        787.78       107.42 o                         
   6   8   4        939.34       1184.31       152.31 o                         
   7   8   4       1531.09       1861.26       197.77 o                         
  -8   9   4       1888.24       2154.82       204.91 o                         
  -7   9   4        754.06        744.38       145.70 o                         
  -6   9   4        333.76        349.84       120.51 o                         
  -5   9   4         14.76        202.77       119.18 o                         
  -4   9   4        201.09        196.46        59.75 o                         
  -3   9   4        284.59        280.40        56.89 o                         
  -2   9   4      23767.48      23797.21       231.84 o                         
  -1   9   4        128.24        153.62        36.96 o                         
   0   9   4      30424.45      30337.06       283.60 o                         
   1   9   4       1911.38       1855.02        68.30 o                         
   2   9   4      32996.93      32462.43       290.41 o                         
   3   9   4         15.51         30.68        42.84 o                         
   4   9   4      40949.44      39966.57       412.90 o                         
   5   9   4         10.15         20.69        96.51 o                         
   6   9   4      10182.14      10135.86       267.48 o                         
   7   9   4        250.33        609.18       295.34 o                         
  -8  10   4        672.43        895.09       184.61 o                         
  -7  10   4       9511.99       9368.25       310.42 o                         
  -6  10   4       1518.59       1436.27       145.89 o                         
  -5  10   4      24276.96      24506.94       437.83 o                         
  -4  10   4       1924.01       2176.87       137.70 o                         
  -3  10   4      23792.40      23325.72       272.40 o                         
  -2  10   4       2827.81       2762.86        84.92 o                         
  -1  10   4      31171.49      30699.88       266.37 o                         
   0  10   4       2614.46       2612.22        63.81 o                         
   1  10   4      11185.18      10688.18       187.50 o                         
   2  10   4        622.28        622.77        53.22 o                         
   3  10   4        200.39        276.54        61.90 o                         
   4  10   4         19.21         51.70        70.20 o                         
   5  10   4        301.37        370.66       118.73 o                         
   6  10   4        521.90        752.57       129.04 o                         
   7  10   4       3401.81       3734.77       289.29 o                         
  -8  11   4       1129.64       1589.52       201.18 o                         
  -7  11   4       2235.61       2518.97       188.84 o                         
  -6  11   4         44.69        433.97       128.23 o                         
  -5  11   4        739.68        529.77       119.53 o                         
  -4  11   4        832.05        914.65       114.63 o                         
  -3  11   4       2888.41       2695.77        85.84 o                         
  -2  11   4       3709.39       3392.47        94.14 o                         
  -1  11   4       4517.14       4115.27        93.49 o                         
   0  11   4      13537.81      13559.48       129.15 o                         
   1  11   4      29333.92      29082.67       274.19 o                         
   2  11   4       7710.02       7464.79       149.50 o                         
   3  11   4      19075.56      19005.23       235.30 o                         
   4  11   4      12315.41      12370.90       238.53 o                         
   5  11   4       8077.22       7999.15       240.73 o                         
   6  11   4       4385.45       4586.84       198.40 o                         
   7  11   4       4291.73       4732.07       343.16 o                         
  -8  12   4       8768.16       9343.90       654.29 o                         
  -7  12   4        236.72        501.33       158.04 o                         
  -6  12   4      11491.05      11034.04       316.01 o                         
  -5  12   4        464.33        709.15       118.88 o                         
  -4  12   4      24198.35      23513.53       347.63 o                         
  -3  12   4        448.18        432.59        62.68 o                         
  -2  12   4      31580.63      31390.43       303.22 o                         
  -1  12   4       3553.65       3446.68        81.96 o                         
   0  12   4       8819.70       8490.74       115.54 o                         
   1  12   4       1062.53        962.22        45.90 o                         
   2  12   4       3934.83       3935.55       134.37 o                         
   3  12   4        156.71        293.91        68.48 o                         
   4  12   4         76.97         69.20        93.74 o                         
   5  12   4          1.57        -76.34       112.80 o                         
   6  12   4       3983.01       3819.06       186.18 o                         
   7  12   4         77.98        449.89       193.69 o                         
  -8  13   4        300.72       1416.52       438.55 o                         
  -7  13   4       1642.66       1760.45       186.48 o                         
  -6  13   4         43.75        217.56       122.66 o                         
  -5  13   4        199.39        130.97       107.32 o                         
  -4  13   4       1516.07       1557.10       115.14 o                         
  -3  13   4       3428.68       3349.47       106.09 o                         
  -2  13   4       3540.47       3825.33       112.67 o                         
  -1  13   4      14273.49      13740.75       160.80 o                         
   0  13   4       1724.78       1694.80        65.00 o                         
   1  13   4      36876.07      34999.47       352.96 o                         
   2  13   4       3893.71       3638.27       104.81 o                         
   3  13   4      23546.06      23703.32       290.91 o                         
   4  13   4       2451.14       2336.32       167.46 o                         
   5  13   4      11512.03      11160.88       287.34 o                         
   6  13   4        918.82        986.92       141.63 o                         
   7  13   4       7057.27       6734.02       479.91 o                         
  -7  14   4       6048.98       6150.82       270.55 o                         
  -6  14   4       4864.27       5190.21       217.12 o                         
  -5  14   4      14712.76      14594.55       306.29 o                         
  -4  14   4      11337.58      11111.45       219.64 o                         
  -3  14   4      10625.37      10427.86       187.15 o                         
  -2  14   4      20777.10      20676.79       239.54 o                         
  -1  14   4       5271.48       5190.59        90.36 o                         
   0  14   4       3579.14       3662.35        77.54 o                         
   1  14   4       4790.14       4666.26        90.37 o                         
   2  14   4       1574.38       1416.23        90.28 o                         
   3  14   4         59.86        122.27        98.00 o                         
   4  14   4          4.65         90.37       110.51 o                         
   5  14   4        292.47        484.81       126.08 o                         
   6  14   4       1533.33       1678.12       151.79 o                         
  -7  15   4        463.16        584.38       152.13 o                         
  -6  15   4        220.06        500.41       130.37 o                         
  -5  15   4         19.00         10.09       109.44 o                         
  -4  15   4        823.08        744.19        94.42 o                         
  -3  15   4        183.36        234.42        79.17 o                         
  -2  15   4      14956.85      14885.58       205.08 o                         
  -1  15   4        107.35        165.12        45.31 o                         
   0  15   4      22592.73      22455.21       222.57 o                         
   1  15   4       1984.23       1900.79        86.15 o                         
   2  15   4      19219.40      18805.97       387.17 o                         
   3  15   4        644.85        630.71       108.12 o                         
   4  15   4      20690.28      20299.20       364.23 o                         
   5  15   4        266.59        319.42       120.17 o                         
   6  15   4      10217.70       9827.11       286.48 o                         
  -7  16   4       9384.70       9447.37       333.33 o                         
  -6  16   4       1339.84       1401.79       155.81 o                         
  -5  16   4      23100.59      22350.40       391.00 o                         
  -4  16   4       1192.81       1323.26       111.07 o                         
  -3  16   4      11155.16      11425.27       207.53 o                         
  -2  16   4       1069.56       1240.15        89.91 o                         
  -1  16   4      21865.24      21159.14       225.35 o                         
   0  16   4       1573.10       1610.79        63.47 o                         
   1  16   4       5830.36       5977.26       132.13 o                         
   2  16   4        444.81        153.13       109.83 o                         
   3  16   4        430.14        484.12       118.50 o                         
   4  16   4          1.75         40.85       115.69 o                         
   5  16   4         42.89         73.34       122.54 o                         
   6  16   4          6.27        222.48       160.27 o                         
  -7  17   4        681.62        893.29       171.70 o                         
  -6  17   4        334.70        722.56       149.65 o                         
  -5  17   4        210.47        228.68       112.14 o                         
  -4  17   4        233.81        337.80        97.71 o                         
  -3  17   4       2297.66       2466.84       112.06 o                         
  -2  17   4       3980.65       4061.12       118.39 o                         
  -1  17   4       7400.16       7076.27       129.94 o                         
   0  17   4       7388.86       7619.17       121.74 o                         
   1  17   4      14138.38      13974.38       203.75 o                         
   2  17   4       6861.76       6610.32       201.16 o                         
   3  17   4      10641.09      10400.32       262.38 o                         
   4  17   4       8412.91       8240.44       244.25 o                         
   5  17   4       7645.43       7180.11       252.22 o                         
   6  17   4       3094.60       3083.58       192.54 o                         
  -7  18   4         87.70        274.69       259.63 o                         
  -6  18   4      12777.72      12845.02       330.49 o                         
  -5  18   4       2192.66       2426.19       151.69 o                         
  -4  18   4      20668.52      20658.69       329.52 o                         
  -3  18   4       2194.15       2176.42       105.38 o                         
  -2  18   4      22880.40      22801.37       269.44 o                         
  -1  18   4        562.85        556.41        69.40 o                         
   0  18   4       8351.76       8436.88       137.96 o                         
   1  18   4       1428.97       1483.48        93.89 o                         
   2  18   4       1890.67       1889.10       129.77 o                         
   3  18   4        193.55        288.36       112.38 o                         
   4  18   4          1.09        142.96       139.16 o                         
   5  18   4        273.48        129.30       137.11 o                         
   6  18   4       2051.86       2239.36       247.55 o                         
  -7  19   4       2494.68       2752.68       227.88 o                         
  -6  19   4          5.22        191.52       114.82 o                         
  -5  19   4        163.59        394.97       110.70 o                         
  -4  19   4        438.96        436.33        96.94 o                         
  -3  19   4       2305.76       2447.98       107.57 o                         
  -2  19   4        282.42        331.03        73.95 o                         
  -1  19   4       5905.17       5883.62       135.09 o                         
   0  19   4        784.32        945.06        86.79 o                         
   1  19   4      22908.80      22973.59       299.78 o                         
   2  19   4        335.04        273.51       105.35 o                         
   3  19   4      13269.19      13084.13       313.82 o                         
   4  19   4        343.20        305.26       129.96 o                         
   5  19   4       6818.27       6520.61       266.05 o                         
   6  19   4        593.45       1013.56       237.73 o                         
  -7  20   4       5205.62       5065.19       918.79 o                         
  -6  20   4       3455.00       4020.24       207.66 o                         
  -5  20   4       8232.90       8432.71       229.75 o                         
  -4  20   4      12141.65      12080.38       249.74 o                         
  -3  20   4      10895.35      10861.16       218.41 o                         
  -2  20   4      11650.39      11265.52       216.67 o                         
  -1  20   4       3255.00       3312.53       117.39 o                         
   0  20   4        723.56        978.38        93.47 o                         
   1  20   4       1108.83       1224.95       103.74 o                         
   2  20   4       1233.10       1056.52       118.26 o                         
   3  20   4        284.45        355.62       178.68 o                         
   4  20   4          3.07         60.32       122.48 o                         
   5  20   4        636.79        506.92       149.62 o                         
   6  20   4       1541.70       1709.44       319.54 o                         
  -7  21   4        513.46       1596.93       545.18 o                         
  -6  21   4        117.69        440.25       128.31 o                         
  -5  21   4          1.46        290.71       108.97 o                         
  -4  21   4        101.98        231.75        94.97 o                         
  -3  21   4       1719.82       1852.90       120.41 o                         
  -2  21   4       9591.44       9130.31       238.35 o                         
  -1  21   4        865.11        772.48        84.48 o                         
   0  21   4      10771.08      11054.93       209.49 o                         
   1  21   4       2072.22       2100.33       117.35 o                         
   2  21   4      10568.23      10387.34       247.74 o                         
   3  21   4       1247.10       1222.52       148.87 o                         
   4  21   4      13407.17      12920.47       311.34 o                         
   5  21   4        525.80        274.70       152.09 o                         
  -6  22   4        881.95        991.91       138.95 o                         
  -5  22   4      16312.86      16367.58       344.41 o                         
  -4  22   4       1122.27        994.85       109.54 o                         
  -3  22   4      12863.48      12852.33       260.57 o                         
  -2  22   4        694.02        604.65        98.22 o                         
  -1  22   4      12840.52      12919.00       224.65 o                         
   0  22   4       2039.19       1963.97       110.46 o                         
   1  22   4       3486.48       3825.64       158.47 o                         
   2  22   4        274.52         82.69       104.50 o                         
   3  22   4         10.70        322.58       120.08 o                         
   4  22   4         21.10        222.50       129.23 o                         
   5  22   4         81.42       -148.68       148.68 o                         
  -6  23   4         75.86        257.34       135.17 o                         
  -5  23   4         17.20        267.53       130.62 o                         
  -4  23   4         39.11        182.51       114.60 o                         
  -3  23   4        727.44        686.76       105.80 o                         
  -2  23   4       5659.71       5421.54       183.83 o                         
  -1  23   4       2064.62       2281.44       129.46 o                         
   0  23   4      10577.83      10344.20       219.96 o                         
   1  23   4       7420.26       7425.01       218.79 o                         
   2  23   4       5487.53       5418.97       193.66 o                         
   3  23   4       7182.24       6933.04       250.81 o                         
   4  23   4       8223.83       7937.46       260.03 o                         
   5  23   4       3129.05       3095.07       284.66 o                         
  -6  24   4       6508.77       6951.92       310.40 o                         
  -5  24   4       2074.70       2248.64       168.08 o                         
  -4  24   4      12588.97      12655.53       345.98 o                         
  -3  24   4        393.23        407.84       109.12 o                         
  -2  24   4      12613.90      12333.18       273.17 o                         
  -1  24   4       1613.38       1733.57       120.28 o                         
   0  24   4       6598.14       6590.81       193.99 o                         
   1  24   4        480.37        623.17       113.49 o                         
   2  24   4       1856.15       1666.70       132.45 o                         
   3  24   4        302.13        530.88       137.97 o                         
   4  24   4         20.23         88.80       140.36 o                         
   5  24   4          4.46         24.36       302.42 o                         
  -6  25   4        278.89        340.04       187.14 o                         
  -5  25   4         39.75        173.89       134.32 o                         
  -4  25   4        412.31        520.67       142.23 o                         
  -3  25   4       1327.48       1354.37       132.36 o                         
  -2  25   4         26.03        229.91       123.17 o                         
  -1  25   4       5356.30       5539.02       186.14 o                         
   0  25   4         31.17        165.00        99.25 o                         
   1  25   4      13242.23      13349.70       289.76 o                         
   2  25   4        783.69        726.60       130.04 o                         
   3  25   4      10812.44      10928.20       311.73 o                         
   4  25   4        104.39         63.14       145.03 o                         
  -6  26   4       2677.64       3157.92       606.80 o                         
  -5  26   4       5603.61       5901.42       279.25 o                         
  -4  26   4       8177.63       8047.18       317.12 o                         
  -3  26   4       5399.61       5274.15       224.63 o                         
  -2  26   4       8537.68       8717.49       260.96 o                         
  -1  26   4       3924.92       4115.66       178.68 o                         
   0  26   4       1475.43       1745.90       141.29 o                         
   1  26   4       2021.95       1908.78       138.75 o                         
   2  26   4       1324.85       1244.98       141.29 o                         
   3  26   4         83.09        227.59       130.19 o                         
   4  26   4         23.32        260.83       174.79 o                         
  -5  27   4         80.20         64.68       165.15 o                         
  -4  27   4         46.11        -34.50       169.02 o                         
  -3  27   4        745.67        862.63       140.97 o                         
  -2  27   4       4367.31       4472.96       219.89 o                         
  -1  27   4        322.86        418.91       113.66 o                         
   0  27   4       7437.71       7625.12       235.50 o                         
   1  27   4       3880.62       4046.60       180.15 o                         
   2  27   4       8282.13       8407.54       256.28 o                         
   3  27   4       1639.52       1844.84       161.83 o                         
   4  27   4       7586.11       7703.90       442.88 o                         
  -5  28   4       8916.86       8750.84       502.53 o                         
  -4  28   4        164.67        144.33       189.97 o                         
  -3  28   4       8667.96       8362.80       304.43 o                         
  -2  28   4         29.92        -72.89       130.46 o                         
  -1  28   4       9743.37       9864.15       273.87 o                         
   0  28   4        283.33        616.80       131.40 o                         
   1  28   4       2885.34       3100.99       172.62 o                         
   2  28   4         73.01        112.64       121.72 o                         
   3  28   4          8.34        416.16       136.67 o                         
   4  28   4        180.61        342.25       295.76 o                         
  -4  29   4         28.98         65.27       352.52 o                         
  -3  29   4         97.40        120.46       141.59 o                         
  -2  29   4       2962.57       3137.28       200.63 o                         
  -1  29   4       2361.59       2575.13       167.25 o                         
   0  29   4       6675.00       6977.69       248.20 o                         
   1  29   4       3042.64       3362.66       193.80 o                         
   2  29   4       6015.74       6431.09       244.61 o                         
   3  29   4       3048.56       3588.04       279.55 o                         
  -4  30   4       6072.21       5584.52       871.41 o                         
  -3  30   4        591.66        745.97       152.85 o                         
  -2  30   4       9239.90       9512.60       320.06 o                         
  -1  30   4       1622.03       2005.66       157.25 o                         
   0  30   4       4558.31       4534.25       212.41 o                         
   1  30   4        720.62       1030.69       160.82 o                         
   2  30   4        596.31        740.63       179.77 o                         
   3  30   4        173.75        120.86       285.85 o                         
  -4  31   4        458.44        139.24       468.49 o                         
  -3  31   4        532.54        826.35       197.99 o                         
  -2  31   4        101.64        312.42       144.32 o                         
  -1  31   4       3992.43       4316.78       211.17 o                         
   0  31   4        103.06        477.91       130.92 o                         
   1  31   4      11823.75      11848.76       348.22 o                         
   2  31   4        203.79        -34.22       230.29 o                         
  -3  32   4       2999.02       2446.36       644.09 o                         
  -2  32   4       7787.63       8232.91       452.77 o                         
  -1  32   4       1332.61       1950.03       196.78 o                         
   0  32   4       1600.96       1936.67       204.15 o                         
   1  32   4        183.95        274.96       198.04 o                         
   2  32   4       1723.05       1839.83       496.58 o                         
  -2  33   4       2222.78       2163.61       351.30 o                         
  -1  33   4        255.93        334.74       170.19 o                         
   0  33   4       4380.77       4657.99       318.24 o                         
   1  33   4        828.91       1468.13       364.47 o                         
  -7   0   5       8790.80       8442.06       407.27 o                         
  -5   0   5       6449.48       7038.83       333.06 o                         
  -3   0   5       2848.58       2942.26       100.81 o                         
  -1   0   5       3937.28       4047.37       108.99 o                         
   1   0   5      11153.25      11346.00       181.50 o                         
   3   0   5       9963.48      10116.94       224.87 o                         
   5   0   5      13849.01      13633.48       307.17 o                         
   7   0   5       9436.57       9117.27       972.32 o                         
  -8   1   5       1044.28       1294.85       176.33 o                         
  -7   1   5       2913.87       2699.58       187.61 o                         
  -6   1   5       4945.66       4738.25       215.03 o                         
  -5   1   5       3062.21       3159.69       174.15 o                         
  -4   1   5      36297.65      36039.43       452.61 o                         
  -3   1   5      18286.71      18451.02       197.36 o                         
  -2   1   5      32499.98      32485.57       303.51 o                         
  -1   1   5      19522.17      19158.09       164.59 o                         
   0   1   5      19772.87      19263.74       194.92 o                         
   1   1   5       5452.80       5560.28        82.99 o                         
   2   1   5      18715.31      18577.76       181.00 o                         
   3   1   5       5304.22       5316.73       118.44 o                         
   4   1   5       2338.31       2513.41        96.75 o                         
   5   1   5        761.78        796.84        83.07 o                         
   6   1   5        247.44        294.27       163.69 o                         
   7   1   5         68.12       -151.21       241.51 o                         
  -8   2   5       6165.42       6366.36       277.93 o                         
  -7   2   5       3172.53       3390.87       226.53 o                         
  -6   2   5       9383.40       9366.72       283.49 o                         
  -5   2   5       2476.02       2547.58       160.69 o                         
  -4   2   5       4290.65       4597.85       151.68 o                         
  -3   2   5       2852.41       2754.11        73.58 o                         
  -2   2   5        323.71        366.94        52.87 o                         
  -1   2   5       2149.48       2336.39        53.69 o                         
   0   2   5       1674.36       1732.33        59.01 o                         
   1   2   5       3483.24       3434.79        68.31 o                         
   2   2   5      12270.43      12312.34       131.05 o                         
   3   2   5       1733.67       1661.25        85.82 o                         
   4   2   5      13240.22      13520.49       199.20 o                         
   5   2   5       5669.00       5574.25       160.03 o                         
   6   2   5       5624.46       5332.88       248.50 o                         
   7   2   5       2434.17       2231.96       329.90 o                         
  -8   3   5          6.58        179.20       144.09 o                         
  -7   3   5       9873.45       9781.18       312.07 o                         
  -6   3   5          1.58        -74.62       121.91 o                         
  -5   3   5      20749.21      20752.94       393.97 o                         
  -4   3   5         89.63         62.21       111.86 o                         
  -3   3   5      37356.38      36868.14       367.64 o                         
  -2   3   5         23.07        110.88        44.56 o                         
  -1   3   5      70132.06      70461.27       455.20 o                         
   0   3   5         23.81         24.04        39.93 o                         
   1   3   5      21250.41      20285.10       195.91 o                         
   2   3   5         64.23         83.37        37.85 o                         
   3   3   5       8153.68       8210.73       147.04 o                         
   4   3   5        315.95        228.38        64.17 o                         
   5   3   5       2262.41       2193.20       163.59 o                         
   6   3   5         12.46         95.22       122.93 o                         
   7   3   5        477.86        610.97       277.78 o                         
  -8   4   5       6517.05       6622.11       284.47 o                         
  -7   4   5       1994.88       2256.02       181.11 o                         
  -6   4   5      14866.05      14762.38       353.47 o                         
  -5   4   5        800.72        695.21       126.96 o                         
  -4   4   5       3299.63       3275.14       148.00 o                         
  -3   4   5       2799.53       2988.17       107.99 o                         
  -2   4   5        215.34        171.02        42.15 o                         
  -1   4   5        277.85        253.74        33.77 o                         
   0   4   5       3442.04       3315.95        79.11 o                         
   1   4   5       1462.77       1399.37        47.37 o                         
   2   4   5      17364.87      16628.36       195.81 o                         
   3   4   5        281.09        300.44        64.05 o                         
   4   4   5      12429.47      12330.28       189.20 o                         
   5   4   5       4303.32       4419.90       159.55 o                         
   6   4   5       7794.63       7525.71       276.60 o                         
   7   4   5       2053.82       2067.43       326.86 o                         
  -8   5   5       1314.15        970.46       177.19 o                         
  -7   5   5       2129.29       2018.34       175.47 o                         
  -6   5   5       7459.51       7545.74       299.47 o                         
  -5   5   5       4374.94       4072.23       187.52 o                         
  -4   5   5      25414.35      25423.16       348.94 o                         
  -3   5   5       7645.16       7415.97       147.45 o                         
  -2   5   5      25015.67      25113.42       216.54 o                         
  -1   5   5      19487.81      19146.59       166.86 o                         
   0   5   5      23302.06      22908.07       219.21 o                         
   1   5   5       5305.67       5334.48        81.77 o                         
   2   5   5      16336.15      16144.64       160.77 o                         
   3   5   5        910.13        962.93        71.68 o                         
   4   5   5       2915.67       2802.17       133.07 o                         
   5   5   5        659.27        863.48       106.31 o                         
   6   5   5        215.32        155.92       168.69 o                         
   7   5   5         52.13        301.21       318.77 o                         
  -8   6   5         88.44        231.76       150.40 o                         
  -7   6   5       9226.79       8921.18       298.84 o                         
  -6   6   5        245.21        140.14       128.01 o                         
  -5   6   5       6319.25       6463.57       225.50 o                         
  -4   6   5         13.64        164.44       103.60 o                         
  -3   6   5       3046.37       3134.61       105.16 o                         
  -2   6   5        921.31       1040.94        51.79 o                         
  -1   6   5       3158.15       3326.06        65.96 o                         
   0   6   5        444.05        524.55        49.64 o                         
   1   6   5       9071.62       9024.04       110.47 o                         
   2   6   5       1858.91       1756.92        61.70 o                         
   3   6   5      10288.38      10584.12       154.07 o                         
   4   6   5        407.61        485.08        92.47 o                         
   5   6   5      18573.88      17755.33       297.00 o                         
   6   6   5         13.68        107.75       121.82 o                         
   7   6   5      10330.28       8574.09       954.35 o                         
  -8   7   5        884.95       1062.53       166.54 o                         
  -7   7   5       2066.52       1927.87       173.17 o                         
  -6   7   5       6049.30       6183.35       238.05 o                         
  -5   7   5       2953.53       2969.02       167.43 o                         
  -4   7   5      29336.38      29194.02       422.62 o                         
  -3   7   5       5251.57       5078.99       124.48 o                         
  -2   7   5      24493.07      24485.15       210.35 o                         
  -1   7   5      10749.79      10645.77       129.96 o                         
   0   7   5      30555.48      29856.44       329.57 o                         
   1   7   5       7704.91       7819.83       119.58 o                         
   2   7   5      23951.36      23018.29       232.98 o                         
   3   7   5       2093.23       2020.29        85.68 o                         
   4   7   5       3585.58       3834.01       145.59 o                         
   5   7   5       1000.41       1212.08       115.32 o                         
   6   7   5       1151.13       1356.23       167.07 o                         
  -8   8   5       3154.46       3286.62       218.46 o                         
  -7   8   5       4716.55       4760.15       231.12 o                         
  -6   8   5       6777.14       6888.10       253.24 o                         
  -5   8   5        397.57        439.82       114.12 o                         
  -4   8   5       1565.63       1724.67       146.96 o                         
  -3   8   5       2130.15       2005.95        81.20 o                         
  -2   8   5        789.91        830.46        44.96 o                         
  -1   8   5         19.56         70.69        44.72 o                         
   0   8   5        397.30        410.16        40.35 o                         
   1   8   5       8449.98       8416.84       159.58 o                         
   2   8   5      12931.64      12803.30       179.53 o                         
   3   8   5       2813.97       2937.38       120.25 o                         
   4   8   5      12002.98      11561.61       233.20 o                         
   5   8   5       6400.51       6343.43       195.22 o                         
   6   8   5       5537.31       5245.44       234.92 o                         
   7   8   5       4328.45       3548.97       908.53 o                         
  -8   9   5         35.44        257.33       152.80 o                         
  -7   9   5       6542.65       6754.90       273.00 o                         
  -6   9   5         23.11         69.51       123.18 o                         
  -5   9   5      12410.03      12036.18       304.52 o                         
  -4   9   5        139.68        295.72       100.85 o                         
  -3   9   5      27730.13      27083.43       304.07 o                         
  -2   9   5         82.89        164.41        52.37 o                         
  -1   9   5      42293.69      40897.96       401.47 o                         
   0   9   5        220.98        173.98        38.57 o                         
   1   9   5      21318.73      20061.11       248.06 o                         
   2   9   5         91.08        107.52        66.64 o                         
   3   9   5      12021.71      12017.03       216.22 o                         
   4   9   5          1.91        129.15        93.00 o                         
   5   9   5       2320.42       2397.92       143.91 o                         
   6   9   5         56.20        198.50       145.28 o                         
  -8  10   5       6863.53       7690.16       335.25 o                         
  -7  10   5       1422.38       1667.21       169.75 o                         
  -6  10   5       8947.60       8915.56       286.46 o                         
  -5  10   5       1129.65       1193.43       137.18 o                         
  -4  10   5       3142.86       3135.55       141.95 o                         
  -3  10   5         18.36         38.18        71.83 o                         
  -2  10   5          1.97         71.84        53.22 o                         
  -1  10   5        937.27        990.44        64.45 o                         
   0  10   5       1388.79       1238.91        61.58 o                         
   1  10   5       2257.45       2355.59        96.12 o                         
   2  10   5      14651.86      14705.33       233.50 o                         
   3  10   5       1831.98       1907.45       107.12 o                         
   4  10   5      16670.47      16755.11       306.15 o                         
   5  10   5       2072.35       2149.10       151.56 o                         
   6  10   5       7129.93       6664.40       262.35 o                         
  -8  11   5        555.44         -2.35       347.83 o                         
  -7  11   5       4075.31       3979.24       222.99 o                         
  -6  11   5       5887.25       5703.63       235.98 o                         
  -5  11   5       3658.01       3685.82       182.51 o                         
  -4  11   5      22834.17      22129.03       322.12 o                         
  -3  11   5      11322.92      11063.98       176.95 o                         
  -2  11   5      18016.13      18168.54       204.35 o                         
  -1  11   5      18533.16      18289.79       192.97 o                         
   0  11   5      20360.27      19856.22       189.44 o                         
   1  11   5       6244.71       5885.75       115.32 o                         
   2  11   5      12346.40      12382.88       241.78 o                         
   3  11   5       4426.53       4628.14       136.94 o                         
   4  11   5       3196.52       3145.84       161.61 o                         
   5  11   5        526.15        571.83       118.63 o                         
   6  11   5        494.93        544.15       201.96 o                         
  -8  12   5         19.74        594.61       405.68 o                         
  -7  12   5       8586.48       8630.41       307.38 o                         
  -6  12   5        637.49        784.58       140.86 o                         
  -5  12   5       4935.22       4806.04       197.65 o                         
  -4  12   5        290.27        334.06        90.91 o                         
  -3  12   5       2575.65       2648.57       110.16 o                         
  -2  12   5        712.60        716.19        69.12 o                         
  -1  12   5       1711.45       1665.28        68.18 o                         
   0  12   5        329.96        297.72        35.53 o                         
   1  12   5       9528.82       8918.60       198.30 o                         
   2  12   5        540.53        563.92        97.22 o                         
   3  12   5      10132.12      10182.13       211.35 o                         
   4  12   5       1477.84       1260.12       125.33 o                         
   5  12   5      14720.42      14647.96       333.56 o                         
   6  12   5        101.46        208.83       148.52 o                         
  -8  13   5       2467.94       2551.69       559.46 o                         
  -7  13   5        384.62        865.69       160.24 o                         
  -6  13   5       4975.79       5429.63       225.34 o                         
  -5  13   5        900.27       1053.53       121.36 o                         
  -4  13   5      24614.78      24146.08       362.48 o                         
  -3  13   5       2876.70       2762.51       117.38 o                         
  -2  13   5      25944.92      26079.79       275.88 o                         
  -1  13   5       2875.65       2935.12        92.82 o                         
   0  13   5      22154.39      21061.73       292.48 o                         
   1  13   5       1169.53       1016.46        99.30 o                         
   2  13   5      22163.54      21582.46       359.14 o                         
   3  13   5        799.11        812.47       104.82 o                         
   4  13   5       2646.67       2850.57       153.50 o                         
   5  13   5        330.94        414.18       136.25 o                         
   6  13   5        334.81        410.43       154.06 o                         
  -8  14   5       3506.09       3858.06       630.11 o                         
  -7  14   5       1510.91       1692.64       182.25 o                         
  -6  14   5       5047.06       5330.35       223.73 o                         
  -5  14   5        789.80        950.17       121.31 o                         
  -4  14   5       1072.69        989.57        98.38 o                         
  -3  14   5       2490.55       2360.09       113.26 o                         
  -2  14   5         72.62        212.97        80.03 o                         
  -1  14   5        963.04        956.87        71.02 o                         
   0  14   5       1306.03       1152.06        78.47 o                         
   1  14   5       2472.33       2674.18       128.66 o                         
   2  14   5       8364.86       7928.53       239.35 o                         
   3  14   5       2757.27       3152.48       165.30 o                         
   4  14   5       7365.81       6823.77       218.42 o                         
   5  14   5       7892.99       7469.97       267.82 o                         
   6  14   5       4473.02       4367.40       250.35 o                         
  -8  15   5         80.81        106.72       361.43 o                         
  -7  15   5       7485.69       7612.24       302.55 o                         
  -6  15   5        309.00        271.89       121.26 o                         
  -5  15   5      13342.15      13562.01       303.54 o                         
  -4  15   5        719.04        735.99       102.65 o                         
  -3  15   5      22566.23      22676.88       291.00 o                         
  -2  15   5         87.28        100.88        84.24 o                         
  -1  15   5      45098.81      44569.64       427.04 o                         
   0  15   5       1741.54       1646.44        60.39 o                         
   1  15   5      19811.35      19329.54       286.05 o                         
   2  15   5       2217.55       2071.97       124.22 o                         
   3  15   5       8308.86       8397.12       226.97 o                         
   4  15   5          5.70        -50.72       115.13 o                         
   5  15   5       3370.56       2997.63       215.89 o                         
   6  15   5          0.17        408.95       185.03 o                         
  -7  16   5        279.59        549.03       154.09 o                         
  -6  16   5       8097.44       8500.29       290.89 o                         
  -5  16   5       1485.67       1563.12       133.43 o                         
  -4  16   5       2282.37       2185.03       127.74 o                         
  -3  16   5         37.46        126.73        74.52 o                         
  -2  16   5         20.35         69.42        82.57 o                         
  -1  16   5       3561.17       3652.96       105.62 o                         
   0  16   5       1927.73       1744.88        93.98 o                         
   1  16   5        729.12        923.15        98.81 o                         
   2  16   5       9733.30       9604.82       257.96 o                         
   3  16   5       1034.85       1095.98       138.40 o                         
   4  16   5      10608.91      10323.08       272.41 o                         
   5  16   5       1446.93       1234.05       175.92 o                         
   6  16   5       7344.85       7148.68       462.47 o                         
  -7  17   5       4714.85       4796.31       256.97 o                         
  -6  17   5       4630.71       4455.40       217.05 o                         
  -5  17   5       6362.24       6163.80       231.82 o                         
  -4  17   5      13368.36      12991.33       260.31 o                         
  -3  17   5      11138.60      11368.09       195.10 o                         
  -2  17   5      15990.50      15736.84       238.06 o                         
  -1  17   5      23874.10      23484.76       303.39 o                         
   0  17   5      10767.83      10773.18       185.65 o                         
   1  17   5       6525.31       6578.97       183.70 o                         
   2  17   5       5764.04       5667.12       187.87 o                         
   3  17   5       3725.77       3850.06       187.95 o                         
   4  17   5       1691.90       1922.70       171.63 o                         
   5  17   5        994.64        882.57       167.81 o                         
   6  17   5         84.86        271.81       337.39 o                         
  -7  18   5       6829.75       6828.07       300.85 o                         
  -6  18   5       1255.85       1314.41       151.01 o                         
  -5  18   5       4088.67       4025.02       199.45 o                         
  -4  18   5        202.65        262.17        92.29 o                         
  -3  18   5       2122.65       2178.71       102.63 o                         
  -2  18   5         25.49        133.88        79.67 o                         
  -1  18   5       1584.94       1610.78        93.84 o                         
   0  18   5        369.63        348.47        78.77 o                         
   1  18   5       6354.42       6104.08       192.32 o                         
   2  18   5       1328.24       1374.72       127.12 o                         
   3  18   5       5256.77       5608.09       207.37 o                         
   4  18   5       1071.69       1025.39       137.79 o                         
   5  18   5       9414.76       9556.67       340.63 o                         
  -7  19   5        257.63        322.04       238.38 o                         
  -6  19   5       6454.48       6449.45       255.09 o                         
  -5  19   5        634.49        680.71       130.31 o                         
  -4  19   5      24676.28      24201.80       350.83 o                         
  -3  19   5       1592.02       1830.16       103.48 o                         
  -2  19   5      20171.32      19592.39       266.20 o                         
  -1  19   5       1186.65       1182.98        83.64 o                         
   0  19   5      19801.25      19541.89       309.81 o                         
   1  19   5       1024.09       1069.89       119.12 o                         
   2  19   5      12762.42      12455.01       286.34 o                         
   3  19   5        445.41        441.15       132.40 o                         
   4  19   5       1220.28       1059.16       137.19 o                         
   5  19   5         65.40        -99.50       204.92 o                         
  -7  20   5       4162.25       4303.62       576.77 o                         
  -6  20   5       2627.56       2749.49       216.82 o                         
  -5  20   5       1140.50       1370.62       142.37 o                         
  -4  20   5       1482.21       1536.95       122.54 o                         
  -3  20   5       1226.34       1158.63       105.31 o                         
  -2  20   5          1.84         56.39        78.47 o                         
  -1  20   5         97.66        218.91        86.30 o                         
   0  20   5        125.34        129.23        95.24 o                         
   1  20   5       4630.76       4650.19       170.40 o                         
   2  20   5       3267.26       3485.80       253.59 o                         
   3  20   5       4009.20       4097.02       194.09 o                         
   4  20   5       4330.62       4457.63       230.22 o                         
   5  20   5       3826.39       4299.74       376.22 o                         
  -7  21   5       4633.00       5434.81       740.60 o                         
  -6  21   5        546.52        816.23       144.37 o                         
  -5  21   5       7680.07       7326.46       233.09 o                         
  -4  21   5       2931.77       2989.38       143.10 o                         
  -3  21   5      20335.61      20233.13       387.40 o                         
  -2  21   5       1123.78       1160.07       104.28 o                         
  -1  21   5      19858.97      19985.88       311.94 o                         
   0  21   5       3329.18       3155.88       144.41 o                         
   1  21   5      12195.59      12226.54       258.75 o                         
   2  21   5       3340.65       3187.57       180.19 o                         
   3  21   5       6551.45       6157.96       227.46 o                         
   4  21   5         22.17        347.80       128.83 o                         
   5  21   5        802.63        932.57       277.58 o                         
  -6  22   5       5521.47       5957.09       244.75 o                         
  -5  22   5        306.03        345.75       112.69 o                         
  -4  22   5       1108.38        976.72       112.55 o                         
  -3  22   5         85.21        185.18        95.10 o                         
  -2  22   5         37.75        122.34        94.28 o                         
  -1  22   5          1.54         59.96        95.38 o                         
   0  22   5        746.95        663.23       104.39 o                         
   1  22   5         48.52        328.91       111.10 o                         
   2  22   5       8301.22       8440.43       249.41 o                         
   3  22   5        437.15        440.07       128.17 o                         
   4  22   5       7912.87       7265.09       251.74 o                         
   5  22   5         65.36        324.90       624.46 o                         
  -6  23   5       3617.82       3883.87       222.31 o                         
  -5  23   5       4530.55       4431.49       206.37 o                         
  -4  23   5       7287.93       7436.18       238.14 o                         
  -3  23   5       6173.93       6242.84       224.94 o                         
  -2  23   5       6786.40       6633.94       257.90 o                         
  -1  23   5      14041.21      13925.94       296.70 o                         
   0  23   5       8108.79       8028.43       211.95 o                         
   1  23   5       5758.02       5856.04       204.39 o                         
   2  23   5       3645.39       3702.46       219.80 o                         
   3  23   5       2114.30       1973.31       171.39 o                         
   4  23   5       1119.35       1227.80       184.72 o                         
  -6  24   5       2154.19       2174.35       234.38 o                         
  -5  24   5       1952.54       2257.22       161.25 o                         
  -4  24   5        589.33        513.01       130.73 o                         
  -3  24   5        917.61        719.73       123.01 o                         
  -2  24   5        485.47        469.31       122.09 o                         
  -1  24   5        681.80        610.73       113.23 o                         
   0  24   5         17.98        222.74       105.76 o                         
   1  24   5       4367.77       4518.32       196.66 o                         
   2  24   5       1133.19       1120.35       137.37 o                         
   3  24   5       4807.36       4726.11       224.64 o                         
   4  24   5       1548.41       1451.42       177.99 o                         
  -6  25   5       5181.10       5424.98       388.08 o                         
  -5  25   5        441.35        398.47       151.06 o                         
  -4  25   5      11756.86      11670.55       380.84 o                         
  -3  25   5         22.98         23.28       139.01 o                         
  -2  25   5      12772.63      12283.53       303.65 o                         
  -1  25   5        190.57        240.73       109.25 o                         
   0  25   5      14243.75      13921.71       296.15 o                         
   1  25   5        938.63        979.45       130.08 o                         
   2  25   5       8775.36       8887.71       263.67 o                         
   3  25   5         64.95        333.86       141.45 o                         
   4  25   5        914.65       1099.44       215.61 o                         
  -5  26   5       1159.89       1118.36       176.76 o                         
  -4  26   5         74.96        437.97       142.04 o                         
  -3  26   5       1283.77       1125.50       164.99 o                         
  -2  26   5        307.98        285.38       142.94 o                         
  -1  26   5        398.21        688.54       120.89 o                         
   0  26   5         86.62        169.22       105.49 o                         
   1  26   5       2877.64       2880.74       171.89 o                         
   2  26   5       1950.05       1705.46       154.29 o                         
   3  26   5       3378.69       3598.91       199.16 o                         
   4  26   5       1810.77       2522.84       577.47 o                         
  -5  27   5       3503.98       3501.98       287.76 o                         
  -4  27   5       1920.60       1951.21       234.90 o                         
  -3  27   5       5939.30       6160.18       281.24 o                         
  -2  27   5        857.10        887.88       158.10 o                         
  -1  27   5       9526.62       9746.46       285.89 o                         
   0  27   5       1895.82       2126.28       163.04 o                         
   1  27   5       7053.89       7417.97       246.13 o                         
   2  27   5       1555.66       1526.44       148.03 o                         
   3  27   5       2728.54       3089.22       225.42 o                         
  -5  28   5        752.72        392.14       267.66 o                         
  -4  28   5       1044.92       1484.30       256.59 o                         
  -3  28   5         77.05        225.20       209.84 o                         
  -2  28   5          2.52        272.20       146.66 o                         
  -1  28   5         28.46        314.92       124.93 o                         
   0  28   5        562.96        720.30       132.63 o                         
   1  28   5        357.18        541.34       140.60 o                         
   2  28   5       4473.63       4238.57       204.01 o                         
   3  28   5        375.53        423.98       199.50 o                         
  -4  29   5       2679.98       3006.26       614.19 o                         
  -3  29   5       5107.24       5714.26       291.17 o                         
  -2  29   5       3303.84       3229.08       216.67 o                         
  -1  29   5       9040.12       9003.78       303.76 o                         
   0  29   5       3043.77       2943.92       199.82 o                         
   1  29   5       3306.02       3478.63       199.47 o                         
   2  29   5       2128.55       2086.65       220.19 o                         
  -3  30   5        332.08        727.80       299.78 o                         
  -2  30   5         35.59        546.43       153.26 o                         
  -1  30   5        465.36        505.91       154.86 o                         
   0  30   5         12.61        168.29       135.67 o                         
   1  30   5       2862.66       3019.02       248.71 o                         
   2  30   5        681.05        582.12       224.32 o                         
  -3  31   5        105.41        711.59       370.81 o                         
  -2  31   5       6898.24       7301.61       464.70 o                         
  -1  31   5          6.49       -213.66       256.54 o                         
   0  31   5       7545.95       7985.42       380.11 o                         
   1  31   5        153.56        -45.26       238.13 o                         
  -2  32   5         22.29         59.58       273.15 o                         
  -1  32   5        132.12       -352.74       352.74 o                         
   0  32   5        712.66         31.61       465.11 o                         
   1  32   5       1179.83        674.43       411.93 o                         
  -8   0   6        438.39        344.78       209.26 o                         
  -6   0   6       2720.76       2817.53       309.03 o                         
  -4   0   6      18455.60      18802.04       391.40 o                         
  -2   0   6      25420.12      25294.42       385.42 o                         
   0   0   6      76431.00      77158.59       649.60 o                         
   2   0   6      41893.47      42064.80       488.94 o                         
   4   0   6      11355.59      11424.77       320.49 o                         
   6   0   6       7361.72       7164.29       495.39 o                         
  -8   1   6       2201.23       2214.93       193.33 o                         
  -7   1   6       8252.51       8328.41       291.64 o                         
  -6   1   6       2409.83       2600.38       174.09 o                         
  -5   1   6      19903.39      19939.39       419.75 o                         
  -4   1   6       4015.40       3906.64       117.40 o                         
  -3   1   6      16182.37      16136.58       215.58 o                         
  -2   1   6       2678.10       2618.25        88.55 o                         
  -1   1   6       4675.00       4380.41        90.26 o                         
   0   1   6        226.90        209.89        49.61 o                         
   1   1   6        439.61        546.30        56.14 o                         
   2   1   6        343.68        323.29        64.54 o                         
   3   1   6       4202.13       4226.20       107.91 o                         
   4   1   6        675.69        724.14        94.25 o                         
   5   1   6       5138.45       4939.16       203.09 o                         
   6   1   6        829.99        691.35       172.67 o                         
  -8   2   6        230.07        476.82       152.13 o                         
  -7   2   6        263.90        227.74       128.68 o                         
  -6   2   6       1006.70       1114.67       145.22 o                         
  -5   2   6       1682.47       1595.18       143.00 o                         
  -4   2   6       1422.19       1336.82       100.99 o                         
  -3   2   6      27345.45      27229.87       318.54 o                         
  -2   2   6       7357.48       7309.35       132.98 o                         
  -1   2   6      25395.94      24591.96       321.08 o                         
   0   2   6      20257.79      20868.21       224.64 o                         
   1   2   6      22011.05      21781.69       192.92 o                         
   2   2   6       6865.71       6985.08       107.69 o                         
   3   2   6      23411.71      23859.45       265.66 o                         
   4   2   6       3188.21       3381.89       141.26 o                         
   5   2   6       4095.97       3987.82       186.74 o                         
   6   2   6       1306.35       1922.66       237.51 o                         
  -8   3   6      11200.88      10695.28       355.56 o                         
  -7   3   6         25.35        -17.58       132.48 o                         
  -6   3   6      20623.20      20733.86       429.15 o                         
  -5   3   6        206.91        206.84       117.00 o                         
  -4   3   6      13151.96      13066.85       239.28 o                         
  -3   3   6        245.16        153.55        71.19 o                         
  -2   3   6      17150.89      17221.84       209.92 o                         
  -1   3   6         29.79         58.43        34.18 o                         
   0   3   6       1415.64       1380.05        58.27 o                         
   1   3   6        173.55        161.15        39.33 o                         
   2   3   6       2339.52       2350.52        65.40 o                         
   3   3   6         93.08        159.72        64.23 o                         
   4   3   6       2176.83       2343.40       127.55 o                         
   5   3   6        397.35        461.60       106.45 o                         
   6   3   6       5818.62       5558.87       287.36 o                         
  -8   4   6         10.56        164.49       150.57 o                         
  -7   4   6        338.93        259.50       145.70 o                         
  -6   4   6       1357.09       1273.89       149.12 o                         
  -5   4   6       2183.14       2080.51       150.34 o                         
  -4   4   6       1778.70       1753.72       114.16 o                         
  -3   4   6      17973.25      17989.77       237.17 o                         
  -2   4   6       6389.83       6564.79       118.14 o                         
  -1   4   6      29787.40      29946.23       228.56 o                         
   0   4   6       8610.55       8816.71       140.35 o                         
   1   4   6      23508.57      23374.94       231.84 o                         
   2   4   6       5304.20       5345.04        99.71 o                         
   3   4   6      18189.62      18420.03       244.87 o                         
   4   4   6       3592.19       3460.35       152.45 o                         
   5   4   6       5785.47       5790.43       221.36 o                         
   6   4   6        661.54        872.52       172.98 o                         
  -8   5   6       3599.37       3279.37       219.58 o                         
  -7   5   6       8662.66       8031.63       290.85 o                         
  -6   5   6       6429.00       6535.22       247.88 o                         
  -5   5   6      14356.20      14374.85       331.66 o                         
  -4   5   6       4691.18       4532.36       155.72 o                         
  -3   5   6      15169.98      14765.69       234.11 o                         
  -2   5   6       4797.09       4803.77       101.26 o                         
  -1   5   6       2520.21       2585.11        69.03 o                         
   0   5   6        192.16        187.59        51.82 o                         
   1   5   6       1020.34        990.71        59.72 o                         
   2   5   6       1268.58       1314.29        80.38 o                         
   3   5   6       1272.27       1289.37        84.13 o                         
   4   5   6        734.86        571.41       107.39 o                         
   5   5   6       5852.75       6084.11       235.12 o                         
   6   5   6       2688.92       2745.23       236.71 o                         
  -8   6   6        281.79        523.43       153.61 o                         
  -7   6   6          0.09        223.81       143.34 o                         
  -6   6   6       4281.45       4431.06       213.20 o                         
  -5   6   6         17.56         73.91       109.66 o                         
  -4   6   6       7018.02       6980.65       175.83 o                         
  -3   6   6        524.24        559.75       113.41 o                         
  -2   6   6      18059.06      18090.93       188.29 o                         
  -1   6   6        513.29        474.17        41.29 o                         
   0   6   6      51674.86      50847.07       473.42 o                         
   1   6   6        269.22        220.55        40.66 o                         
   2   6   6      26834.37      26902.27       274.74 o                         
   3   6   6        781.50        715.45        79.56 o                         
   4   6   6      10235.66      10470.83       261.93 o                         
   5   6   6        127.75        166.72       127.28 o                         
   6   6   6       6142.11       6523.37       316.47 o                         
  -8   7   6       1524.91       1530.26       176.46 o                         
  -7   7   6       8297.44       8644.59       304.33 o                         
  -6   7   6       3397.95       3374.24       192.79 o                         
  -5   7   6      15503.90      15845.98       323.74 o                         
  -4   7   6       2856.55       2683.49       124.25 o                         
  -3   7   6      14688.78      14223.89       210.46 o                         
  -2   7   6       1444.56       1480.86        64.51 o                         
  -1   7   6       1359.19       1198.91        43.69 o                         
   0   7   6        720.60        731.53        45.15 o                         
   1   7   6        200.01        172.95        43.67 o                         
   2   7   6         47.04        176.71        74.95 o                         
   3   7   6       3156.86       3169.29       128.64 o                         
   4   7   6        118.24        121.85       105.79 o                         
   5   7   6       7087.60       7184.58       240.15 o                         
   6   7   6        925.05       1029.53       166.02 o                         
  -8   8   6        620.51        657.70       182.83 o                         
  -7   8   6         95.17          5.12       137.22 o                         
  -6   8   6        776.79        929.04       145.42 o                         
  -5   8   6       2679.72       2569.01       149.45 o                         
  -4   8   6       2468.12       2602.78       125.86 o                         
  -3   8   6      13428.15      13050.88       192.19 o                         
  -2   8   6       5776.38       5683.86       101.86 o                         
  -1   8   6      16394.95      16268.99       183.29 o                         
   0   8   6      16144.06      15914.41       183.37 o                         
   1   8   6      21520.67      21046.20       288.97 o                         
   2   8   6       7079.49       7043.15       157.63 o                         
   3   8   6      13725.52      13576.01       225.83 o                         
   4   8   6       5488.62       5259.83       212.01 o                         
   5   8   6       5512.18       5880.26       237.36 o                         
   6   8   6       2137.69       2346.80       203.53 o                         
  -8   9   6      13972.09      13730.84       504.61 o                         
  -7   9   6        407.14        397.67       137.48 o                         
  -6   9   6      18973.55      19483.69       427.12 o                         
  -5   9   6        723.40        557.92       109.74 o                         
  -4   9   6      10173.81      10410.07       213.79 o                         
  -3   9   6        671.43        814.90        88.37 o                         
  -2   9   6      15203.38      15177.09       167.35 o                         
  -1   9   6          8.08         23.02        43.93 o                         
   0   9   6       1579.22       1448.60        65.25 o                         
   1   9   6         15.49        233.71        94.36 o                         
   2   9   6       1918.48       1789.87       103.74 o                         
   3   9   6         94.41        140.87        80.47 o                         
   4   9   6       1538.76       1735.80       151.10 o                         
   5   9   6        593.94        712.30       135.93 o                         
   6   9   6       5667.30       5597.73       270.55 o                         
  -8  10   6          0.69        355.12       284.93 o                         
  -7  10   6        159.18        328.34       139.96 o                         
  -6  10   6        591.39        808.27       144.34 o                         
  -5  10   6       1335.17       1427.63       130.45 o                         
  -4  10   6        398.22        491.81        87.29 o                         
  -3  10   6      18315.94      17953.24       236.86 o                         
  -2  10   6       1038.95        869.70        55.31 o                         
  -1  10   6      19034.86      19452.96       218.83 o                         
   0  10   6       4851.23       4710.41       102.46 o                         
   1  10   6      13117.29      13728.68       215.61 o                         
   2  10   6       1830.04       1662.51       104.89 o                         
   3  10   6      21361.03      21430.88       298.48 o                         
   4  10   6       1073.61        850.63       149.66 o                         
   5  10   6       5772.88       5995.48       246.66 o                         
   6  10   6        634.88        801.04       202.46 o                         
  -8  11   6       4333.32       4266.82       660.24 o                         
  -7  11   6       9235.57       9504.36       326.14 o                         
  -6  11   6       8119.14       8312.89       262.95 o                         
  -5  11   6       8241.46       8155.58       231.90 o                         
  -4  11   6       2970.64       3014.66       131.52 o                         
  -3  11   6       6772.22       6724.89       148.31 o                         
  -2  11   6       3362.37       3343.40       112.11 o                         
  -1  11   6       4985.52       5111.47       121.76 o                         
   0  11   6        975.28        709.67        88.91 o                         
   1  11   6          7.40         35.06        69.70 o                         
   2  11   6        597.96        686.21        97.08 o                         
   3  11   6       2001.10       2124.30       146.66 o                         
   4  11   6        573.31        714.76       147.92 o                         
   5  11   6       2185.14       2436.94       199.01 o                         
   6  11   6       2265.73       2524.44       452.53 o                         
  -8  12   6        447.59        962.00       456.51 o                         
  -7  12   6          5.22        316.09       143.09 o                         
  -6  12   6       1914.17       2169.09       153.39 o                         
  -5  12   6        507.94        823.27       117.98 o                         
  -4  12   6       6292.15       6262.56       177.47 o                         
  -3  12   6       1218.52       1354.64        90.10 o                         
  -2  12   6      10155.20      10296.97       188.63 o                         
  -1  12   6         30.04        131.23        58.30 o                         
   0  12   6      29580.12      29952.31       350.30 o                         
   1  12   6       1160.37       1236.99       108.38 o                         
   2  12   6      17760.28      17369.82       294.55 o                         
   3  12   6        630.49        835.26       113.24 o                         
   4  12   6       7630.19       7474.00       247.31 o                         
   5  12   6         66.32        348.46       154.15 o                         
   6  12   6       4432.91       3773.08       404.34 o                         
  -8  13   6       2253.00       3485.79       598.24 o                         
  -7  13   6       7144.92       7255.66       276.27 o                         
  -6  13   6       1346.31       1700.68       145.65 o                         
  -5  13   6      19792.19      19671.97       349.22 o                         
  -4  13   6       4128.95       4039.57       145.84 o                         
  -3  13   6      12829.17      13260.60       204.74 o                         
  -2  13   6       3712.76       4086.79       133.48 o                         
  -1  13   6       1058.38        982.40        69.11 o                         
   0  13   6          4.64        130.26        76.12 o                         
   1  13   6       1844.89       1791.74       114.57 o                         
   2  13   6         63.99        179.46        94.95 o                         
   3  13   6       1647.08       1666.25       124.28 o                         
   4  13   6        616.80        579.26       154.72 o                         
   5  13   6       5905.17       6086.55       276.18 o                         
   6  13   6        736.62        853.29       241.02 o                         
  -7  14   6         16.24        223.12       143.66 o                         
  -6  14   6       1327.03       1342.44       138.30 o                         
  -5  14   6        695.58       1039.31       117.84 o                         
  -4  14   6       4382.69       4537.78       161.48 o                         
  -3  14   6       9571.03       9581.40       176.82 o                         
  -2  14   6       8092.74       8015.94       178.23 o                         
  -1  14   6      11103.81      11038.29       181.05 o                         
   0  14   6      16288.60      16284.24       273.04 o                         
   1  14   6      13588.87      13028.65       256.29 o                         
   2  14   6      10150.58       9550.08       239.49 o                         
   3  14   6       9750.09       9955.78       244.47 o                         
   4  14   6       5824.60       5851.42       231.90 o                         
   5  14   6       2388.07       2640.79       213.36 o                         
  -7  15   6        429.96        783.03       202.82 o                         
  -6  15   6      14136.11      14017.20       333.45 o                         
  -5  15   6       1322.33       1384.76       125.10 o                         
  -4  15   6      11308.29      10948.43       242.25 o                         
  -3  15   6        849.06       1048.57        88.20 o                         
  -2  15   6       8095.05       7741.82       194.96 o                         
  -1  15   6          6.52        201.88        73.07 o                         
   0  15   6       1131.71       1236.49        98.07 o                         
   1  15   6        488.30        553.70       107.24 o                         
   2  15   6        705.11        693.34       115.92 o                         
   3  15   6         62.60        216.29       105.83 o                         
   4  15   6       2120.81       2059.33       169.79 o                         
   5  15   6        533.61        604.00       173.54 o                         
  -7  16   6         74.59        -92.32       141.88 o                         
  -6  16   6         99.62        225.52       115.97 o                         
  -5  16   6       1185.77       1239.19       131.24 o                         
  -4  16   6        135.48        233.75        94.46 o                         
  -3  16   6      15155.47      14920.11       237.58 o                         
  -2  16   6       1673.35       1699.75       105.12 o                         
  -1  16   6      19543.95      19741.42       249.74 o                         
   0  16   6       1914.38       2044.53       104.33 o                         
   1  16   6      13280.38      13379.97       264.26 o                         
   2  16   6       2311.34       2043.56       139.17 o                         
   3  16   6      17150.61      17052.51       327.86 o                         
   4  16   6        514.99        657.18       143.16 o                         
   5  16   6       4348.59       4437.72       242.62 o                         
  -7  17   6       4702.96       4565.51       290.64 o                         
  -6  17   6       6545.90       6320.16       255.79 o                         
  -5  17   6       7033.41       7259.91       239.56 o                         
  -4  17   6       4083.61       4286.40       157.93 o                         
  -3  17   6       5456.29       5600.01       153.56 o                         
  -2  17   6       6067.26       5831.30       168.23 o                         
  -1  17   6       1593.38       1727.35       113.53 o                         
   0  17   6        559.96        473.31        88.99 o                         
   1  17   6        289.29        271.02       103.67 o                         
   2  17   6        113.44        194.89       114.29 o                         
   3  17   6       1109.66       1307.75       138.13 o                         
   4  17   6        360.92        311.22       137.60 o                         
   5  17   6       2321.95       2663.96       234.15 o                         
  -7  18   6         40.32        -84.50       225.65 o                         
  -6  18   6       1880.34       2112.74       171.22 o                         
  -5  18   6          5.07        191.85       109.88 o                         
  -4  18   6       5278.86       5385.84       168.28 o                         
  -3  18   6       1749.59       1859.96       114.59 o                         
  -2  18   6      12098.60      12020.85       235.50 o                         
  -1  18   6        492.65        679.85       135.63 o                         
   0  18   6      24209.35      24554.92       377.66 o                         
   1  18   6        222.57        295.56       140.29 o                         
   2  18   6      14261.35      13817.31       291.03 o                         
   3  18   6       1755.59       1649.72       139.37 o                         
   4  18   6       6788.99       7289.23       313.02 o                         
   5  18   6         95.63         35.16       222.91 o                         
  -7  19   6       7093.47       6738.58       468.58 o                         
  -6  19   6        567.34        583.44       136.06 o                         
  -5  19   6      14750.64      14742.15       329.98 o                         
  -4  19   6       1338.60       1376.53       111.53 o                         
  -3  19   6      10675.14      10796.13       225.25 o                         
  -2  19   6        205.83        501.34        95.80 o                         
  -1  19   6       2716.61       2710.93       134.93 o                         
   0  19   6          7.61         66.97       108.15 o                         
   1  19   6        576.49        462.85       123.23 o                         
   2  19   6          6.00         25.18       116.47 o                         
   3  19   6       1186.25       1267.76       134.31 o                         
   4  19   6        397.79        233.96       156.23 o                         
   5  19   6       2854.88       1774.86       416.22 o                         
  -6  20   6        516.85        614.25       133.37 o                         
  -5  20   6       1238.49       1149.75       132.42 o                         
  -4  20   6       3425.18       3480.11       160.90 o                         
  -3  20   6       7060.88       6948.53       187.15 o                         
  -2  20   6       4808.96       4961.08       188.74 o                         
  -1  20   6       6561.45       6889.46       205.63 o                         
   0  20   6      13212.47      13553.85       284.29 o                         
   1  20   6       8931.39       8496.91       237.98 o                         
   2  20   6       6367.19       6183.72       219.13 o                         
   3  20   6       5762.61       5643.74       293.64 o                         
   4  20   6       3243.15       3441.14       202.27 o                         
   5  20   6       1668.31       1165.58       554.15 o                         
  -6  21   6       9591.60       9726.10       293.89 o                         
  -5  21   6       1597.52       1705.19       144.04 o                         
  -4  21   6       8422.90       8382.81       226.21 o                         
  -3  21   6       1355.78       1539.65       122.83 o                         
  -2  21   6       7189.87       6673.33       227.59 o                         
  -1  21   6         10.15         -6.11       101.95 o                         
   0  21   6        883.31       1050.43       122.22 o                         
   1  21   6         49.37        178.55       113.90 o                         
   2  21   6        686.70        676.75       130.50 o                         
   3  21   6         48.34        172.81       150.12 o                         
   4  21   6       1172.86       1114.24       225.52 o                         
  -6  22   6        281.48        540.33       196.59 o                         
  -5  22   6       1499.51       1812.91       143.06 o                         
  -4  22   6        855.61       1197.49       129.18 o                         
  -3  22   6      12263.85      11793.33       328.81 o                         
  -2  22   6        868.99        794.21       138.12 o                         
  -1  22   6      16481.66      15820.13       312.32 o                         
   0  22   6        544.13        539.96       113.82 o                         
   1  22   6      14211.91      14552.39       311.49 o                         
   2  22   6       1219.18       1007.48       138.22 o                         
   3  22   6      13206.83      13129.34       329.58 o                         
   4  22   6        396.61        429.40       197.13 o                         
  -6  23   6       8607.99       9098.08       390.81 o                         
  -5  23   6       2082.52       2478.57       178.45 o                         
  -4  23   6       3239.57       3640.03       185.95 o                         
  -3  23   6       1264.27       1153.76       156.21 o                         
  -2  23   6       5208.83       5211.68       222.79 o                         
  -1  23   6       1397.98       1323.66       143.97 o                         
   0  23   6        777.29        926.21       119.95 o                         
   1  23   6          0.51         73.60       112.56 o                         
   2  23   6        859.67        599.42       129.93 o                         
   3  23   6        359.22        457.26       172.97 o                         
   4  23   6        432.75        985.25       270.12 o                         
  -6  24   6       2211.90       2860.62       282.89 o                         
  -5  24   6          5.78        182.81       133.78 o                         
  -4  24   6       2970.82       3103.61       243.23 o                         
  -3  24   6        768.33        561.16       148.01 o                         
  -2  24   6       9372.65       8792.86       277.61 o                         
  -1  24   6        468.21        624.51       132.78 o                         
   0  24   6      13892.74      14256.95       322.67 o                         
   1  24   6       1550.65       1466.81       186.08 o                         
   2  24   6       7548.54       7966.50       253.95 o                         
   3  24   6        865.82        939.18       154.35 o                         
   4  24   6       6619.81       6350.30       898.73 o                         
  -5  25   6       9491.39       9732.99       365.70 o                         
  -4  25   6        133.95        243.81       232.46 o                         
  -3  25   6       6534.78       5953.63       289.97 o                         
  -2  25   6         49.95        116.31       214.80 o                         
  -1  25   6        255.10        170.92       131.88 o                         
   0  25   6         84.48        133.55       112.51 o                         
   1  25   6        358.74        384.11       125.04 o                         
   2  25   6        154.21        244.17       126.50 o                         
   3  25   6        489.91        475.12       174.74 o                         
  -5  26   6       1845.89       2050.41       386.95 o                         
  -4  26   6       1953.19       2178.15       222.46 o                         
  -3  26   6       2726.78       2777.12       213.99 o                         
  -2  26   6       3140.69       3204.05       224.51 o                         
  -1  26   6       4455.05       4618.55       226.27 o                         
   0  26   6       6433.70       6861.70       250.94 o                         
   1  26   6       5539.99       5426.12       221.83 o                         
   2  26   6       4370.42       4512.52       208.61 o                         
   3  26   6       2902.77       3297.47       317.96 o                         
  -4  27   6       6293.40       5758.57       468.66 o                         
  -3  27   6       1144.13       1155.01       176.22 o                         
  -2  27   6       2671.16       2742.85       216.69 o                         
  -1  27   6         12.38         -9.83       135.56 o                         
   0  27   6        405.73        306.11       145.97 o                         
   1  27   6        108.78        154.61       132.28 o                         
   2  27   6         75.98        186.57       143.85 o                         
   3  27   6        171.23        423.31       303.95 o                         
  -4  28   6         71.02        163.94       297.26 o                         
  -3  28   6       8246.15       7839.78       310.03 o                         
  -2  28   6         63.87       -100.09       169.25 o                         
  -1  28   6       7464.11       7526.13       305.05 o                         
   0  28   6         15.80         90.61       136.38 o                         
   1  28   6       7362.56       7595.59       277.09 o                         
   2  28   6        234.82        215.95       219.24 o                         
  -3  29   6        349.23        491.89       243.23 o                         
  -2  29   6       2499.06       2735.58       234.08 o                         
  -1  29   6        627.76        661.75       174.05 o                         
   0  29   6        158.17         86.61       154.11 o                         
   1  29   6          4.99         97.67       253.44 o                         
   2  29   6        324.36        114.80       208.60 o                         
  -3  30   6       1153.00       1533.26      1037.89 o                         
  -2  30   6       4806.39       4970.01       593.39 o                         
  -1  30   6        902.45        295.77       236.69 o                         
   0  30   6       6650.89       6496.18       603.35 o                         
   1  30   6        891.14        356.06       375.18 o                         
   0  31   6         73.35       -373.05       461.45 o                         
  -7   0   7      10666.12      10272.71       464.54 o                         
  -5   0   7      28402.48      27633.28       803.06 o                         
  -3   0   7      15544.04      15645.00       311.30 o                         
  -1   0   7      30669.64      30097.98       515.07 o                         
   1   0   7      12630.06      12840.25       230.29 o                         
   3   0   7         87.91         65.26       109.18 o                         
   5   0   7        231.34        327.77       175.23 o                         
  -8   1   7       2614.31       2843.12       210.19 o                         
  -7   1   7       1227.12       1353.69       164.31 o                         
  -6   1   7        596.35        423.17       126.59 o                         
  -5   1   7          1.66         -4.65       114.07 o                         
  -4   1   7          3.76         16.63        79.08 o                         
  -3   1   7       2279.26       2292.36        95.67 o                         
  -2   1   7       7062.53       7268.49       137.41 o                         
  -1   1   7       1446.18       1377.76        68.67 o                         
   0   1   7      15042.95      15315.83       182.43 o                         
   1   1   7       7211.43       7492.58       121.80 o                         
   2   1   7      12853.69      12732.23       203.00 o                         
   3   1   7       7955.60       8045.25       185.27 o                         
   4   1   7      15812.39      15676.24       350.34 o                         
   5   1   7       2889.45       2887.43       186.64 o                         
   6   1   7       5712.67       4481.52       758.33 o                         
  -8   2   7       6839.69       6569.53       289.04 o                         
  -7   2   7       3932.35       3871.17       223.48 o                         
  -6   2   7      10041.41      10084.04       303.38 o                         
  -5   2   7       7842.18       7758.70       247.55 o                         
  -4   2   7      17823.86      17475.39       318.98 o                         
  -3   2   7       9854.68       9855.49       170.20 o                         
  -2   2   7      26536.71      26161.07       271.74 o                         
  -1   2   7       7174.62       6971.95       119.44 o                         
   0   2   7      13551.12      13607.54       174.01 o                         
   1   2   7       3316.34       3449.14        94.32 o                         
   2   2   7       5976.24       5820.24       132.43 o                         
   3   2   7        590.48        534.86       100.72 o                         
   4   2   7        291.45        542.75       120.74 o                         
   5   2   7        289.42        325.73       181.27 o                         
   6   2   7        513.03        554.36       249.78 o                         
  -8   3   7         23.31        269.22       165.09 o                         
  -7   3   7       5296.49       5314.42       248.10 o                         
  -6   3   7         64.12        -92.58       124.96 o                         
  -5   3   7         23.98         60.03       112.51 o                         
  -4   3   7       1185.83       1173.27        99.30 o                         
  -3   3   7       1308.59       1278.11        78.62 o                         
  -2   3   7         21.74         43.19        58.43 o                         
  -1   3   7       4131.18       4075.62       105.76 o                         
   0   3   7        130.37        271.62        59.27 o                         
   1   3   7      26745.10      27072.14       265.77 o                         
   2   3   7        135.05        220.52        63.84 o                         
   3   3   7      21147.82      20575.60       329.95 o                         
   4   3   7         97.27        304.18       113.10 o                         
   5   3   7       9482.74       9891.53       309.14 o                         
   6   3   7          0.75        546.31       224.61 o                         
  -8   4   7       6971.68       7173.00       346.89 o                         
  -7   4   7       1862.98       1789.83       172.57 o                         
  -6   4   7      11113.65      10728.03       314.22 o                         
  -5   4   7       5503.34       5773.20       218.60 o                         
  -4   4   7      23510.96      23342.45       346.97 o                         
  -3   4   7       3716.32       3533.46       103.19 o                         
  -2   4   7      27203.77      27248.56       270.02 o                         
  -1   4   7       2293.94       2087.97        56.75 o                         
   0   4   7      11486.88      11902.79       175.44 o                         
   1   4   7       2000.67       1983.04        84.67 o                         
   2   4   7       6694.19       6810.27       143.41 o                         
   3   4   7        126.89          7.79       101.97 o                         
   4   4   7         83.97        244.82       110.95 o                         
   5   4   7         19.09        203.88       204.75 o                         
   6   4   7       1723.60       1876.23       319.07 o                         
  -8   5   7       2375.24       2925.14       279.00 o                         
  -7   5   7       1602.68       1307.50       164.12 o                         
  -6   5   7        403.78        674.97       145.28 o                         
  -5   5   7        349.33        565.10       125.22 o                         
  -4   5   7         43.76        113.11        76.37 o                         
  -3   5   7        429.27        520.34        71.94 o                         
  -2   5   7       7217.82       7157.60       127.03 o                         
  -1   5   7        774.87        729.00        49.32 o                         
   0   5   7       9957.04       9948.88       159.43 o                         
   1   5   7       7281.04       7420.93       137.58 o                         
   2   5   7       8655.75       8846.21       183.81 o                         
   3   5   7       5995.53       5892.54       197.86 o                         
   4   5   7      12527.84      12157.58       289.64 o                         
   5   5   7       2918.55       2740.96       207.46 o                         
   6   5   7       4635.46       4755.75       411.34 o                         
  -8   6   7         79.88         -2.23       188.65 o                         
  -7   6   7      11225.63      11261.98       347.50 o                         
  -6   6   7         31.13        225.33       124.60 o                         
  -5   6   7      31216.17      30467.13       511.45 o                         
  -4   6   7        237.80        308.32        79.45 o                         
  -3   6   7      22253.88      22189.67       276.52 o                         
  -2   6   7       1006.47        926.02        63.79 o                         
  -1   6   7      19068.98      19057.15       202.08 o                         
   0   6   7        157.31         86.38        71.21 o                         
   1   6   7      11956.65      11767.86       191.64 o                         
   2   6   7         72.92        256.94        87.34 o                         
   3   6   7        522.56        574.24        96.63 o                         
   4   6   7         10.93        184.04       114.02 o                         
   5   6   7         49.83        348.39       171.64 o                         
   6   6   7         24.50        126.07       234.80 o                         
  -8   7   7       2239.97       2025.05       311.97 o                         
  -7   7   7        486.85        842.14       162.05 o                         
  -6   7   7       1061.45       1300.15       155.12 o                         
  -5   7   7        303.74        383.55       113.96 o                         
  -4   7   7         38.18         41.70        79.70 o                         
  -3   7   7        895.81        869.37        73.82 o                         
  -2   7   7       9518.25       9510.23       151.98 o                         
  -1   7   7       1482.27       1430.98        81.43 o                         
   0   7   7      11436.15      11366.33       194.72 o                         
   1   7   7       4750.22       4778.50       145.02 o                         
   2   7   7      11089.79      11373.02       228.75 o                         
   3   7   7       2417.65       2479.73       129.27 o                         
   4   7   7      15473.22      15690.72       356.38 o                         
   5   7   7       1709.50       2170.57       188.29 o                         
   6   7   7       6043.41       5127.95       567.26 o                         
  -8   8   7       5438.03       5462.29       430.27 o                         
  -7   8   7       4574.36       4716.20       241.37 o                         
  -6   8   7       9230.98       8957.38       293.67 o                         
  -5   8   7      11700.81      11790.78       289.16 o                         
  -4   8   7      13467.46      13337.71       241.19 o                         
  -3   8   7       8644.52       8670.61       172.46 o                         
  -2   8   7      13513.55      13901.03       224.19 o                         
  -1   8   7       8337.17       8236.12       141.74 o                         
   0   8   7       5491.36       5557.88       145.23 o                         
   1   8   7       3691.61       3684.72       131.47 o                         
   2   8   7       2513.19       2775.75       127.37 o                         
   3   8   7         14.71         96.63        95.52 o                         
   4   8   7         83.60        272.05       124.57 o                         
   5   8   7          8.67        128.82       145.27 o                         
  -8   9   7        168.57       -103.59       398.60 o                         
  -7   9   7       3886.44       3962.47       229.49 o                         
  -6   9   7         47.45        254.96       130.02 o                         
  -5   9   7         20.20        235.73       106.20 o                         
  -4   9   7        108.97        210.80        83.26 o                         
  -3   9   7       1648.17       1850.77        99.64 o                         
  -2   9   7         20.31        108.06        63.45 o                         
  -1   9   7       5591.73       5795.22       127.55 o                         
   0   9   7        138.84        122.75        83.96 o                         
   1   9   7      16349.32      16162.24       257.65 o                         
   2   9   7         39.46         41.38        85.19 o                         
   3   9   7      15571.32      14909.15       298.77 o                         
   4   9   7         41.82        114.74       136.01 o                         
   5   9   7       9122.39       9008.16       320.89 o                         
  -8  10   7      10007.30       9314.69       958.20 o                         
  -7  10   7       1594.88       1299.56       169.55 o                         
  -6  10   7       9954.16       9525.83       303.01 o                         
  -5  10   7       2376.23       2529.72       152.09 o                         
  -4  10   7      19018.46      18700.48       299.70 o                         
  -3  10   7       3588.20       3625.80       117.29 o                         
  -2  10   7      28718.76      29007.88       388.87 o                         
  -1  10   7       2094.63       2131.17        96.68 o                         
   0  10   7       4607.20       4560.31       136.28 o                         
   1  10   7        715.24        870.22        86.06 o                         
   2  10   7       3960.09       4041.55       148.36 o                         
   3  10   7        610.43        768.78       115.45 o                         
   4  10   7        177.24        347.32       144.45 o                         
   5  10   7         62.58        246.54       151.26 o                         
  -7  11   7       2826.08       3130.32       214.25 o                         
  -6  11   7        775.55        841.22       136.02 o                         
  -5  11   7         84.56        181.13        96.34 o                         
  -4  11   7          8.62         65.85        83.28 o                         
  -3  11   7        686.81        609.04        76.25 o                         
  -2  11   7       3555.17       3497.56       136.04 o                         
  -1  11   7       1208.23       1289.76        99.18 o                         
   0  11   7       5928.84       5891.62       158.80 o                         
   1  11   7       7161.83       7258.53       176.49 o                         
   2  11   7       5687.29       6104.54       178.72 o                         
   3  11   7       4781.82       4891.12       200.82 o                         
   4  11   7      10359.88      10143.42       306.82 o                         
   5  11   7       2850.26       3057.34       214.37 o                         
  -7  12   7      10859.26      11067.44       363.05 o                         
  -6  12   7        576.83        547.39       125.74 o                         
  -5  12   7      23234.76      22927.46       381.93 o                         
  -4  12   7        717.02        687.32        95.80 o                         
  -3  12   7      16431.63      16371.11       268.19 o                         
  -2  12   7       1340.53       1296.65        91.69 o                         
  -1  12   7      17730.49      18330.84       244.57 o                         
   0  12   7        920.45        994.92        91.34 o                         
   1  12   7       6631.79       6842.56       173.96 o                         
   2  12   7         62.15         47.13        94.76 o                         
   3  12   7         99.58        304.74       126.22 o                         
   4  12   7        363.85        510.41       142.22 o                         
   5  12   7         20.43         72.93       151.39 o                         
  -7  13   7        116.33        414.73       136.36 o                         
  -6  13   7        670.81        783.03       138.04 o                         
  -5  13   7         30.48         80.85        99.39 o                         
  -4  13   7          7.99         70.58        86.87 o                         
  -3  13   7        143.59         25.49        70.48 o                         
  -2  13   7       7544.00       7326.66       179.63 o                         
  -1  13   7        262.49        342.69        84.81 o                         
   0  13   7      11529.44      11346.15       233.70 o                         
   1  13   7        464.62        432.35        91.46 o                         
   2  13   7       9552.17       9739.14       243.96 o                         
   3  13   7       2037.87       2307.22       164.42 o                         
   4  13   7      11802.17      11497.53       313.30 o                         
   5  13   7        639.54        565.24       173.33 o                         
  -7  14   7       2814.12       2784.64       231.42 o                         
  -6  14   7       7484.55       7176.19       264.61 o                         
  -5  14   7       9213.43       9120.24       245.05 o                         
  -4  14   7      10142.13       9958.28       244.30 o                         
  -3  14   7       5164.75       5055.47       138.57 o                         
  -2  14   7       7315.46       7487.14       209.78 o                         
  -1  14   7       4846.73       4866.46       145.21 o                         
   0  14   7       6946.61       7048.88       190.20 o                         
   1  14   7       2921.37       2996.25       143.08 o                         
   2  14   7       1149.62       1166.27       120.05 o                         
   3  14   7         19.54        224.72       127.30 o                         
   4  14   7         88.96        420.55       142.23 o                         
   5  14   7          6.09        544.21       213.83 o                         
  -7  15   7       3124.23       3291.49       252.39 o                         
  -6  15   7        175.72        187.44       126.35 o                         
  -5  15   7        102.66         23.52       107.18 o                         
  -4  15   7         36.00         92.36        86.08 o                         
  -3  15   7       1978.37       2107.87       102.70 o                         
  -2  15   7        739.00        610.47       103.44 o                         
  -1  15   7       3566.18       3537.10       151.89 o                         
   0  15   7       1880.60       1941.83       136.01 o                         
   1  15   7      22507.61      21599.37       332.38 o                         
   2  15   7        160.18         88.79       105.43 o                         
   3  15   7      13421.48      13104.08       319.26 o                         
   4  15   7        466.46        650.16       144.37 o                         
   5  15   7       6116.50       5714.79       486.57 o                         
  -7  16   7        420.58        555.39       185.17 o                         
  -6  16   7       7149.48       6551.28       259.06 o                         
  -5  16   7       1028.60        945.81       125.11 o                         
  -4  16   7      17325.57      17584.81       291.22 o                         
  -3  16   7       1714.92       1612.64       103.85 o                         
  -2  16   7      17641.20      17477.72       400.20 o                         
  -1  16   7        973.52       1026.33       114.21 o                         
   0  16   7       6207.00       6131.39       185.74 o                         
   1  16   7        873.05        898.98       116.13 o                         
   2  16   7       4102.92       3866.80       164.41 o                         
   3  16   7        313.20        631.52       133.95 o                         
   4  16   7         30.51        263.49       172.80 o                         
   5  16   7         85.82       -552.55       562.70 o                         
  -7  17   7       1727.54       1687.82       272.60 o                         
  -6  17   7        200.32        471.73       140.23 o                         
  -5  17   7        163.88        353.98       113.98 o                         
  -4  17   7         41.31        154.34        89.90 o                         
  -3  17   7       1135.22       1104.90       104.86 o                         
  -2  17   7       1997.85       1909.97       143.17 o                         
  -1  17   7       2082.00       2191.44       141.30 o                         
   0  17   7       5801.71       5676.42       194.01 o                         
   1  17   7       7267.80       7236.67       233.91 o                         
   2  17   7       6354.68       6326.70       208.59 o                         
   3  17   7       6597.06       7069.64       226.87 o                         
   4  17   7       6503.98       6417.31       261.55 o                         
  -7  18   7       5286.69       5560.83       529.64 o                         
  -6  18   7         33.99        372.89       175.30 o                         
  -5  18   7      11817.37      11984.38       302.46 o                         
  -4  18   7       1024.30       1009.53       103.15 o                         
  -3  18   7      11759.02      11805.27       262.01 o                         
  -2  18   7       2287.44       2215.98       150.81 o                         
  -1  18   7      13038.47      12916.34       281.05 o                         
   0  18   7         67.92        271.36       108.94 o                         
   1  18   7       5334.00       5226.81       208.62 o                         
   2  18   7         86.70         62.56       113.34 o                         
   3  18   7        189.51        352.55       122.33 o                         
   4  18   7         46.91        210.04       140.42 o                         
  -6  19   7       1099.29        885.49       149.64 o                         
  -5  19   7        160.83        306.89       112.59 o                         
  -4  19   7         77.01        196.32        93.12 o                         
  -3  19   7         11.08       -102.52       120.75 o                         
  -2  19   7       4441.25       4318.07       183.46 o                         
  -1  19   7        506.22        623.07       127.86 o                         
   0  19   7       8490.75       8583.60       252.96 o                         
   1  19   7        826.36        726.26       127.05 o                         
   2  19   7       9421.74       9617.69       268.18 o                         
   3  19   7        526.89        568.28       124.43 o                         
   4  19   7      10730.72      10802.53       375.99 o                         
  -6  20   7       4895.87       4719.04       268.68 o                         
  -5  20   7       6815.17       7008.55       242.59 o                         
  -4  20   7       6197.04       6074.76       251.90 o                         
  -3  20   7       5228.32       5128.76       238.15 o                         
  -2  20   7       7472.57       7176.41       244.84 o                         
  -1  20   7       8414.12       8252.97       264.45 o                         
   0  20   7       4584.69       4066.16       188.59 o                         
   1  20   7       3007.97       2939.10       173.67 o                         
   2  20   7        870.17        806.10       134.52 o                         
   3  20   7         25.65         71.28       150.52 o                         
   4  20   7         15.04        354.79       297.32 o                         
  -6  21   7         60.92        382.95       166.46 o                         
  -5  21   7          5.46         90.40       128.66 o                         
  -4  21   7        459.89        801.00       150.05 o                         
  -3  21   7       1299.23       1423.40       166.32 o                         
  -2  21   7        492.92        399.35       138.68 o                         
  -1  21   7       5177.58       5276.74       220.91 o                         
   0  21   7       2135.57       2266.29       159.29 o                         
   1  21   7      11115.14      11364.99       288.88 o                         
   2  21   7        610.93        834.44       134.46 o                         
   3  21   7       9757.59       9515.47       288.03 o                         
   4  21   7       1547.58       1251.30       339.53 o                         
  -6  22   7       4379.44       4610.77       294.65 o                         
  -5  22   7        459.49        477.17       139.79 o                         
  -4  22   7      11027.57      10346.74       328.42 o                         
  -3  22   7        537.18        546.04       171.29 o                         
  -2  22   7      15534.08      15275.94       383.57 o                         
  -1  22   7        459.00        386.25       130.44 o                         
   0  22   7       3055.12       3107.44       174.02 o                         
   1  22   7        123.91        339.85       127.25 o                         
   2  22   7       2237.49       2773.51       177.51 o                         
   3  22   7        167.37        407.15       162.17 o                         
  -5  23   7         21.95        416.38       164.85 o                         
  -4  23   7        109.77         95.18       138.14 o                         
  -3  23   7        157.50        497.58       174.69 o                         
  -2  23   7       2398.97       2348.91       184.65 o                         
  -1  23   7       2073.73       2087.79       169.26 o                         
   0  23   7       3292.18       3580.33       187.91 o                         
   1  23   7       7161.52       7407.94       252.94 o                         
   2  23   7       4037.28       4053.92       202.81 o                         
   3  23   7       3930.53       3800.75       330.41 o                         
  -5  24   7       8640.61       8105.24       613.92 o                         
  -4  24   7       1115.03       1310.12       180.54 o                         
  -3  24   7      12188.23      11293.42       476.68 o                         
  -2  24   7       2184.80       1672.48       202.89 o                         
  -1  24   7       8042.79       7919.08       270.37 o                         
   0  24   7        260.88        511.16       146.70 o                         
   1  24   7       3703.39       3915.07       211.24 o                         
   2  24   7         36.80         65.67       133.49 o                         
   3  24   7       1052.02        885.95       410.16 o                         
  -5  25   7        151.63        611.78       213.48 o                         
  -4  25   7        360.16        487.06       164.62 o                         
  -3  25   7        120.12        283.63       158.90 o                         
  -2  25   7       3071.03       3180.95       248.72 o                         
  -1  25   7        853.49       1061.76       155.71 o                         
   0  25   7       5439.02       5483.20       235.99 o                         
   1  25   7         99.74         82.15       168.58 o                         
   2  25   7       5505.38       5190.86       282.23 o                         
  -4  26   7       4456.68       4123.01       338.84 o                         
  -3  26   7       4297.34       3689.68       236.83 o                         
  -2  26   7       2303.19       3139.46       247.58 o                         
  -1  26   7       6147.17       6384.45       269.31 o                         
   0  26   7       2168.50       2447.36       183.01 o                         
   1  26   7       3079.01       3487.15       207.49 o                         
   2  26   7        469.85        268.40       233.49 o                         
  -4  27   7         52.86        158.50       201.10 o                         
  -3  27   7        676.70        514.44       275.00 o                         
  -2  27   7         84.11        115.89       175.48 o                         
  -1  27   7       1870.50       2314.22       208.30 o                         
   0  27   7        738.13        717.18       142.66 o                         
   1  27   7       6011.54       6285.35       369.03 o                         
   2  27   7       1016.48       1280.98       398.48 o                         
  -3  28   7        687.95        515.45       264.96 o                         
  -2  28   7       8588.02       9801.51       549.97 o                         
  -1  28   7         79.26         74.75       169.99 o                         
   0  28   7       2746.48       2667.69       417.97 o                         
   1  28   7          2.34       -244.50       244.50 o                         
  -3  29   7        631.78        145.05       406.91 o                         
  -1  29   7       1596.20       1905.62       559.66 o                         
   0  29   7       1544.04       1996.57       637.95 o                         
  -8   0   8       6416.50       6163.44       775.27 o                         
  -6   0   8      11225.92      10981.84       452.58 o                         
  -4   0   8       2637.03       2698.09       174.44 o                         
  -2   0   8        163.49         74.54       126.51 o                         
   0   0   8        163.83         68.69        98.10 o                         
   2   0   8       8443.46       8526.06       262.18 o                         
   4   0   8       9038.36       8864.88       435.22 o                         
  -8   1   8        101.56       -278.58       278.58 o                         
  -7   1   8       3745.22       3866.19       225.59 o                         
  -6   1   8        701.70        722.89       158.64 o                         
  -5   1   8       5421.38       5562.45       223.09 o                         
  -4   1   8       4478.55       4654.49       150.30 o                         
  -3   1   8      12782.85      12929.59       220.06 o                         
  -2   1   8       5855.72       5697.21       141.37 o                         
  -1   1   8      24438.98      24189.00       267.53 o                         
   0   1   8       4971.82       4970.86       119.39 o                         
   1   1   8      11507.98      11838.01       202.43 o                         
   2   1   8       2859.98       2992.25       120.42 o                         
   3   1   8       7079.01       7056.59       245.54 o                         
   4   1   8       1214.53       1458.13       192.80 o                         
   5   1   8       2807.13       2750.91       226.63 o                         
  -8   2   8       1582.58       1365.45       318.01 o                         
  -7   2   8       6839.67       6915.94       279.79 o                         
  -6   2   8       2304.60       2170.03       167.12 o                         
  -5   2   8       3394.64       3504.86       186.21 o                         
  -4   2   8       3126.53       2951.29       139.30 o                         
  -3   2   8       2937.62       2918.76       114.76 o                         
  -2   2   8         14.26        102.04        80.36 o                         
  -1   2   8       1117.01       1141.88        78.51 o                         
   0   2   8        115.73         29.85        79.17 o                         
   1   2   8       5280.49       5192.25       132.20 o                         
   2   2   8        734.93        863.80       104.13 o                         
   3   2   8       3532.07       3387.95       184.19 o                         
   4   2   8       3401.50       3447.57       201.77 o                         
   5   2   8       7865.36       7756.16       338.69 o                         
  -8   3   8        757.09        268.01       645.37 o                         
  -7   3   8         35.63        164.29       143.93 o                         
  -6   3   8       4646.28       4790.82       225.18 o                         
  -5   3   8         28.43        -25.87       160.82 o                         
  -4   3   8      21490.02      21534.21       345.74 o                         
  -3   3   8         34.75        144.60        68.02 o                         
  -2   3   8      23710.21      22544.11       358.40 o                         
  -1   3   8        103.21        144.04        66.63 o                         
   0   3   8      19048.10      19439.70       284.57 o                         
   1   3   8          1.88        -38.99        73.51 o                         
   2   3   8      13685.93      13931.49       278.40 o                         
   3   3   8        167.25        130.29       103.14 o                         
   4   3   8       2757.84       3028.31       266.02 o                         
   5   3   8        257.14        476.20       183.41 o                         
  -8   4   8       2056.45       1510.40       341.92 o                         
  -7   4   8       8315.98       8375.80       311.83 o                         
  -6   4   8       2991.65       2985.49       188.07 o                         
  -5   4   8       5806.51       5736.84       221.12 o                         
  -4   4   8        920.47       1110.40       105.15 o                         
  -3   4   8       4734.16       4894.41       145.77 o                         
  -2   4   8          2.26         34.05        72.77 o                         
  -1   4   8        100.15        251.84        68.03 o                         
   0   4   8        351.91        333.37        85.09 o                         
   1   4   8       4069.20       4156.01       124.23 o                         
   2   4   8       1754.84       2017.56       145.85 o                         
   3   4   8       3264.68       3228.78       163.44 o                         
   4   4   8       1754.02       1876.02       170.62 o                         
   5   4   8       6587.06       6292.33       358.14 o                         
  -8   5   8        126.05        166.87       474.74 o                         
  -7   5   8       3606.57       3845.77       229.23 o                         
  -6   5   8       1653.19       1491.88       157.09 o                         
  -5   5   8       6914.91       6624.22       221.19 o                         
  -4   5   8      11138.15      11232.94       248.35 o                         
  -3   5   8      14513.76      14309.67       243.00 o                         
  -2   5   8       5221.87       5060.66       125.89 o                         
  -1   5   8      21923.38      21898.38       281.54 o                         
   0   5   8       8195.84       8275.88       170.27 o                         
   1   5   8       8747.13       8761.42       195.79 o                         
   2   5   8       6999.72       6827.68       204.32 o                         
   3   5   8       5424.06       5387.98       196.55 o                         
   4   5   8        483.87        416.38       145.23 o                         
   5   5   8       1534.24       1701.79       237.18 o                         
  -8   6   8       6124.88       5842.75       538.34 o                         
  -7   6   8        177.21        438.74       153.81 o                         
  -6   6   8      10361.67      10031.45       311.12 o                         
  -5   6   8          2.60        -11.64       102.00 o                         
  -4   6   8       4092.71       4355.92       160.82 o                         
  -3   6   8        109.35        221.82        79.28 o                         
  -2   6   8        113.03        179.93        66.42 o                         
  -1   6   8        267.01        357.98        81.30 o                         
   0   6   8        501.04        470.53        74.23 o                         
   1   6   8         30.37        127.23        86.45 o                         
   2   6   8       6642.99       6752.88       216.49 o                         
   3   6   8         54.52        224.01       112.81 o                         
   4   6   8       6944.64       6852.63       247.06 o                         
   5   6   8        108.53        450.81       198.97 o                         
  -7   7   8       3210.05       3427.62       236.97 o                         
  -6   7   8        874.03        921.73       146.33 o                         
  -5   7   8       8993.79       9021.24       259.52 o                         
  -4   7   8       6700.08       6669.99       191.72 o                         
  -3   7   8      13823.85      14191.07       254.38 o                         
  -2   7   8       3640.73       3637.08       111.56 o                         
  -1   7   8      23706.84      23149.73       305.10 o                         
   0   7   8       3181.70       3350.96       116.64 o                         
   1   7   8      12043.97      12130.59       237.61 o                         
   2   7   8       2466.25       2615.54       141.76 o                         
   3   7   8       5260.92       5029.63       193.43 o                         
   4   7   8        638.38        914.73       153.93 o                         
   5   7   8       2028.64       1693.17       262.66 o                         
  -7   8   8       5382.76       5246.06       255.94 o                         
  -6   8   8       5119.59       4889.30       232.05 o                         
  -5   8   8       4821.80       4973.27       191.65 o                         
  -4   8   8       1166.25       1328.95       108.40 o                         
  -3   8   8       1831.58       2002.65       114.17 o                         
  -2   8   8         12.24        270.33        93.80 o                         
  -1   8   8        941.41       1208.08        98.60 o                         
   0   8   8        238.38        145.32        74.44 o                         
   1   8   8       3574.63       3693.91       147.52 o                         
   2   8   8       2118.07       2346.97       130.73 o                         
   3   8   8       2618.14       2430.28       162.96 o                         
   4   8   8       2923.80       2978.60       201.17 o                         
   5   8   8       4914.86       4610.22       359.67 o                         
  -7   9   8        236.73        618.30       156.68 o                         
  -6   9   8       4888.55       4970.34       233.51 o                         
  -5   9   8          6.91        -20.40       101.20 o                         
  -4   9   8      25775.69      25156.43       360.71 o                         
  -3   9   8         14.18         98.10        82.92 o                         
  -2   9   8      29479.88      28972.71       486.40 o                         
  -1   9   8        750.19        864.06        92.10 o                         
   0   9   8      17808.60      17839.21       262.15 o                         
   1   9   8         23.06        137.41        91.39 o                         
   2   9   8      14530.20      14625.83       277.27 o                         
   3   9   8          5.68         16.26       123.80 o                         
   4   9   8       3078.65       2872.55       202.03 o                         
   5   9   8         76.15        796.26       314.06 o                         
  -7  10   8       8335.88       8864.52       307.77 o                         
  -6  10   8       1411.04       1715.80       158.30 o                         
  -5  10   8       6724.27       6456.44       218.53 o                         
  -4  10   8        322.27        387.72        95.02 o                         
  -3  10   8       4488.99       4255.87       147.79 o                         
  -2  10   8        176.54        228.40        93.23 o                         
  -1  10   8        631.31        604.37        85.48 o                         
   0  10   8        127.94        143.24        80.38 o                         
   1  10   8       2025.65       2046.50       123.16 o                         
   2  10   8       1109.26       1130.63       114.37 o                         
   3  10   8       3977.07       3928.65       209.69 o                         
   4  10   8       1416.13       1329.60       167.32 o                         
   5  10   8       6708.81       6868.84       857.61 o                         
  -7  11   8       3736.38       3966.75       266.61 o                         
  -6  11   8       1851.90       1771.99       158.46 o                         
  -5  11   8       6043.27       6140.07       214.27 o                         
  -4  11   8       9612.04       9397.43       229.87 o                         
  -3  11   8      13965.00      13742.96       225.76 o                         
  -2  11   8       8022.77       8202.74       211.18 o                         
  -1  11   8      16900.07      17229.78       272.62 o                         
   0  11   8       6846.35       6947.51       189.13 o                         
   1  11   8       7511.40       7378.71       194.03 o                         
   2  11   8       5031.39       5045.75       177.21 o                         
   3  11   8       3367.95       3497.27       204.23 o                         
   4  11   8        357.33        507.04       157.34 o                         
   5  11   8        945.36        248.96       259.56 o                         
  -7  12   8        562.72        511.67       139.03 o                         
  -6  12   8      10502.77      10268.20       309.84 o                         
  -5  12   8         21.98        -66.55       103.19 o                         
  -4  12   8       3726.84       3876.54       160.69 o                         
  -3  12   8        251.62        316.56        86.20 o                         
  -2  12   8        139.63        143.01        94.78 o                         
  -1  12   8          7.34        145.25        85.93 o                         
   0  12   8        114.80        121.41        96.82 o                         
   1  12   8       1797.32       1734.98       116.72 o                         
   2  12   8       5302.49       5449.13       197.65 o                         
   3  12   8         77.64        236.42       129.40 o                         
   4  12   8       6375.73       6703.09       282.69 o                         
  -7  13   8       4256.77       4370.79       272.72 o                         
  -6  13   8        996.64        839.80       137.48 o                         
  -5  13   8       8474.32       8435.91       236.16 o                         
  -4  13   8       2126.05       1959.31       128.58 o                         
  -3  13   8      14742.34      15149.12       256.76 o                         
  -2  13   8       3333.86       3395.53       152.73 o                         
  -1  13   8      24904.93      24889.82       386.88 o                         
   0  13   8       2088.04       2145.60       136.06 o                         
   1  13   8      11693.96      11603.10       232.17 o                         
   2  13   8        950.11        856.14       153.05 o                         
   3  13   8       6262.44       6123.09       243.18 o                         
   4  13   8        904.45       1089.20       178.60 o                         
  -7  14   8       3619.92       3805.13       262.98 o                         
  -6  14   8       3203.77       3113.19       192.39 o                         
  -5  14   8       2228.15       2183.25       151.70 o                         
  -4  14   8       1909.74       1880.90       137.17 o                         
  -3  14   8       1673.76       1516.66       117.43 o                         
  -2  14   8         13.74         -0.51        97.23 o                         
  -1  14   8          6.95        159.45       101.63 o                         
   0  14   8        348.71        264.35       106.84 o                         
   1  14   8       2367.99       2288.63       132.07 o                         
   2  14   8       2644.32       2800.29       156.56 o                         
   3  14   8       1159.79       1271.14       149.48 o                         
   4  14   8       3638.34       3435.64       229.18 o                         
  -7  15   8        279.84        590.02       211.29 o                         
  -6  15   8       5373.14       5236.73       234.78 o                         
  -5  15   8         41.76        240.34       107.47 o                         
  -4  15   8      15322.58      15012.71       302.59 o                         
  -3  15   8        413.12        356.45       104.72 o                         
  -2  15   8      13714.21      13565.49       308.38 o                         
  -1  15   8       1628.30       1751.47       140.74 o                         
   0  15   8      19035.80      18841.12       342.12 o                         
   1  15   8        241.46        266.94       108.66 o                         
   2  15   8      10468.20      10601.86       264.67 o                         
   3  15   8        437.40        450.26       130.10 o                         
   4  15   8       3075.79       3300.97       315.69 o                         
  -7  16   8       5765.13       5165.55       767.52 o                         
  -6  16   8        171.04        457.79       142.04 o                         
  -5  16   8       2320.25       2446.33       162.18 o                         
  -4  16   8        152.26        130.08       101.24 o                         
  -3  16   8       2484.33       2548.05       136.54 o                         
  -2  16   8        157.78        235.52       111.07 o                         
  -1  16   8        271.98        331.02       113.43 o                         
   0  16   8        381.37        431.99       119.29 o                         
   1  16   8       4395.19       4186.12       194.50 o                         
   2  16   8        349.69        459.78       129.06 o                         
   3  16   8       3787.54       3766.15       192.15 o                         
   4  16   8        396.39        331.84       226.08 o                         
  -6  17   8       1573.75       1994.79       175.31 o                         
  -5  17   8       3289.50       3463.46       197.73 o                         
  -4  17   8       6848.74       6786.19       203.81 o                         
  -3  17   8       8231.68       8113.47       231.92 o                         
  -2  17   8       5942.66       5757.61       206.81 o                         
  -1  17   8      11889.64      11774.04       294.34 o                         
   0  17   8       7173.68       7213.48       237.13 o                         
   1  17   8       6366.85       6410.42       219.66 o                         
   2  17   8       6168.01       5692.86       227.11 o                         
   3  17   8       4432.06       4512.82       218.62 o                         
   4  17   8        652.20        653.53       385.50 o                         
  -6  18   8       6030.15       5929.11       280.78 o                         
  -5  18   8         43.77        -20.23       121.90 o                         
  -4  18   8       2358.44       2353.13       155.26 o                         
  -3  18   8        321.61        460.51       127.48 o                         
  -2  18   8        197.48        267.94       110.47 o                         
  -1  18   8         63.89        155.75       120.04 o                         
   0  18   8        227.01        354.87       121.49 o                         
   1  18   8        664.73        706.24       124.69 o                         
   2  18   8       4726.61       4938.85       219.69 o                         
   3  18   8        418.91        832.17       149.75 o                         
  -6  19   8        145.47        204.72       181.71 o                         
  -5  19   8       6098.00       5721.85       245.14 o                         
  -4  19   8        261.12        156.50       118.96 o                         
  -3  19   8       9554.70       9709.97       286.64 o                         
  -2  19   8        930.67        891.39       145.08 o                         
  -1  19   8      17644.86      17258.48       360.10 o                         
   0  19   8        261.02        495.28       127.87 o                         
   1  19   8      10794.40      10405.33       276.46 o                         
   2  19   8        154.28        268.93       135.90 o                         
   3  19   8       4630.24       5030.97       258.66 o                         
  -6  20   8       3909.20       3894.27       305.81 o                         
  -5  20   8       1893.57       1868.21       194.77 o                         
  -4  20   8        668.35        646.49       144.11 o                         
  -3  20   8        935.24       1034.53       155.26 o                         
  -2  20   8         27.59         73.83       136.69 o                         
  -1  20   8        143.02        319.23       131.19 o                         
   0  20   8         29.73        249.51       122.29 o                         
   1  20   8        591.96        495.08       124.97 o                         
   2  20   8       3115.36       3079.42       188.84 o                         
   3  20   8       1318.87       1424.41       442.87 o                         
  -5  21   8        133.95        137.68       188.89 o                         
  -4  21   8       8305.66       8179.73       323.64 o                         
  -3  21   8        653.13        726.23       166.59 o                         
  -2  21   8      10005.07       9786.25       316.55 o                         
  -1  21   8       1917.10       1753.25       167.50 o                         
   0  21   8      10112.60       9906.70       283.22 o                         
   1  21   8        630.33        676.09       129.15 o                         
   2  21   8       8220.13       8724.10       286.51 o                         
   3  21   8        911.85       1112.34       310.91 o                         
  -5  22   8       2452.93       2552.60       298.46 o                         
  -4  22   8         30.78        162.46       141.02 o                         
  -3  22   8       1465.01       1296.25       207.52 o                         
  -2  22   8         90.62         58.55       146.42 o                         
  -1  22   8        148.48         72.83       139.80 o                         
   0  22   8        140.09        507.49       130.92 o                         
   1  22   8       1344.19       1323.48       141.64 o                         
   2  22   8        591.91        793.11       144.47 o                         
   3  22   8       4363.47       4593.07       469.57 o                         
  -5  23   8       2088.73       2188.31       319.08 o                         
  -4  23   8       6544.84       6075.54       289.20 o                         
  -3  23   8       4397.73       4347.41       265.20 o                         
  -2  23   8       4814.02       4932.17       243.01 o                         
  -1  23   8       5377.54       5077.43       242.43 o                         
   0  23   8       6621.21       6806.96       247.87 o                         
   1  23   8       3937.31       3926.85       196.19 o                         
   2  23   8       7908.46       7731.77       664.66 o                         
  -4  24   8       1409.34       1377.58       219.35 o                         
  -3  24   8       1059.25        970.36       181.81 o                         
  -2  24   8          6.71         49.45       160.11 o                         
  -1  24   8        234.31        531.43       151.41 o                         
   0  24   8        344.50        609.82       163.54 o                         
   1  24   8        329.67        496.56       138.77 o                         
   2  24   8       3336.79       3343.55       503.30 o                         
  -4  25   8         72.36         -7.35       188.53 o                         
  -3  25   8       8243.40       8081.55       376.90 o                         
  -2  25   8        400.71        645.99       182.99 o                         
  -1  25   8      10745.28      11240.12       347.61 o                         
   0  25   8        131.89        260.64       137.90 o                         
   1  25   8       6282.68       6382.01       369.61 o                         
  -4  26   8       1130.03        904.75       267.67 o                         
  -3  26   8        335.41        778.48       283.62 o                         
  -2  26   8        239.39        633.74       238.61 o                         
  -1  26   8         21.51         68.61       190.27 o                         
   0  26   8         23.89       -182.54       182.54 o                         
   1  26   8        606.93       1050.00       334.69 o                         
  -3  27   8        708.66        661.37       465.90 o                         
  -2  27   8       5397.31       5032.63       891.21 o                         
  -1  27   8       3479.75       3537.19       465.26 o                         
   0  27   8       7687.97       8949.87       481.43 o                         
  -1  28   8          8.66       -432.23       432.23 o                         
  -7   0   9          2.20        133.92       223.85 o                         
  -5   0   9        432.64        515.42       214.17 o                         
  -3   0   9      11314.12      11133.87       384.70 o                         
  -1   0   9      17800.06      17652.78       367.30 o                         
   1   0   9      16064.60      16392.75       393.26 o                         
   3   0   9      14559.86      14161.21       681.44 o                         
  -7   1   9       2547.01       2290.75       195.31 o                         
  -6   1   9      11440.53      11767.22       340.91 o                         
  -5   1   9       3000.75       3220.73       171.31 o                         
  -4   1   9       7020.87       7249.23       264.92 o                         
  -3   1   9       2245.97       2593.12       156.22 o                         
  -2   1   9       6914.61       6707.71       175.64 o                         
  -1   1   9        676.54        781.03        81.24 o                         
   0   1   9       1788.46       2119.72       120.51 o                         
   1   1   9        176.54        259.55        90.10 o                         
   2   1   9        641.40        619.09       133.53 o                         
   3   1   9        269.40        193.28       162.94 o                         
   4   1   9        995.93        909.31       161.03 o                         
  -7   2   9          0.50        270.37       150.55 o                         
  -6   2   9       1088.13        958.13       146.58 o                         
  -5   2   9        287.68        389.12       111.77 o                         
  -4   2   9       1854.13       1810.53       147.91 o                         
  -3   2   9       4097.15       4043.51       176.46 o                         
  -2   2   9       7894.73       8058.21       182.01 o                         
  -1   2   9       2811.35       3006.33       119.15 o                         
   0   2   9      16932.84      17369.20       300.47 o                         
   1   2   9       4675.27       4935.31       178.40 o                         
   2   2   9       9711.70       9691.99       286.03 o                         
   3   2   9       5061.74       4694.82       237.80 o                         
   4   2   9       6849.91       6920.72       304.18 o                         
  -7   3   9       8711.72       8285.07       312.58 o                         
  -6   3   9         45.73         25.12       123.83 o                         
  -5   3   9      14060.12      14274.37       328.89 o                         
  -4   3   9         58.23        215.00       124.76 o                         
  -3   3   9      14091.52      14220.86       309.09 o                         
  -2   3   9         76.34        137.53        80.10 o                         
  -1   3   9       2496.52       2635.38       114.04 o                         
   0   3   9        129.58        115.76        86.92 o                         
   1   3   9       1064.66        986.84       112.25 o                         
   2   3   9         35.83        101.41       100.75 o                         
   3   3   9        743.20       1127.68       160.18 o                         
   4   3   9         28.75          4.03       162.19 o                         
  -7   4   9          3.79         56.21       170.48 o                         
  -6   4   9       1732.13       1453.54       160.96 o                         
  -5   4   9         40.97        225.43       109.60 o                         
  -4   4   9       5191.51       5202.73       237.35 o                         
  -3   4   9       2040.36       2215.19       143.54 o                         
  -2   4   9       4709.42       4957.56       166.52 o                         
  -1   4   9       3061.42       3189.93       117.58 o                         
   0   4   9      17269.70      17620.16       299.34 o                         
   1   4   9       2247.88       2519.14       142.69 o                         
   2   4   9      12284.92      12016.87       279.81 o                         
   3   4   9       2610.20       2717.02       192.38 o                         
   4   4   9       4229.81       4566.03       319.82 o                         
  -7   5   9       2335.58       2177.94       186.52 o                         
  -6   5   9       7924.15       7815.97       283.84 o                         
  -5   5   9       3460.24       3429.58       195.50 o                         
  -4   5   9      10637.29      10920.03       281.75 o                         
  -3   5   9       1747.00       2002.11       138.76 o                         
  -2   5   9      10283.57      10287.17       240.18 o                         
  -1   5   9        794.18        811.60        84.50 o                         
   0   5   9        621.40        525.64       101.11 o                         
   1   5   9        199.96        277.79       106.31 o                         
   2   5   9        163.96        266.24       108.96 o                         
   3   5   9        149.90         63.46       125.07 o                         
   4   5   9        708.74        566.18       180.14 o                         
  -7   6   9          1.05        -37.60       164.54 o                         
  -6   6   9        320.76        330.21       132.80 o                         
  -5   6   9        777.37        791.84       107.65 o                         
  -4   6   9        142.95        254.36       115.74 o                         
  -3   6   9      11021.03      10959.60       300.47 o                         
  -2   6   9        141.34        338.68       110.42 o                         
  -1   6   9      20195.52      20569.30       296.09 o                         
   0   6   9        269.05        302.75        81.29 o                         
   1   6   9      16306.49      16356.05       318.78 o                         
   2   6   9          8.87        117.68       108.99 o                         
   3   6   9      14964.21      14973.93       339.97 o                         
   4   6   9        238.20        316.76       189.12 o                         
  -7   7   9       1876.64       1961.20       191.56 o                         
  -6   7   9      13337.60      13570.82       369.50 o                         
  -5   7   9       3333.43       3508.29       159.29 o                         
  -4   7   9       7680.89       7656.57       244.23 o                         
  -3   7   9       1818.91       1992.51       159.75 o                         
  -2   7   9      11191.37      11127.28       250.11 o                         
  -1   7   9       2045.90       2158.50       120.56 o                         
   0   7   9       2357.03       2417.79       114.73 o                         
   1   7   9         38.26        184.27       106.61 o                         
   2   7   9        513.83        871.31       122.56 o                         
   3   7   9        503.34        382.51       136.59 o                         
   4   7   9        478.08        432.95       196.18 o                         
  -7   8   9          0.48        -80.18       158.61 o                         
  -6   8   9        774.76        861.67       135.39 o                         
  -5   8   9        264.49        414.53       101.57 o                         
  -4   8   9       3037.29       3030.01       172.73 o                         
  -3   8   9       5775.63       5435.75       213.02 o                         
  -2   8   9       4949.19       5010.70       164.04 o                         
  -1   8   9       6813.31       7052.10       196.72 o                         
   0   8   9      17759.77      17779.79       274.33 o                         
   1   8   9       6340.42       6503.84       202.05 o                         
   2   8   9      10044.34      10041.71       265.39 o                         
   3   8   9       6030.47       5816.32       240.70 o                         
   4   8   9       3431.95       3354.51       296.69 o                         
  -7   9   9       7542.73       8067.23       354.83 o                         
  -6   9   9        434.05        501.52       125.23 o                         
  -5   9   9      13561.95      13704.46       313.76 o                         
  -4   9   9        241.15        351.47       139.32 o                         
  -3   9   9      11238.74      11353.41       336.68 o                         
  -2   9   9        184.39        137.00        94.53 o                         
  -1   9   9       3429.32       3458.18       149.28 o                         
   0   9   9         99.36        261.48        94.09 o                         
   1   9   9       1100.02       1209.13       116.24 o                         
   2   9   9          0.18         76.16       109.70 o                         
   3   9   9        981.59       1095.09       149.34 o                         
   4   9   9         72.64        319.39       220.13 o                         
  -7  10   9         10.19        109.88       169.41 o                         
  -6  10   9        790.66        576.98       139.98 o                         
  -5  10   9        366.76        478.85       116.03 o                         
  -4  10   9       3570.50       3480.70       215.70 o                         
  -3  10   9       1450.64       1575.65       150.19 o                         
  -2  10   9       8144.52       7909.78       210.62 o                         
  -1  10   9       1706.19       1862.11       121.19 o                         
   0  10   9      16797.60      16618.04       299.49 o                         
   1  10   9       3410.40       3258.80       152.80 o                         
   2  10   9      10599.97      10170.25       288.91 o                         
   3  10   9       1107.53       1249.47       161.72 o                         
   4  10   9       4410.92       5036.97       577.93 o                         
  -7  11   9       2859.29       2844.39       289.93 o                         
  -6  11   9       8924.07       8742.54       281.12 o                         
  -5  11   9       7370.32       7159.96       275.86 o                         
  -4  11   9       7796.13       7564.91       293.57 o                         
  -3  11   9       5066.52       5153.25       205.17 o                         
  -2  11   9       6858.87       6738.72       198.25 o                         
  -1  11   9        774.83        730.53       119.07 o                         
   0  11   9       2624.50       2432.63       143.73 o                         
   1  11   9        604.69        589.99       103.28 o                         
   2  11   9         64.26         56.90       125.56 o                         
   3  11   9        175.64        290.90       135.50 o                         
   4  11   9        252.24        144.57       214.39 o                         
  -7  12   9          0.91          8.97       183.04 o                         
  -6  12   9          0.14       -115.25       115.25 o                         
  -5  12   9        619.18        743.48       179.48 o                         
  -4  12   9        397.67        510.74       136.00 o                         
  -3  12   9       9972.89       9712.69       269.00 o                         
  -2  12   9         84.43        176.92       101.27 o                         
  -1  12   9      13596.74      13467.61       298.58 o                         
   0  12   9        894.37        941.05       119.09 o                         
   1  12   9      12083.81      12156.30       281.95 o                         
   2  12   9        246.70        292.61       135.81 o                         
   3  12   9       9969.74       9694.45       303.59 o                         
   4  12   9        231.97        223.46       295.84 o                         
  -7  13   9       1597.90       1204.87       271.02 o                         
  -6  13   9      11491.04      10978.66       366.36 o                         
  -5  13   9       1033.05       1075.77       165.44 o                         
  -4  13   9       8710.54       8675.63       301.32 o                         
  -3  13   9       1052.06       1151.18       124.83 o                         
  -2  13   9       9086.48       8856.68       245.04 o                         
  -1  13   9       1378.88       1388.44       134.07 o                         
   0  13   9       1290.54       1024.45       120.76 o                         
   1  13   9        336.24        399.79       114.48 o                         
   2  13   9        172.66        167.46       125.93 o                         
   3  13   9         64.06        369.28       141.69 o                         
   4  13   9        440.69        431.01       245.66 o                         
  -6  14   9       1018.67       1201.46       165.00 o                         
  -5  14   9         38.50        122.48       153.67 o                         
  -4  14   9       1397.32       1317.31       164.16 o                         
  -3  14   9       4636.48       4800.89       201.54 o                         
  -2  14   9       4697.25       4693.18       191.92 o                         
  -1  14   9       5175.33       5040.88       197.96 o                         
   0  14   9      10545.14      10568.66       275.64 o                         
   1  14   9       4398.12       4592.54       192.10 o                         
   2  14   9       5651.38       5925.25       233.96 o                         
   3  14   9       6983.63       7072.12       273.54 o                         
  -6  15   9        734.91        750.73       208.35 o                         
  -5  15   9      11045.95      10968.64       350.11 o                         
  -4  15   9        542.42        494.93       137.30 o                         
  -3  15   9      10279.60       9651.16       270.35 o                         
  -2  15   9        413.14        609.17       125.10 o                         
  -1  15   9       2607.93       2578.08       168.17 o                         
   0  15   9         27.95        185.82       114.99 o                         
   1  15   9        697.39        656.90       126.06 o                         
   2  15   9        127.72        244.89       140.14 o                         
   3  15   9        140.58        -16.85       326.92 o                         
  -6  16   9        473.11        699.15       176.30 o                         
  -5  16   9        470.00        572.52       158.78 o                         
  -4  16   9       2909.72       3150.56       215.54 o                         
  -3  16   9        693.03        913.39       132.26 o                         
  -2  16   9       5899.05       5760.84       210.37 o                         
  -1  16   9       1013.45       1045.54       138.50 o                         
   0  16   9      11941.38      12053.14       317.94 o                         
   1  16   9        814.03        784.60       134.37 o                         
   2  16   9      10008.17      10214.06       328.62 o                         
   3  16   9        838.72        909.19       268.36 o                         
  -6  17   9       2406.80       3226.69       334.90 o                         
  -5  17   9       6564.46       6184.20       283.64 o                         
  -4  17   9       4704.46       4687.14       250.27 o                         
  -3  17   9       5596.68       5549.61       234.33 o                         
  -2  17   9       2828.70       2880.51       166.59 o                         
  -1  17   9        466.89        524.22       128.01 o                         
   0  17   9         57.77        200.63       133.39 o                         
   1  17   9        656.90        729.53       137.11 o                         
   2  17   9         70.38        191.69       132.50 o                         
   3  17   9         47.65        700.56       262.49 o                         
  -6  18   9         30.28       -134.84       267.32 o                         
  -5  18   9        523.39        437.69       180.37 o                         
  -4  18   9         13.21        197.92       149.47 o                         
  -3  18   9       6260.44       6346.58       252.57 o                         
  -2  18   9        277.74        376.56       124.92 o                         
  -1  18   9       6453.11       6350.83       242.95 o                         
   0  18   9        846.98       1073.49       142.48 o                         
   1  18   9       6496.65       6324.97       237.38 o                         
   2  18   9         32.29         25.12       133.52 o                         
  -5  19   9        699.38       1003.03       338.50 o                         
  -4  19   9       4830.35       5102.33       275.92 o                         
  -3  19   9        335.80        206.99       143.87 o                         
  -2  19   9       5098.17       4952.35       227.62 o                         
  -1  19   9        632.04        575.83       139.86 o                         
   0  19   9       2104.26       2209.31       173.71 o                         
   1  19   9         84.03        195.88       129.53 o                         
   2  19   9        185.89        306.88       176.64 o                         
  -5  20   9        287.68        457.78       298.80 o                         
  -4  20   9        740.56        803.21       280.28 o                         
  -3  20   9       3044.80       2580.36       305.77 o                         
  -2  20   9       2920.57       3102.38       206.27 o                         
  -1  20   9       3298.03       3179.98       209.34 o                         
   0  20   9       5200.03       5142.98       233.47 o                         
   1  20   9       4116.45       4447.95       213.11 o                         
   2  20   9       3622.08       2848.85       372.96 o                         
  -5  21   9       8589.49       8996.64       978.64 o                         
  -4  21   9        358.61        600.49       184.27 o                         
  -3  21   9       4392.55       4440.12       263.51 o                         
  -2  21   9        648.36        779.40       156.63 o                         
  -1  21   9       2157.22       2717.17       199.88 o                         
   0  21   9        392.98        745.78       144.38 o                         
   1  21   9        522.61        508.53       139.83 o                         
   2  21   9          0.39       -293.21       293.21 o                         
  -4  22   9       2785.36       2561.99       367.59 o                         
  -3  22   9         45.48        181.55       222.78 o                         
  -2  22   9       3857.80       4084.80       232.51 o                         
  -1  22   9        522.10        763.47       152.94 o                         
   0  22   9       9718.81       9812.15       309.92 o                         
   1  22   9        469.70        468.49       228.85 o                         
  -4  23   9       2374.90       1922.59       445.17 o                         
  -3  23   9       3074.42       3116.33       346.36 o                         
  -2  23   9       1263.50       1459.68       192.92 o                         
  -1  23   9        489.09        360.95       146.33 o                         
   0  23   9         58.57        184.29       160.80 o                         
   1  23   9        574.05        377.74       245.78 o                         
  -3  24   9       4951.62       4709.29       548.07 o                         
  -2  24   9        137.80        398.32       296.63 o                         
  -1  24   9       5476.41       5521.92       326.98 o                         
   0  24   9        934.23       1006.81       287.66 o                         
  -3  25   9          4.73       -248.38       403.65 o                         
  -2  25   9       4713.85       5716.91       604.39 o                         
  -1  25   9        100.81        -82.94       226.93 o                         
   0  25   9        697.28         26.65       408.75 o                         
  -6   0  10      14316.18      14218.74       611.34 o                         
  -4   0  10      16362.84      17286.56       590.27 o                         
  -2   0  10      16487.28      16237.99       446.25 o                         
   0   0  10       8186.80       8464.73       310.62 o                         
   2   0  10       4126.67       4557.09       309.95 o                         
   4   0  10        362.29        154.37       274.92 o                         
  -7   1  10       4308.68       4311.98       474.77 o                         
  -6   1  10        264.97        400.44       154.30 o                         
  -5   1  10         43.88        323.62       162.77 o                         
  -4   1  10        123.32        365.71       130.86 o                         
  -3   1  10        966.94        746.38       169.21 o                         
  -2   1  10        829.33       1044.13       118.80 o                         
  -1   1  10       1339.29       1490.49       122.06 o                         
   0   1  10       1745.45       2066.34       149.78 o                         
   1   1  10       7412.37       7889.65       295.99 o                         
   2   1  10       1239.60       1266.03       151.62 o                         
   3   1  10       6654.44       6561.98       269.32 o                         
   4   1  10       3017.69       2632.48       422.83 o                         
  -7   2  10       5108.99       5834.94       532.82 o                         
  -6   2  10       3577.29       3398.07       266.60 o                         
  -5   2  10      12645.15      12566.76       372.25 o                         
  -4   2  10       4833.10       4967.38       234.84 o                         
  -3   2  10       9477.25       9137.26       339.84 o                         
  -2   2  10       5366.38       5395.73       193.50 o                         
  -1   2  10       8346.73       8547.67       223.99 o                         
   0   2  10       1755.56       2147.33       144.81 o                         
   1   2  10       5848.93       5612.13       256.23 o                         
   2   2  10        956.42       1128.32       158.59 o                         
   3   2  10        580.59        696.83       184.68 o                         
   4   2  10        207.64         92.76       290.52 o                         
  -7   3  10          0.55        420.19       286.34 o                         
  -6   3  10       2107.51       2352.86       203.68 o                         
  -5   3  10        123.47        284.94       203.56 o                         
  -4   3  10        584.35        493.49       138.76 o                         
  -3   3  10          0.31         69.91       143.96 o                         
  -2   3  10       2852.65       3063.02       157.30 o                         
  -1   3  10         86.26        257.17        92.64 o                         
   0   3  10       4273.88       4386.92       183.33 o                         
   1   3  10         30.65        175.90       107.41 o                         
   2   3  10       6263.10       6012.58       264.59 o                         
   3   3  10         22.04        227.18       138.62 o                         
  -7   4  10       5109.08       4590.65       484.78 o                         
  -6   4  10       2269.26       2389.34       205.59 o                         
  -5   4  10      15680.79      15743.69       404.46 o                         
  -4   4  10       4571.78       4146.20       229.91 o                         
  -3   4  10      12235.65      11935.25       414.03 o                         
  -2   4  10       2269.16       2231.46       160.25 o                         
  -1   4  10      12016.08      12529.22       300.00 o                         
   0   4  10       2495.07       2796.59       163.15 o                         
   1   4  10       7243.69       7483.25       237.88 o                         
   2   4  10       1255.22       1433.72       168.88 o                         
   3   4  10        820.79        598.38       157.15 o                         
  -7   5  10       2821.71       3064.05       583.97 o                         
  -6   5  10        193.42        537.32       179.77 o                         
  -5   5  10        282.93        831.06       163.48 o                         
  -4   5  10         22.84        263.25       122.46 o                         
  -3   5  10        383.80        467.79       181.50 o                         
  -2   5  10        700.08        781.00       130.63 o                         
  -1   5  10        707.58        857.35       116.56 o                         
   0   5  10       3142.95       3287.72       150.70 o                         
   1   5  10       5270.35       5529.14       214.20 o                         
   2   5  10       2320.78       2295.84       186.09 o                         
   3   5  10       7380.18       7491.95       306.14 o                         
  -7   6  10         63.25        646.90       365.67 o                         
  -6   6  10       7506.48       8167.38       303.09 o                         
  -5   6  10         88.90        271.09       144.71 o                         
  -4   6  10      14200.31      14704.24       395.77 o                         
  -3   6  10        201.93        433.02       136.46 o                         
  -2   6  10      18957.73      19512.65       405.87 o                         
  -1   6  10        327.69        425.69       111.12 o                         
   0   6  10       5473.45       5832.80       187.18 o                         
   1   6  10        171.65        394.98       113.54 o                         
   2   6  10       4250.70       4136.32       230.97 o                         
   3   6  10        182.12        332.28       184.16 o                         
  -7   7  10       2943.59       2684.43       405.29 o                         
  -6   7  10        279.74        427.04       189.20 o                         
  -5   7  10         23.95        163.39       139.31 o                         
  -4   7  10          5.74        323.43       142.59 o                         
  -3   7  10        971.08        559.46       144.43 o                         
  -2   7  10         39.81        267.57       157.65 o                         
  -1   7  10       2621.84       2693.58       150.23 o                         
   0   7  10       1102.78       1032.11       118.49 o                         
   1   7  10      10042.94      10164.39       254.05 o                         
   2   7  10       1653.37       1986.06       160.65 o                         
   3   7  10       7833.23       7322.47       389.34 o                         
  -6   8  10       3048.27       3070.56       228.22 o                         
  -5   8  10       7629.28       8051.03       319.47 o                         
  -4   8  10       5296.64       4726.38       247.00 o                         
  -3   8  10       8159.74       7849.40       327.82 o                         
  -2   8  10       5383.17       5670.14       205.09 o                         
  -1   8  10       9874.43       9897.34       253.59 o                         
   0   8  10       3189.25       3177.54       192.81 o                         
   1   8  10       3402.66       3415.07       167.11 o                         
   2   8  10       1131.80       1482.57       142.62 o                         
   3   8  10        859.51        656.17       228.45 o                         
  -6   9  10        933.53       1054.81       180.27 o                         
  -5   9  10        276.04        319.80       140.08 o                         
  -4   9  10        796.29        867.61       160.77 o                         
  -3   9  10        259.85        299.69       175.11 o                         
  -2   9  10       3156.18       3358.55       176.06 o                         
  -1   9  10         13.14        167.42       114.20 o                         
   0   9  10       7729.38       7770.20       245.72 o                         
   1   9  10        113.64        504.30       142.05 o                         
   2   9  10       5982.40       6322.86       243.91 o                         
   3   9  10        111.00        308.58       295.74 o                         
  -6  10  10       1143.05       1074.44       197.25 o                         
  -5  10  10      11888.00      12128.36       453.99 o                         
  -4  10  10        777.66        692.34       142.91 o                         
  -3  10  10      10605.88      10541.59       347.30 o                         
  -2  10  10        951.09        967.62       119.06 o                         
  -1  10  10      13145.92      13300.50       313.94 o                         
   0  10  10       1419.73       1279.36       139.05 o                         
   1  10  10       7437.70       7424.88       240.39 o                         
   2  10  10        340.01        520.69       137.58 o                         
   3  10  10        473.75        266.17       376.77 o                         
  -6  11  10        462.74        843.64       215.80 o                         
  -5  11  10         82.35        264.09       154.15 o                         
  -4  11  10        542.15        649.02       153.10 o                         
  -3  11  10        383.26        207.19       142.62 o                         
  -2  11  10        367.17        435.03       120.32 o                         
  -1  11  10       1098.80       1687.01       147.36 o                         
   0  11  10       2615.51       2451.27       162.43 o                         
   1  11  10       5134.34       5230.59       224.60 o                         
   2  11  10       2311.29       2436.90       178.30 o                         
   3  11  10       4682.27       4751.48       339.01 o                         
  -6  12  10       7054.71       7668.63       419.15 o                         
  -5  12  10        365.87        275.57       198.82 o                         
  -4  12  10      11654.41      11793.61       360.08 o                         
  -3  12  10        260.24        248.13       126.69 o                         
  -2  12  10      13429.31      13615.05       317.60 o                         
  -1  12  10        716.77        897.39       134.03 o                         
   0  12  10       6700.11       6656.97       234.30 o                         
   1  12  10        259.36        205.15       131.19 o                         
   2  12  10       3109.35       3373.67       201.39 o                         
   3  12  10          1.13        -15.61       209.00 o                         
  -6  13  10         89.51        121.91       252.42 o                         
  -5  13  10        101.74        161.29       150.55 o                         
  -4  13  10         27.71        175.06       143.57 o                         
  -3  13  10        278.89        392.44       137.97 o                         
  -2  13  10        808.53        980.58       133.30 o                         
  -1  13  10       1532.44       1497.64       147.93 o                         
   0  13  10        439.06        763.09       131.45 o                         
   1  13  10       8310.62       8366.46       278.33 o                         
   2  13  10        391.94        573.58       145.67 o                         
   3  13  10       7250.59       6404.57       432.67 o                         
  -6  14  10       1949.26       1422.09       266.68 o                         
  -5  14  10       6670.94       6418.19       287.39 o                         
  -4  14  10       5689.78       5363.04       315.62 o                         
  -3  14  10       6397.80       6166.00       257.00 o                         
  -2  14  10       8355.86       8587.42       263.28 o                         
  -1  14  10       4318.22       4125.21       197.54 o                         
   0  14  10       1686.20       1927.56       160.82 o                         
   1  14  10       2179.93       2340.94       178.83 o                         
   2  14  10       1143.29       1275.39       237.12 o                         
  -5  15  10        412.34        568.05       165.19 o                         
  -4  15  10          5.11        108.90       181.59 o                         
  -3  15  10          9.25        258.40       121.59 o                         
  -2  15  10       2861.48       3304.86       185.56 o                         
  -1  15  10         27.48         70.68       130.66 o                         
   0  15  10       4215.60       4241.75       198.16 o                         
   1  15  10        438.07        453.41       149.04 o                         
   2  15  10       6548.28       6396.94       433.51 o                         
  -5  16  10      10917.63      10622.56       470.14 o                         
  -4  16  10        885.93        760.56       191.08 o                         
  -3  16  10       7994.33       8102.72       272.10 o                         
  -2  16  10        350.08        700.61       167.12 o                         
  -1  16  10       6567.73       6850.20       266.58 o                         
   0  16  10        514.76        597.35       145.19 o                         
   1  16  10       4576.40       4653.62       228.55 o                         
   2  16  10        688.84        977.14       432.29 o                         
  -5  17  10         55.88         16.96       228.69 o                         
  -4  17  10        902.08        917.55       202.37 o                         
  -3  17  10        412.28        374.17       134.39 o                         
  -2  17  10        695.67        397.72       143.84 o                         
  -1  17  10        799.75       1043.88       195.46 o                         
   0  17  10       1657.97       1695.45       157.57 o                         
   1  17  10       2703.12       2687.03       189.57 o                         
   2  17  10       1643.61       2309.05       660.79 o                         
  -5  18  10        550.79        778.19       290.62 o                         
  -4  18  10      10889.26      10173.71       420.34 o                         
  -3  18  10        580.92        627.91       155.16 o                         
  -2  18  10       9315.48       9699.49       334.26 o                         
  -1  18  10        814.55        785.37       150.64 o                         
   0  18  10       4642.47       4561.71       213.77 o                         
   1  18  10        313.78        588.47       203.39 o                         
  -4  19  10        207.80        486.33       264.62 o                         
  -3  19  10         93.37        475.09       169.39 o                         
  -2  19  10        195.92        272.44       150.22 o                         
  -1  19  10        995.55       1139.98       191.08 o                         
   0  19  10         59.72        106.64       131.68 o                         
   1  19  10       5521.59       4631.57       465.15 o                         
  -4  20  10       3787.76       2261.35       710.72 o                         
  -3  20  10       4564.48       4397.19       311.63 o                         
  -2  20  10       5969.85       6538.80       288.62 o                         
  -1  20  10       3403.26       3578.66       229.27 o                         
   0  20  10       1363.73       1269.67       207.78 o                         
   1  20  10        654.09        -34.30       335.00 o                         
  -4  21  10        263.95       -431.92       586.56 o                         
  -3  21  10        145.12        560.79       262.59 o                         
  -2  21  10       1475.30       1375.23       219.24 o                         
  -1  21  10        296.90        646.68       286.86 o                         
   0  21  10       4310.78       4259.32       416.27 o                         
  -3  22  10       6007.67       5094.04       587.82 o                         
  -2  22  10        165.46        758.39       266.50 o                         
  -1  22  10       7197.11       7015.89       442.54 o                         
   0  22  10        931.19        710.87       319.02 o                         
  -2  23  10        683.05        364.96       444.51 o                         
  -5   0  11       5680.56       4870.27       450.20 o                         
  -3   0  11       3910.36       3905.38       487.18 o                         
  -1   0  11         89.64        189.86       154.95 o                         
   1   0  11       1294.18        961.59       245.99 o                         
  -6   1  11       1675.99       2501.60       528.65 o                         
  -5   1  11       1496.28       1472.85       226.43 o                         
  -4   1  11       8981.02       9177.01       411.05 o                         
  -3   1  11       2204.47       2390.10       394.93 o                         
  -2   1  11       9356.44       8665.19       428.64 o                         
  -1   1  11       5627.33       5162.30       208.48 o                         
   0   1  11       7517.21       8079.43       263.17 o                         
   1   1  11       2030.02       1707.46       185.57 o                         
   2   1  11       5286.12       5605.28       284.77 o                         
  -6   2  11       7622.21       6714.59       755.92 o                         
  -5   2  11       1594.45       1861.60       213.37 o                         
  -4   2  11       3813.11       3752.98       287.38 o                         
  -3   2  11       1696.13       1628.31       270.17 o                         
  -2   2  11        341.46        452.80       152.19 o                         
  -1   2  11          5.82        284.21       120.12 o                         
   0   2  11         12.94          5.33       140.25 o                         
   1   2  11        323.93        230.00       180.39 o                         
   2   2  11       1400.61       1464.15       225.78 o                         
  -6   3  11         85.77       1365.43       460.60 o                         
  -5   3  11       7140.62       6373.63       318.64 o                         
  -4   3  11         27.62        -75.93       203.41 o                         
  -3   3  11      12292.59      12264.56       502.11 o                         
  -2   3  11        223.72        249.45       145.35 o                         
  -1   3  11      15668.55      15576.32       402.58 o                         
   0   3  11        112.60        173.86       106.32 o                         
   1   3  11       8825.27       9162.14       333.99 o                         
   2   3  11         38.98        319.00       191.74 o                         
  -6   4  11       8971.48       9349.13       660.53 o                         
  -5   4  11       1151.86        988.09       185.71 o                         
  -4   4  11       3139.99       2899.55       289.66 o                         
  -3   4  11        631.61       1077.00       208.04 o                         
  -2   4  11        267.54        173.92       142.35 o                         
  -1   4  11        192.19        271.22       131.70 o                         
   0   4  11         15.85         44.99       111.64 o                         
   1   4  11        363.00        325.81       247.59 o                         
   2   4  11       2609.00       2736.50       203.90 o                         
  -6   5  11       1357.80       1771.87       351.51 o                         
  -5   5  11       1280.29       1481.01       226.95 o                         
  -4   5  11       8366.49       8340.45       381.39 o                         
  -3   5  11       3060.51       3350.76       353.23 o                         
  -2   5  11       8625.87       8661.33       330.94 o                         
  -1   5  11       5397.57       5623.05       236.09 o                         
   0   5  11       6851.15       7372.79       258.43 o                         
   1   5  11       1809.53       2017.91       168.22 o                         
   2   5  11       5076.05       5615.77       299.16 o                         
  -6   6  11         39.56         40.77       259.60 o                         
  -5   6  11       4187.34       4369.80       280.88 o                         
  -4   6  11         46.46        187.79       218.39 o                         
  -3   6  11       4349.45       4221.79       246.01 o                         
  -2   6  11        181.03        161.63       180.97 o                         
  -1   6  11         18.74         92.25       143.60 o                         
   0   6  11        153.92        212.89       130.70 o                         
   1   6  11       1225.00       1225.85       184.92 o                         
   2   6  11         26.13         50.44       171.25 o                         
  -6   7  11       1318.16       1002.56       316.63 o                         
  -5   7  11        827.67       1084.45       291.00 o                         
  -4   7  11       7596.59       6841.87       327.82 o                         
  -3   7  11       2092.15       1769.50       260.78 o                         
  -2   7  11       9346.24       9269.52       329.61 o                         
  -1   7  11       2581.00       2820.03       206.74 o                         
   0   7  11       8813.68       9320.32       292.84 o                         
   1   7  11       1339.64       1820.21       188.55 o                         
   2   7  11       7465.99       7463.13       407.93 o                         
  -6   8  11       3391.41       2950.22       440.24 o                         
  -5   8  11       1386.06       1380.77       217.68 o                         
  -4   8  11       1962.53       1820.80       212.97 o                         
  -3   8  11        888.44        701.27       161.05 o                         
  -2   8  11         35.07         29.49       177.67 o                         
  -1   8  11         92.67        179.08       150.18 o                         
   0   8  11        105.14         59.65       133.59 o                         
   1   8  11        621.80        875.90       195.57 o                         
   2   8  11       1346.45       1753.01       503.86 o                         
  -6   9  11         11.92        101.73       289.98 o                         
  -5   9  11       3464.01       3502.33       284.33 o                         
  -4   9  11        209.47        191.33       157.02 o                         
  -3   9  11       9348.60       9179.26       383.33 o                         
  -2   9  11        114.57         66.78       174.01 o                         
  -1   9  11      13578.40      14035.24       354.52 o                         
   0   9  11        258.81        163.60       141.60 o                         
   1   9  11       7767.11       7949.48       290.69 o                         
   2   9  11        226.47       -424.95       558.11 o                         
  -5  10  11       1043.23       1155.44       229.90 o                         
  -4  10  11       3429.55       3132.72       237.67 o                         
  -3  10  11        294.39        143.59       183.68 o                         
  -2  10  11        163.52        584.47       165.04 o                         
  -1  10  11        290.58        478.36       143.94 o                         
   0  10  11          8.05         12.46       133.66 o                         
   1  10  11        280.40        367.95       141.14 o                         
   2  10  11       1733.16       2863.15       798.88 o                         
  -5  11  11       1601.36       1766.44       250.44 o                         
  -4  11  11       6976.93       6659.58       374.69 o                         
  -3  11  11       2637.63       1922.77       344.63 o                         
  -2  11  11       6747.50       6712.14       287.93 o                         
  -1  11  11       6707.38       6761.07       262.37 o                         
   0  11  11       6952.99       6853.65       265.61 o                         
   1  11  11       3318.45       3168.89       221.13 o                         
   2  11  11       4947.25       4689.24       433.33 o                         
  -5  12  11       4007.28       3761.25       296.02 o                         
  -4  12  11        172.84        110.13       210.23 o                         
  -3  12  11       2811.29       3095.18       302.23 o                         
  -2  12  11         76.49        196.26       157.46 o                         
  -1  12  11         14.44        297.27       146.13 o                         
   0  12  11        106.83        138.13       138.30 o                         
   1  12  11       1091.28       1007.85       188.15 o                         
  -5  13  11        545.54        565.43       273.79 o                         
  -4  13  11       6472.04       5696.69       359.75 o                         
  -3  13  11        963.12        959.89       205.49 o                         
  -2  13  11       8712.83       8763.10       293.33 o                         
  -1  13  11       1151.54       1043.98       162.33 o                         
   0  13  11       8358.47       8523.14       296.93 o                         
   1  13  11        666.05        183.57       237.81 o                         
  -5  14  11        428.56         90.68       351.86 o                         
  -4  14  11        857.75        826.59       244.80 o                         
  -3  14  11       1413.78       1594.40       274.31 o                         
  -2  14  11        109.45        168.03       134.40 o                         
  -1  14  11        114.07        330.93       182.75 o                         
   0  14  11         83.76        147.93       148.59 o                         
   1  14  11        687.82        964.31       266.23 o                         
  -4  15  11        396.55        202.16       252.36 o                         
  -3  15  11       7602.79       7285.21       333.48 o                         
  -2  15  11         48.14       -110.18       138.36 o                         
  -1  15  11      11492.97      11744.77       368.63 o                         
   0  15  11        285.32        297.34       190.85 o                         
   1  15  11       7955.03       6875.04       501.44 o                         
  -4  16  11       1682.16       1959.85       331.42 o                         
  -3  16  11         43.91        144.10       187.30 o                         
  -2  16  11        465.21        303.65       165.53 o                         
  -1  16  11        334.19        763.07       163.52 o                         
   0  16  11         72.52        126.80       234.17 o                         
  -4  17  11       5060.85       4282.48       410.81 o                         
  -3  17  11       3197.97       3310.27       297.09 o                         
  -2  17  11       5456.90       5073.86       288.04 o                         
  -1  17  11       6615.79       6556.49       399.46 o                         
   0  17  11       4286.44       3982.24       719.35 o                         
  -3  18  11       1852.43       1912.79       831.43 o                         
  -2  18  11          3.29        457.41       190.11 o                         
  -1  18  11          1.30       1034.08       481.15 o                         
  -2  19  11       7180.83       7453.27       440.39 o                         
  -1  19  11        246.64        549.36       385.14 o                         
  -4   0  12       1976.57       1880.46       624.05 o                         
  -2   0  12       4514.47       4858.48       540.54 o                         
   0   0  12      13176.25      13551.07       669.58 o                         
  -4   1  12       1537.79       1818.08       301.22 o                         
  -3   1  12       7126.65       7378.25       464.51 o                         
  -2   1  12       2017.86       1450.54       255.54 o                         
  -1   1  12       2506.17       2181.43       229.61 o                         
   0   1  12         52.93        192.33       160.64 o                         
   1   1  12        821.74        608.19       180.39 o                         
  -5   2  12        164.64        207.89       407.76 o                         
  -4   2  12        531.56        846.02       274.16 o                         
  -3   2  12       2956.84       2907.59       487.38 o                         
  -2   2  12       1089.04       1063.11       252.03 o                         
  -1   2  12       7158.49       7196.04       315.73 o                         
   0   2  12       3120.25       3528.19       251.37 o                         
   1   2  12       5246.60       5227.60       302.75 o                         
  -5   3  12         55.89        524.17       438.28 o                         
  -4   3  12       6668.52       6051.30       462.08 o                         
  -3   3  12          4.93        474.23       226.39 o                         
  -2   3  12       7226.74       7162.49       541.25 o                         
  -1   3  12          8.67        342.86       240.69 o                         
   0   3  12       2138.55       2485.90       229.30 o                         
   1   3  12          4.89         27.17       191.21 o                         
  -5   4  12         99.27       -261.24       413.73 o                         
  -4   4  12        244.90        683.70       246.20 o                         
  -3   4  12       4140.40       4101.98       545.75 o                         
  -2   4  12        616.30        456.25       243.60 o                         
  -1   4  12       5125.93       4944.84       351.01 o                         
   0   4  12       2705.76       3000.50       244.36 o                         
   1   4  12       5638.34       5801.08       350.58 o                         
  -5   5  12       5733.95       6195.05       785.08 o                         
  -4   5  12       1843.79       1498.69       261.60 o                         
  -3   5  12       6155.87       6206.44       437.74 o                         
  -2   5  12       1736.88       1640.62       207.26 o                         
  -1   5  12       3132.86       3150.24       299.33 o                         
   0   5  12        322.44        329.85       194.29 o                         
   1   5  12        808.47        767.11       206.83 o                         
  -5   6  12         31.17        -54.89       406.03 o                         
  -4   6  12       1372.04       1417.68       220.26 o                         
  -3   6  12         61.02       -188.82       238.12 o                         
  -2   6  12       4157.28       3943.32       323.58 o                         
  -1   6  12        113.66        686.64       192.40 o                         
   0   6  12       8640.20       8339.08       404.93 o                         
   1   6  12         20.85        232.20       290.68 o                         
  -5   7  12       6367.98       8134.83       875.91 o                         
  -4   7  12       1202.08       1508.17       291.31 o                         
  -3   7  12       5729.02       5864.52       423.26 o                         
  -2   7  12       1533.34       1452.78       267.05 o                         
  -1   7  12       1294.09       1657.01       203.07 o                         
   0   7  12        652.94        838.53       205.48 o                         
   1   7  12        565.25       1339.96       363.42 o                         
  -4   8  12        501.16        470.97       282.60 o                         
  -3   8  12       3091.77       3737.22       454.91 o                         
  -2   8  12        760.11        621.80       211.87 o                         
  -1   8  12       3442.40       3600.80       253.99 o                         
   0   8  12       4179.07       4551.64       295.54 o                         
  -4   9  12       6509.74       6197.53       979.34 o                         
  -3   9  12        197.85        354.95       433.95 o                         
  -2   9  12       4802.72       4223.23       338.18 o                         
  -1   9  12         12.96        222.32       194.10 o                         
   0   9  12       1840.49       2375.53       240.84 o                         
  -4  10  12        266.73        379.16       320.73 o                         
  -3  10  12       2814.39       2167.30       424.89 o                         
  -2  10  12        254.27        -38.28       237.32 o                         
  -1  10  12       4580.65       4975.75       305.55 o                         
   0  10  12       1033.17       1401.30       237.53 o                         
  -4  11  12       1827.42       1539.57       524.48 o                         
  -3  11  12       2422.64       2937.74       369.99 o                         
  -2  11  12       1953.78       2924.57       439.49 o                         
  -1  11  12       1675.46       1579.90       214.66 o                         
   0  11  12        557.37        602.65       274.31 o                         
  -4  12  12       1269.76        990.24       413.31 o                         
  -3  12  12        441.51        826.99       260.82 o                         
  -2  12  12       2420.64       2348.22      1143.98 o                         
  -1  12  12         41.33         29.72       253.64 o                         
   0  12  12       7034.70       7237.87       693.56 o                         
  -3  13  12       7138.15       6680.23       757.97 o                         
  -2  13  12       1475.03        963.12       326.91 o                         
  -1  13  12       1837.99       2728.29       830.54 o                         
  -2  14  12       1752.37       2076.76      1034.76 o                         
  -1  14  12       3737.17       4186.22       706.36 o                         
  -3   0  13       7778.72       7481.36       845.13 o                         
  -1   0  13       6588.87       6171.00       728.15 o                         
  -3   1  13         21.71        432.01       350.61 o                         
  -2   1  13        725.24        864.57       288.16 o                         
  -1   1  13        494.49        362.52       332.58 o                         
  -3   2  13       2277.29       2600.65       554.95 o                         
  -2   2  13       7176.66       6724.61       556.08 o                         
  -1   2  13       3452.31       2922.18       546.82 o                         
  -3   3  13        105.99       1080.83       444.61 o                         
  -2   3  13         85.88        277.99       371.87 o                         
  -3   4  13       1729.62       1753.99       446.95 o                         
                                                                                
