# Supplementary material for: Crystal structures of five gold(I) complexes with methyl­piperidine ligands
Source: Acta Crystallogr E Crystallogr Commun. 2023 Jan 19;80(Pt 2):157–65. doi: 10.1107/S2056989023010940 (PMC10848987; doi:10.1107/S2056989023010940)
Supplement: Supplementary file 3 [file e-80-00157-2sup3.hkl]

data_2                                                                          
_shelx_title ' Giessen in P-1'                                                  
_shelx_refln_list_code          4                                               
_shelx_F_calc_maximum      287.68                                               
_exptl_crystal_F_000       608.00                                               
_reflns_d_resolution_high  0.7104                                               
                                                                                
loop_                                                                           
 _space_group_symop_operation_xyz                                               
 'x, y, z'                                                                      
 '-x, -y, -z'                                                                   
                                                                                
_cell_length_a     9.6998                                                       
_cell_length_b     9.7001                                                       
_cell_length_c    10.7194                                                       
_cell_angle_alpha 102.218                                                       
_cell_angle_beta  101.893                                                       
_cell_angle_gamma 114.695                                                       
                                                                                
_shelx_F_squared_multiplier     1.000                                           
                                                                                
loop_                                                                           
 _refln_index_h                                                                 
 _refln_index_k                                                                 
 _refln_index_l                                                                 
 _refln_F_squared_calc                                                          
 _refln_F_squared_meas                                                          
 _refln_F_squared_sigma                                                         
 _refln_observed_status                                                         
   1   0   0      39135.44      38935.46       313.89 o                         
   2   0   0       8199.28       9038.93        77.70 o                         
   3   0   0      40931.75      41577.68       378.39 o                         
   4   0   0      40645.27      40021.02       408.25 o                         
   5   0   0       6920.24       7114.25       138.40 o                         
   6   0   0       8455.89       8577.37       168.75 o                         
   7   0   0       7718.54       7789.40       162.65 o                         
   8   0   0       2024.69       2020.21        87.20 o                         
   9   0   0       1212.54       1213.29        78.69 o                         
  10   0   0       1407.24       1489.21        85.77 o                         
  11   0   0        225.79        186.36        42.55 o                         
 -12   1   0          1.00       -117.71       158.16 o                         
 -11   1   0        428.28        457.36        53.45 o                         
 -10   1   0        717.61        710.75        61.67 o                         
  -9   1   0       2207.93       2150.63        89.36 o                         
  -8   1   0       3700.67       3807.02       105.38 o                         
  -7   1   0       4801.51       4934.86       120.79 o                         
  -6   1   0       3177.35       3246.59        94.04 o                         
  -5   1   0      28446.36      27891.52       319.26 o                         
  -4   1   0      30651.43      30806.60       295.76 o                         
  -3   1   0       4669.26       4956.31        60.47 o                         
  -2   1   0      24824.82      24647.39       140.69 o                         
  -1   1   0      69959.58      64024.51       806.79 o                         
   0   1   0      34426.13      34408.16       340.46 o                         
   1   1   0      12577.88      13122.30        95.80 o                         
   2   1   0      59414.30      59617.60       504.68 o                         
   3   1   0      31901.27      31974.41       333.14 o                         
   4   1   0       5643.83       5737.76       116.87 o                         
   5   1   0      20676.06      20862.10       281.45 o                         
   6   1   0      18453.87      18517.02       278.46 o                         
   7   1   0       2748.22       2768.55        93.49 o                         
   8   1   0       3125.10       3324.28       111.69 o                         
   9   1   0       2771.33       2817.46       118.42 o                         
  10   1   0       1420.14       1427.18        88.52 o                         
  11   1   0        453.94        388.97       136.43 o                         
 -12   2   0        364.02        405.18        60.79 o                         
 -11   2   0        553.44        537.04        53.10 o                         
 -10   2   0        244.44        258.69        35.88 o                         
  -9   2   0        436.01        476.49        41.29 o                         
  -8   2   0       2002.93       2205.97        81.97 o                         
  -7   2   0       1842.35       1878.83        62.62 o                         
  -6   2   0       8524.90       8208.82       131.19 o                         
  -5   2   0      12189.08      12392.84       145.60 o                         
  -4   2   0       5091.32       5429.86       110.93 o                         
  -3   2   0      23627.65      23209.34       214.66 o                         
  -2   2   0       9152.74       9094.95        62.78 o                         
  -1   2   0      16887.90      17482.90       134.01 o                         
   0   2   0      18564.83      18127.31       118.81 o                         
   1   2   0      73955.80      70808.20       428.61 o                         
   2   2   0      32012.63      31604.67       276.21 o                         
   3   2   0       1004.57       1006.50        38.71 o                         
   4   2   0      19869.59      19714.77       233.45 o                         
   5   2   0      33762.98      33396.43       358.76 o                         
   6   2   0       6885.97       6828.37       153.01 o                         
   7   2   0       5703.59       5877.72       173.55 o                         
   8   2   0       4967.00       5155.20       137.90 o                         
   9   2   0       2480.21       2621.16       118.43 o                         
  10   2   0       1283.16       1284.80       108.52 o                         
 -12   3   0        887.01        891.76        69.58 o                         
 -11   3   0        282.77        230.05        39.53 o                         
 -10   3   0         93.10         86.00        30.28 o                         
  -9   3   0        348.00        393.49        40.79 o                         
  -8   3   0       1482.62       1604.26        64.92 o                         
  -7   3   0       2552.95       2269.69        71.04 o                         
  -6   3   0       4959.92       4903.05        94.26 o                         
  -5   3   0       7183.26       7315.24       141.81 o                         
  -4   3   0      21985.74      20975.68       419.47 o                         
  -3   3   0      36168.88      36340.12       261.64 o                         
  -2   3   0      13306.24      14308.03       219.38 o                         
  -1   3   0      10722.72      10306.77        69.84 o                         
   0   3   0      58485.07      55522.48       328.43 o                         
   1   3   0      45402.84      44074.12       363.38 o                         
   2   3   0        705.43        697.46        27.73 o                         
   3   3   0      13398.42      12587.52       185.39 o                         
   4   3   0      26260.45      25635.57       296.36 o                         
   5   3   0       6201.28       6074.02       131.44 o                         
   6   3   0       4429.25       4538.55       117.52 o                         
   7   3   0      11857.95      11829.08       217.18 o                         
   8   3   0       3547.35       3633.55       127.86 o                         
   9   3   0       1150.97       1114.89        82.82 o                         
 -13   4   0        868.71        838.71        85.90 o                         
 -12   4   0        503.75        615.03        59.57 o                         
 -11   4   0         90.19        108.05        32.31 o                         
 -10   4   0        434.68        390.53        41.51 o                         
  -9   4   0        125.54        106.47        26.11 o                         
  -8   4   0        191.35        203.67        24.71 o                         
  -7   4   0       1729.81       1741.42        56.28 o                         
  -6   4   0       1977.76       2157.73       110.15 o                         
  -5   4   0      10533.82      10224.55       281.49 o                         
  -4   4   0      15332.15      15680.91       115.71 o                         
  -3   4   0       9583.63      10334.60       522.22 o                         
  -2   4   0      10619.98      10303.70       146.61 o                         
  -1   4   0      39526.27      38641.13       239.86 o                         
   0   4   0      29591.43      29740.46       214.37 o                         
   1   4   0       4372.72       4316.09        70.12 o                         
   2   4   0      27345.16      26598.10       282.34 o                         
   3   4   0      24123.28      23979.23       277.84 o                         
   4   4   0       3379.09       3358.36        93.26 o                         
   5   4   0       4703.48       4867.45       115.48 o                         
   6   4   0      17472.07      17612.87       255.16 o                         
   7   4   0       6146.15       6153.66       167.12 o                         
   8   4   0        357.72        285.61        51.53 o                         
   9   4   0       2224.33       2073.10       314.73 o                         
 -13   5   0       1639.61       1717.06       113.10 o                         
 -12   5   0         71.22         64.93        34.33 o                         
 -11   5   0       1703.39       1630.44        93.17 o                         
 -10   5   0        632.78        648.82        43.89 o                         
  -9   5   0        225.74        224.68        27.95 o                         
  -8   5   0        531.60        611.43        37.75 o                         
  -7   5   0        435.53        533.01        35.80 o                         
  -6   5   0       2093.51       2002.96        72.63 o                         
  -5   5   0       4626.36       4743.57        59.39 o                         
  -4   5   0       5481.26       5214.53       198.31 o                         
  -3   5   0      11580.30      11095.67       184.49 o                         
  -2   5   0      15874.60      15237.72       193.80 o                         
  -1   5   0      15056.84      15170.57       145.86 o                         
   0   5   0       6341.65       6303.84        92.42 o                         
   1   5   0      32978.95      32235.47       282.45 o                         
   2   5   0      29726.30      29847.61       295.41 o                         
   3   5   0       4173.24       4122.91        98.66 o                         
   4   5   0       3668.34       3889.04       103.51 o                         
   5   5   0      15480.41      15690.24       246.43 o                         
   6   5   0       5999.52       6269.84       166.77 o                         
   7   5   0        357.10        320.68        44.28 o                         
   8   5   0       3786.81       3827.15       178.36 o                         
 -13   6   0         64.68        265.75       142.35 o                         
 -12   6   0       1198.80       1228.99        76.74 o                         
 -11   6   0       2460.78       2362.63        90.85 o                         
 -10   6   0        107.72        134.69        27.63 o                         
  -9   6   0         61.81         60.83        20.33 o                         
  -8   6   0         38.42         84.50        19.89 o                         
  -7   6   0         83.76         82.26        15.75 o                         
  -6   6   0       2412.19       2415.41        41.30 o                         
  -5   6   0       1015.33        971.37        60.91 o                         
  -4   6   0       4131.25       3967.70       191.90 o                         
  -3   6   0       5882.82       5615.06       113.14 o                         
  -2   6   0       4387.48       4390.99       100.59 o                         
  -1   6   0       2710.43       2679.68        44.99 o                         
   0   6   0      14933.55      14458.24       168.65 o                         
   1   6   0      17037.79      16482.26       192.04 o                         
   2   6   0       2986.11       3044.44        83.46 o                         
   3   6   0       5854.74       5857.19       132.20 o                         
   4   6   0      15936.46      16097.82       248.82 o                         
   5   6   0       5347.50       5538.34       154.65 o                         
   6   6   0        913.78        918.49        68.17 o                         
   7   6   0       8235.12       8327.22       237.41 o                         
 -13   7   0       2194.14       2288.36       394.12 o                         
 -12   7   0       4120.04       3810.96       220.24 o                         
 -11   7   0        409.33        354.90       103.88 o                         
 -10   7   0        897.90        953.42       109.81 o                         
  -9   7   0       2342.74       2446.99       127.57 o                         
  -8   7   0        604.36        559.90        39.27 o                         
  -7   7   0        111.59        112.76        14.94 o                         
  -6   7   0        138.61        128.82        12.38 o                         
  -5   7   0        987.12        996.87        44.73 o                         
  -4   7   0       2600.06       2492.83        69.46 o                         
  -3   7   0       1107.29       1189.21        64.14 o                         
  -2   7   0       2749.40       2622.70        41.95 o                         
  -1   7   0       8704.11       8629.58       124.20 o                         
   0   7   0       7492.24       7424.03       115.76 o                         
   1   7   0       1696.95       1719.73        65.08 o                         
   2   7   0      12570.63      12396.26       200.59 o                         
   3   7   0      13589.91      13590.30       224.89 o                         
   4   7   0       4783.36       4914.30       143.70 o                         
   5   7   0        720.25        809.45        62.20 o                         
   6   7   0       9376.22       9314.55       248.10 o                         
 -12   8   0       1422.16       1507.80       125.60 o                         
 -11   8   0        731.85        654.84        94.82 o                         
 -10   8   0       3957.61       3900.79       192.42 o                         
  -9   8   0       1925.33       1947.47       126.73 o                         
  -8   8   0        270.48        295.97        50.95 o                         
  -7   8   0        280.51        288.52        36.90 o                         
  -6   8   0         79.29         92.14        29.01 o                         
  -5   8   0       1139.16       1139.21        52.61 o                         
  -4   8   0        104.62        133.48        21.23 o                         
  -3   8   0       2328.83       2321.19        87.59 o                         
  -2   8   0       4533.93       4398.60       133.16 o                         
  -1   8   0       3435.89       3570.88       106.74 o                         
   0   8   0        902.31        939.43        48.47 o                         
   1   8   0       7194.47       7205.64       146.61 o                         
   2   8   0       6777.66       6889.80       152.92 o                         
   3   8   0       2157.85       2139.92        94.19 o                         
   4   8   0        796.54        760.90        61.78 o                         
   5   8   0       4827.48       4588.38       184.62 o                         
 -12   9   0       2127.88       1870.68       244.50 o                         
 -11   9   0       3562.16       3592.75       192.01 o                         
 -10   9   0       2241.87       2370.48       139.09 o                         
  -9   9   0        425.35        433.11        62.30 o                         
  -8   9   0       2246.51       2589.83       157.40 o                         
  -7   9   0       2153.10       2322.81       128.40 o                         
  -6   9   0         28.36         34.94        24.74 o                         
  -5   9   0        292.95        306.79        35.82 o                         
  -4   9   0         99.58         80.28        26.87 o                         
  -3   9   0        357.95        373.23        42.71 o                         
  -2   9   0        318.61        245.98        41.43 o                         
  -1   9   0       1272.50       1290.13       102.38 o                         
   0   9   0       2505.08       2556.98       135.27 o                         
   1   9   0       3766.03       3802.71       173.47 o                         
   2   9   0       1138.88       1210.25       137.54 o                         
   3   9   0       2259.04       2310.73       170.08 o                         
   4   9   0       3309.19       3268.77       365.39 o                         
 -12  10   0       6406.40       6250.26       709.88 o                         
 -11  10   0       2349.41       2404.03       157.57 o                         
 -10  10   0        439.65        463.23        81.51 o                         
  -9  10   0       3312.93       3463.66       214.44 o                         
  -8  10   0       4358.99       4668.08       250.46 o                         
  -7  10   0        829.48        883.51        91.73 o                         
  -6  10   0        154.21        187.13        43.45 o                         
  -5  10   0        340.06        343.90        45.61 o                         
  -4  10   0        198.33        167.55        55.14 o                         
  -3  10   0         41.48        153.30        68.53 o                         
  -2  10   0        474.64        403.22        61.17 o                         
  -1  10   0       1591.37       1751.72       127.12 o                         
   0  10   0       2332.86       2281.17       162.05 o                         
   1  10   0        614.87        529.80        79.43 o                         
   2  10   0       2264.58       2334.38       176.14 o                         
 -11  11   0        614.84        871.03       248.65 o                         
 -10  11   0       3094.35       2753.25       318.58 o                         
  -9  11   0       3074.71       3111.27       240.28 o                         
  -8  11   0        446.40        521.83       116.10 o                         
  -7  11   0        735.74        732.22       105.61 o                         
  -6  11   0       1691.20       1769.08       137.93 o                         
  -5  11   0        753.53        705.39        86.53 o                         
  -4  11   0        131.85         71.90        68.28 o                         
  -3  11   0        152.67        256.13        79.88 o                         
  -2  11   0        321.49        408.29        81.69 o                         
  -1  11   0        432.81        473.36        85.57 o                         
   0  11   0        139.01         94.95        74.89 o                         
   1  11   0       1042.47        814.55       237.49 o                         
 -10  12   0       4481.63       3965.24       358.67 o                         
  -9  12   0        926.12        625.47       184.89 o                         
  -8  12   0       2213.28       1993.92       169.89 o                         
  -7  12   0       4337.85       4509.16       253.96 o                         
  -6  12   0       1031.91        904.64       111.05 o                         
  -5  12   0         97.49         -2.64        61.92 o                         
  -4  12   0        356.52        245.68        80.59 o                         
  -3  12   0        424.64        415.41        87.73 o                         
  -2  12   0        170.38         39.67       110.31 o                         
  -1  12   0          1.88         38.06        91.24 o                         
  -8  13   0       4658.80       4584.06       317.42 o                         
  -7  13   0       1511.71       1167.27       211.30 o                         
  -6  13   0        135.29        161.71       267.30 o                         
  -5  13   0       1195.42        902.80       235.92 o                         
  -4  13   0        439.43        347.54       172.43 o                         
   3 -13   1        233.69        201.76       100.63 o                         
   4 -13   1       3616.58       2917.56       319.59 o                         
   5 -13   1       3840.44       3662.92       908.81 o                         
   6 -13   1        205.73        338.10       204.07 o                         
   7 -13   1       1989.36       1642.39       228.24 o                         
   8 -13   1       2694.43       2165.14       311.26 o                         
   9 -13   1        504.49        261.58        95.55 o                         
   1 -12   1       2058.48       2039.41       278.75 o                         
   2 -12   1        764.53        842.37       134.06 o                         
   3 -12   1       5535.04       5370.11       314.81 o                         
   4 -12   1       3421.24       3447.11       276.21 o                         
   5 -12   1        435.08        441.55        90.84 o                         
   6 -12   1       1041.90       1050.35       106.56 o                         
   7 -12   1       3287.20       2912.30       259.96 o                         
   8 -12   1        797.92        674.04       138.14 o                         
   9 -12   1        993.03       1101.04       245.63 o                         
  10 -12   1       2975.08       2344.12       267.98 o                         
  -1 -11   1       2783.70       2675.81       302.48 o                         
   0 -11   1       1539.91       1627.15       157.06 o                         
   1 -11   1       2874.16       3075.04       204.46 o                         
   2 -11   1       8412.55       8827.47       389.61 o                         
   3 -11   1       6251.08       6065.92       364.87 o                         
   4 -11   1        844.01        896.69       118.86 o                         
   5 -11   1       3563.73       3498.19       190.21 o                         
   6 -11   1       6502.86       6242.60       239.55 o                         
   7 -11   1       1829.20       1906.94       141.51 o                         
   8 -11   1        698.10        631.86        89.37 o                         
   9 -11   1       2748.97       2973.42       511.45 o                         
  10 -11   1       1423.85       1625.65       537.15 o                         
  11 -11   1         83.60        113.51       112.22 o                         
  -3 -10   1       5977.19       5903.94       730.63 o                         
  -2 -10   1       6348.12       6256.95       266.08 o                         
  -1 -10   1        873.56        957.80        95.35 o                         
   0 -10   1       5160.62       4971.01       202.17 o                         
   1 -10   1       9393.08       9695.61       304.39 o                         
   2 -10   1      10457.46      10645.69       344.12 o                         
   3 -10   1       2321.02       2241.04       117.24 o                         
   4 -10   1       7161.93       7641.84       233.65 o                         
   5 -10   1      10179.81       9991.98       214.54 o                         
   6 -10   1       3169.43       2916.20       170.33 o                         
   7 -10   1        775.50        690.56       106.38 o                         
   8 -10   1       5319.78       5517.42       526.14 o                         
   9 -10   1       2806.26       3174.57       535.64 o                         
  10 -10   1        143.53        107.07        59.28 o                         
  11 -10   1       1729.41       2167.08       448.35 o                         
  12 -10   1       1888.28       1644.89       229.84 o                         
  -4  -9   1       4325.23       4155.70       299.54 o                         
  -3  -9   1       5237.09       5359.45       241.31 o                         
  -2  -9   1        293.60        321.94        57.82 o                         
  -1  -9   1       6930.13       6731.78       228.69 o                         
   0  -9   1       9389.61       9471.52       266.65 o                         
   1  -9   1       3884.42       3901.33       161.79 o                         
   2  -9   1       3012.79       2839.81       117.69 o                         
   3  -9   1      13267.03      13460.98       314.49 o                         
   4  -9   1      11360.27      10927.39       238.16 o                         
   5  -9   1       4598.32       4396.41       248.57 o                         
   6  -9   1       2309.04       2391.92       131.05 o                         
   7  -9   1      12086.43      12355.55       631.48 o                         
   8  -9   1       6794.08       7459.71      1269.02 o                         
   9  -9   1        673.02        615.65        93.35 o                         
  10  -9   1       3859.00       4092.67       468.45 o                         
  11  -9   1       2947.97       3623.24       636.21 o                         
  12  -9   1        194.14        158.26        66.86 o                         
  -5  -8   1       2703.52       2751.76       116.54 o                         
  -4  -8   1       1301.60       1280.51        75.64 o                         
  -3  -8   1        593.68        555.16        44.96 o                         
  -2  -8   1       9096.17       9335.69       179.86 o                         
  -1  -8   1      12194.90      12049.71       195.59 o                         
   0  -8   1       1233.62       1383.43        56.50 o                         
   1  -8   1       4241.39       4107.24        81.66 o                         
   2  -8   1      21164.16      20004.11       505.56 o                         
   3  -8   1      19118.53      18805.57       353.65 o                         
   4  -8   1       4049.53       3697.08       148.40 o                         
   5  -8   1       5251.20       5354.21       267.56 o                         
   6  -8   1      10913.95      10776.17       234.55 o                         
   7  -8   1       8557.54       8948.91       694.95 o                         
   8  -8   1        497.09        583.53        64.38 o                         
   9  -8   1       6885.21       7406.03       403.42 o                         
  10  -8   1       5984.63       7282.54      1223.72 o                         
  11  -8   1        339.10        369.42       124.11 o                         
  12  -8   1       1395.71       1570.04       215.60 o                         
  -6  -7   1       2755.39       2632.03       115.19 o                         
  -5  -7   1        524.26        475.46        49.23 o                         
  -4  -7   1        716.90        736.49        54.57 o                         
  -3  -7   1       8399.00       8447.92       171.64 o                         
  -2  -7   1      11294.26      11062.94       187.81 o                         
  -1  -7   1       1213.62       1255.51        54.89 o                         
   0  -7   1       7287.93       6887.28       106.45 o                         
   1  -7   1      16971.50      16564.20       194.58 o                         
   2  -7   1      15486.97      13941.72       191.48 o                         
   3  -7   1       1679.82       1634.14        71.49 o                         
   4  -7   1      16624.63      15374.84       616.16 o                         
   5  -7   1      16126.82      15431.35       744.67 o                         
   6  -7   1       5953.06       5930.16       243.45 o                         
   7  -7   1       1594.60       1746.17        57.67 o                         
   8  -7   1       8824.94       9112.28       304.96 o                         
   9  -7   1       8387.37       8376.64       425.84 o                         
  10  -7   1       1183.40       1432.73       132.75 o                         
  11  -7   1       2379.36       2317.29       168.41 o                         
  12  -7   1       4272.77       4303.56       500.81 o                         
  13  -7   1        780.93        519.38       241.29 o                         
  -7  -6   1       2298.86       2387.39       117.24 o                         
  -6  -6   1        141.03        142.12        34.29 o                         
  -5  -6   1       1455.54       1364.69        72.87 o                         
  -4  -6   1       5716.57       5560.62       143.88 o                         
  -3  -6   1       6082.30       5853.72       137.58 o                         
  -2  -6   1        325.24        313.19        27.01 o                         
  -1  -6   1      12767.68      12244.48       196.68 o                         
   0  -6   1      17233.51      16270.14       176.81 o                         
   1  -6   1       4362.01       4139.90        51.63 o                         
   2  -6   1       4852.73       4680.09       101.75 o                         
   3  -6   1      37983.70      34709.50       712.43 o                         
   4  -6   1      33839.27      30232.02      1395.47 o                         
   5  -6   1       5651.31       5399.03       178.09 o                         
   6  -6   1       5509.86       5575.19       205.62 o                         
   7  -6   1      15853.22      15564.72       605.77 o                         
   8  -6   1      11463.82      11466.88       174.62 o                         
   9  -6   1       1442.76       1572.50       147.72 o                         
  10  -6   1       3409.39       3264.84       123.27 o                         
  11  -6   1       4144.76       4058.49       226.15 o                         
  12  -6   1       1873.83       1904.62       150.54 o                         
  13  -6   1        156.02        -40.09       156.36 o                         
  -8  -5   1       1379.14       1390.04        93.07 o                         
  -7  -5   1        249.31        161.77        34.34 o                         
  -6  -5   1       1837.88       1725.46        85.58 o                         
  -5  -5   1       4679.83       4603.36       130.66 o                         
  -4  -5   1       2557.91       2611.17        84.06 o                         
  -3  -5   1        572.98        541.20        35.99 o                         
  -2  -5   1      16866.29      16938.60       198.39 o                         
  -1  -5   1      27448.39      26231.31       245.66 o                         
   0  -5   1       4225.17       4147.79        66.01 o                         
   1  -5   1       3905.20       3703.43        44.29 o                         
   2  -5   1      28117.56      26110.46       289.22 o                         
   3  -5   1      32227.11      29074.64       733.76 o                         
   4  -5   1       4130.58       4157.93       112.19 o                         
   5  -5   1      11814.64      11672.72       248.80 o                         
   6  -5   1      14454.17      13535.45       481.22 o                         
   7  -5   1      10582.18      10655.32       149.30 o                         
   8  -5   1       2214.64       2317.12       161.75 o                         
   9  -5   1       5869.38       5665.41       197.75 o                         
  10  -5   1       6090.95       5960.97       146.69 o                         
  11  -5   1       1837.22       1936.20       124.49 o                         
  12  -5   1        161.32        159.53        38.16 o                         
  13  -5   1       2025.82       1837.29       152.04 o                         
  -9  -4   1       1879.08       1890.60       127.07 o                         
  -8  -4   1        919.85        925.49        72.88 o                         
  -7  -4   1        445.65        470.66        45.81 o                         
  -6  -4   1       3914.32       4075.38       118.12 o                         
  -5  -4   1       1587.23       1631.37        69.28 o                         
  -4  -4   1        273.80        282.69        30.82 o                         
  -3  -4   1       7007.49       7006.24       125.17 o                         
  -2  -4   1      17403.18      17153.57       201.98 o                         
  -1  -4   1       2501.55       2630.48        51.80 o                         
   0  -4   1       7005.41       6688.49        66.04 o                         
   1  -4   1      14961.68      14037.15        97.09 o                         
   2  -4   1      16838.57      15863.53       234.51 o                         
   3  -4   1        609.58        655.01        25.94 o                         
   4  -4   1      29744.73      28168.53       563.81 o                         
   5  -4   1      21136.51      18992.64       679.21 o                         
   6  -4   1       8759.23       8642.65       125.69 o                         
   7  -4   1       5527.76       5736.65       129.95 o                         
   8  -4   1      12560.36      11912.35       418.78 o                         
   9  -4   1      12781.69      12489.41       210.54 o                         
  10  -4   1       2827.31       3097.61       147.94 o                         
  11  -4   1       1730.43       1822.08        90.43 o                         
  12  -4   1       3140.20       2938.99       123.27 o                         
 -10  -3   1       2671.27       3058.46       453.86 o                         
  -9  -3   1       2465.84       2489.58       111.68 o                         
  -8  -3   1        509.66        514.04        50.87 o                         
  -7  -3   1       3696.09       3686.65       129.90 o                         
  -6  -3   1       2669.28       2758.56        91.81 o                         
  -5  -3   1       1046.09        953.10        40.30 o                         
  -4  -3   1       5024.58       4991.80       105.65 o                         
  -3  -3   1       6322.53       6384.74       107.45 o                         
  -2  -3   1        225.52        255.37        21.14 o                         
  -1  -3   1      21681.11      21221.19       202.70 o                         
   0  -3   1      39511.17      38953.16       259.46 o                         
   1  -3   1      14087.56      13655.58       117.42 o                         
   2  -3   1       1020.40       1000.24        21.01 o                         
   3  -3   1      40613.58      36837.11       856.34 o                         
   4  -3   1      68487.42      61307.28      1817.44 o                         
   5  -3   1       7533.91       7383.24       142.88 o                         
   6  -3   1       3925.49       3890.79        89.46 o                         
   7  -3   1      14380.42      13457.91       364.23 o                         
   8  -3   1      14120.12      13828.97       284.47 o                         
   9  -3   1       3120.23       3305.23       145.85 o                         
  10  -3   1       3962.30       4002.68       128.89 o                         
  11  -3   1       5170.89       5013.97       156.71 o                         
  12  -3   1       2915.11       3118.15       176.02 o                         
 -10  -2   1       2824.07       2923.22       202.46 o                         
  -9  -2   1        666.40        676.43        55.89 o                         
  -8  -2   1       4012.51       4254.73       159.21 o                         
  -7  -2   1       4966.04       5026.49       147.43 o                         
  -6  -2   1        467.24        484.34        36.66 o                         
  -5  -2   1       9114.07       9484.21       151.71 o                         
  -4  -2   1       9422.68       9797.98       141.82 o                         
  -3  -2   1        239.65        233.89        19.44 o                         
  -2  -2   1      11580.01      11724.64       137.62 o                         
  -1  -2   1      46171.18      46352.37       262.44 o                         
   0  -2   1       8583.16       8734.77        58.36 o                         
   1  -2   1      10316.54      10205.00        78.95 o                         
   2  -2   1      23608.69      22725.29       187.72 o                         
   3  -2   1      55949.10      52109.25       587.08 o                         
   4  -2   1       2087.53       2118.04        45.52 o                         
   5  -2   1      10297.97       9740.47       166.84 o                         
   6  -2   1      19490.19      18477.86       367.56 o                         
   7  -2   1       8526.11       8447.01       177.60 o                         
   8  -2   1       1008.29        998.18        54.05 o                         
   9  -2   1       7453.58       7370.08       205.82 o                         
  10  -2   1       6869.36       6816.71       178.15 o                         
  11  -2   1       2462.40       2614.10       121.06 o                         
  12  -2   1        848.96        622.36       178.96 o                         
 -11  -1   1       1870.03       1824.30       197.75 o                         
 -10  -1   1       2002.01       2001.07       107.38 o                         
  -9  -1   1       3259.93       3368.74       148.55 o                         
  -8  -1   1       5653.03       5768.88       150.24 o                         
  -7  -1   1       1278.31       1319.92        66.08 o                         
  -6  -1   1       5537.95       5885.12       135.27 o                         
  -5  -1   1      11911.70      12215.98       182.84 o                         
  -4  -1   1       1085.59       1223.11        47.46 o                         
  -3  -1   1      10941.40      11317.32       138.88 o                         
  -2  -1   1      27765.62      29431.29       182.84 o                         
  -1  -1   1       1752.17       1861.75        22.06 o                         
   0  -1   1       5228.39       5530.58        66.06 o                         
   1  -1   1      30243.34      29675.27       174.12 o                         
   2  -1   1       3546.93       3435.84        35.72 o                         
   3  -1   1        396.98        457.25        20.23 o                         
   4  -1   1      25730.48      24896.08       327.24 o                         
   5  -1   1      39825.58      37592.48       878.99 o                         
   6  -1   1       7317.49       6949.17       131.73 o                         
   7  -1   1        189.98        188.71        27.73 o                         
   8  -1   1       9703.94       9573.00       257.01 o                         
   9  -1   1      10418.92      10725.21       369.33 o                         
  10  -1   1       1456.97       1371.53        85.41 o                         
  11  -1   1       1160.88       1178.00        83.54 o                         
 -11   0   1       3346.90       3592.43       138.30 o                         
 -10   0   1       3289.90       3447.04       131.48 o                         
  -9   0   1       4312.01       4403.77       144.63 o                         
  -8   0   1       2419.59       2514.48        96.11 o                         
  -7   0   1       3900.79       4042.05       118.01 o                         
  -6   0   1       7550.11       7634.93       219.45 o                         
  -5   0   1       2282.58       2361.03        73.72 o                         
  -4   0   1       3580.02       3702.75        79.59 o                         
  -3   0   1      19323.84      20300.06       193.65 o                         
  -2   0   1       4416.21       4925.77        44.16 o                         
  -1   0   1       5018.81       5420.24        64.54 o                         
   1   0   1      13727.42      14450.20        93.25 o                         
   2   0   1       4805.49       5379.44        57.66 o                         
   3   0   1      18267.23      17678.22       217.30 o                         
   4   0   1      32039.71      30273.64       485.22 o                         
   5   0   1       8860.37       8699.25       173.48 o                         
   6   0   1       2278.95       2230.76        80.53 o                         
   7   0   1       9473.88       9423.61       218.14 o                         
   8   0   1      10122.22      10461.05       217.71 o                         
   9   0   1        978.53       1000.36        71.37 o                         
  10   0   1       3493.05       3553.88       154.55 o                         
  11   0   1       3996.16       4245.81       394.52 o                         
 -12   1   1       3055.38       2960.83       241.63 o                         
 -11   1   1       1889.84       2093.93       103.17 o                         
 -10   1   1       4340.49       4390.96       130.08 o                         
  -9   1   1       4356.03       4408.81       127.69 o                         
  -8   1   1       3152.60       3266.05       105.25 o                         
  -7   1   1       7466.37       7690.38       225.44 o                         
  -6   1   1       2182.14       2105.69        67.85 o                         
  -5   1   1       1980.56       2006.84        59.65 o                         
  -4   1   1       6487.46       6722.42       122.41 o                         
  -3   1   1       6851.43       7503.35        68.26 o                         
  -2   1   1       8678.70       9043.38        61.79 o                         
  -1   1   1      20973.72      21203.60       230.01 o                         
   0   1   1      16750.93      16706.84        95.59 o                         
   1   1   1       1783.90       1798.00        27.45 o                         
   2   1   1      19921.68      19475.32       199.57 o                         
   3   1   1      16004.93      15955.50       224.72 o                         
   4   1   1       3587.55       3662.28        91.95 o                         
   5   1   1      10555.63      10279.00       177.37 o                         
   6   1   1      15886.69      15358.20       265.25 o                         
   7   1   1       8147.28       8211.86       174.65 o                         
   8   1   1        154.78        129.20        28.66 o                         
   9   1   1       5536.55       5372.65       159.55 o                         
  10   1   1       7608.88       7786.12       278.84 o                         
 -12   2   1        422.80        425.31        51.16 o                         
 -11   2   1       5064.09       5389.98       148.13 o                         
 -10   2   1      10357.14      10660.31       194.22 o                         
  -9   2   1       4831.74       4924.47       123.60 o                         
  -8   2   1       9175.22       9433.42       274.28 o                         
  -7   2   1       9927.47      10066.07       155.56 o                         
  -6   2   1       4124.58       4218.98        85.35 o                         
  -5   2   1      13821.48      14469.82       185.87 o                         
  -4   2   1       7444.48       8226.76       162.75 o                         
  -3   2   1        456.63        557.11        16.30 o                         
  -2   2   1      13932.41      14422.37       181.79 o                         
  -1   2   1       2136.19       2064.73        29.97 o                         
   0   2   1       9238.43       9168.79        63.92 o                         
   1   2   1      17730.36      17214.92       145.88 o                         
   2   2   1      24469.59      24525.37       222.96 o                         
   3   2   1        415.53        411.73        24.83 o                         
   4   2   1       7149.71       7014.46       127.87 o                         
   5   2   1      21269.83      20996.13       266.43 o                         
   6   2   1       7624.84       7548.03       155.63 o                         
   7   2   1        125.86        120.03        30.38 o                         
   8   2   1       3012.03       2943.40       108.19 o                         
   9   2   1       6171.51       6618.05       194.00 o                         
 -13   3   1        156.33       -175.04       181.14 o                         
 -12   3   1       4762.50       5035.93       156.62 o                         
 -11   3   1       7811.24       7727.65       184.34 o                         
 -10   3   1       4339.26       4279.09       131.25 o                         
  -9   3   1       5834.48       6177.18       236.84 o                         
  -8   3   1      12949.75      13063.03       187.89 o                         
  -7   3   1       3870.12       3773.57        98.40 o                         
  -6   3   1      16720.63      17712.34       595.92 o                         
  -5   3   1      14116.13      15388.80       555.38 o                         
  -4   3   1       1242.44       1311.71        26.00 o                         
  -3   3   1      17590.47      18134.44       662.09 o                         
  -2   3   1      25602.01      25850.10       681.76 o                         
  -1   3   1        313.81        307.05        11.31 o                         
   0   3   1       9769.32       9665.76        79.93 o                         
   1   3   1       9141.66       9063.98        99.54 o                         
   2   3   1        249.28        207.22        18.72 o                         
   3   3   1       4213.61       4192.92        81.94 o                         
   4   3   1      14884.03      15041.40       200.07 o                         
   5   3   1       3972.29       4017.88       101.38 o                         
   6   3   1        467.07        433.39        43.46 o                         
   7   3   1       4985.90       5192.67       138.64 o                         
   8   3   1       5316.42       5509.59       157.46 o                         
   9   3   1        567.18        547.00        66.12 o                         
 -13   4   1       4067.04       3694.90       178.92 o                         
 -12   4   1       4897.88       4915.62       158.32 o                         
 -11   4   1       1695.52       1622.10        78.70 o                         
 -10   4   1       4536.33       4743.12       125.41 o                         
  -9   4   1      11713.19      11696.94       179.26 o                         
  -8   4   1       8923.77       8704.20       213.94 o                         
  -7   4   1       7267.33       7890.77       403.09 o                         
  -6   4   1      17185.44      18182.79       716.01 o                         
  -5   4   1       6902.31       6882.04       148.26 o                         
  -4   4   1      17004.83      17314.65       430.59 o                         
  -3   4   1      29637.43      29899.41      1417.50 o                         
  -2   4   1       1395.88       1357.19        33.02 o                         
  -1   4   1      11816.79      11870.33       184.20 o                         
   0   4   1      13874.38      13787.11       191.34 o                         
   1   4   1       1685.40       1874.68        45.40 o                         
   2   4   1       6224.83       6101.32        99.48 o                         
   3   4   1      11748.38      11661.25       168.85 o                         
   4   4   1       1925.74       1986.02        69.19 o                         
   5   4   1       3047.82       3054.97        93.44 o                         
   6   4   1      10218.96      10472.11       204.63 o                         
   7   4   1       6688.45       6918.12       177.24 o                         
   8   4   1        753.52        861.49        69.28 o                         
 -13   5   1       6681.37       6280.86       305.93 o                         
 -12   5   1        868.72        859.52        62.54 o                         
 -11   5   1       2234.42       2323.73        95.09 o                         
 -10   5   1      12582.45      12376.25       208.69 o                         
  -9   5   1      10593.92      10171.02       337.67 o                         
  -8   5   1       2523.70       2865.17       151.26 o                         
  -7   5   1       9287.34       9783.25       358.68 o                         
  -6   5   1       9860.44       9902.27       289.24 o                         
  -5   5   1       7952.17       7965.54       134.15 o                         
  -4   5   1       9364.34       8732.47       502.58 o                         
  -3   5   1       3854.21       3675.47       119.52 o                         
  -2   5   1       4474.30       4495.98       124.91 o                         
  -1   5   1      17928.37      17571.96       317.33 o                         
   0   5   1       3905.23       3898.54        73.53 o                         
   1   5   1       5705.88       5537.40        90.77 o                         
   2   5   1      11014.67      11051.87       154.98 o                         
   3   5   1       2494.20       2598.75        78.86 o                         
   4   5   1       2301.01       2239.61        83.45 o                         
   5   5   1       8452.28       8476.46       190.02 o                         
   6   5   1       3203.29       3213.30       122.21 o                         
   7   5   1         84.85         40.31        36.32 o                         
   8   5   1       1644.38       1531.20       258.22 o                         
 -13   6   1        379.92        368.14       107.73 o                         
 -12   6   1       1569.63       1522.93        77.31 o                         
 -11   6   1       9129.30       8784.46       239.48 o                         
 -10   6   1       5858.89       5781.57       183.62 o                         
  -9   6   1       1001.40       1148.54        75.01 o                         
  -8   6   1      11471.59      11455.14       160.70 o                         
  -7   6   1       9268.47       9030.17       296.14 o                         
  -6   6   1       3609.70       3690.01       107.13 o                         
  -5   6   1       7254.87       6911.16       333.55 o                         
  -4   6   1       9363.00       9424.86       160.78 o                         
  -3   6   1       4833.40       4390.24        69.99 o                         
  -2   6   1       8431.48       8207.03       244.57 o                         
  -1   6   1       3330.28       3288.23        76.97 o                         
   0   6   1        986.48        942.84        39.69 o                         
   1   6   1       6896.65       6867.96       116.42 o                         
   2   6   1       3326.83       3288.21        90.16 o                         
   3   6   1        387.41        373.30        35.74 o                         
   4   6   1       6085.16       6094.53       159.38 o                         
   5   6   1       2099.94       2214.74       101.16 o                         
   6   6   1        153.09        205.23        41.66 o                         
   7   6   1       2735.95       2708.60       171.44 o                         
 -13   7   1       4355.99       4663.62       566.69 o                         
 -12   7   1       6933.14       6501.42       411.74 o                         
 -11   7   1       2672.56       2597.59       142.09 o                         
 -10   7   1        576.01        572.58        64.91 o                         
  -9   7   1      17603.46      17537.89       707.16 o                         
  -8   7   1      13779.72      13645.34       564.36 o                         
  -7   7   1       2353.52       2418.39        64.32 o                         
  -6   7   1       8539.00       8285.50       439.67 o                         
  -5   7   1      12433.87      12492.42       243.65 o                         
  -4   7   1       9215.42       9047.52       207.07 o                         
  -3   7   1       6634.32       6197.14       185.11 o                         
  -2   7   1       4274.34       4010.95       173.68 o                         
  -1   7   1        390.36        402.99        27.59 o                         
   0   7   1       4178.89       4026.69        96.84 o                         
   1   7   1       3530.19       3548.65        92.97 o                         
   2   7   1        217.49        183.47        28.14 o                         
   3   7   1       3006.72       3090.48       110.74 o                         
   4   7   1       3685.30       3722.09       130.57 o                         
   5   7   1         84.77         96.03        34.89 o                         
   6   7   1       2646.92       2636.76       147.78 o                         
 -12   8   1       1838.21       1913.91       146.48 o                         
 -11   8   1        947.95        871.66        97.50 o                         
 -10   8   1       7580.82       7287.11       265.25 o                         
  -9   8   1      12819.55      12665.78       816.57 o                         
  -8   8   1        818.13        839.27        63.79 o                         
  -7   8   1       6456.30       6712.46       201.39 o                         
  -6   8   1      10775.15      10907.06       172.88 o                         
  -5   8   1       5006.02       5103.17       150.68 o                         
  -4   8   1       5431.63       5475.11       369.05 o                         
  -3   8   1       9067.22       9166.80       310.97 o                         
  -2   8   1       2313.31       2427.79       105.68 o                         
  -1   8   1       4255.32       4436.47       200.04 o                         
   0   8   1       4429.96       4409.14       120.45 o                         
   1   8   1        156.98        164.84        26.85 o                         
   2   8   1       1306.67       1250.76        73.04 o                         
   3   8   1       2453.87       2485.56       107.43 o                         
   4   8   1        487.64        389.91        51.75 o                         
   5   8   1       1358.26       1184.88       213.14 o                         
 -13   9   1       1126.50       1008.42       300.79 o                         
 -12   9   1       1450.94       1335.11       122.10 o                         
 -11   9   1       4755.60       4723.39       319.69 o                         
 -10   9   1       5689.24       5540.85       385.24 o                         
  -9   9   1        314.40        297.82        77.97 o                         
  -8   9   1       9306.91       9146.46       378.52 o                         
  -7   9   1      13582.36      14054.56       684.74 o                         
  -6   9   1       3308.76       3219.61       128.88 o                         
  -5   9   1       2691.59       3046.47       195.84 o                         
  -4   9   1      11274.51      11486.59       252.53 o                         
  -3   9   1       7051.63       7352.48       184.39 o                         
  -2   9   1       3627.97       3437.93       247.91 o                         
  -1   9   1       4651.45       4812.34       287.52 o                         
   0   9   1        950.86        930.42        93.05 o                         
   1   9   1       2728.93       2853.95       169.49 o                         
   2   9   1       2682.15       2551.48       274.32 o                         
   3   9   1        262.30        281.53        72.79 o                         
 -12  10   1       6799.48       6125.09      1631.21 o                         
 -11  10   1       3256.49       2951.34       220.57 o                         
 -10  10   1         64.89        135.70        55.38 o                         
  -9  10   1       6752.74       6380.19       568.41 o                         
  -8  10   1      12651.65      12698.20      1304.23 o                         
  -7  10   1       2256.81       2507.07       136.80 o                         
  -6  10   1       2106.67       2185.66       108.39 o                         
  -5  10   1       7269.96       7103.32       199.20 o                         
  -4  10   1       6226.34       6601.70       265.62 o                         
  -3  10   1       2027.26       2033.59       167.59 o                         
  -2  10   1       4037.37       3994.41       306.66 o                         
  -1  10   1       1717.00       1824.71       154.78 o                         
   0  10   1       1702.41       1702.49       152.76 o                         
   1  10   1       3297.26       3315.07       218.74 o                         
   2  10   1       1072.19       1020.83       265.31 o                         
 -11  11   1        153.51         89.28        99.61 o                         
 -10  11   1       3942.74       3537.16       618.79 o                         
  -9  11   1       6332.58       6535.92       548.38 o                         
  -8  11   1        780.01        629.29       140.42 o                         
  -7  11   1       3441.30       3506.99       294.10 o                         
  -6  11   1       7236.90       7304.61       362.13 o                         
  -5  11   1       4201.03       4444.50       211.04 o                         
  -4  11   1        763.64        629.95       184.04 o                         
  -3  11   1       5097.52       5159.90       264.55 o                         
  -2  11   1       4763.35       5168.53       268.70 o                         
  -1  11   1       1105.05       1055.52       178.22 o                         
   0  11   1       1759.54       1880.16       354.79 o                         
 -10  12   1       4291.02       4938.68       578.98 o                         
  -9  12   1        438.95        329.12       187.62 o                         
  -8  12   1       3119.72       3168.02       276.52 o                         
  -7  12   1       8999.97       9271.05       750.32 o                         
  -6  12   1       3814.66       3658.24       304.91 o                         
  -5  12   1         87.46         30.43       106.95 o                         
  -4  12   1       3978.85       3990.48       287.07 o                         
  -3  12   1       5321.76       5424.13       395.71 o                         
  -2  12   1       1263.99       1396.35       350.23 o                         
  -8  13   1       6081.59       6534.17       390.68 o                         
  -7  13   1       1631.39       1865.73       275.49 o                         
  -6  13   1        240.34        193.75       130.68 o                         
   3 -13   2        402.41        248.11       195.92 o                         
   4 -13   2       4861.54       4639.48       415.39 o                         
   5 -13   2       6608.92       7090.72       511.71 o                         
   6 -13   2       1697.61       2008.16       267.64 o                         
   7 -13   2       1780.42       1892.48       383.29 o                         
   8 -13   2       4939.63       5288.17       427.61 o                         
   9 -13   2       2234.46       2199.75       378.16 o                         
   1 -12   2       4271.25       4026.51       317.26 o                         
   2 -12   2       1127.84       1133.15       142.88 o                         
   3 -12   2       6426.60       7082.43       355.62 o                         
   4 -12   2       5451.86       5551.26       266.59 o                         
   5 -12   2        778.05        765.57       119.35 o                         
   6 -12   2       4012.25       3954.67       242.16 o                         
   7 -12   2       8741.99       8552.04       684.62 o                         
   8 -12   2       2942.16       2587.52       193.89 o                         
   9 -12   2        349.20        409.68        87.68 o                         
  10 -12   2       2868.89       2882.26       415.86 o                         
  -2 -11   2       2152.36       1947.85       361.05 o                         
  -1 -11   2       2450.36       2428.00       152.27 o                         
   0 -11   2       3766.96       3740.33       235.26 o                         
   1 -11   2       3109.35       3032.35       176.42 o                         
   2 -11   2       9531.90      10178.63       355.07 o                         
   3 -11   2       9806.22       9888.96       305.79 o                         
   4 -11   2       1503.24       1325.31       110.36 o                         
   5 -11   2       4153.98       4148.45       157.54 o                         
   6 -11   2      13627.45      13076.71       603.48 o                         
   7 -11   2       5862.96       6025.87       278.60 o                         
   8 -11   2        583.09        544.55       108.28 o                         
   9 -11   2       4318.13       4521.01       452.92 o                         
  10 -11   2       4096.47       3967.62       369.00 o                         
  11 -11   2        406.12        376.15       158.08 o                         
  -3 -10   2       1643.63       1679.64       231.48 o                         
  -2 -10   2       1936.94       1882.52       130.96 o                         
  -1 -10   2       4203.46       4493.93       210.45 o                         
   0 -10   2       4155.00       4477.84       219.15 o                         
   1 -10   2       7446.14       7700.99       292.78 o                         
   2 -10   2      11895.09      11607.90       326.19 o                         
   3 -10   2       4586.82       4563.67       216.60 o                         
   4 -10   2       5703.61       5595.93       175.03 o                         
   5 -10   2      15321.74      15047.70       290.92 o                         
   6 -10   2       5857.41       5484.59       180.61 o                         
   7 -10   2        860.28        860.61        92.69 o                         
   8 -10   2      10168.48      10584.21       459.03 o                         
   9 -10   2       5224.83       5370.60       248.38 o                         
  10 -10   2        199.78        180.76        81.10 o                         
  11 -10   2       1936.20       1991.76       162.01 o                         
  12 -10   2       4262.62       4949.66       407.03 o                         
  -4  -9   2        847.57        852.83       103.63 o                         
  -3  -9   2        717.36        815.90        91.87 o                         
  -2  -9   2       2761.20       2845.88       161.17 o                         
  -1  -9   2       2856.90       2993.45       159.20 o                         
   0  -9   2       3963.67       3966.34       178.84 o                         
   1  -9   2       6404.10       6531.80       226.33 o                         
   2  -9   2       4915.20       4585.21       181.45 o                         
   3  -9   2      12055.76      12324.60       300.49 o                         
   4  -9   2      15109.51      14327.76       282.44 o                         
   5  -9   2       5604.29       5287.47       307.93 o                         
   6  -9   2       4911.92       4794.49       363.18 o                         
   7  -9   2      24853.29      23964.24      1365.63 o                         
   8  -9   2      13296.39      13301.49       342.94 o                         
   9  -9   2         42.15          8.08        47.18 o                         
  10  -9   2       4654.37       4228.74       244.17 o                         
  11  -9   2       6464.22       6785.28       295.49 o                         
  12  -9   2       1508.42       1495.63       228.25 o                         
  -6  -8   2       1253.83       1241.62       109.51 o                         
  -5  -8   2       1241.75       1385.12        83.32 o                         
  -4  -8   2        151.35        176.26        36.38 o                         
  -3  -8   2       2449.18       2593.79        95.21 o                         
  -2  -8   2       3392.81       3467.30       107.72 o                         
  -1  -8   2       2394.40       2437.88        83.26 o                         
   0  -8   2       4469.26       4689.78       103.44 o                         
   1  -8   2       5188.38       5280.43       105.73 o                         
   2  -8   2      14309.75      14256.05       291.14 o                         
   3  -8   2      13899.88      13155.98       253.72 o                         
   4  -8   2       7336.16       7266.11       437.80 o                         
   5  -8   2       6669.00       6238.79       323.93 o                         
   6  -8   2      19828.50      19783.49       690.45 o                         
   7  -8   2      14985.97      15148.17       410.33 o                         
   8  -8   2        450.85        458.87        74.39 o                         
   9  -8   2       8466.01       8106.42       285.26 o                         
  10  -8   2       8664.24       8853.57       295.32 o                         
  11  -8   2       1475.86       1519.38       211.34 o                         
  12  -8   2        915.59        975.39       119.10 o                         
  -7  -7   2        734.86        645.68        82.75 o                         
  -6  -7   2        953.38        990.11        75.96 o                         
  -5  -7   2         86.03         98.37        32.28 o                         
  -4  -7   2       1565.50       1580.15        78.09 o                         
  -3  -7   2       3919.03       4096.26       118.42 o                         
  -2  -7   2        941.10        984.56        54.39 o                         
  -1  -7   2       3381.81       3599.27        92.85 o                         
   0  -7   2       7740.72       8013.79       132.04 o                         
   1  -7   2       5745.14       5558.27        72.72 o                         
   2  -7   2      10621.97      10030.63        91.91 o                         
   3  -7   2       7686.38       7821.61       293.27 o                         
   4  -7   2       6965.26       6525.22       199.13 o                         
   5  -7   2      10403.75      10327.33       413.62 o                         
   6  -7   2       8250.30       8051.09       262.93 o                         
   7  -7   2       3363.85       3597.61       106.93 o                         
   8  -7   2      14584.73      15109.13       853.73 o                         
   9  -7   2      12826.93      13334.13       217.08 o                         
  10  -7   2       1912.80       2173.96       146.52 o                         
  11  -7   2       2554.12       2850.15       237.30 o                         
  12  -7   2       6659.16       6672.84       305.59 o                         
  -8  -6   2       2632.31       2553.57       441.74 o                         
  -7  -6   2       1348.33       1291.06        89.34 o                         
  -6  -6   2        314.28        335.36        42.85 o                         
  -5  -6   2       1381.45       1393.42        72.98 o                         
  -4  -6   2       3021.65       3067.11       102.51 o                         
  -3  -6   2        450.98        441.13        37.87 o                         
  -2  -6   2       1850.95       1897.04        60.22 o                         
  -1  -6   2       9024.12       8762.14       184.99 o                         
   0  -6   2       4236.53       4167.58        75.45 o                         
   1  -6   2       6837.70       7150.59        95.77 o                         
   2  -6   2      13764.28      13444.44       303.72 o                         
   3  -6   2      16888.58      16121.72       274.93 o                         
   4  -6   2      17060.38      16547.71       317.27 o                         
   5  -6   2      14167.19      13670.35       599.91 o                         
   6  -6   2       6502.50       6963.48       379.89 o                         
   7  -6   2      20319.56      20193.09      1004.12 o                         
   8  -6   2      17482.66      17555.88       336.08 o                         
   9  -6   2       2711.26       2871.76       218.83 o                         
  10  -6   2       3508.45       3434.54       146.18 o                         
  11  -6   2       8965.74       9162.19       207.53 o                         
  12  -6   2       3467.59       3576.82       139.44 o                         
  -9  -5   2       2584.21       2435.77       431.01 o                         
  -8  -5   2       2518.40       2554.09       132.10 o                         
  -7  -5   2        168.59        178.72        35.36 o                         
  -6  -5   2       1226.07       1269.53        71.05 o                         
  -5  -5   2       2664.00       2812.26        92.46 o                         
  -4  -5   2        621.48        665.14        41.74 o                         
  -3  -5   2        753.28        873.06        44.49 o                         
  -2  -5   2       4593.38       4636.64        73.13 o                         
  -1  -5   2       3777.28       3854.18        62.07 o                         
   0  -5   2       1901.42       2024.20        49.31 o                         
   1  -5   2      14565.44      15487.83       249.65 o                         
   2  -5   2      19710.43      19283.92       134.22 o                         
   3  -5   2      16455.57      16293.63       280.48 o                         
   4  -5   2      20867.42      19838.04      1094.77 o                         
   5  -5   2      11431.81      11904.51       581.84 o                         
   6  -5   2      13673.83      13459.60       513.05 o                         
   7  -5   2      22045.97      22607.75       263.02 o                         
   8  -5   2       4245.34       4742.16       406.12 o                         
   9  -5   2       6483.17       6253.26       266.12 o                         
  10  -5   2      10014.68       9901.96       208.13 o                         
  11  -5   2       3829.94       4047.82       137.84 o                         
  12  -5   2        821.61        696.17        60.69 o                         
  -9  -4   2       1677.22       1706.44       105.27 o                         
  -8  -4   2        241.03        193.62        57.25 o                         
  -7  -4   2       3094.21       3160.72       108.30 o                         
  -6  -4   2       5685.06       5465.67       134.84 o                         
  -5  -4   2        750.29        752.71        45.70 o                         
  -4  -4   2       1631.36       1625.06        61.27 o                         
  -3  -4   2       4426.08       4478.89        93.13 o                         
  -2  -4   2       1381.90       1448.87        43.86 o                         
  -1  -4   2        554.93        547.71        22.99 o                         
   0  -4   2       7685.08       8267.68        87.88 o                         
   1  -4   2       8065.64       8200.56        76.73 o                         
   2  -4   2       3688.04       3653.32        44.83 o                         
   3  -4   2      10842.36      10331.05       426.25 o                         
   4  -4   2      17813.69      17911.63       334.00 o                         
   5  -4   2      10215.91       9546.52       345.80 o                         
   6  -4   2      16905.65      17205.76       673.89 o                         
   7  -4   2      10207.80      10969.69       573.25 o                         
   8  -4   2      12867.37      12528.55       451.97 o                         
   9  -4   2      17569.20      17556.23       276.60 o                         
  10  -4   2       5809.83       5943.54       204.60 o                         
  11  -4   2        361.14        296.99        45.04 o                         
  12  -4   2       6110.53       5830.44       205.04 o                         
 -10  -3   2       1765.15       1849.44       200.24 o                         
  -9  -3   2        867.31        833.91        68.77 o                         
  -8  -3   2       5329.95       5233.22       161.49 o                         
  -7  -3   2       8607.73       8340.89       181.31 o                         
  -6  -3   2       1024.34        981.97        56.01 o                         
  -5  -3   2       1724.72       1725.13        67.43 o                         
  -4  -3   2       6905.74       7025.96       137.84 o                         
  -3  -3   2       3087.70       3047.77        67.82 o                         
  -2  -3   2        823.44        784.24        30.33 o                         
  -1  -3   2       3367.61       3562.13        53.98 o                         
   0  -3   2       2262.73       2477.65        36.24 o                         
   1  -3   2       1406.68       1449.40        26.34 o                         
   2  -3   2       5074.60       5226.60       136.55 o                         
   3  -3   2      12221.00      12376.32       306.60 o                         
   4  -3   2      12399.77      11814.48       269.20 o                         
   5  -3   2       6926.72       7041.42       190.00 o                         
   6  -3   2       8955.81       9208.94       402.99 o                         
   7  -3   2      10131.09       9756.98       271.12 o                         
   8  -3   2      16298.36      16195.38       242.56 o                         
   9  -3   2       6675.08       6856.60       335.13 o                         
  10  -3   2       1633.12       1777.17        89.94 o                         
  11  -3   2       7254.43       7506.24       199.11 o                         
  12  -3   2       4971.77       5526.95       241.07 o                         
 -11  -2   2       2130.28       2591.94       241.88 o                         
 -10  -2   2       1496.36       1676.81        96.85 o                         
  -9  -2   2       6377.81       6533.19       187.48 o                         
  -8  -2   2       4961.44       5057.79       152.83 o                         
  -7  -2   2       1012.57       1045.75        59.31 o                         
  -6  -2   2       3898.10       3930.01        96.76 o                         
  -5  -2   2       9855.98       9594.57       149.14 o                         
  -4  -2   2       2613.99       2596.36        64.21 o                         
  -3  -2   2        667.91        702.12        28.20 o                         
  -2  -2   2       2919.48       3063.78        45.05 o                         
  -1  -2   2       8294.09       8930.26        68.93 o                         
   0  -2   2        314.47        361.89        11.93 o                         
   1  -2   2       5248.32       5706.36        65.85 o                         
   2  -2   2       9199.81       9840.39       169.13 o                         
   3  -2   2       3336.85       3217.15        55.13 o                         
   4  -2   2       4194.39       4577.32       106.40 o                         
   5  -2   2       7139.87       7344.70       214.71 o                         
   6  -2   2       9205.56       9021.72       136.44 o                         
   7  -2   2       5776.97       5799.15       117.23 o                         
   8  -2   2       5203.95       5347.23       252.96 o                         
   9  -2   2       9392.83       9293.15       218.02 o                         
  10  -2   2       7743.98       7942.11       196.28 o                         
  11  -2   2       5903.63       6206.62       184.55 o                         
 -11  -1   2       2357.15       2487.32       120.98 o                         
 -10  -1   2       9624.12       9602.76       219.00 o                         
  -9  -1   2       4768.60       4872.59       154.94 o                         
  -8  -1   2       1050.57       1040.36        61.70 o                         
  -7  -1   2       7233.31       6935.24       139.73 o                         
  -6  -1   2      19824.00      19415.78       244.02 o                         
  -5  -1   2       7671.47       7449.36       124.02 o                         
  -4  -1   2        979.77        970.04        37.71 o                         
  -3  -1   2       7703.19       7499.68        91.38 o                         
  -2  -1   2      11355.86      11532.30        87.37 o                         
  -1  -1   2       7567.27       8083.53        60.02 o                         
   0  -1   2        945.33       1080.87        24.89 o                         
   1  -1   2       9879.58      11078.08       161.11 o                         
   2  -1   2       4343.36       4690.03        81.32 o                         
   3  -1   2       2152.35       2316.91        71.74 o                         
   4  -1   2      12677.65      12920.82       228.94 o                         
   5  -1   2       8601.62       8598.93       137.91 o                         
   6  -1   2       5479.13       5306.96       114.33 o                         
   7  -1   2       5016.43       5103.55       214.12 o                         
   8  -1   2       7213.71       7426.63       168.62 o                         
   9  -1   2       6956.96       7170.25       232.77 o                         
  10  -1   2       4349.46       4583.26       158.24 o                         
  11  -1   2       1488.83       1599.68       173.58 o                         
 -12   0   2       3435.18       3328.73       480.82 o                         
 -11   0   2       8225.17       8377.66       216.94 o                         
 -10   0   2       6746.88       6918.32       183.57 o                         
  -9   0   2       2031.76       2084.20        84.06 o                         
  -8   0   2       8836.10       8869.87       176.38 o                         
  -7   0   2      16929.86      16775.42       245.09 o                         
  -6   0   2       7055.40       6829.88       127.18 o                         
  -5   0   2       2904.33       2763.49        73.63 o                         
  -4   0   2      17710.79      17383.58       186.35 o                         
  -3   0   2       5153.33       5098.89        63.67 o                         
  -2   0   2        641.87        678.78        14.99 o                         
  -1   0   2       1956.74       1990.16        27.20 o                         
   0   0   2      10985.73      11369.70        93.11 o                         
   1   0   2       4187.95       4835.77       109.79 o                         
   2   0   2        678.84        758.87        28.25 o                         
   3   0   2       7428.04       7629.58       181.86 o                         
   4   0   2       4502.57       4508.86       123.35 o                         
   5   0   2       3004.13       2989.21        87.08 o                         
   6   0   2       6393.14       6291.82       220.17 o                         
   7   0   2       4300.39       4349.65       124.27 o                         
   8   0   2       4648.80       4910.91       140.08 o                         
   9   0   2       3486.72       3280.82       142.20 o                         
  10   0   2       2242.04       2009.20       117.41 o                         
  11   0   2       2252.86       2665.38       467.81 o                         
 -12   1   2       5435.08       5652.45       195.43 o                         
 -11   1   2       3621.74       3820.08       131.18 o                         
 -10   1   2       4238.77       4357.52       126.86 o                         
  -9   1   2      11836.73      11782.99       297.09 o                         
  -8   1   2       9152.62       8995.34       157.07 o                         
  -7   1   2       3095.42       3157.42        85.77 o                         
  -6   1   2      11087.64      10983.14       163.83 o                         
  -5   1   2      33425.30      32877.64       322.91 o                         
  -4   1   2      15509.09      15243.30       143.28 o                         
  -3   1   2        775.11        844.15        19.10 o                         
  -2   1   2      10829.99      10698.71        77.00 o                         
  -1   1   2      21107.25      21048.97       262.92 o                         
   0   1   2       9324.86       9436.25        83.30 o                         
   1   1   2       1290.73       1352.05        34.54 o                         
   2   1   2       3099.54       3075.02        60.92 o                         
   3   1   2       2185.48       2021.27        77.39 o                         
   4   1   2        219.54        249.53        26.89 o                         
   5   1   2       3973.21       3656.96       103.52 o                         
   6   1   2       5279.67       5202.40       132.68 o                         
   7   1   2       3465.69       3446.85       114.19 o                         
   8   1   2       3614.57       3516.43       167.54 o                         
   9   1   2       3920.54       3727.14       147.65 o                         
  10   1   2       4173.03       4964.34       484.93 o                         
 -12   2   2       1331.47       1437.32        92.34 o                         
 -11   2   2       5285.55       5411.71       146.89 o                         
 -10   2   2      15596.96      15684.26       239.18 o                         
  -9   2   2      10394.71      10388.28       171.59 o                         
  -8   2   2       6467.22       6619.36       172.82 o                         
  -7   2   2      10828.38      10727.61       150.53 o                         
  -6   2   2      30059.83      29023.49       366.01 o                         
  -5   2   2      25947.92      26124.19       214.33 o                         
  -4   2   2       1853.49       1980.19        38.82 o                         
  -3   2   2      11690.47      11522.87       113.20 o                         
  -2   2   2      19289.59      18987.85       326.18 o                         
  -1   2   2       8312.40       8244.30        65.45 o                         
   0   2   2        422.89        426.52        15.57 o                         
   1   2   2       5500.00       5456.12        71.83 o                         
   2   2   2         52.78         71.98        15.16 o                         
   3   2   2        227.63        190.07        22.82 o                         
   4   2   2        936.66        933.30        47.24 o                         
   5   2   2       1753.64       1854.17        69.89 o                         
   6   2   2       1015.82       1025.46        58.92 o                         
   7   2   2       1531.85       1465.92        83.59 o                         
   8   2   2       3455.72       3390.82       129.57 o                         
   9   2   2       2754.96       2730.57       135.24 o                         
 -13   3   2        443.62        455.33        72.34 o                         
 -12   3   2       3452.04       3551.17       139.12 o                         
 -11   3   2      11189.69      10994.89       220.23 o                         
 -10   3   2      10401.68      10629.34       243.76 o                         
  -9   3   2       5229.78       5368.95       183.28 o                         
  -8   3   2      10912.83      10911.98       166.06 o                         
  -7   3   2      17694.29      17233.26       306.88 o                         
  -6   3   2      14344.36      14186.31       157.64 o                         
  -5   3   2      10349.58      10839.50       189.27 o                         
  -4   3   2      24782.11      24094.56       393.69 o                         
  -3   3   2      21645.56      21258.09       374.34 o                         
  -2   3   2       1813.22       1726.24        60.17 o                         
  -1   3   2       4946.53       4912.17        55.93 o                         
   0   3   2      16066.44      15929.94       181.51 o                         
   1   3   2       5036.00       4981.73        77.29 o                         
   2   3   2        443.72        453.79        27.74 o                         
   3   3   2        486.95        496.42        32.65 o                         
   4   3   2        670.25        629.72        39.64 o                         
   5   3   2        105.23        101.77        25.92 o                         
   6   3   2        405.36        449.70        43.88 o                         
   7   3   2       1157.91       1087.57        69.32 o                         
   8   3   2        925.14       1018.36        75.18 o                         
 -13   4   2       2831.29       2811.93       152.65 o                         
 -12   4   2       5516.90       5416.59       157.65 o                         
 -11   4   2       3325.07       3342.90       109.93 o                         
 -10   4   2       3162.42       3110.68       109.63 o                         
  -9   4   2      18705.95      18072.13       276.86 o                         
  -8   4   2      16156.21      15717.59       377.52 o                         
  -7   4   2       4983.50       5037.74        88.40 o                         
  -6   4   2      11191.17      11610.58       204.39 o                         
  -5   4   2      45668.48      42921.79      1102.62 o                         
  -4   4   2      24929.41      24103.25       354.56 o                         
  -3   4   2       5947.37       5921.64       250.08 o                         
  -2   4   2       8305.13       8239.25       124.84 o                         
  -1   4   2      22335.68      22214.63       202.89 o                         
   0   4   2       9684.36       9646.54       120.18 o                         
   1   4   2        143.47        135.40        17.28 o                         
   2   4   2       2160.82       2273.14        66.68 o                         
   3   4   2        916.62        914.05        45.56 o                         
   4   4   2         91.09         73.47        25.44 o                         
   5   4   2        166.12         67.09        26.16 o                         
   6   4   2        468.84        390.82        47.38 o                         
   7   4   2        617.23        621.18        57.72 o                         
   8   4   2        354.62        474.44        92.80 o                         
 -13   5   2       4620.76       4441.03       186.07 o                         
 -12   5   2        986.98        963.94        64.86 o                         
 -11   5   2       2041.14       1982.07       107.51 o                         
 -10   5   2      16866.16      16522.50       236.67 o                         
  -9   5   2      11912.60      11466.53       358.18 o                         
  -8   5   2       3446.11       3580.63       138.07 o                         
  -7   5   2       7525.72       7584.28       123.68 o                         
  -6   5   2      26721.30      25571.52       774.64 o                         
  -5   5   2      19238.89      19351.63       411.23 o                         
  -4   5   2       4435.59       4235.58       286.43 o                         
  -3   5   2      12964.36      12222.77       225.42 o                         
  -2   5   2      14823.80      14169.14       184.24 o                         
  -1   5   2       8209.26       8110.10       113.15 o                         
   0   5   2       2344.82       2188.80        59.48 o                         
   1   5   2       8968.56       9026.51       126.36 o                         
   2   5   2       3343.10       3496.69        85.16 o                         
   3   5   2         61.64         28.05        19.95 o                         
   4   5   2        275.33        245.45        36.03 o                         
   5   5   2        772.66        840.08        60.77 o                         
   6   5   2        198.82        202.41        41.51 o                         
   7   5   2        238.64        240.76        47.20 o                         
 -13   6   2       1138.36        947.06       146.62 o                         
 -12   6   2       1852.95       1838.73       206.24 o                         
 -11   6   2       8820.58       8633.63       218.88 o                         
 -10   6   2       7144.69       7049.80       142.98 o                         
  -9   6   2       2249.92       2518.90       131.52 o                         
  -8   6   2      15922.07      16493.88       209.42 o                         
  -7   6   2      12172.78      12118.51       320.94 o                         
  -6   6   2      11149.96      11681.82       343.61 o                         
  -5   6   2       7393.24       7153.09       356.46 o                         
  -4   6   2      29630.45      28572.00       648.99 o                         
  -3   6   2      20487.35      19393.20       363.94 o                         
  -2   6   2       7180.68       6916.30       108.42 o                         
  -1   6   2       4195.79       4288.98        81.69 o                         
   0   6   2      14687.46      14909.05       194.84 o                         
   1   6   2       8620.98       8748.10       141.66 o                         
   2   6   2        551.29        539.13        40.11 o                         
   3   6   2        690.51        799.55        53.37 o                         
   4   6   2       1022.34       1061.73        68.85 o                         
   5   6   2        458.87        445.01        52.23 o                         
   6   6   2         37.71         60.79        36.72 o                         
 -13   7   2       1141.02       1212.41       206.44 o                         
 -12   7   2       5548.33       5730.21       324.56 o                         
 -11   7   2       5489.78       5469.33       193.50 o                         
 -10   7   2        390.05        460.49        56.13 o                         
  -9   7   2      17242.46      17991.45       631.79 o                         
  -8   7   2      16698.50      16813.33       379.84 o                         
  -7   7   2       4620.32       4913.22       157.20 o                         
  -6   7   2       9834.47       9882.19       686.23 o                         
  -5   7   2      25937.26      24355.97       296.78 o                         
  -4   7   2      21992.30      20687.21       354.24 o                         
  -3   7   2       4886.68       5003.51       174.69 o                         
  -2   7   2       5147.08       4957.33       126.47 o                         
  -1   7   2      11524.00      12017.67       196.80 o                         
   0   7   2       7341.48       7563.26       135.76 o                         
   1   7   2       1578.62       1658.84        73.52 o                         
   2   7   2       3237.43       3266.98       110.31 o                         
   3   7   2       2082.85       2254.66        97.14 o                         
   4   7   2        508.65        465.62        51.06 o                         
   5   7   2        243.77        173.24        41.64 o                         
 -13   8   2       2755.01       3372.88       524.42 o                         
 -12   8   2       2110.61       2225.43       156.54 o                         
 -11   8   2        308.74        258.04        76.18 o                         
 -10   8   2       7085.83       7047.89       366.21 o                         
  -9   8   2      13291.93      13646.77       299.39 o                         
  -8   8   2        709.86        794.84        66.13 o                         
  -7   8   2       7821.94       7930.26       663.53 o                         
  -6   8   2      15166.46      15419.89       394.64 o                         
  -5   8   2       9599.91       8966.95       449.89 o                         
  -4   8   2       5651.11       6432.98       374.97 o                         
  -3   8   2      15820.86      16116.59       294.80 o                         
  -2   8   2      11854.90      12326.81       315.70 o                         
  -1   8   2       6568.46       6608.80       200.20 o                         
   0   8   2       2396.09       2448.11       147.04 o                         
   1   8   2       8173.48       8471.92       238.59 o                         
   2   8   2       5495.59       5455.01       199.65 o                         
   3   8   2        593.60        609.13        86.53 o                         
   4   8   2        358.63        278.55        73.76 o                         
 -13   9   2        988.16       1749.36       397.34 o                         
 -12   9   2        204.90        380.54        87.05 o                         
 -11   9   2       3340.41       3502.47       189.36 o                         
 -10   9   2       4724.73       4844.01       198.41 o                         
  -9   9   2         80.19        182.82        47.21 o                         
  -8   9   2       6540.40       6809.19       269.49 o                         
  -7   9   2      13587.73      13644.43       280.14 o                         
  -6   9   2       5413.06       5370.92       258.47 o                         
  -5   9   2       2808.00       3035.95       279.44 o                         
  -4   9   2      17028.16      17013.71       341.25 o                         
  -3   9   2      14168.16      14159.13       458.53 o                         
  -2   9   2       6561.23       6417.54       300.90 o                         
  -1   9   2       3298.36       3425.64       203.67 o                         
   0   9   2       6953.92       7373.56       367.55 o                         
   1   9   2       6474.34       6781.22       300.08 o                         
   2   9   2       1398.57       1353.97       147.26 o                         
   3   9   2        732.29        825.48       249.06 o                         
 -12  10   2       1499.14       1400.61       458.02 o                         
 -11  10   2       2759.83       3171.53       367.63 o                         
 -10  10   2        305.65        337.80        78.82 o                         
  -9  10   2       3700.54       3834.38       251.37 o                         
  -8  10   2       8473.80       8770.80       308.26 o                         
  -7  10   2       3214.01       3193.81       173.15 o                         
  -6  10   2       1550.47       1676.06       215.70 o                         
  -5  10   2       9150.73       9190.31       263.37 o                         
  -4  10   2      10147.36      10008.28       289.76 o                         
  -3  10   2       1321.91       1363.97       130.12 o                         
  -2  10   2       4768.59       4614.89       317.46 o                         
  -1  10   2       6538.47       6818.60       304.15 o                         
   0  10   2       3978.59       4262.39       243.57 o                         
   1  10   2       1807.27       1513.67       283.19 o                         
 -11  11   2        291.98        585.56       272.95 o                         
 -10  11   2       1379.54       1729.05       323.60 o                         
  -9  11   2       4317.15       4593.97       409.24 o                         
  -8  11   2        913.32        998.64       147.50 o                         
  -7  11   2       2041.70       2254.41       142.47 o                         
  -6  11   2       7618.80       7879.97       282.40 o                         
  -5  11   2       5519.94       5846.98       255.75 o                         
  -4  11   2        186.83        197.61        79.27 o                         
  -3  11   2       6911.65       7121.63       378.67 o                         
  -2  11   2       8464.60       9205.32       430.72 o                         
  -1  11   2       3063.56       3621.87       296.15 o                         
   0  11   2        987.81        735.15       220.96 o                         
  -9  12   2        845.75        772.02       178.73 o                         
  -8  12   2        950.86       1081.22       149.06 o                         
  -7  12   2       5111.24       5279.11       258.74 o                         
  -6  12   2       3173.16       2880.67       268.93 o                         
  -5  12   2        417.34        253.65        98.81 o                         
  -4  12   2       5254.85       5685.82       405.06 o                         
  -3  12   2       6396.08       7143.15       796.22 o                         
   2 -13   3        720.09        637.27       250.58 o                         
   3 -13   3        109.75        202.78        97.56 o                         
   4 -13   3       1430.19       1097.60       198.04 o                         
   5 -13   3       3398.91       3278.43       254.26 o                         
   6 -13   3       2031.41       1894.91       291.96 o                         
   7 -13   3        812.46        681.70       216.13 o                         
   8 -13   3       2890.12       3080.79       355.62 o                         
   9 -13   3       3529.04       3469.02       562.44 o                         
   0 -12   3         89.66        162.84        84.83 o                         
   1 -12   3        403.09        404.32        76.77 o                         
   2 -12   3        262.51        332.90        86.68 o                         
   3 -12   3        671.89        673.75        83.32 o                         
   4 -12   3       1369.87       1305.48       130.67 o                         
   5 -12   3        429.99        432.90        79.08 o                         
   6 -12   3       1389.42       1465.57       138.58 o                         
   7 -12   3       5415.35       4729.54       560.23 o                         
   8 -12   3       3025.23       2783.06       300.23 o                         
   9 -12   3        200.43        311.97       190.68 o                         
  10 -12   3       3518.51       3734.24       581.26 o                         
  -2 -11   3       1148.63       1207.63       201.71 o                         
  -1 -11   3        545.13        535.33       107.18 o                         
   0 -11   3       1102.21       1092.39       119.81 o                         
   1 -11   3        508.45        523.56        78.54 o                         
   2 -11   3        582.89        648.45        87.23 o                         
   3 -11   3       1450.29       1427.31       126.21 o                         
   4 -11   3        250.74        218.15        41.46 o                         
   5 -11   3       1310.40       1185.53        89.29 o                         
   6 -11   3       6992.02       7350.89       446.96 o                         
   7 -11   3       2948.50       2970.70       291.12 o                         
   8 -11   3        456.07        418.68       128.23 o                         
   9 -11   3       3899.76       3872.56       461.19 o                         
  10 -11   3       6563.90       6195.56       883.45 o                         
  11 -11   3       1654.77       1833.04       242.56 o                         
  -3 -10   3       1873.66       1705.80       134.29 o                         
  -2 -10   3        894.44        829.58       104.59 o                         
  -1 -10   3       1726.78       1865.05       156.05 o                         
   0 -10   3       1357.10       1377.99       112.25 o                         
   1 -10   3        107.90        137.35        46.54 o                         
   2 -10   3       1206.11       1258.65       106.43 o                         
   3 -10   3        515.36        411.91        68.50 o                         
   4 -10   3        339.74        346.78        56.26 o                         
   5 -10   3       2446.28       2313.83       120.34 o                         
   6 -10   3       1099.97       1068.72       164.97 o                         
   7 -10   3         68.95         64.02        51.29 o                         
   8 -10   3       4118.82       3983.51       310.33 o                         
   9 -10   3       2723.09       2713.32       214.99 o                         
  10 -10   3        646.76        580.60       120.05 o                         
  11 -10   3       2487.30       2693.16       188.51 o                         
  -4  -9   3       4597.20       4714.34       221.58 o                         
  -3  -9   3       1699.35       1507.70       122.01 o                         
  -2  -9   3       1984.34       2152.95       139.43 o                         
  -1  -9   3       3793.08       4034.87       205.75 o                         
   0  -9   3        967.34        897.08        87.76 o                         
   1  -9   3       1633.44       1665.75       115.46 o                         
   2  -9   3       1172.56       1024.84        96.11 o                         
   3  -9   3         39.36         80.12        39.40 o                         
   4  -9   3       1101.76       1111.17        73.49 o                         
   5  -9   3       1004.18       1005.04        74.99 o                         
   6  -9   3        925.38       1012.45        80.82 o                         
   7  -9   3       4038.07       4103.62       454.04 o                         
   8  -9   3       4155.69       3873.33       432.57 o                         
   9  -9   3        437.19        453.18        69.81 o                         
  10  -9   3       2219.13       2055.66       171.14 o                         
  11  -9   3       6554.33       6432.79       573.32 o                         
  12  -9   3       2870.91       2889.66       466.75 o                         
  -6  -8   3       4561.30       4583.31       206.59 o                         
  -5  -8   3       8297.56       8410.48       205.44 o                         
  -4  -8   3       2096.58       2010.01        92.28 o                         
  -3  -8   3       3002.99       3369.97       111.80 o                         
  -2  -8   3       5518.01       5707.44       138.54 o                         
  -1  -8   3       2604.16       2522.31        80.77 o                         
   0  -8   3       1531.97       1638.07        61.20 o                         
   1  -8   3       3590.56       3713.75       109.12 o                         
   2  -8   3        208.54        259.03        47.31 o                         
   3  -8   3        563.05        513.37        44.40 o                         
   4  -8   3       2263.76       2400.93       110.72 o                         
   5  -8   3        664.81        685.86        51.92 o                         
   6  -8   3       3302.48       3230.09       130.91 o                         
   7  -8   3       3744.04       3567.14       317.91 o                         
   8  -8   3         87.57         80.31        45.13 o                         
   9  -8   3       1392.45       1439.26       189.14 o                         
  10  -8   3       4898.97       4855.13       447.73 o                         
  11  -8   3       1607.90       1517.98       136.79 o                         
  12  -8   3        687.50        797.32       142.78 o                         
  -7  -7   3       5760.46       5749.48       256.99 o                         
  -6  -7   3       8034.34       8276.47       216.10 o                         
  -5  -7   3       1643.56       1569.11        82.37 o                         
  -4  -7   3       4039.73       4224.20       126.70 o                         
  -3  -7   3      15323.54      15322.02       245.49 o                         
  -2  -7   3       7849.80       7703.87       149.65 o                         
  -1  -7   3       4105.48       4325.20       101.51 o                         
   0  -7   3      10522.00      10491.00       161.30 o                         
   1  -7   3       3590.60       3284.96        91.78 o                         
   2  -7   3       3509.96       3349.69        72.75 o                         
   3  -7   3       4122.92       4045.58       100.74 o                         
   4  -7   3       1626.53       1463.26        39.47 o                         
   5  -7   3        950.08        988.57        48.18 o                         
   6  -7   3       1729.24       1757.22       111.26 o                         
   7  -7   3        845.01        931.34        54.39 o                         
   8  -7   3       2785.53       3143.77       238.77 o                         
   9  -7   3       3961.99       4156.50       268.96 o                         
  10  -7   3       1302.94       1324.42       116.06 o                         
  11  -7   3        881.21        803.37        97.19 o                         
  12  -7   3       4412.65       3968.83       448.47 o                         
  -8  -6   3       6161.06       6068.94       272.30 o                         
  -7  -6   3       9928.97      10325.70       246.74 o                         
  -6  -6   3       1135.10       1180.58        71.67 o                         
  -5  -6   3       5230.22       5301.76       144.00 o                         
  -4  -6   3      18133.11      18002.40       272.19 o                         
  -3  -6   3      13592.76      13407.27       199.24 o                         
  -2  -6   3       4592.15       4946.30       109.64 o                         
  -1  -6   3      17544.05      17555.63       192.13 o                         
   0  -6   3      11513.32      11295.64       154.66 o                         
   1  -6   3       4841.72       4802.43        75.79 o                         
   2  -6   3      13536.55      13344.45       212.88 o                         
   3  -6   3       2953.32       2951.22        60.45 o                         
   4  -6   3        533.05        500.14        25.19 o                         
   5  -6   3       3927.73       3554.20       258.40 o                         
   6  -6   3       1776.96       1895.91       204.35 o                         
   7  -6   3       1551.67       1686.25        81.24 o                         
   8  -6   3       3188.14       3307.69       101.22 o                         
   9  -6   3       1115.64       1112.35        65.79 o                         
  10  -6   3        249.87        190.42        38.62 o                         
  11  -6   3       3648.18       3654.76       218.87 o                         
  12  -6   3       2623.04       2540.63       165.16 o                         
  -8  -5   3       9836.93       9808.03       260.28 o                         
  -7  -5   3       1035.79       1082.57        74.60 o                         
  -6  -5   3       5623.76       5516.74       148.15 o                         
  -5  -5   3      12824.99      13006.13       211.98 o                         
  -4  -5   3       6357.44       6303.48       139.69 o                         
  -3  -5   3       1385.47       1463.58        59.34 o                         
  -2  -5   3      21646.24      21734.28       249.44 o                         
  -1  -5   3      19581.55      19238.09       191.05 o                         
   0  -5   3       1737.15       1779.80        46.35 o                         
   1  -5   3      16338.79      16956.21       210.73 o                         
   2  -5   3      11747.19      11402.45       105.47 o                         
   3  -5   3       5161.34       5086.32        63.14 o                         
   4  -5   3      12018.29      11298.46       831.24 o                         
   5  -5   3       4825.49       4982.08       367.71 o                         
   6  -5   3        367.14        449.87        48.13 o                         
   7  -5   3       2594.06       2924.62       179.29 o                         
   8  -5   3        765.71        852.09        61.77 o                         
   9  -5   3        314.12        268.16        36.78 o                         
  10  -5   3       2629.89       2617.94       106.42 o                         
  11  -5   3       1559.00       1708.93        92.06 o                         
  12  -5   3        187.96         82.77        48.34 o                         
  -9  -4   3       3924.41       4178.79       170.46 o                         
  -8  -4   3        927.84       1073.69        73.73 o                         
  -7  -4   3       7226.91       7052.78       165.69 o                         
  -6  -4   3      22685.41      22812.47       293.74 o                         
  -5  -4   3       5037.66       5096.75       120.38 o                         
  -4  -4   3        404.04        412.88        28.54 o                         
  -3  -4   3      27091.18      26703.20       274.38 o                         
  -2  -4   3      31248.21      30265.23       276.65 o                         
  -1  -4   3       3594.98       3683.75        62.85 o                         
   0  -4   3      11384.88      11255.06       125.42 o                         
   1  -4   3      23141.92      22856.53       190.00 o                         
   2  -4   3      10677.23      10618.73       131.85 o                         
   3  -4   3      10077.31       9172.53       533.15 o                         
   4  -4   3       7429.41       7149.79       373.11 o                         
   5  -4   3         89.35         95.49        14.85 o                         
   6  -4   3       4168.55       4424.09       305.24 o                         
   7  -4   3       3982.10       4244.32       270.54 o                         
   8  -4   3        547.97        569.28        44.86 o                         
   9  -4   3       2975.12       3025.07       111.55 o                         
  10  -4   3       1083.92       1128.71        73.94 o                         
  11  -4   3         61.08         12.21        35.89 o                         
  12  -4   3       2858.68       3079.81       247.22 o                         
 -10  -3   3       1833.57       1917.38       115.79 o                         
  -9  -3   3        780.60        820.15        69.57 o                         
  -8  -3   3       6878.11       6806.73       182.48 o                         
  -7  -3   3      21900.97      21557.55       311.48 o                         
  -6  -3   3      10108.38      10026.05       193.32 o                         
  -5  -3   3       2631.46       2566.30        69.91 o                         
  -4  -3   3      25533.36      25192.21       281.08 o                         
  -3  -3   3      34102.68      33973.12       291.66 o                         
  -2  -3   3       3550.38       3628.19        56.53 o                         
  -1  -3   3      23847.53      24489.27       206.26 o                         
   0  -3   3      27846.18      28050.63       179.46 o                         
   1  -3   3       4747.98       4687.12        51.62 o                         
   2  -3   3       3960.06       4004.59       104.51 o                         
   3  -3   3      16143.71      16218.27       337.53 o                         
   4  -3   3       5698.88       5588.49        92.45 o                         
   5  -3   3       3325.32       3464.48       192.17 o                         
   6  -3   3       5732.59       6100.05       267.33 o                         
   7  -3   3        578.08        619.15        40.97 o                         
   8  -3   3       1571.40       1681.74       107.30 o                         
   9  -3   3       2368.07       2411.85       102.93 o                         
  10  -3   3         95.49        127.30        33.88 o                         
  11  -3   3        704.83        716.32        65.46 o                         
 -11  -2   3       1392.90       1309.48       121.68 o                         
 -10  -2   3        577.03        670.16        65.47 o                         
  -9  -2   3       4520.30       4682.53       155.16 o                         
  -8  -2   3       7264.02       7380.47       184.10 o                         
  -7  -2   3       4977.03       5157.42       130.48 o                         
  -6  -2   3      10427.32      10134.02       163.71 o                         
  -5  -2   3      27796.38      27334.62       306.59 o                         
  -4  -2   3      22302.19      22831.46       237.82 o                         
  -3  -2   3       1594.47       1783.11        37.60 o                         
  -2  -2   3      50227.61      51639.08       344.60 o                         
  -1  -2   3      79144.44      80544.46       505.25 o                         
   0  -2   3       8575.70       9004.73        72.48 o                         
   1  -2   3      13535.78      14414.25       184.37 o                         
   2  -2   3      35120.50      36414.33       443.47 o                         
   3  -2   3      22328.06      22097.87       326.56 o                         
   4  -2   3       4564.22       4641.59       148.41 o                         
   5  -2   3       8186.39       8357.40       215.58 o                         
   6  -2   3       2093.82       2125.17        80.90 o                         
   7  -2   3        596.81        544.18        40.95 o                         
   8  -2   3       3076.46       3271.81       161.44 o                         
   9  -2   3        696.67        624.32        59.57 o                         
  10  -2   3        474.12        480.04        54.53 o                         
  11  -2   3       1859.02       2020.22       117.57 o                         
 -11  -1   3        792.16        872.87        71.38 o                         
 -10  -1   3       3745.82       3837.51       138.61 o                         
  -9  -1   3       4440.86       4690.05       149.37 o                         
  -8  -1   3       1201.99       1378.87        68.29 o                         
  -7  -1   3       8954.76       8687.27       155.60 o                         
  -6  -1   3      30701.04      30470.11       317.08 o                         
  -5  -1   3      16618.80      16613.64       195.87 o                         
  -4  -1   3       2504.71       2575.84        54.41 o                         
  -3  -1   3      28881.00      28655.11       220.12 o                         
  -2  -1   3      82757.41      83616.38       524.41 o                         
  -1  -1   3      23584.62      25125.19       159.40 o                         
   0  -1   3      17592.23      19875.10       211.92 o                         
   1  -1   3      48842.48      51309.76       571.28 o                         
   2  -1   3      19233.67      19188.49       214.96 o                         
   3  -1   3       7259.41       7477.53       180.42 o                         
   4  -1   3      21049.76      20900.06       516.65 o                         
   5  -1   3       8157.01       8121.90       138.84 o                         
   6  -1   3        899.85        889.79        48.93 o                         
   7  -1   3       4529.07       4535.76       203.71 o                         
   8  -1   3       1925.95       1878.92       140.05 o                         
   9  -1   3        156.32        112.69        35.13 o                         
  10  -1   3       1849.04       1891.39       105.23 o                         
  11  -1   3        630.90       1054.71       319.44 o                         
 -12   0   3        186.02        185.74        64.16 o                         
 -11   0   3       2487.33       2430.42       108.27 o                         
 -10   0   3       2766.52       2777.89       108.07 o                         
  -9   0   3        441.74        476.48        41.69 o                         
  -8   0   3       3421.12       3416.62       102.04 o                         
  -7   0   3      19335.83      18969.69       227.91 o                         
  -6   0   3      12747.28      12722.89       168.92 o                         
  -5   0   3       1975.75       1915.80        47.91 o                         
  -4   0   3      17128.32      16743.50       164.56 o                         
  -3   0   3      30898.32      30866.54       243.08 o                         
  -2   0   3       7879.31       8307.58        74.73 o                         
  -1   0   3      29264.46      29755.70       252.15 o                         
   0   0   3      69715.88      71103.33       583.94 o                         
   1   0   3      24848.19      25374.24       305.52 o                         
   2   0   3       2055.63       2033.97        61.50 o                         
   3   0   3      28926.55      29405.73       499.71 o                         
   4   0   3      24254.65      24128.75       289.99 o                         
   5   0   3       3410.84       3344.62       100.52 o                         
   6   0   3       9188.76       8975.88       386.02 o                         
   7   0   3       4031.15       4133.76       126.66 o                         
   8   0   3        643.01        612.10        59.89 o                         
   9   0   3       2207.58       1989.45       151.78 o                         
  10   0   3       1223.76       1318.38        92.41 o                         
 -12   1   3        723.97        677.82        63.55 o                         
 -11   1   3        843.24        823.73        64.82 o                         
 -10   1   3        233.75        237.40        32.06 o                         
  -9   1   3       3333.77       3333.60        95.59 o                         
  -8   1   3       8249.56       8267.74       154.53 o                         
  -7   1   3       4134.12       4354.72       103.90 o                         
  -6   1   3       8008.25       7883.54       124.37 o                         
  -5   1   3      34543.38      33481.25       388.86 o                         
  -4   1   3      27974.46      28178.44       235.56 o                         
  -3   1   3       2434.87       2520.97        47.36 o                         
  -2   1   3      26922.19      25997.14       251.36 o                         
  -1   1   3      76041.08      72983.95       634.95 o                         
   0   1   3      24869.98      24582.20       203.25 o                         
   1   1   3       1636.19       1793.41        50.98 o                         
   2   1   3      22804.51      23077.46       250.02 o                         
   3   1   3      25949.20      25689.75       287.88 o                         
   4   1   3       4089.55       3989.10        91.41 o                         
   5   1   3       9244.92       8934.64       221.10 o                         
   6   1   3       7573.56       7334.83       201.04 o                         
   7   1   3        581.49        525.25        47.51 o                         
   8   1   3       3264.77       3242.73       160.38 o                         
   9   1   3       2638.91       2702.09       138.06 o                         
  10   1   3         40.60         24.69       121.16 o                         
 -13   2   3        376.10        169.61       145.01 o                         
 -12   2   3        593.75        607.82        57.73 o                         
 -11   2   3        358.75        264.34        35.32 o                         
 -10   2   3       2615.01       2702.78        88.32 o                         
  -9   2   3       2649.84       2655.89        81.02 o                         
  -8   2   3        352.07        470.35        33.14 o                         
  -7   2   3       5994.30       5794.75       107.53 o                         
  -6   2   3      30979.12      30100.09       441.46 o                         
  -5   2   3      17802.34      17646.65       169.61 o                         
  -4   2   3       4765.09       5397.39       126.41 o                         
  -3   2   3       9137.76       8473.07       116.50 o                         
  -2   2   3      54002.58      50743.13       811.26 o                         
  -1   2   3      14228.94      13967.64       157.96 o                         
   0   2   3       4723.76       4667.78        82.95 o                         
   1   2   3      27488.55      27768.44       271.35 o                         
   2   2   3      19887.27      19668.61       224.08 o                         
   3   2   3       1696.02       1664.11        54.26 o                         
   4   2   3       8049.11       7891.47       146.89 o                         
   5   2   3      14521.79      14144.06       236.90 o                         
   6   2   3       1919.95       2071.70        90.85 o                         
   7   2   3       1896.17       1748.87        92.26 o                         
   8   2   3       3404.89       3463.25       189.62 o                         
   9   2   3       1110.46       1241.68       161.11 o                         
 -13   3   3        253.03        206.44        53.43 o                         
 -12   3   3        531.81        533.35        49.83 o                         
 -11   3   3       1056.66        939.71        57.44 o                         
 -10   3   3        729.91        785.53        52.40 o                         
  -9   3   3         19.90         36.49        21.87 o                         
  -8   3   3       1269.56       1266.72        52.24 o                         
  -7   3   3       9479.01       9065.92       152.25 o                         
  -6   3   3       5583.90       5592.59       100.81 o                         
  -5   3   3       4341.71       4436.12        69.42 o                         
  -4   3   3      21767.92      20740.49       440.13 o                         
  -3   3   3      24072.85      22887.36       306.85 o                         
  -2   3   3      15561.28      16001.56       244.46 o                         
  -1   3   3      12336.18      12172.53       134.51 o                         
   0   3   3      49218.17      48424.70       455.30 o                         
   1   3   3      25901.92      25569.91       256.75 o                         
   2   3   3       1526.67       1491.17        54.60 o                         
   3   3   3       9414.80       9159.50       148.47 o                         
   4   3   3      19896.67      19929.79       274.22 o                         
   5   3   3       4656.23       4771.78       130.17 o                         
   6   3   3        985.48        925.85        64.59 o                         
   7   3   3       3797.39       3834.56       134.23 o                         
   8   3   3       1575.62       1672.67       105.13 o                         
 -13   4   3        841.50        949.97        83.96 o                         
 -12   4   3        608.95        516.90        59.84 o                         
 -11   4   3        529.69        482.75        42.52 o                         
 -10   4   3        152.35        135.20        24.76 o                         
  -9   4   3       1493.62       1377.94        56.57 o                         
  -8   4   3       3776.28       3647.41        86.99 o                         
  -7   4   3       3286.26       3146.81        71.11 o                         
  -6   4   3       1197.98       1176.49        41.30 o                         
  -5   4   3      27471.62      27039.61       739.33 o                         
  -4   4   3      14152.00      13658.83       375.69 o                         
  -3   4   3       5283.08       5291.50        72.75 o                         
  -2   4   3       8750.30       8472.11       105.73 o                         
  -1   4   3      40256.70      40168.86       356.51 o                         
   0   4   3      24232.78      23664.11       242.96 o                         
   1   4   3       1786.18       1608.35        56.95 o                         
   2   4   3       9114.81       9100.50       142.49 o                         
   3   4   3      18361.03      18325.23       256.90 o                         
   4   4   3       3871.98       3855.61       115.49 o                         
   5   4   3       2247.32       2150.39        93.66 o                         
   6   4   3       7352.86       7641.10       197.96 o                         
   7   4   3       2203.00       2153.98       111.43 o                         
 -13   5   3       1617.34       1576.75       115.88 o                         
 -12   5   3        478.62        455.09        43.82 o                         
 -11   5   3        742.36        674.11        50.18 o                         
 -10   5   3       1300.84       1326.47        67.32 o                         
  -9   5   3       1180.43       1094.62        52.39 o                         
  -8   5   3       1105.99       1078.92        49.75 o                         
  -7   5   3        918.03        957.24        40.73 o                         
  -6   5   3       8047.73       7821.72       231.77 o                         
  -5   5   3       9818.66       9611.29       313.85 o                         
  -4   5   3        110.66        121.32        14.26 o                         
  -3   5   3       7531.67       6987.61       171.68 o                         
  -2   5   3      14776.68      14612.55       188.28 o                         
  -1   5   3       9833.07       9833.91       149.45 o                         
   0   5   3       5829.34       5954.94       105.23 o                         
   1   5   3      16952.24      16987.02       212.01 o                         
   2   5   3      15947.27      16373.67       234.79 o                         
   3   5   3       3502.67       3336.51       100.40 o                         
   4   5   3       3164.26       3164.32       109.23 o                         
   5   5   3      11847.09      12318.45       253.30 o                         
   6   5   3       4015.40       4123.07       150.51 o                         
   7   5   3        149.28         94.99        77.63 o                         
 -13   6   3        881.22        936.08       133.00 o                         
 -12   6   3        985.23        720.13        72.88 o                         
 -11   6   3       3156.39       3254.79       227.45 o                         
 -10   6   3        487.77        415.69        47.46 o                         
  -9   6   3        483.94        502.13        36.15 o                         
  -8   6   3       2318.01       2250.93        70.19 o                         
  -7   6   3       3004.45       2939.98        81.02 o                         
  -6   6   3       4079.73       4097.65       203.91 o                         
  -5   6   3        840.80        856.69        34.44 o                         
  -4   6   3       9464.56       9155.00       218.70 o                         
  -3   6   3      12259.52      11809.62       186.73 o                         
  -2   6   3       3623.41       3568.11        91.02 o                         
  -1   6   3       2036.21       2041.99        66.67 o                         
   0   6   3      20249.79      20476.52       323.00 o                         
   1   6   3      12976.21      13125.65       192.92 o                         
   2   6   3       1531.41       1608.21        76.63 o                         
   3   6   3       1982.05       2091.59        90.06 o                         
   4   6   3       9656.99      10250.46       227.52 o                         
   5   6   3       4256.84       4421.17       154.23 o                         
   6   6   3        106.24         45.18        45.78 o                         
 -13   7   3        946.69       1002.84       120.52 o                         
 -12   7   3       2682.57       2565.18       201.17 o                         
 -11   7   3       1295.36       1266.08       109.85 o                         
 -10   7   3         38.39         69.67        45.32 o                         
  -9   7   3       1758.71       1976.45       257.71 o                         
  -8   7   3       2283.41       2539.09       131.61 o                         
  -7   7   3       1247.32       1407.46        77.33 o                         
  -6   7   3        704.89        758.62        55.06 o                         
  -5   7   3       5139.60       4878.96       197.12 o                         
  -4   7   3       9151.25       9161.84       184.87 o                         
  -3   7   3       1329.55       1279.70        48.65 o                         
  -2   7   3        676.78        593.95        40.52 o                         
  -1   7   3      10373.53      10858.66       184.71 o                         
   0   7   3       7603.94       7823.26       151.32 o                         
   1   7   3        261.03        216.84        30.68 o                         
   2   7   3       4046.42       4350.12       134.00 o                         
   3   7   3       6777.88       7312.08       193.98 o                         
   4   7   3       2749.93       2729.01       125.02 o                         
   5   7   3        343.68        291.47       106.07 o                         
 -13   8   3       2427.93       1874.93       429.54 o                         
 -12   8   3       1320.93       1455.03       253.59 o                         
 -11   8   3        997.88        912.84        85.68 o                         
 -10   8   3       2450.35       2542.89       205.69 o                         
  -9   8   3       2017.23       2315.29       286.21 o                         
  -8   8   3         41.49         94.55        36.08 o                         
  -7   8   3       1205.72       1293.18       195.59 o                         
  -6   8   3       3121.79       3171.70       130.68 o                         
  -5   8   3       1744.77       1635.58        86.97 o                         
  -4   8   3        250.83        272.82        40.98 o                         
  -3   8   3       3564.97       3394.66       192.27 o                         
  -2   8   3       6948.05       7052.74       227.48 o                         
  -1   8   3       3937.10       3989.63       167.97 o                         
   0   8   3        564.78        472.61        78.16 o                         
   1   8   3       7488.60       7943.28       312.64 o                         
   2   8   3       6747.35       6863.69       300.70 o                         
   3   8   3       1843.22       1989.36       153.59 o                         
 -12   9   3        458.21        324.83        82.52 o                         
 -11   9   3       2262.23       2273.11       165.02 o                         
 -10   9   3       1366.95       1444.36       224.49 o                         
  -9   9   3        216.00        220.77        56.43 o                         
  -8   9   3        623.32        833.18        83.02 o                         
  -7   9   3       1953.36       2167.39       178.80 o                         
  -6   9   3        899.43        876.29        85.91 o                         
  -5   9   3        150.51        151.29        43.12 o                         
  -4   9   3       3237.83       3363.17       136.80 o                         
  -3   9   3       3848.30       4025.73       157.33 o                         
  -2   9   3       1592.06       1592.20       128.00 o                         
  -1   9   3        285.74        177.43       106.73 o                         
   0   9   3       5029.27       5284.76       281.31 o                         
   1   9   3       4898.71       5151.30       267.39 o                         
   2   9   3        854.90        821.80       180.18 o                         
 -12  10   3       2897.04       3375.05       455.71 o                         
 -11  10   3       2993.68       4057.54       740.63 o                         
 -10  10   3        411.61        417.10        87.50 o                         
  -9  10   3       1327.64       1521.81       235.34 o                         
  -8  10   3       2549.43       2788.70       392.79 o                         
  -7  10   3        662.85        664.31        81.20 o                         
  -6  10   3        138.98         67.61        51.11 o                         
  -5  10   3       1316.88       1410.67       160.98 o                         
  -4  10   3       1062.58       1097.24       102.16 o                         
  -3  10   3        211.51        104.39       134.52 o                         
  -2  10   3        426.62        495.73       110.22 o                         
  -1  10   3       2987.78       2955.57       238.19 o                         
   0  10   3       2465.36       2640.55       222.42 o                         
   1  10   3         28.82        127.85       124.26 o                         
 -10  11   3       2080.16       2350.85       274.38 o                         
  -9  11   3       3675.65       3743.10       567.47 o                         
  -8  11   3        799.89        643.64        91.25 o                         
  -7  11   3        407.59        472.30        70.92 o                         
  -6  11   3       1641.39       1713.11       272.33 o                         
  -5  11   3       1143.80       1129.34       122.49 o                         
  -4  11   3        108.86        -52.03        78.39 o                         
  -3  11   3        496.19        565.43       134.25 o                         
  -2  11   3       1997.12       2042.21       303.50 o                         
  -9  12   3       1247.03       1018.76       259.05 o                         
  -8  12   3        562.59        364.13        92.17 o                         
  -7  12   3       2087.63       1732.09       256.25 o                         
  -6  12   3       1148.46       1183.72       365.37 o                         
  -5  12   3        118.28         -0.59       121.03 o                         
  -4  12   3       1295.74        936.34       355.04 o                         
   2 -13   4       1247.91       1296.13       220.39 o                         
   3 -13   4        240.20         99.05        75.01 o                         
   4 -13   4       1070.49       1043.98       213.13 o                         
   5 -13   4       1619.20       2097.83       261.61 o                         
   6 -13   4        352.64        260.48       107.82 o                         
   7 -13   4        898.82       1166.07       246.88 o                         
   8 -13   4       2446.20       1639.95       406.80 o                         
   0 -12   4       3846.84       3731.64       292.67 o                         
   1 -12   4       2024.50       1834.26       144.89 o                         
   2 -12   4        928.94        724.04        88.75 o                         
   3 -12   4       3328.78       3292.15       202.07 o                         
   4 -12   4       2953.79       2888.04       289.68 o                         
   5 -12   4        558.31        553.68        92.19 o                         
   6 -12   4        752.70        592.54       130.06 o                         
   7 -12   4       2349.14       2516.74       556.44 o                         
   8 -12   4       1065.64       1075.84       197.38 o                         
   9 -12   4        252.04        427.25       131.51 o                         
  10 -12   4       1962.91       1622.03       412.79 o                         
  -2 -11   4       3701.49       3243.44       328.41 o                         
  -1 -11   4       3889.05       4103.80       235.75 o                         
   0 -11   4       1293.64       1245.82       117.21 o                         
   1 -11   4        966.19        980.27        99.59 o                         
   2 -11   4       4484.55       4405.89       208.29 o                         
   3 -11   4       3513.62       3716.46       186.14 o                         
   4 -11   4       1328.99       1297.26       155.10 o                         
   5 -11   4        671.81        765.24        88.65 o                         
   6 -11   4       3595.74       3793.38       572.95 o                         
   7 -11   4       1817.16       2223.81       338.91 o                         
   8 -11   4        911.92        897.27       274.49 o                         
   9 -11   4       2653.80       4122.13       792.68 o                         
  10 -11   4       2198.71       2775.86       482.12 o                         
  11 -11   4        803.29        938.87       281.54 o                         
  -4 -10   4        577.70        541.87       206.72 o                         
  -3 -10   4       6510.53       6651.89       302.10 o                         
  -2 -10   4       5221.83       5718.09       270.22 o                         
  -1 -10   4        386.98        352.70        64.52 o                         
   0 -10   4       2323.21       2409.38       149.70 o                         
   1 -10   4       8371.13       8467.86       280.74 o                         
   2 -10   4       4867.42       4832.21       204.61 o                         
   3 -10   4       1738.18       1718.47       120.56 o                         
   4 -10   4       2787.22       2704.45       140.88 o                         
   5 -10   4       4989.59       4882.67       175.57 o                         
   6 -10   4       3599.39       3846.25       548.26 o                         
   7 -10   4        300.21        301.67        59.71 o                         
   8 -10   4       3303.98       3857.51       505.78 o                         
   9 -10   4       2608.71       2849.26       430.45 o                         
  10 -10   4        144.58        134.42        61.71 o                         
  11 -10   4       1870.85       2045.03       719.99 o                         
  -5  -9   4       1477.12       1315.35       269.11 o                         
  -4  -9   4       9615.56       9965.44       366.05 o                         
  -3  -9   4       7129.89       6790.87       286.72 o                         
  -2  -9   4         58.55        113.41        50.37 o                         
  -1  -9   4       6200.38       6206.08       234.06 o                         
   0  -9   4      11948.80      11561.69       319.39 o                         
   1  -9   4       6753.39       6666.67       231.85 o                         
   2  -9   4        336.02        290.27        49.08 o                         
   3  -9   4       6858.00       6621.56       201.61 o                         
   4  -9   4       4702.82       4393.83       149.59 o                         
   5  -9   4       2060.67       2116.36       106.65 o                         
   6  -9   4        149.81        154.42        44.16 o                         
   7  -9   4       3390.19       3582.75       288.54 o                         
   8  -9   4       3734.41       5039.71       886.78 o                         
   9  -9   4        566.36        579.02        82.32 o                         
  10  -9   4       2068.24       2442.39       412.06 o                         
  11  -9   4       3165.21       3047.68       695.10 o                         
  -6  -8   4       2449.95       2454.76       144.27 o                         
  -5  -8   4       6303.20       6273.87       182.70 o                         
  -4  -8   4       5547.57       5376.63       150.85 o                         
  -3  -8   4        562.53        542.62        48.84 o                         
  -2  -8   4       9322.38       9072.23       179.03 o                         
  -1  -8   4       8281.26       8229.93       158.76 o                         
   0  -8   4       2432.49       2400.21        75.34 o                         
   1  -8   4       2999.93       2913.70        76.03 o                         
   2  -8   4      14275.98      14034.95       240.00 o                         
   3  -8   4       9277.23       8762.13       216.77 o                         
   4  -8   4        634.23        604.97        55.00 o                         
   5  -8   4       2542.15       2351.58       138.92 o                         
   6  -8   4       5234.37       5161.42       234.79 o                         
   7  -8   4       3025.67       3527.82       277.58 o                         
   8  -8   4       1036.53       1231.66       103.24 o                         
   9  -8   4       1849.65       1937.92       132.57 o                         
  10  -8   4       3075.61       4076.44       702.37 o                         
  11  -8   4        661.00        859.49       103.26 o                         
  12  -8   4        747.42        879.74       292.14 o                         
  -7  -7   4       3609.48       3697.29       185.16 o                         
  -6  -7   4       5353.88       5309.47       169.64 o                         
  -5  -7   4       2046.52       2046.28        92.53 o                         
  -4  -7   4       1861.83       1973.42        85.24 o                         
  -3  -7   4      14141.39      13706.73       220.79 o                         
  -2  -7   4      14266.47      13621.18       217.09 o                         
  -1  -7   4       1108.83       1166.53        53.98 o                         
   0  -7   4       4598.97       4488.82       106.21 o                         
   1  -7   4      22689.52      21696.90       249.22 o                         
   2  -7   4      17101.84      16595.74       186.82 o                         
   3  -7   4        324.50        331.95        16.27 o                         
   4  -7   4       7257.49       7412.17       192.82 o                         
   5  -7   4       9061.05       9103.08       342.52 o                         
   6  -7   4       4875.71       4995.92       145.78 o                         
   7  -7   4        275.11        249.55        38.49 o                         
   8  -7   4       2096.12       2326.49        92.39 o                         
   9  -7   4       1756.42       1752.62       214.11 o                         
  10  -7   4        883.38       1015.00       128.44 o                         
  11  -7   4        152.37         77.32        60.21 o                         
  12  -7   4       1497.03       2457.19       475.54 o                         
  -8  -6   4       2408.63       2373.16       164.41 o                         
  -7  -6   4       6084.78       6004.37       182.99 o                         
  -6  -6   4        797.33        799.37        61.78 o                         
  -5  -6   4       1559.04       1503.66        75.68 o                         
  -4  -6   4      14284.82      13823.01       230.77 o                         
  -3  -6   4      24169.89      23543.78       295.36 o                         
  -2  -6   4       1310.86       1361.29        62.10 o                         
  -1  -6   4       5536.09       5505.96        94.36 o                         
   0  -6   4      19616.73      19343.96       215.63 o                         
   1  -6   4      12653.06      12099.24       143.57 o                         
   2  -6   4        156.36        181.30        13.84 o                         
   3  -6   4      15822.20      15250.45       275.93 o                         
   4  -6   4      12187.73      12173.89       332.56 o                         
   5  -6   4       2961.07       2876.98        92.75 o                         
   6  -6   4       1519.24       1602.58        72.11 o                         
   7  -6   4       5678.75       5977.20       342.63 o                         
   8  -6   4       2804.09       2796.49       103.24 o                         
   9  -6   4        844.65        881.99        64.92 o                         
  10  -6   4        550.66        636.49        60.72 o                         
  11  -6   4       1474.33       1437.62       193.41 o                         
  12  -6   4        765.00       1269.71       241.01 o                         
  -8  -5   4       4546.93       4796.78       165.30 o                         
  -7  -5   4       1091.82       1066.33        73.22 o                         
  -6  -5   4       1811.54       1799.01        82.93 o                         
  -5  -5   4      10390.44      10262.32       194.75 o                         
  -4  -5   4       6795.34       6657.92       132.34 o                         
  -3  -5   4        296.98        348.55        31.96 o                         
  -2  -5   4      23435.74      22917.61       257.23 o                         
  -1  -5   4      23717.30      23098.81       222.08 o                         
   0  -5   4       5707.46       5340.06        77.00 o                         
   1  -5   4       2059.21       1995.48        49.07 o                         
   2  -5   4      35129.09      33928.52       524.22 o                         
   3  -5   4      24073.88      23894.95       564.81 o                         
   4  -5   4        694.09        582.86        35.51 o                         
   5  -5   4       4364.72       4532.19       197.77 o                         
   6  -5   4      10996.92      11657.50       654.32 o                         
   7  -5   4       7373.85       7575.80       185.55 o                         
   8  -5   4       1547.53       1518.89       149.55 o                         
   9  -5   4       2131.56       2265.50       123.12 o                         
  10  -5   4       1938.03       1822.93       125.26 o                         
  11  -5   4       1246.97        994.07       120.14 o                         
  -9  -4   4       4534.21       4763.93       159.47 o                         
  -8  -4   4       2451.58       2491.61       102.63 o                         
  -7  -4   4       2500.80       2466.49        94.78 o                         
  -6  -4   4      10613.43      10701.24       191.89 o                         
  -5  -4   4       3824.78       3891.67        98.91 o                         
  -4  -4   4        687.08        720.81        36.36 o                         
  -3  -4   4      28975.08      28338.52       273.40 o                         
  -2  -4   4      34732.30      33916.17       297.88 o                         
  -1  -4   4       4672.87       4600.43        72.55 o                         
   0  -4   4       7234.95       7138.30        92.44 o                         
   1  -4   4      29502.81      28828.20       266.30 o                         
   2  -4   4      34281.16      33011.68       557.89 o                         
   3  -4   4       1951.23       1913.13        60.81 o                         
   4  -4   4       9784.52       9268.33       484.86 o                         
   5  -4   4      12027.86      12042.24       548.23 o                         
   6  -4   4       5872.11       5773.30       296.06 o                         
   7  -4   4        848.12        871.67        73.31 o                         
   8  -4   4       5116.04       4822.10       207.10 o                         
   9  -4   4       2372.93       2279.33       101.59 o                         
  10  -4   4       1523.25       1467.64       112.81 o                         
  11  -4   4        353.60        228.48        47.20 o                         
 -10  -3   4       2940.94       3265.18       169.92 o                         
  -9  -3   4       3230.81       3453.37       135.42 o                         
  -8  -3   4        956.60        917.22        70.57 o                         
  -7  -3   4       8266.25       8533.99       192.48 o                         
  -6  -3   4      12021.85      12068.22       203.21 o                         
  -5  -3   4        595.37        582.20        35.96 o                         
  -4  -3   4      17935.15      18529.85       213.67 o                         
  -3  -3   4      25963.39      25881.14       223.27 o                         
  -2  -3   4       3381.62       3556.22        53.89 o                         
  -1  -3   4      19652.29      19874.58       189.55 o                         
   0  -3   4      22728.09      22671.30       207.96 o                         
   1  -3   4      21977.14      21562.80       189.39 o                         
   2  -3   4        568.66        559.30        21.48 o                         
   3  -3   4      28318.70      27634.16       939.86 o                         
   4  -3   4      27611.52      27224.04       820.35 o                         
   5  -3   4       4634.06       4300.28       162.27 o                         
   6  -3   4        810.44        848.67        49.99 o                         
   7  -3   4       8183.73       8048.97       350.09 o                         
   8  -3   4       7315.85       7225.84       275.44 o                         
   9  -3   4        278.13        271.09        42.37 o                         
  10  -3   4        714.29        661.34        61.88 o                         
  11  -3   4       1176.93        994.01       100.77 o                         
 -11  -2   4       1646.22       1703.07       162.48 o                         
 -10  -2   4       2434.01       2554.85       115.19 o                         
  -9  -2   4         27.73         -7.08        31.84 o                         
  -8  -2   4       4685.51       4728.72       144.75 o                         
  -7  -2   4       6418.27       6548.35       146.07 o                         
  -6  -2   4       1506.05       1486.46        59.67 o                         
  -5  -2   4      13948.01      14411.30       178.63 o                         
  -4  -2   4      23193.06      23589.28       239.22 o                         
  -3  -2   4       1733.35       1881.40        41.33 o                         
  -2  -2   4      20910.34      20819.66       182.04 o                         
  -1  -2   4      60803.23      62341.24       464.63 o                         
   0  -2   4      11148.66      10929.43       106.74 o                         
   1  -2   4       4641.24       5002.56        75.86 o                         
   2  -2   4      39902.03      38911.71       634.28 o                         
   3  -2   4      42204.13      41574.01      1035.20 o                         
   4  -2   4       5051.75       4825.01       125.55 o                         
   5  -2   4       3990.85       4078.36        94.54 o                         
   6  -2   4      10106.38       9980.62       338.64 o                         
   7  -2   4       8351.49       8424.67       300.91 o                         
   8  -2   4        161.53        155.77        33.70 o                         
   9  -2   4       2672.49       2928.84       118.32 o                         
  10  -2   4       1530.29       1716.66        99.85 o                         
  11  -2   4        319.13        182.60       187.07 o                         
 -11  -1   4       1735.41       1921.29       101.98 o                         
 -10  -1   4        444.26        451.93        48.50 o                         
  -9  -1   4       2782.97       2922.91       110.46 o                         
  -8  -1   4       3682.30       4043.25       112.71 o                         
  -7  -1   4       1201.31       1175.84        58.91 o                         
  -6  -1   4       5471.07       5503.81       104.16 o                         
  -5  -1   4      12797.54      13258.63       176.57 o                         
  -4  -1   4       2073.23       2273.76        55.28 o                         
  -3  -1   4      20266.17      20445.33       186.67 o                         
  -2  -1   4      59918.96      61876.99       477.08 o                         
  -1  -1   4      10263.78      10905.66       117.86 o                         
   0  -1   4       6341.57       7377.98       129.07 o                         
   1  -1   4      31817.76      33819.30       333.87 o                         
   2  -1   4      23567.97      24291.27       359.94 o                         
   3  -1   4       2595.61       2526.94        75.42 o                         
   4  -1   4      12824.49      13041.99       180.04 o                         
   5  -1   4      17320.52      17004.87       428.17 o                         
   6  -1   4       5474.37       5397.05       136.10 o                         
   7  -1   4         78.94         47.80        31.94 o                         
   8  -1   4       6263.77       6286.01       214.15 o                         
   9  -1   4       4400.58       4556.41       205.73 o                         
  10  -1   4        170.18        127.29        38.88 o                         
 -12   0   4       2128.44       2276.24       222.20 o                         
 -11   0   4       1445.50       1519.93        86.43 o                         
 -10   0   4       1250.61       1286.11        75.73 o                         
  -9   0   4       5542.23       5529.75       151.17 o                         
  -8   0   4       1173.28       1200.85        57.09 o                         
  -7   0   4       2205.74       2135.67        66.84 o                         
  -6   0   4       8520.86       9048.86       190.10 o                         
  -5   0   4       2946.43       3058.58        65.20 o                         
  -4   0   4       7685.42       7949.54       112.71 o                         
  -3   0   4      19380.42      19868.62       172.92 o                         
  -2   0   4       5753.15       5998.24       108.71 o                         
  -1   0   4      11263.10      10948.81       120.43 o                         
   0   0   4      30653.95      32231.81       345.26 o                         
   1   0   4      24553.03      24545.11       314.28 o                         
   2   0   4        934.61        952.74        48.97 o                         
   3   0   4      22743.65      22760.97       291.21 o                         
   4   0   4      30783.88      30075.28       591.46 o                         
   5   0   4       7017.13       6960.13       213.30 o                         
   6   0   4       1500.09       1532.29       109.83 o                         
   7   0   4       6735.05       6901.39       223.75 o                         
   8   0   4       7287.33       7465.44       267.26 o                         
   9   0   4        765.36        731.08        79.19 o                         
  10   0   4        976.70       1216.28       326.17 o                         
 -12   1   4       2865.12       2782.93       118.24 o                         
 -11   1   4       1096.69       1141.28        67.80 o                         
 -10   1   4       3644.36       3828.53       109.34 o                         
  -9   1   4       3693.31       3722.27       104.17 o                         
  -8   1   4       1302.17       1362.09        61.81 o                         
  -7   1   4       9844.24      10361.20       281.42 o                         
  -6   1   4       5688.99       5972.22       164.12 o                         
  -5   1   4       1901.65       1958.34        48.90 o                         
  -4   1   4      15692.53      16968.84       236.84 o                         
  -3   1   4      10236.32      10981.55       230.84 o                         
  -2   1   4       9246.71       8743.78       115.07 o                         
  -1   1   4      45687.02      44919.86       385.03 o                         
   0   1   4      23355.56      23128.25       231.35 o                         
   1   1   4       1287.51       1355.98        45.60 o                         
   2   1   4      17261.55      17331.85       208.39 o                         
   3   1   4      29242.40      29500.16       472.16 o                         
   4   1   4       4786.42       4679.07       133.35 o                         
   5   1   4       2200.49       2213.24        94.00 o                         
   6   1   4       8393.45       8427.52       218.84 o                         
   7   1   4       6169.17       6540.36       242.99 o                         
   8   1   4        408.90        323.84        73.42 o                         
   9   1   4       1766.48       1802.91       210.33 o                         
 -13   2   4       2191.75       1870.22       269.20 o                         
 -12   2   4        670.65        761.20        64.44 o                         
 -11   2   4       2248.93       2393.52       101.56 o                         
 -10   2   4       3553.05       3490.49       107.64 o                         
  -9   2   4        459.03        508.77        36.64 o                         
  -8   2   4       6810.28       7017.86       211.19 o                         
  -7   2   4       7753.97       7742.45       229.44 o                         
  -6   2   4         85.29        121.69        13.39 o                         
  -5   2   4      15454.02      17033.93       387.14 o                         
  -4   2   4      15232.09      16825.53       482.20 o                         
  -3   2   4       1310.49       1257.75        34.01 o                         
  -2   2   4      27995.47      28743.62       494.77 o                         
  -1   2   4      11916.33      11584.12       180.86 o                         
   0   2   4       1619.12       1554.82        43.61 o                         
   1   2   4      16676.65      16571.95       204.28 o                         
   2   2   4      18475.82      18450.78       224.36 o                         
   3   2   4       1935.96       1976.86        73.47 o                         
   4   2   4       7827.22       7757.29       164.95 o                         
   5   2   4      14345.41      14621.17       240.97 o                         
   6   2   4       6608.81       6954.21       168.57 o                         
   7   2   4        451.46        367.05        48.89 o                         
   8   2   4       3657.29       3912.85       157.52 o                         
 -13   3   4        201.36        118.92        47.84 o                         
 -12   3   4       3136.86       3155.69       114.76 o                         
 -11   3   4       5678.28       5429.29       141.95 o                         
 -10   3   4       3514.57       3418.14       104.59 o                         
  -9   3   4       2971.30       3060.36       170.10 o                         
  -8   3   4       4937.73       5034.50       155.73 o                         
  -7   3   4        714.81        710.15        29.37 o                         
  -6   3   4       7247.47       7739.37       211.87 o                         
  -5   3   4      10551.81      10737.12       526.25 o                         
  -4   3   4       2348.84       2243.98        62.45 o                         
  -3   3   4      13490.09      13874.95       817.52 o                         
  -2   3   4      19384.69      20315.74       715.88 o                         
  -1   3   4       4838.05       4924.75        80.89 o                         
   0   3   4      19007.19      18219.20       207.86 o                         
   1   3   4      18255.37      17762.89       276.79 o                         
   2   3   4       1659.64       1688.79        63.70 o                         
   3   3   4      10229.42      10341.95       184.01 o                         
   4   3   4      18283.75      18114.39       270.24 o                         
   5   3   4       5817.05       5908.43       152.47 o                         
   6   3   4        298.36        186.19        47.20 o                         
   7   3   4       4029.14       3984.11       158.02 o                         
   8   3   4       4687.16       4836.24       395.05 o                         
 -13   4   4       1959.51       1911.36       110.63 o                         
 -12   4   4       5386.76       5481.24       150.32 o                         
 -11   4   4       3016.28       3022.92       103.54 o                         
 -10   4   4       1211.11       1223.62        59.79 o                         
  -9   4   4       3833.96       3923.98       101.76 o                         
  -8   4   4       1445.98       1489.54        59.41 o                         
  -7   4   4       3218.58       3311.75       122.87 o                         
  -6   4   4       5274.75       5089.92       272.07 o                         
  -5   4   4        336.83        298.60        33.22 o                         
  -4   4   4       4536.09       4248.38       318.64 o                         
  -3   4   4      12743.57      13433.27       531.14 o                         
  -2   4   4       2862.81       2652.65       102.19 o                         
  -1   4   4       9174.13       8555.81       143.80 o                         
   0   4   4      18404.18      17454.54       279.41 o                         
   1   4   4       2146.03       1987.14        67.85 o                         
   2   4   4       4768.40       4432.49       107.74 o                         
   3   4   4      15376.54      15388.83       252.16 o                         
   4   4   4       3218.70       3318.28       115.84 o                         
   5   4   4       1380.88       1366.71        84.89 o                         
   6   4   4       5777.08       6153.25       188.61 o                         
   7   4   4       4772.20       4489.91       382.63 o                         
 -13   5   4       3598.53       3571.83       141.40 o                         
 -12   5   4        914.88        993.03        64.14 o                         
 -11   5   4        893.41        924.81        60.05 o                         
 -10   5   4       7495.70       7519.90       185.99 o                         
  -9   5   4       4040.63       3970.90       138.69 o                         
  -8   5   4       1109.50       1190.76        56.85 o                         
  -7   5   4       5032.39       5259.22       220.31 o                         
  -6   5   4       4308.63       4308.70        89.73 o                         
  -5   5   4       2573.77       2593.85       102.09 o                         
  -4   5   4       5217.49       5048.29       354.19 o                         
  -3   5   4       2116.99       2045.38        93.26 o                         
  -2   5   4       3332.44       3255.76        76.07 o                         
  -1   5   4       8880.06       7744.27       261.57 o                         
   0   5   4       3213.71       2828.14        80.66 o                         
   1   5   4       3299.96       3323.73        87.90 o                         
   2   5   4      10930.72      11059.66       186.85 o                         
   3   5   4       3489.98       3207.53       116.90 o                         
   4   5   4       1773.43       1838.65        90.50 o                         
   5   5   4       8697.00       8776.73       226.46 o                         
   6   5   4       4411.65       4505.07       175.38 o                         
 -13   6   4        621.31        749.55       107.65 o                         
 -12   6   4       1479.57       1536.36       123.79 o                         
 -11   6   4       7387.44       7199.23       287.51 o                         
 -10   6   4       7101.02       7066.35       239.30 o                         
  -9   6   4        175.01        244.67        30.14 o                         
  -8   6   4       4148.69       4372.03        97.62 o                         
  -7   6   4       4082.60       4408.68       100.93 o                         
  -6   6   4       1912.32       2004.47        64.33 o                         
  -5   6   4       4767.18       4940.84       413.44 o                         
  -4   6   4       2867.44       3205.53       116.43 o                         
  -3   6   4        717.06        625.13        37.41 o                         
  -2   6   4       4372.67       4054.58       243.02 o                         
  -1   6   4       2494.16       1992.75       145.45 o                         
   0   6   4       3136.82       3123.59        92.89 o                         
   1   6   4       5772.43       5524.23       128.26 o                         
   2   6   4       3361.47       3136.43       109.44 o                         
   3   6   4        651.55        605.53        51.79 o                         
   4   6   4       5715.52       6013.04       185.16 o                         
   5   6   4       3418.55       3341.14       150.24 o                         
 -13   7   4       1860.38       1746.67       152.05 o                         
 -12   7   4       5411.14       5425.28       351.19 o                         
 -11   7   4       4163.86       3909.90       335.93 o                         
 -10   7   4        130.63        205.78        44.01 o                         
  -9   7   4       4927.31       5028.47       169.47 o                         
  -8   7   4       4645.95       4700.51       235.01 o                         
  -7   7   4        459.66        523.92        60.02 o                         
  -6   7   4       2880.45       3169.98       183.01 o                         
  -5   7   4       5847.67       5843.91       112.79 o                         
  -4   7   4       1852.58       1887.11        62.04 o                         
  -3   7   4       3538.45       3452.74       217.42 o                         
  -2   7   4       3622.21       3337.03       337.39 o                         
  -1   7   4        179.96        214.02        30.57 o                         
   0   7   4       3008.68       2566.19       200.27 o                         
   1   7   4       2703.31       2386.68       114.12 o                         
   2   7   4        930.77       1013.79        68.16 o                         
   3   7   4       3518.25       3624.36       137.22 o                         
   4   7   4       2931.53       2423.08       147.32 o                         
 -13   8   4       5538.01       6259.77       636.60 o                         
 -12   8   4       1932.10       1725.20       124.78 o                         
 -11   8   4        642.27        653.72        87.34 o                         
 -10   8   4       7291.55       7503.69       448.16 o                         
  -9   8   4       8541.56       8439.93       652.22 o                         
  -8   8   4       1258.43       1298.81        91.76 o                         
  -7   8   4       1683.40       1754.17       106.70 o                         
  -6   8   4       3586.69       3652.09       150.93 o                         
  -5   8   4       3449.99       3311.75       134.53 o                         
  -4   8   4       2209.67       2192.20       208.82 o                         
  -3   8   4       3287.25       3593.18       302.41 o                         
  -2   8   4         71.52         81.04        34.02 o                         
  -1   8   4       2772.34       2699.92       148.94 o                         
   0   8   4       3153.09       2893.22       371.99 o                         
   1   8   4        417.03        394.85        71.15 o                         
   2   8   4       2712.03       2677.45       177.17 o                         
   3   8   4       2589.64       2402.78       286.73 o                         
 -12   9   4        401.03        377.42        86.57 o                         
 -11   9   4       5999.35       5923.12       628.29 o                         
 -10   9   4       5813.35       6010.89       425.42 o                         
  -9   9   4        641.40        666.92        78.39 o                         
  -8   9   4       2421.36       2377.83       139.83 o                         
  -7   9   4       3784.59       3849.41       222.42 o                         
  -6   9   4       1368.30       1335.64        94.16 o                         
  -5   9   4        937.70       1048.93        91.19 o                         
  -4   9   4       2433.15       2720.47       147.18 o                         
  -3   9   4        620.94        596.30        77.40 o                         
  -2   9   4       1193.44       1135.62       160.16 o                         
  -1   9   4       1908.32       1352.28       280.06 o                         
   0   9   4        341.44        124.31        67.71 o                         
   1   9   4        864.03        623.74       108.93 o                         
 -11  10   4       4349.19       4141.95       670.16 o                         
 -10  10   4         63.60        116.97        63.93 o                         
  -9  10   4       4742.90       4962.26       261.09 o                         
  -8  10   4       7077.43       7141.58       474.28 o                         
  -7  10   4       1906.24       1993.27       134.64 o                         
  -6  10   4        344.15        373.90        55.39 o                         
  -5  10   4       3573.71       3685.45       179.14 o                         
  -4  10   4       3500.12       3594.89       213.55 o                         
  -3  10   4        756.08        532.60       101.39 o                         
  -2  10   4        666.30        509.62       154.92 o                         
  -1  10   4         86.88        133.48        87.67 o                         
   0  10   4        440.16        456.80       161.11 o                         
 -10  11   4       4104.27       4266.38       542.02 o                         
  -9  11   4       6848.02       7114.40       667.70 o                         
  -8  11   4       1445.82       1479.09       123.89 o                         
  -7  11   4        318.28        353.84        63.93 o                         
  -6  11   4       3104.67       3461.55       208.68 o                         
  -5  11   4       2751.37       2969.60       200.80 o                         
  -4  11   4        306.93        240.75        64.93 o                         
  -3  11   4        933.57        842.13       199.44 o                         
  -8  12   4       1518.04       1880.37       259.44 o                         
  -7  12   4       3377.91       3439.07       286.32 o                         
  -6  12   4       1699.35       1408.65       347.74 o                         
   2 -13   5       3681.16       3373.69       271.54 o                         
   3 -13   5        402.61        312.67        83.67 o                         
   4 -13   5       3309.14       3197.45       215.80 o                         
   5 -13   5       6798.15       6474.35       344.25 o                         
   6 -13   5       1343.13       1347.60       354.11 o                         
   7 -13   5       1264.84       1959.06       415.21 o                         
   0 -12   5       9173.34       9470.60       414.24 o                         
   1 -12   5       8085.68       8152.58       324.18 o                         
   2 -12   5       1552.05       1519.91       129.22 o                         
   3 -12   5       5801.58       5750.12       271.39 o                         
   4 -12   5       9668.84       9558.58       368.07 o                         
   5 -12   5       2660.81       2528.93       205.51 o                         
   6 -12   5       1403.78       1657.71       169.80 o                         
   7 -12   5       5886.98       5789.00       295.32 o                         
   8 -12   5       2211.41       2619.15       468.89 o                         
   9 -12   5          4.76        -87.70        87.70 o                         
  -2 -11   5       3048.94       2733.90       305.11 o                         
  -1 -11   5       5153.14       5265.36       244.78 o                         
   0 -11   5       5449.89       5967.98       260.54 o                         
   1 -11   5       3168.76       3045.67       175.83 o                         
   2 -11   5       8960.31       8773.85       301.89 o                         
   3 -11   5      10020.44      10437.51       328.90 o                         
   4 -11   5       2936.86       2884.90       242.87 o                         
   5 -11   5       3777.14       3400.37       232.06 o                         
   6 -11   5      11569.11      11477.83       408.51 o                         
   7 -11   5       4114.02       4358.89       284.99 o                         
   8 -11   5        547.66        303.57        89.98 o                         
   9 -11   5       3166.63       3714.33       308.76 o                         
  10 -11   5       3521.08       3845.29       298.55 o                         
  -4 -10   5       1316.35       1618.53       330.67 o                         
  -3 -10   5       2952.39       2903.23       198.16 o                         
  -2 -10   5       2448.20       2576.08       165.55 o                         
  -1 -10   5       2378.70       2532.96       157.55 o                         
   0 -10   5       4792.05       4866.58       213.83 o                         
   1 -10   5      12469.43      12101.93       345.97 o                         
   2 -10   5       9223.04       9141.71       293.00 o                         
   3 -10   5       3579.35       3645.19       299.46 o                         
   4 -10   5       7086.76       6710.88       414.14 o                         
   5 -10   5      17639.32      16353.37       482.90 o                         
   6 -10   5       8575.33       9131.89       399.69 o                         
   7 -10   5        591.11        583.53        85.04 o                         
   8 -10   5       8678.02       9497.84       347.35 o                         
   9 -10   5       5003.74       5545.57       293.55 o                         
  10 -10   5        487.88        329.66       109.66 o                         
  11 -10   5       1319.52       1263.01       312.63 o                         
  -5  -9   5        783.68        781.37       238.24 o                         
  -4  -9   5       3197.31       3119.40       199.53 o                         
  -3  -9   5       2907.18       3024.93       190.98 o                         
  -2  -9   5       2120.65       2273.03       144.79 o                         
  -1  -9   5       3857.38       4028.77       187.22 o                         
   0  -9   5      10563.00      10442.98       304.75 o                         
   1  -9   5      12417.08      12649.42       334.76 o                         
   2  -9   5       3216.50       3395.31       182.35 o                         
   3  -9   5       5631.20       5146.77       201.61 o                         
   4  -9   5      14070.76      13573.42       433.53 o                         
   5  -9   5       7344.49       8095.41       321.49 o                         
   6  -9   5       2287.21       2137.03       139.85 o                         
   7  -9   5      12217.69      11934.75       329.83 o                         
   8  -9   5       8479.62       9083.71       548.51 o                         
   9  -9   5        265.28        363.62        69.31 o                         
  10  -9   5       2740.41       3145.36       269.47 o                         
  11  -9   5       4394.02       4588.77       545.81 o                         
  -6  -8   5        126.16         86.54        41.19 o                         
  -5  -8   5       1036.89        927.51        68.85 o                         
  -4  -8   5       1726.47       1814.72        91.03 o                         
  -3  -8   5       1049.76       1134.82        65.63 o                         
  -2  -8   5       4639.74       4705.53       125.74 o                         
  -1  -8   5       5739.94       5650.65       137.59 o                         
   0  -8   5       7357.48       7364.58       150.96 o                         
   1  -8   5       6680.38       6778.47       137.43 o                         
   2  -8   5      13581.00      13362.20       225.48 o                         
   3  -8   5      13768.76      13639.71       235.39 o                         
   4  -8   5       6228.22       6405.98       316.10 o                         
   5  -8   5       5509.02       5363.47       189.11 o                         
   6  -8   5      18127.30      17229.23       948.49 o                         
   7  -8   5      11312.52      12291.11       550.16 o                         
   8  -8   5       1533.97       2092.71       336.81 o                         
   9  -8   5       4480.63       4643.47       212.65 o                         
  10  -8   5       7258.22       8056.84       294.74 o                         
  11  -8   5       1613.82       1528.94       145.18 o                         
  -7  -7   5         89.12         46.36        41.17 o                         
  -6  -7   5         60.79         40.53        35.52 o                         
  -5  -7   5        162.67         80.95        31.68 o                         
  -4  -7   5        401.82        386.35        39.22 o                         
  -3  -7   5       4480.48       4561.05       125.09 o                         
  -2  -7   5       4951.29       4683.15       126.09 o                         
  -1  -7   5       1045.38       1071.53        49.66 o                         
   0  -7   5       8085.45       8354.83       140.94 o                         
   1  -7   5      24802.54      24038.18       292.13 o                         
   2  -7   5      16475.71      16329.25       253.17 o                         
   3  -7   5       9593.61       9548.72       340.82 o                         
   4  -7   5       6321.58       6114.56       121.57 o                         
   5  -7   5      17896.88      18640.01       619.10 o                         
   6  -7   5      12700.48      13748.04       381.78 o                         
   7  -7   5       2383.22       2422.43       280.39 o                         
   8  -7   5       6829.93       7289.87       364.31 o                         
   9  -7   5       8332.37       8685.09       202.04 o                         
  10  -7   5       2383.02       2637.98       288.61 o                         
  11  -7   5        825.38        894.87       117.18 o                         
  -8  -6   5        257.36        205.36        44.69 o                         
  -7  -6   5        125.18        151.37        36.84 o                         
  -6  -6   5         64.56         72.44        32.74 o                         
  -5  -6   5        229.34        197.04        35.32 o                         
  -4  -6   5       1011.93       1004.82        56.56 o                         
  -3  -6   5       1401.54       1338.43        62.75 o                         
  -2  -6   5        447.86        479.72        36.18 o                         
  -1  -6   5       3946.92       3866.30        81.54 o                         
   0  -6   5      10453.72       9883.55       114.79 o                         
   1  -6   5       7822.25       7820.87       113.44 o                         
   2  -6   5       8155.94       7936.88       179.76 o                         
   3  -6   5      15923.17      15532.24       234.78 o                         
   4  -6   5      12472.92      12534.89       242.10 o                         
   5  -6   5      15162.39      15935.32       702.05 o                         
   6  -6   5       5708.39       5698.83       399.85 o                         
   7  -6   5      14634.02      15730.89       954.21 o                         
   8  -6   5      13287.91      13909.18       254.04 o                         
   9  -6   5       3121.59       3262.78       287.40 o                         
  10  -6   5       1568.95       1720.44        96.65 o                         
  11  -6   5       6592.86       6356.88       205.35 o                         
  -9  -5   5       1490.75       1304.71       363.31 o                         
  -8  -5   5       1496.74       1459.14        91.44 o                         
  -7  -5   5        109.74        159.20        36.79 o                         
  -6  -5   5        422.11        368.70        41.59 o                         
  -5  -5   5          0.84          6.07        25.31 o                         
  -4  -5   5        116.97        115.87        24.48 o                         
  -3  -5   5        405.89        443.31        34.91 o                         
  -2  -5   5       2682.48       2682.12        68.42 o                         
  -1  -5   5       2863.30       2649.98        59.04 o                         
   0  -5   5       3918.34       3899.46        80.15 o                         
   1  -5   5       3686.00       3331.38        83.91 o                         
   2  -5   5      23339.71      22996.21       252.18 o                         
   3  -5   5      17400.44      17386.43       365.54 o                         
   4  -5   5      10741.11      10912.40       519.27 o                         
   5  -5   5       8671.02       9172.93       567.64 o                         
   6  -5   5      18414.53      19193.37      1090.60 o                         
   7  -5   5      18885.69      19801.99       301.61 o                         
   8  -5   5       5094.58       4908.14       477.02 o                         
   9  -5   5       2702.82       2714.72       130.59 o                         
  10  -5   5       7516.72       7592.53       217.68 o                         
  11  -5   5       4438.18       4466.85       210.78 o                         
 -10  -4   5       2659.09       2725.44       284.39 o                         
  -9  -4   5       2413.67       2378.34       112.13 o                         
  -8  -4   5        904.79        995.22        69.01 o                         
  -7  -4   5        674.01        633.16        48.15 o                         
  -6  -4   5       1079.89       1025.51        57.58 o                         
  -5  -4   5        177.76        180.01        27.40 o                         
  -4  -4   5          1.65         30.12        16.88 o                         
  -3  -4   5        724.56        789.70        31.13 o                         
  -2  -4   5       2161.85       2135.18        53.90 o                         
  -1  -4   5       4042.90       4068.61        79.59 o                         
   0  -4   5       2520.33       2664.00        63.34 o                         
   1  -4   5       8468.88       8267.99       124.95 o                         
   2  -4   5      16759.91      16342.57       268.58 o                         
   3  -4   5       3007.29       2901.44       132.81 o                         
   4  -4   5       6160.50       6220.26       130.26 o                         
   5  -4   5      11056.40      11166.63       506.65 o                         
   6  -4   5       9953.05      10203.70       183.14 o                         
   7  -4   5       5501.10       5664.32       487.92 o                         
   8  -4   5       7798.89       8086.75       350.34 o                         
   9  -4   5       9098.25       8915.05       229.64 o                         
  10  -4   5       4152.61       4100.31       288.00 o                         
  11  -4   5        565.64        617.77        87.58 o                         
 -10  -3   5       2171.18       2135.75       107.42 o                         
  -9  -3   5       1419.32       1389.99        91.21 o                         
  -8  -3   5       2411.66       2281.92       103.71 o                         
  -7  -3   5       5313.14       5271.98       147.85 o                         
  -6  -3   5        835.54        817.96        56.49 o                         
  -5  -3   5        611.32        571.33        37.99 o                         
  -4  -3   5        545.25        546.81        28.53 o                         
  -3  -3   5         67.85        104.12        14.41 o                         
  -2  -3   5        941.93       1022.75        33.12 o                         
  -1  -3   5       1092.58       1174.97        37.10 o                         
   0  -3   5       5304.03       5556.62        77.62 o                         
   1  -3   5       4691.87       4617.94        68.05 o                         
   2  -3   5       1723.54       1713.76        59.11 o                         
   3  -3   5      10456.60      10715.62       152.63 o                         
   4  -3   5      11343.83      11330.65       332.30 o                         
   5  -3   5       5910.44       6077.44       133.92 o                         
   6  -3   5       3011.79       2900.44       106.72 o                         
   7  -3   5      11910.93      12106.18       397.75 o                         
   8  -3   5      11187.86      11396.45       332.15 o                         
   9  -3   5       3861.04       3735.88       194.76 o                         
  10  -3   5       1321.08       1194.00        90.56 o                         
 -11  -2   5       2777.70       2969.11       198.47 o                         
 -10  -2   5       1723.94       1785.35        95.37 o                         
  -9  -2   5       4578.03       4557.26       143.30 o                         
  -8  -2   5       6778.73       6873.90       175.71 o                         
  -7  -2   5       3776.35       3676.61       113.08 o                         
  -6  -2   5        883.05        849.09        46.74 o                         
  -5  -2   5       2939.32       2848.90        73.03 o                         
  -4  -2   5       1132.05       1103.56        38.34 o                         
  -3  -2   5       1408.99       1503.66        43.22 o                         
  -2  -2   5         11.88         43.38        12.64 o                         
  -1  -2   5       2705.78       2984.31        60.83 o                         
   0  -2   5       2465.50       2479.37        44.12 o                         
   1  -2   5        351.20        407.83        21.59 o                         
   2  -2   5      12602.46      12536.66       188.90 o                         
   3  -2   5      15658.18      15222.05       447.04 o                         
   4  -2   5       6655.02       6507.75       164.85 o                         
   5  -2   5       3356.85       3380.96       222.04 o                         
   6  -2   5       8713.33       9052.88       215.53 o                         
   7  -2   5       8479.36       8918.91       218.42 o                         
   8  -2   5       2957.47       2692.26       156.77 o                         
   9  -2   5       2519.64       2470.62       125.54 o                         
  10  -2   5       4502.60       5238.27       244.31 o                         
 -11  -1   5       2976.12       3060.86       128.98 o                         
 -10  -1   5       5063.02       5026.40       155.96 o                         
  -9  -1   5       4996.51       5166.41       148.25 o                         
  -8  -1   5       2616.47       2623.50        91.58 o                         
  -7  -1   5       2201.11       2189.92        73.98 o                         
  -6  -1   5       6958.80       6774.34       120.87 o                         
  -5  -1   5       1626.78       1648.46        51.27 o                         
  -4  -1   5       3167.57       3224.03        71.34 o                         
  -3  -1   5       1496.67       1484.96        42.48 o                         
  -2  -1   5       2237.12       2480.87        57.51 o                         
  -1  -1   5        111.60        128.42        22.18 o                         
   0  -1   5        241.81        229.15        23.10 o                         
   1  -1   5       4578.75       4581.88        88.49 o                         
   2  -1   5       6336.62       6783.56       170.92 o                         
   3  -1   5        660.32        701.36        35.72 o                         
   4  -1   5       5717.30       5007.77       172.55 o                         
   5  -1   5       9087.78       9237.65       176.14 o                         
   6  -1   5       6209.98       6636.31       171.65 o                         
   7  -1   5       2913.72       2296.39       209.80 o                         
   8  -1   5       5601.37       5597.01       201.41 o                         
   9  -1   5       5597.80       5859.09       203.86 o                         
 -12   0   5       5371.39       5222.13       245.70 o                         
 -11   0   5       9227.15       9340.45       224.76 o                         
 -10   0   5       4789.18       4911.33       149.47 o                         
  -9   0   5       4610.06       4621.12       147.78 o                         
  -8   0   5       8979.32       8651.39       168.03 o                         
  -7   0   5      14855.58      14386.89       197.36 o                         
  -6   0   5       8547.72       8871.07       134.87 o                         
  -5   0   5       2498.68       2531.19        60.47 o                         
  -4   0   5       3750.73       3640.69        71.75 o                         
  -3   0   5       4694.22       4717.03        73.56 o                         
  -2   0   5       2144.78       2175.74        50.72 o                         
  -1   0   5        104.91        191.09        21.63 o                         
   0   0   5         45.03         40.00        22.27 o                         
   1   0   5        585.96        554.64        28.16 o                         
   2   0   5        380.94        349.71        38.64 o                         
   3   0   5       4271.47       4497.08       114.99 o                         
   4   0   5       7044.82       7176.19       159.96 o                         
   5   0   5       3552.71       3659.60       120.14 o                         
   6   0   5       1799.26       1545.96        94.72 o                         
   7   0   5       6962.16       7009.30       219.34 o                         
   8   0   5       5106.12       5813.86       321.06 o                         
   9   0   5       3197.74       2785.94       282.85 o                         
 -12   1   5      11120.32      11486.99       256.37 o                         
 -11   1   5       4672.09       4827.77       136.24 o                         
 -10   1   5       5497.09       5617.64       132.13 o                         
  -9   1   5      11316.77      11196.50       197.22 o                         
  -8   1   5      12467.51      12127.79       188.96 o                         
  -7   1   5      14486.80      15138.39       262.15 o                         
  -6   1   5       4177.54       4200.86       108.10 o                         
  -5   1   5       7106.95       6895.72       116.37 o                         
  -4   1   5       5937.63       6146.80        86.24 o                         
  -3   1   5       2215.49       2313.36        70.82 o                         
  -2   1   5        802.32        834.44        29.48 o                         
  -1   1   5       3274.18       3251.08        77.40 o                         
   0   1   5        254.58        242.74        25.33 o                         
   1   1   5        413.61        427.89        31.90 o                         
   2   1   5        699.19        761.09        46.68 o                         
   3   1   5       1892.99       1847.82        67.14 o                         
   4   1   5       1257.16       1303.03        65.48 o                         
   5   1   5        209.65        144.57        33.80 o                         
   6   1   5       2942.89       2951.99       169.29 o                         
   7   1   5       3836.15       4274.77       173.77 o                         
   8   1   5        941.56        892.10        79.15 o                         
   9   1   5       1691.81       1169.44       294.40 o                         
 -13   2   5       4669.39       4258.44       403.71 o                         
 -12   2   5       3142.57       3188.26       134.21 o                         
 -11   2   5       5126.03       5122.34       139.77 o                         
 -10   2   5      10479.93      10502.68       187.98 o                         
  -9   2   5       7245.89       7428.79       150.08 o                         
  -8   2   5       6543.38       6699.42       180.67 o                         
  -7   2   5      11471.89      11381.99       169.14 o                         
  -6   2   5      18785.51      18203.69       255.93 o                         
  -5   2   5      15652.17      16037.64       184.45 o                         
  -4   2   5       7314.27       8264.18       260.55 o                         
  -3   2   5       3590.43       3424.51        78.53 o                         
  -2   2   5      11415.48      11309.41       190.56 o                         
  -1   2   5       3467.15       3275.63        92.82 o                         
   0   2   5        416.71        422.29        27.29 o                         
   1   2   5        353.35        234.44        31.98 o                         
   2   2   5        701.45        683.56        40.92 o                         
   3   2   5        440.65        459.35        37.80 o                         
   4   2   5        426.76        379.95        40.84 o                         
   5   2   5       1393.91       1596.66        79.92 o                         
   6   2   5       3022.70       3396.83       131.83 o                         
   7   2   5        143.66        149.98        39.55 o                         
   8   2   5       1771.40       2144.84       210.75 o                         
 -13   3   5        808.43        743.59        81.86 o                         
 -12   3   5       3876.77       3809.53       131.92 o                         
 -11   3   5      13786.18      13570.14       238.44 o                         
 -10   3   5       8241.43       8239.31       177.00 o                         
  -9   3   5       2519.17       2692.81       117.73 o                         
  -8   3   5      10494.23      10632.52       163.04 o                         
  -7   3   5      21234.23      20770.00       390.18 o                         
  -6   3   5      15205.99      15221.64       171.56 o                         
  -5   3   5       7830.68       8625.84       348.15 o                         
  -4   3   5       5830.60       5480.76       122.85 o                         
  -3   3   5       9963.39       9847.48       140.58 o                         
  -2   3   5       8140.89       7819.01       300.56 o                         
  -1   3   5        494.97        454.42        34.75 o                         
   0   3   5       2556.29       2234.19        84.22 o                         
   1   3   5        934.21        774.48        46.23 o                         
   2   3   5        196.98        157.98        32.65 o                         
   3   3   5        127.79        125.12        28.85 o                         
   4   3   5        879.28        860.10        58.67 o                         
   5   3   5       1331.68       1447.30        80.12 o                         
   6   3   5        151.59        115.60        36.13 o                         
   7   3   5        739.95        825.35        97.35 o                         
 -13   4   5       1998.12       1921.91       107.00 o                         
 -12   4   5      10327.90      10177.68       218.53 o                         
 -11   4   5       6439.92       6478.79       196.37 o                         
 -10   4   5       3174.35       3196.57       158.06 o                         
  -9   4   5      11995.58      12083.63       194.67 o                         
  -8   4   5      12894.65      12543.03       374.34 o                         
  -7   4   5       7194.13       7217.95       117.56 o                         
  -6   4   5       7136.58       7065.50       248.44 o                         
  -5   4   5      17589.00      17284.77       327.19 o                         
  -4   4   5       8202.30       7924.30       136.93 o                         
  -3   4   5       5366.33       5282.74       276.15 o                         
  -2   4   5       4707.61       4472.43       104.91 o                         
  -1   4   5      10639.94      10779.68       173.79 o                         
   0   4   5       4464.23       4059.46       106.04 o                         
   1   4   5        723.45        553.45        41.02 o                         
   2   4   5        204.33        192.80        28.49 o                         
   3   4   5        409.38        250.94        40.65 o                         
   4   4   5         30.88          5.86        28.27 o                         
   5   4   5         34.60         10.77        33.37 o                         
   6   4   5        519.97        476.19        59.92 o                         
 -13   5   5       6074.89       5900.22       184.70 o                         
 -12   5   5       3320.35       3350.34       120.05 o                         
 -11   5   5       2121.13       2142.10       104.26 o                         
 -10   5   5      17218.80      17096.29       259.32 o                         
  -9   5   5      11847.89      11705.98       289.35 o                         
  -8   5   5       4121.18       4205.03       104.19 o                         
  -7   5   5      10382.38      10789.75       389.76 o                         
  -6   5   5      23978.41      23530.35       502.55 o                         
  -5   5   5      15201.20      14872.38       399.86 o                         
  -4   5   5       4950.95       5474.65       325.71 o                         
  -3   5   5       5169.90       5335.10       104.45 o                         
  -2   5   5       7623.67       7872.16       164.83 o                         
  -1   5   5       7857.26       7497.00       148.88 o                         
   0   5   5       1801.93       1425.20        64.00 o                         
   1   5   5        474.36        560.09        40.13 o                         
   2   5   5        670.77        518.34        45.57 o                         
   3   5   5        605.77        440.59        47.84 o                         
   4   5   5         47.32        -32.48        32.48 o                         
   5   5   5        421.81        358.96        51.25 o                         
 -13   6   5       1630.31       1590.28       206.76 o                         
 -12   6   5        810.27        901.30        92.90 o                         
 -11   6   5      11114.77      11192.67       208.42 o                         
 -10   6   5      10863.40      10820.43       197.46 o                         
  -9   6   5       1361.16       1449.85        62.97 o                         
  -8   6   5      10056.24      10089.42       459.82 o                         
  -7   6   5      16808.43      17097.88       288.05 o                         
  -6   6   5      10139.20       9907.83       285.99 o                         
  -5   6   5       7983.26       8718.27       616.89 o                         
  -4   6   5       9912.12      10306.16       161.99 o                         
  -3   6   5       5431.69       5556.47       126.72 o                         
  -2   6   5       4989.97       4267.39       243.72 o                         
  -1   6   5       3953.77       3533.92       133.75 o                         
   0   6   5       4114.93       4350.86       116.76 o                         
   1   6   5       2040.75       1957.93        84.99 o                         
   2   6   5       1325.26       1158.22        80.33 o                         
   3   6   5        100.32         85.35        33.76 o                         
   4   6   5        345.10        272.48        46.58 o                         
 -13   7   5        786.19        767.84       222.76 o                         
 -12   7   5       5722.44       5822.48       230.17 o                         
 -11   7   5       5551.28       5512.35       202.61 o                         
 -10   7   5        263.98        335.86        54.65 o                         
  -9   7   5       9957.56      10594.59       276.09 o                         
  -8   7   5      13686.74      14326.40       407.01 o                         
  -7   7   5       4750.48       4884.50       242.30 o                         
  -6   7   5       7178.79       8290.30       758.89 o                         
  -5   7   5      19626.85      19913.23       250.11 o                         
  -4   7   5      11972.87      11684.77       289.58 o                         
  -3   7   5       5999.22       5766.92       284.76 o                         
  -2   7   5       4323.88       3997.88       200.69 o                         
  -1   7   5       6699.90       7230.52       156.71 o                         
   0   7   5       6094.25       6071.38       153.65 o                         
   1   7   5       1661.97       1188.63       108.05 o                         
   2   7   5        139.98        178.28        38.52 o                         
   3   7   5        634.81        558.95        60.43 o                         
 -13   8   5       3517.71       3451.62       490.78 o                         
 -12   8   5       2940.34       2810.11       175.83 o                         
 -11   8   5        244.44        222.64        66.86 o                         
 -10   8   5      10375.03      10485.17       284.95 o                         
  -9   8   5      10958.19      11258.45       289.76 o                         
  -8   8   5       3392.25       3498.86       248.82 o                         
  -7   8   5       3663.88       3999.24       406.43 o                         
  -6   8   5      15461.88      15642.11       358.49 o                         
  -5   8   5      11172.03      11048.29       513.02 o                         
  -4   8   5       3981.05       3805.11       270.10 o                         
  -3   8   5       6243.18       6354.70       253.12 o                         
  -2   8   5       5908.04       6330.84       210.52 o                         
  -1   8   5       4953.64       4879.17       226.69 o                         
   0   8   5       2208.69       1783.13       295.37 o                         
   1   8   5       1693.14       1997.57       169.78 o                         
   2   8   5       1169.87       1283.78       185.13 o                         
 -12   9   5          5.39        199.41       165.51 o                         
 -11   9   5       3834.72       4059.14       212.19 o                         
 -10   9   5       6037.43       6076.43       256.96 o                         
  -9   9   5        452.62        443.85        68.85 o                         
  -8   9   5       3189.01       3502.10       174.68 o                         
  -7   9   5       9192.34       9349.11       269.25 o                         
  -6   9   5       6220.50       6495.29       289.48 o                         
  -5   9   5       1192.96       1270.02       123.27 o                         
  -4   9   5       8128.73       8139.30       272.32 o                         
  -3   9   5       6901.39       7110.72       320.64 o                         
  -2   9   5       2453.14       2434.29       193.39 o                         
  -1   9   5       2706.44       2352.06       211.44 o                         
   0   9   5       4696.20       5243.24       405.21 o                         
   1   9   5       2482.73       2972.78       341.07 o                         
 -11  10   5       3700.62       4174.13       546.45 o                         
 -10  10   5        217.74        214.66        62.38 o                         
  -9  10   5       3633.67       3785.06       187.28 o                         
  -8  10   5       7979.93       8123.13       276.64 o                         
  -7  10   5       4207.30       4230.43       295.47 o                         
  -6  10   5        719.53        727.00       104.16 o                         
  -5  10   5       8568.52       8811.45       294.16 o                         
  -4  10   5       7214.16       7663.74       326.87 o                         
  -3  10   5       1684.75       1590.79       164.62 o                         
  -2  10   5       2325.05       1577.48       288.99 o                         
  -1  10   5       4133.11       4061.32       575.10 o                         
 -10  11   5       1832.66       1653.50       352.62 o                         
  -9  11   5       5616.39       5486.37       394.37 o                         
  -8  11   5       1623.23       1562.61       138.95 o                         
  -7  11   5        398.79        348.53        87.53 o                         
  -6  11   5       6567.34       6876.79       323.16 o                         
  -5  11   5       6160.37       5994.35       318.43 o                         
  -4  11   5        549.75        190.71       115.34 o                         
   2 -13   6       1285.87       1229.48       212.17 o                         
   3 -13   6        255.30         91.78       182.39 o                         
   4 -13   6       3514.13       3750.72       451.07 o                         
   5 -13   6       6372.03       6516.10       577.58 o                         
   6 -13   6       2050.16       1812.64       356.39 o                         
   7 -13   6        420.34        296.71       166.43 o                         
   0 -12   6       1708.03       1807.34       211.49 o                         
   1 -12   6       2217.99       2344.84       167.06 o                         
   2 -12   6        752.55        665.83        90.00 o                         
   3 -12   6       1935.95       1681.13       157.15 o                         
   4 -12   6       5515.90       5520.10       282.45 o                         
   5 -12   6       1713.45       1322.71       155.56 o                         
   6 -12   6        560.59        393.21       113.70 o                         
   7 -12   6       4269.86       3454.07       315.48 o                         
   8 -12   6       3938.27       4113.78       667.86 o                         
   9 -12   6        243.06        165.65       102.28 o                         
  -2 -11   6        874.63        863.30       142.32 o                         
  -1 -11   6        528.94        530.89        85.73 o                         
   0 -11   6       2709.09       2952.87       179.04 o                         
   1 -11   6       1078.72       1114.29       107.70 o                         
   2 -11   6       1423.16       1390.42       120.66 o                         
   3 -11   6       4104.94       3992.06       201.09 o                         
   4 -11   6       1197.80       1289.61       136.95 o                         
   5 -11   6       2240.24       2308.31       311.69 o                         
   6 -11   6       6103.81       5572.95       637.28 o                         
   7 -11   6       3731.48       3208.68       279.76 o                         
   8 -11   6         49.30        124.99        77.00 o                         
   9 -11   6       3825.49       3427.56       430.41 o                         
  10 -11   6       5939.59       5111.15       688.16 o                         
  -4 -10   6       1755.22       1406.63       306.24 o                         
  -3 -10   6       1435.76       1418.17       136.71 o                         
  -2 -10   6         26.89        -49.67        49.67 o                         
  -1 -10   6       2031.00       1876.41       140.57 o                         
   0 -10   6       1435.08       1525.12       121.53 o                         
   1 -10   6       1607.82       1648.06       124.85 o                         
   2 -10   6       3116.55       3331.70       174.51 o                         
   3 -10   6       1800.46       1893.21       124.16 o                         
   4 -10   6       2421.43       2019.82       156.57 o                         
   5 -10   6       9586.03       9196.24       455.98 o                         
   6 -10   6       4207.59       3577.45       256.25 o                         
   7 -10   6          5.51        -30.08        54.26 o                         
   8 -10   6       2767.04       2687.15       206.12 o                         
   9 -10   6       5167.01       4643.03       426.00 o                         
  10 -10   6        655.06        523.85        99.25 o                         
  -5  -9   6       2880.70       2789.48       303.70 o                         
  -4  -9   6       3467.52       3668.20       216.03 o                         
  -3  -9   6        341.46        352.25        67.00 o                         
  -2  -9   6       2780.07       3001.14       168.05 o                         
  -1  -9   6       3447.75       3667.40       227.60 o                         
   0  -9   6        372.17        293.79        65.86 o                         
   1  -9   6       2009.45       2127.21       145.72 o                         
   2  -9   6       3069.60       3029.41       156.55 o                         
   3  -9   6        788.82        747.38        77.51 o                         
   4  -9   6       5299.85       4865.23       239.21 o                         
   5  -9   6       3500.72       3869.26       212.53 o                         
   6  -9   6        632.53        675.17        88.45 o                         
   7  -9   6       4012.25       3927.47       213.27 o                         
   8  -9   6       4739.18       4364.87       361.53 o                         
   9  -9   6        506.83        333.36        66.81 o                         
  10  -9   6       2018.96       2113.89       267.65 o                         
  -6  -8   6       3200.87       3179.71       148.91 o                         
  -5  -8   6       6748.46       6638.84       188.41 o                         
  -4  -8   6       2173.23       2090.06        94.25 o                         
  -3  -8   6       3256.31       3553.82       116.18 o                         
  -2  -8   6       8320.12       8289.62       183.82 o                         
  -1  -8   6        671.96        617.56        44.30 o                         
   0  -8   6       4026.94       4170.07       139.11 o                         
   1  -8   6       6720.90       6855.90       138.42 o                         
   2  -8   6       1296.82       1285.63        56.83 o                         
   3  -8   6       2350.92       2402.87        74.93 o                         
   4  -8   6       3503.56       3399.51       116.17 o                         
   5  -8   6       2235.18       2191.17       121.92 o                         
   6  -8   6      10372.87      10089.85       811.18 o                         
   7  -8   6       6141.32       6062.46       226.78 o                         
   8  -8   6       1703.56       1772.35       127.80 o                         
   9  -8   6       1977.69       1969.47       151.17 o                         
  10  -8   6       6581.50       6345.89       329.23 o                         
  11  -8   6       2232.44       1979.57       410.47 o                         
  -7  -7   6       3378.37       3351.53       154.81 o                         
  -6  -7   6       5906.94       5876.16       178.43 o                         
  -5  -7   6       2250.32       2122.77       100.64 o                         
  -4  -7   6       1975.30       2031.34        89.67 o                         
  -3  -7   6       8392.22       8546.28       176.34 o                         
  -2  -7   6       1793.21       1854.78        71.32 o                         
  -1  -7   6       3024.40       3230.20        90.52 o                         
   0  -7   6       9841.13      10343.19       165.17 o                         
   1  -7   6       2569.43       2745.87        80.51 o                         
   2  -7   6       3671.77       3687.99        83.86 o                         
   3  -7   6       9258.87       9289.58       320.82 o                         
   4  -7   6       2337.57       2267.48       175.60 o                         
   5  -7   6       4867.14       5206.66       211.05 o                         
   6  -7   6       6935.43       7381.57       313.27 o                         
   7  -7   6        964.60       1117.86       194.13 o                         
   8  -7   6       2103.16       2266.73       178.84 o                         
   9  -7   6       5146.32       5761.65       241.84 o                         
  10  -7   6       1769.23       1729.09       149.31 o                         
  11  -7   6        600.85        791.79       184.03 o                         
  -8  -6   6       4638.61       4673.60       186.12 o                         
  -7  -6   6       6903.50       6951.43       197.49 o                         
  -6  -6   6        709.16        773.45        63.86 o                         
  -5  -6   6       2192.69       2204.57        92.85 o                         
  -4  -6   6      10134.27       9967.13       187.21 o                         
  -3  -6   6       7412.51       7091.63       146.45 o                         
  -2  -6   6       1050.51       1093.19        51.88 o                         
  -1  -6   6       8538.54       9043.77       147.14 o                         
   0  -6   6       4843.59       4895.52        97.73 o                         
   1  -6   6       2115.82       2092.54        64.53 o                         
   2  -6   6      11696.37      11371.20       394.31 o                         
   3  -6   6       4088.60       4113.80       240.94 o                         
   4  -6   6       1403.86       1509.91        75.83 o                         
   5  -6   6       8207.29       8810.91       963.63 o                         
   6  -6   6       2893.24       3050.78       209.28 o                         
   7  -6   6       3260.85       3562.61       169.36 o                         
   8  -6   6       5346.42       5869.50       165.54 o                         
   9  -6   6       1759.74       1951.19       103.55 o                         
  10  -6   6       1201.33       1221.71        84.01 o                         
  11  -6   6       4565.63       4779.37       376.12 o                         
  -9  -5   6       6279.93       6989.56       479.86 o                         
  -8  -5   6       9953.06       9756.34       240.83 o                         
  -7  -5   6       1711.40       1715.29        88.02 o                         
  -6  -5   6       3265.18       3257.67       119.38 o                         
  -5  -5   6      12288.86      11991.00       210.18 o                         
  -4  -5   6      10894.93      10457.92       183.89 o                         
  -3  -5   6       1608.67       1622.20        63.30 o                         
  -2  -5   6      10262.83      10256.01       141.45 o                         
  -1  -5   6       6654.79       6619.78       122.21 o                         
   0  -5   6        703.62        690.10        37.23 o                         
   1  -5   6       7031.20       6959.31       194.26 o                         
   2  -5   6       6516.88       6378.04       213.60 o                         
   3  -5   6        633.11        715.65        42.95 o                         
   4  -5   6       6647.10       7276.53       549.19 o                         
   5  -5   6       5352.67       5602.12       613.01 o                         
   6  -5   6       2330.38       2456.71       116.40 o                         
   7  -5   6       7165.70       7713.28       183.41 o                         
   8  -5   6       2887.85       2970.83       154.43 o                         
   9  -5   6        300.94        330.81        51.93 o                         
  10  -5   6       4102.81       4349.80       168.44 o                         
 -10  -4   6       4026.85       3965.75       715.52 o                         
  -9  -4   6       6190.22       6198.25       193.84 o                         
  -8  -4   6       1373.07       1458.23        79.50 o                         
  -7  -4   6       4541.81       4555.12       136.60 o                         
  -6  -4   6      11533.20      11536.50       197.81 o                         
  -5  -4   6       8141.46       8198.90       153.39 o                         
  -4  -4   6          4.81         25.35        15.48 o                         
  -3  -4   6      14874.19      15230.83       167.94 o                         
  -2  -4   6      16163.33      16683.75       193.65 o                         
  -1  -4   6         61.11         41.14        15.10 o                         
   0  -4   6       7674.52       8166.02       122.28 o                         
   1  -4   6      11849.04      12038.16       214.75 o                         
   2  -4   6       1046.03        955.46        38.97 o                         
   3  -4   6       3902.09       4291.53       263.33 o                         
   4  -4   6       6580.29       7174.28       659.18 o                         
   5  -4   6       1988.59       2059.44        79.63 o                         
   6  -4   6       3591.16       3753.50       195.84 o                         
   7  -4   6       3744.54       3762.79       383.73 o                         
   8  -4   6        708.94        584.51        56.75 o                         
   9  -4   6       3646.77       3835.16       149.06 o                         
  10  -4   6       2185.17       2023.09       119.36 o                         
 -10  -3   6       2758.69       2692.66       134.70 o                         
  -9  -3   6        161.31        139.58        39.63 o                         
  -8  -3   6       7509.44       7393.19       189.99 o                         
  -7  -3   6      15396.63      15403.08       283.27 o                         
  -6  -3   6       5937.39       6081.98       132.72 o                         
  -5  -3   6       2263.88       2247.35        67.98 o                         
  -4  -3   6      18481.08      18312.06       198.10 o                         
  -3  -3   6      30258.44      30308.78       297.85 o                         
  -2  -3   6       3182.59       2885.65        63.12 o                         
  -1  -3   6      12759.96      13658.93       156.65 o                         
   0  -3   6      16797.74      18616.54       293.47 o                         
   1  -3   6       5868.50       5875.61        92.27 o                         
   2  -3   6       6008.40       6691.98       212.67 o                         
   3  -3   6       9913.91      10527.28       659.25 o                         
   4  -3   6       1112.00       1117.16        91.74 o                         
   5  -3   6       2140.30       2216.13       166.51 o                         
   6  -3   6       4968.10       5156.88       349.05 o                         
   7  -3   6       2510.60       2490.92       118.52 o                         
   8  -3   6       2627.17       2598.88       115.00 o                         
   9  -3   6       3681.77       3718.06       210.44 o                         
  10  -3   6        580.76        332.32        74.00 o                         
 -11  -2   6       1977.77       2186.64       172.66 o                         
 -10  -2   6         54.93         38.88        34.92 o                         
  -9  -2   6       6311.41       6463.75       171.75 o                         
  -8  -2   6      17477.09      17377.09       294.71 o                         
  -7  -2   6       2882.89       3012.72        91.56 o                         
  -6  -2   6       2370.96       2288.36        68.54 o                         
  -5  -2   6      17631.35      17278.13       196.68 o                         
  -4  -2   6      19870.51      19596.54       215.41 o                         
  -3  -2   6       3064.62       3122.45        74.13 o                         
  -2  -2   6       9971.13      10233.89       135.94 o                         
  -1  -2   6      23961.96      25884.16       406.79 o                         
   0  -2   6       4891.61       5220.56       120.72 o                         
   1  -2   6       5436.65       6169.94       163.06 o                         
   2  -2   6      19117.84      21307.21       700.11 o                         
   3  -2   6       6064.14       6240.04       123.60 o                         
   4  -2   6       2785.61       2995.77       238.12 o                         
   5  -2   6       8056.36       7895.98       614.37 o                         
   6  -2   6       1927.35       1697.50       138.92 o                         
   7  -2   6        997.80       1040.63        91.79 o                         
   8  -2   6       3472.78       3245.01       378.38 o                         
   9  -2   6       1220.92       1059.64       190.92 o                         
 -11  -1   6        505.83        504.71        56.03 o                         
 -10  -1   6       4623.71       4588.99       157.01 o                         
  -9  -1   6       7862.57       7623.77       182.16 o                         
  -8  -1   6       1207.89       1323.83        63.25 o                         
  -7  -1   6       6886.22       6835.74       131.94 o                         
  -6  -1   6      18008.22      17701.58       205.80 o                         
  -5  -1   6       9957.72       9990.49       136.93 o                         
  -4  -1   6         26.58         28.68         9.79 o                         
  -3  -1   6      18604.50      18492.60       213.85 o                         
  -2  -1   6      34013.29      34322.26       372.32 o                         
  -1  -1   6       6499.46       6868.91       121.66 o                         
   0  -1   6       2451.99       2720.97        80.76 o                         
   1  -1   6      16372.85      17235.82       261.83 o                         
   2  -1   6      11921.65      12278.76       214.43 o                         
   3  -1   6       1426.12       1322.31        97.51 o                         
   4  -1   6      10431.20       9733.46       638.08 o                         
   5  -1   6       4196.81       3935.23       369.95 o                         
   6  -1   6        580.10        437.59        64.67 o                         
   7  -1   6       4188.99       3205.46       442.13 o                         
   8  -1   6       1570.96       1072.26       186.89 o                         
   9  -1   6        887.56        901.22       188.19 o                         
 -12   0   6       1505.07       1797.25       183.14 o                         
 -11   0   6       5368.17       5365.85       168.63 o                         
 -10   0   6       2748.50       2783.78       107.38 o                         
  -9   0   6        647.66        648.36        49.32 o                         
  -8   0   6       9194.16       9131.31       161.58 o                         
  -7   0   6      22350.37      21590.78       337.30 o                         
  -6   0   6       9090.21       8959.40       132.86 o                         
  -5   0   6        476.09        505.48        31.75 o                         
  -4   0   6      16409.31      16184.87       173.88 o                         
  -3   0   6      31915.38      31155.50       336.48 o                         
  -2   0   6       6723.04       6731.14        97.63 o                         
  -1   0   6       3453.24       3263.11        77.59 o                         
   0   0   6      11953.37      12650.72       194.59 o                         
   1   0   6       7239.94       7106.76       144.34 o                         
   2   0   6        359.07        357.82        35.48 o                         
   3   0   6       7208.31       6536.43       155.31 o                         
   4   0   6       4434.95       3981.16       126.42 o                         
   5   0   6         56.18         32.60        35.22 o                         
   6   0   6       3980.07       3241.24       269.63 o                         
   7   0   6       2580.47       2027.32       205.52 o                         
   8   0   6         84.48        113.84        44.12 o                         
 -12   1   6       3151.16       3231.55       146.46 o                         
 -11   1   6       2452.68       2424.70       103.67 o                         
 -10   1   6        701.35        724.35        50.26 o                         
  -9   1   6       3979.36       3897.23       106.60 o                         
  -8   1   6      15481.75      15362.13       272.37 o                         
  -7   1   6       5761.54       5792.19       111.57 o                         
  -6   1   6       3966.64       3855.30        75.34 o                         
  -5   1   6      15332.64      14510.11       240.02 o                         
  -4   1   6      21304.73      20820.83       252.28 o                         
  -3   1   6       4170.10       4101.97       103.57 o                         
  -2   1   6      12442.56      12227.00       170.11 o                         
  -1   1   6      25740.10      25766.84       268.99 o                         
   0   1   6       8543.35       8576.23       134.40 o                         
   1   1   6          8.30         34.27        19.68 o                         
   2   1   6       7870.92       7818.27       156.41 o                         
   3   1   6      10406.66      10514.01       191.14 o                         
   4   1   6        506.11        480.95        48.50 o                         
   5   1   6       1513.07       1274.69       128.47 o                         
   6   1   6       3136.81       2444.22       183.80 o                         
   7   1   6        149.29          7.23        37.83 o                         
   8   1   6       1212.08       1237.37       577.23 o                         
 -12   2   6       1732.26       1734.21        99.68 o                         
 -11   2   6       1052.56        880.98        61.54 o                         
 -10   2   6       4007.62       3957.04       121.78 o                         
  -9   2   6       7026.53       7015.29       137.12 o                         
  -8   2   6       1849.47       1866.70        63.12 o                         
  -7   2   6       7744.93       7579.69       128.37 o                         
  -6   2   6      26789.21      25981.41       344.26 o                         
  -5   2   6      14223.87      13824.52       204.51 o                         
  -4   2   6       1018.71        971.56        36.66 o                         
  -3   2   6      13340.59      12948.05       229.43 o                         
  -2   2   6      38005.00      37900.46       602.21 o                         
  -1   2   6      13606.66      13838.76       175.18 o                         
   0   2   6        326.48        282.27        27.78 o                         
   1   2   6       8370.43       8500.84       161.59 o                         
   2   2   6      14940.19      14738.99       226.94 o                         
   3   2   6       1742.76       1801.99        75.32 o                         
   4   2   6       2066.48       1907.03        88.70 o                         
   5   2   6       3456.86       3044.04       124.61 o                         
   6   2   6        352.43        226.19        58.86 o                         
   7   2   6        600.14        238.12        66.77 o                         
 -13   3   6        477.90        292.39        81.11 o                         
 -12   3   6        921.18        892.25        60.32 o                         
 -11   3   6       4619.36       4697.26       136.33 o                         
 -10   3   6       3942.12       3833.87       115.09 o                         
  -9   3   6        788.78        732.76        47.36 o                         
  -8   3   6       2793.69       2797.02        79.49 o                         
  -7   3   6      19397.13      18796.26       377.62 o                         
  -6   3   6       9053.96       8882.33       209.11 o                         
  -5   3   6        309.38        255.39        27.23 o                         
  -4   3   6       8683.63       8565.07       198.00 o                         
  -3   3   6      21677.70      20152.47       549.98 o                         
  -2   3   6       7812.95       7712.07       122.66 o                         
  -1   3   6       3013.83       2941.31        86.57 o                         
   0   3   6      11907.92      12498.32       186.42 o                         
   1   3   6       8573.17       8534.67       160.88 o                         
   2   3   6       1208.48       1106.01        59.73 o                         
   3   3   6       6003.49       5959.84       146.82 o                         
   4   3   6       7197.48       6810.16       172.16 o                         
   5   3   6       1122.87        861.99        69.61 o                         
   6   3   6        396.03        263.15        51.35 o                         
 -13   4   6       1534.56       1633.91       186.50 o                         
 -12   4   6       3215.65       3090.90       134.40 o                         
 -11   4   6       1395.14       1342.36        74.26 o                         
 -10   4   6       1109.62       1160.75        87.04 o                         
  -9   4   6       3534.06       3403.39       100.60 o                         
  -8   4   6       7111.35       6954.88       202.74 o                         
  -7   4   6       4446.16       4186.86       154.23 o                         
  -6   4   6       2414.78       2459.70        75.71 o                         
  -5   4   6      13872.68      13715.40       342.70 o                         
  -4   4   6      14714.87      14758.83       392.83 o                         
  -3   4   6       2452.86       2374.87        89.32 o                         
  -2   4   6       6356.63       6508.16       151.64 o                         
  -1   4   6      22200.90      22837.42       311.63 o                         
   0   4   6       8392.96       9042.09       165.05 o                         
   1   4   6        307.67        213.56        30.19 o                         
   2   4   6       3525.44       3656.04       108.84 o                         
   3   4   6       8837.80       9221.02       185.28 o                         
   4   4   6       2405.23       2328.92       103.56 o                         
   5   4   6        633.68        594.82        69.44 o                         
   6   4   6       2286.28       1664.47       262.32 o                         
 -13   5   6       2897.43       2892.68       202.21 o                         
 -12   5   6       1008.08        954.58        71.92 o                         
 -11   5   6       1017.64       1134.84        70.78 o                         
 -10   5   6       6305.45       6131.77       160.52 o                         
  -9   5   6       5331.23       5382.76       136.00 o                         
  -8   5   6       2958.08       2885.82        87.74 o                         
  -7   5   6       3630.24       3650.78       106.54 o                         
  -6   5   6      16879.79      16756.07       498.19 o                         
  -5   5   6      12151.58      11997.29       367.50 o                         
  -4   5   6       1948.69       2022.51        73.81 o                         
  -3   5   6       4658.30       4925.67       134.01 o                         
  -2   5   6      18498.33      19581.05       392.95 o                         
  -1   5   6       9553.10      10218.40       246.19 o                         
   0   5   6         67.46        111.71        25.35 o                         
   1   5   6       3429.24       3685.75       106.68 o                         
   2   5   6       6259.94       6878.23       165.05 o                         
   3   5   6       1733.98       1785.24        90.33 o                         
   4   5   6        908.19        939.65        74.16 o                         
   5   5   6       2625.34       2647.69       424.54 o                         
 -13   6   6       1298.96       1107.84       165.05 o                         
 -12   6   6        257.38        200.64        57.12 o                         
 -11   6   6       3093.60       3321.46       224.93 o                         
 -10   6   6       2894.25       2886.97        95.72 o                         
  -9   6   6        613.97        562.90        44.15 o                         
  -8   6   6       4983.39       4974.25       346.99 o                         
  -7   6   6       9569.63       9826.45       261.19 o                         
  -6   6   6       5115.42       5011.63       150.15 o                         
  -5   6   6       1006.49       1012.97        94.02 o                         
  -4   6   6       5730.98       5785.12       130.53 o                         
  -3   6   6      11209.33      11806.91       266.92 o                         
  -2   6   6       4192.95       4583.01       135.29 o                         
  -1   6   6       1284.51       1453.82        75.42 o                         
   0   6   6       8870.59       9523.02       186.47 o                         
   1   6   6       6782.28       7442.41       178.02 o                         
   2   6   6        655.91        760.03        61.64 o                         
   3   6   6        895.56       1027.59        76.77 o                         
   4   6   6       4716.18       4835.98       204.58 o                         
 -13   7   6        372.20        299.63       115.04 o                         
 -12   7   6       1845.87       1932.88       331.27 o                         
 -11   7   6       1675.34       1749.97       247.29 o                         
 -10   7   6          4.81        -29.79        40.63 o                         
  -9   7   6       2133.49       2166.61       287.46 o                         
  -8   7   6       4502.18       4757.87       233.15 o                         
  -7   7   6       2193.88       2307.02       150.95 o                         
  -6   7   6       1949.23       1985.28       138.40 o                         
  -5   7   6       8943.59       9155.55       245.27 o                         
  -4   7   6       8206.15       8377.59       223.41 o                         
  -3   7   6       3404.43       3497.89       117.56 o                         
  -2   7   6       1690.66       1791.03        86.01 o                         
  -1   7   6       9577.13      10390.69       238.73 o                         
   0   7   6       5942.61       6336.54       177.65 o                         
   1   7   6        298.49        276.44        43.52 o                         
   2   7   6       1375.73       1527.05       106.96 o                         
 -12   8   6       1847.16       2284.54      1103.76 o                         
 -11   8   6        111.08        154.13        50.37 o                         
 -10   8   6       1285.51       1323.23       136.82 o                         
  -9   8   6       2553.41       2847.51       347.01 o                         
  -8   8   6       1843.57       2026.58       133.66 o                         
  -7   8   6        982.88        929.48       113.35 o                         
  -6   8   6       5502.59       5948.78       203.89 o                         
  -5   8   6       4918.58       5044.89       250.61 o                         
  -4   8   6        747.39        816.57        87.00 o                         
  -3   8   6       1989.17       1736.17       127.57 o                         
  -2   8   6       7280.62       7460.41       313.17 o                         
  -1   8   6       3485.06       3681.80       205.14 o                         
   0   8   6         39.45        -57.57        57.57 o                         
   1   8   6       2712.49       2665.99       328.74 o                         
 -12   9   6        199.87        242.44       150.47 o                         
 -11   9   6       1672.53       1839.92       507.72 o                         
 -10   9   6       2345.91       2529.58       293.56 o                         
  -9   9   6        273.17        222.25        65.62 o                         
  -8   9   6        898.21        904.31       134.23 o                         
  -7   9   6       3444.09       3690.80       216.44 o                         
  -6   9   6       2487.61       2656.95       145.45 o                         
  -5   9   6        184.61        143.56        53.03 o                         
  -4   9   6       3244.69       3309.35       178.71 o                         
  -3   9   6       5854.62       6091.14       272.31 o                         
  -2   9   6       2792.63       3356.70       232.25 o                         
  -1   9   6        547.44        428.26       147.38 o                         
 -10  10   6        287.92        137.66        92.31 o                         
  -9  10   6        890.31       1175.06       202.37 o                         
  -8  10   6       3415.46       3383.53       428.05 o                         
  -7  10   6       1350.03       1294.39       120.18 o                         
  -6  10   6        545.73        548.14        97.64 o                         
  -5  10   6       3165.14       3029.28       180.48 o                         
  -4  10   6       2893.50       3027.79       226.95 o                         
  -3  10   6       1256.36       1647.10       375.85 o                         
  -8  11   6        983.60       1099.83       140.60 o                         
  -7  11   6        275.99        211.50        72.57 o                         
  -6  11   6       2350.48       1639.46       409.09 o                         
   3 -13   7         56.36        153.29        88.99 o                         
   4 -13   7        495.30        441.29       116.09 o                         
   5 -13   7       1509.02       1141.75       208.81 o                         
   6 -13   7        876.78       1034.42       199.96 o                         
   0 -12   7       1474.01       1443.21       223.50 o                         
   1 -12   7        471.92        391.66        85.50 o                         
   2 -12   7        608.60        698.98       107.85 o                         
   3 -12   7        302.38        288.91        65.17 o                         
   4 -12   7       1095.62       1247.35       206.40 o                         
   5 -12   7        640.93        572.55       200.70 o                         
   6 -12   7        249.57        135.78        85.94 o                         
   7 -12   7       1939.89       2294.61       350.58 o                         
   8 -12   7       1859.60       2192.64       289.69 o                         
  -2 -11   7       2510.27       2226.24       377.67 o                         
  -1 -11   7       3551.57       3838.56       211.96 o                         
   0 -11   7       1217.45       1051.25       107.81 o                         
   1 -11   7        341.09        311.61        66.12 o                         
   2 -11   7       1222.53       1283.34       117.23 o                         
   3 -11   7        777.71        985.76       112.49 o                         
   4 -11   7        789.38        873.13       148.96 o                         
   5 -11   7         11.15         49.14        67.64 o                         
   6 -11   7       1559.72       2244.45       412.55 o                         
   7 -11   7       2177.90       2720.25       228.96 o                         
   8 -11   7        153.77         57.09        73.99 o                         
   9 -11   7       2802.89       4003.04       387.58 o                         
  -3 -10   7       4247.42       4071.90       216.34 o                         
  -2 -10   7       3800.90       3576.98       196.88 o                         
  -1 -10   7        959.21        880.87        97.39 o                         
   0 -10   7        752.46        710.35        84.63 o                         
   1 -10   7       2935.76       2892.54       165.95 o                         
   2 -10   7        454.49        503.27        78.17 o                         
   3 -10   7        133.50        103.61        52.24 o                         
   4 -10   7        474.08        375.83        77.52 o                         
   5 -10   7        643.10       1154.04       168.20 o                         
   6 -10   7        949.30       1090.81       153.73 o                         
   7 -10   7        434.85        340.08        82.05 o                         
   8 -10   7       1286.61       1350.27       226.15 o                         
   9 -10   7       3792.77       3966.05       282.44 o                         
  -5  -9   7       1802.24       1915.52       254.06 o                         
  -4  -9   7       8523.16       8502.28       308.94 o                         
  -3  -9   7       3985.31       3928.22       209.49 o                         
  -2  -9   7        519.96        486.80        77.04 o                         
  -1  -9   7       3212.12       3314.98       172.76 o                         
   0  -9   7       8068.22       7865.49       267.69 o                         
   1  -9   7       2703.14       2605.60       152.65 o                         
   2  -9   7        570.76        526.01        74.83 o                         
   3  -9   7       1905.88       1808.91       127.78 o                         
   4  -9   7       1190.29       1163.11       132.07 o                         
   5  -9   7        382.02        376.78        68.38 o                         
   6  -9   7        340.63        249.28        60.83 o                         
   7  -9   7        133.25        117.96        56.48 o                         
   8  -9   7       1031.28       1556.53       244.79 o                         
   9  -9   7        392.09        294.42        91.27 o                         
  10  -9   7        737.68        573.65       160.16 o                         
  -6  -8   7       2792.59       2603.25       134.93 o                         
  -5  -8   7      11982.98      11582.06       256.69 o                         
  -4  -8   7       7836.51       7699.31       187.32 o                         
  -3  -8   7       1395.46       1484.14        81.38 o                         
  -2  -8   7       7197.74       7050.67       163.48 o                         
  -1  -8   7       9915.83       9969.34       190.38 o                         
   0  -8   7       6556.09       6538.90       138.87 o                         
   1  -8   7        737.41        762.55        50.54 o                         
   2  -8   7       4039.80       4185.12       104.92 o                         
   3  -8   7       2115.12       2068.16        83.44 o                         
   4  -8   7        338.13        346.04        39.42 o                         
   5  -8   7        268.18        299.48        43.51 o                         
   6  -8   7        635.89        623.96        85.19 o                         
   7  -8   7        151.54        250.43       109.60 o                         
   8  -8   7        580.67        590.67       110.83 o                         
   9  -8   7        181.17        174.82        75.30 o                         
  10  -8   7        878.09        857.68       259.49 o                         
  -7  -7   7       3136.98       3016.39       148.09 o                         
  -6  -7   7       7864.84       7629.86       206.52 o                         
  -5  -7   7       6151.01       5845.80       154.96 o                         
  -4  -7   7        815.96        873.58        58.80 o                         
  -3  -7   7      11270.07      11157.46       201.54 o                         
  -2  -7   7       8822.65       8635.27       165.95 o                         
  -1  -7   7       3288.28       3319.97        94.73 o                         
   0  -7   7       2864.24       2898.42        90.32 o                         
   1  -7   7      11963.49      11796.46       233.74 o                         
   2  -7   7       5307.13       5057.64       168.71 o                         
   3  -7   7        541.37        560.65        51.28 o                         
   4  -7   7        859.51        862.35        59.96 o                         
   5  -7   7       3777.28       4010.52       215.33 o                         
   6  -7   7        203.63        107.43        34.73 o                         
   7  -7   7        464.08        474.78        53.22 o                         
   8  -7   7        281.97        212.71        44.02 o                         
   9  -7   7        695.61        448.53        66.04 o                         
  10  -7   7        704.83        352.58       276.78 o                         
  -8  -6   7       3208.81       3153.08       153.69 o                         
  -7  -6   7       6554.63       6472.45       191.71 o                         
  -6  -6   7       2073.29       2005.09        99.50 o                         
  -5  -6   7       1581.12       1666.96        78.78 o                         
  -4  -6   7      17757.39      17235.15       262.26 o                         
  -3  -6   7      15316.03      14845.33       222.11 o                         
  -2  -6   7        943.25        897.98        48.78 o                         
  -1  -6   7       6624.28       6595.72       128.61 o                         
   0  -6   7      18533.76      18131.14       241.42 o                         
   1  -6   7      13068.21      12481.90       198.20 o                         
   2  -6   7       1854.80       1646.15        72.31 o                         
   3  -6   7       5169.12       5241.70       122.40 o                         
   4  -6   7       3701.42       3806.78       134.25 o                         
   5  -6   7       1500.43       1636.68        86.23 o                         
   6  -6   7        125.02        159.03        36.86 o                         
   7  -6   7       1004.71       1013.69        77.87 o                         
   8  -6   7        565.06        368.01        56.59 o                         
   9  -6   7        449.71        368.11        54.84 o                         
  10  -6   7         78.04        117.59        64.20 o                         
  -9  -5   7       2818.47       2917.10       255.07 o                         
  -8  -5   7       9247.14       9093.38       222.54 o                         
  -7  -5   7       3472.21       3454.61       133.71 o                         
  -6  -5   7       1726.71       1738.51        83.36 o                         
  -5  -5   7      17307.97      17285.58       265.40 o                         
  -4  -5   7      18645.11      18082.65       252.33 o                         
  -3  -5   7        389.86        384.24        31.34 o                         
  -2  -5   7      12538.20      12721.51       190.88 o                         
  -1  -5   7      19606.58      19279.77       248.50 o                         
   0  -5   7       9596.04       9604.39       144.03 o                         
   1  -5   7        840.83        836.89        57.20 o                         
   2  -5   7      15064.86      14867.16       278.93 o                         
   3  -5   7       5856.77       5770.35       149.87 o                         
   4  -5   7       1397.13       1448.98        77.04 o                         
   5  -5   7        900.75        882.79        60.33 o                         
   6  -5   7       3838.07       3968.97       195.43 o                         
   7  -5   7       1004.41       1072.31        76.11 o                         
   8  -5   7        123.20         63.35        40.65 o                         
   9  -5   7        135.12         90.75        40.34 o                         
  10  -5   7        164.82        144.18        63.46 o                         
 -10  -4   7       1382.00       1600.07       336.41 o                         
  -9  -4   7       6818.80       7096.80       198.52 o                         
  -8  -4   7       3660.70       3751.75       134.77 o                         
  -7  -4   7       1757.18       1761.07        91.50 o                         
  -6  -4   7      12929.80      13541.70       219.70 o                         
  -5  -4   7      14154.80      14292.37       193.85 o                         
  -4  -4   7        416.62        392.85        27.24 o                         
  -3  -4   7      22386.79      22494.26       246.98 o                         
  -2  -4   7      27487.73      27524.97       270.43 o                         
  -1  -4   7       4496.59       4466.03        97.35 o                         
   0  -4   7       5363.62       5522.87       114.31 o                         
   1  -4   7      24351.73      23309.52       338.59 o                         
   2  -4   7      19832.29      19233.40       497.46 o                         
   3  -4   7       1651.11       1716.97        73.88 o                         
   4  -4   7       4295.70       4511.81       111.12 o                         
   5  -4   7       5532.61       5656.46       263.12 o                         
   6  -4   7       4711.11       4806.50       242.46 o                         
   7  -4   7        399.90        308.46        47.65 o                         
   8  -4   7        726.63        793.19        82.45 o                         
   9  -4   7        123.83         62.55        43.35 o                         
  10  -4   7         63.08         91.28       138.73 o                         
 -10  -3   7       2567.52       2414.15       132.38 o                         
  -9  -3   7       1728.75       1825.96       111.22 o                         
  -8  -3   7       3215.10       3292.73       130.25 o                         
  -7  -3   7      10620.49      10834.92       223.08 o                         
  -6  -3   7       8812.53       9101.77       150.41 o                         
  -5  -3   7        234.18        202.71        23.23 o                         
  -4  -3   7      23857.42      23964.21       256.38 o                         
  -3  -3   7      32668.90      32974.45       312.80 o                         
  -2  -3   7       4118.52       3770.43        73.37 o                         
  -1  -3   7      12645.40      14525.11       297.52 o                         
   0  -3   7      30497.02      31492.16       360.05 o                         
   1  -3   7      19821.89      19063.13       401.35 o                         
   2  -3   7       3186.19       3247.37       102.26 o                         
   3  -3   7       9583.20       9734.95       177.86 o                         
   4  -3   7       6740.00       7061.80       277.35 o                         
   5  -3   7       2075.26       2043.04        87.74 o                         
   6  -3   7        886.04        766.78        75.67 o                         
   7  -3   7       3200.90       3519.97       141.84 o                         
   8  -3   7        640.42        475.20        66.99 o                         
   9  -3   7        139.25        108.89        42.85 o                         
 -11  -2   7       1143.55        963.01       175.99 o                         
 -10  -2   7       1758.06       1756.86       100.79 o                         
  -9  -2   7       1145.19       1067.59        75.77 o                         
  -8  -2   7       6803.38       6913.79       171.76 o                         
  -7  -2   7       4523.88       4760.06       115.67 o                         
  -6  -2   7        532.54        514.85        33.98 o                         
  -5  -2   7      13303.43      13523.08       172.16 o                         
  -4  -2   7      24335.72      24725.32       265.71 o                         
  -3  -2   7       2771.32       3019.95        74.13 o                         
  -2  -2   7      12004.03      12504.73       159.35 o                         
  -1  -2   7      30113.35      32074.24       452.48 o                         
   0  -2   7      13175.37      12925.34       183.01 o                         
   1  -2   7       3413.84       3862.28       109.33 o                         
   2  -2   7      23356.10      24432.74       306.58 o                         
   3  -2   7      16332.20      16699.40       458.77 o                         
   4  -2   7       2434.75       2527.03       103.88 o                         
   5  -2   7       2381.46       2217.28       118.73 o                         
   6  -2   7       5831.06       6107.96       228.33 o                         
   7  -2   7       3205.20       3355.20       149.74 o                         
   8  -2   7        191.23        141.95        58.99 o                         
 -11  -1   7       1613.76       1667.83       116.75 o                         
 -10  -1   7        505.35        508.47        54.69 o                         
  -9  -1   7       2110.48       2261.75        99.29 o                         
  -8  -1   7       4669.46       5042.36       145.19 o                         
  -7  -1   7       3850.60       3750.77        91.43 o                         
  -6  -1   7       7457.06       7648.92       127.30 o                         
  -5  -1   7      14628.32      15360.90       200.15 o                         
  -4  -1   7       1981.39       1925.26        67.55 o                         
  -3  -1   7      24207.74      24020.28       269.44 o                         
  -2  -1   7      35156.50      36142.86       368.89 o                         
  -1  -1   7      15326.08      15699.23       232.53 o                         
   0  -1   7        877.50        928.62        48.27 o                         
   1  -1   7      27467.13      29785.95       393.51 o                         
   2  -1   7      26545.47      28383.09       535.96 o                         
   3  -1   7       3384.66       3521.51       106.03 o                         
   4  -1   7       5206.48       5047.45       181.36 o                         
   5  -1   7       7039.50       7657.84       213.54 o                         
   6  -1   7       5323.13       5627.05       234.03 o                         
   7  -1   7        714.68        335.87        73.35 o                         
   8  -1   7       1294.30       1259.98       106.57 o                         
 -12   0   7        642.99        791.59       178.47 o                         
 -11   0   7        535.79        413.12        48.90 o                         
 -10   0   7        712.98        778.30        68.20 o                         
  -9   0   7       3773.56       3892.54       154.48 o                         
  -8   0   7       4006.61       3984.53       106.22 o                         
  -7   0   7       4618.95       4685.53       100.11 o                         
  -6   0   7      10641.20      11328.00       199.04 o                         
  -5   0   7       4166.18       4370.26       133.33 o                         
  -4   0   7       8809.81       8935.76       114.87 o                         
  -3   0   7      32699.66      32846.79       282.35 o                         
  -2   0   7       8704.04       8940.37       247.01 o                         
  -1   0   7       1458.16       1583.99        66.83 o                         
   0   0   7      18805.15      20019.39       255.76 o                         
   1   0   7      21633.61      22122.34       398.82 o                         
   2   0   7        858.26       1041.29        60.65 o                         
   3   0   7       9429.78       9246.07       189.60 o                         
   4   0   7      11477.63      11849.30       231.45 o                         
   5   0   7       3165.41       3410.94       183.34 o                         
   6   0   7       1290.81        919.54       101.17 o                         
   7   0   7       4329.56       4730.45       198.14 o                         
   8   0   7       2164.31       2377.09       405.34 o                         
 -12   1   7        801.98        772.70        79.15 o                         
 -11   1   7        147.90        188.29        39.52 o                         
 -10   1   7       1306.67       1337.29        73.81 o                         
  -9   1   7       1183.88       1327.80        63.46 o                         
  -8   1   7       1190.33       1260.92        54.30 o                         
  -7   1   7       5625.87       5878.16       165.26 o                         
  -6   1   7       5802.40       6134.95       158.24 o                         
  -5   1   7       1903.75       1805.96        60.72 o                         
  -4   1   7      17172.64      18285.87       295.97 o                         
  -3   1   7       9010.48       9578.18       336.56 o                         
  -2   1   7       7630.72       7350.76       159.53 o                         
  -1   1   7      25162.35      25857.24       491.80 o                         
   0   1   7      18195.36      18734.84       274.73 o                         
   1   1   7        202.31        206.16        30.48 o                         
   2   1   7      14036.12      14110.44       237.14 o                         
   3   1   7      19188.27      19664.11       332.98 o                         
   4   1   7       2961.10       3149.83       117.45 o                         
   5   1   7       1161.64        582.14        78.09 o                         
   6   1   7       6315.14       6364.41       205.30 o                         
   7   1   7       3874.46       4462.52       209.13 o                         
 -12   2   7        959.69        939.23        72.61 o                         
 -11   2   7        546.53        621.38        67.88 o                         
 -10   2   7        296.02        295.09        34.17 o                         
  -9   2   7        445.35        386.53        35.57 o                         
  -8   2   7       1759.85       1843.91        84.80 o                         
  -7   2   7       2468.34       2502.39       120.09 o                         
  -6   2   7       4253.72       4283.67       110.67 o                         
  -5   2   7       9811.36      10426.62       181.76 o                         
  -4   2   7       9301.50       9406.60       457.06 o                         
  -3   2   7       6517.56       6505.38       116.46 o                         
  -2   2   7      24901.45      25186.06       316.60 o                         
  -1   2   7      17149.64      17289.21       424.30 o                         
   0   2   7        380.28        283.03        37.12 o                         
   1   2   7      12610.84      12622.98       214.88 o                         
   2   2   7      20423.14      20337.44       324.78 o                         
   3   2   7       3028.09       3066.88       104.02 o                         
   4   2   7       2362.87       2211.97       108.25 o                         
   5   2   7       6281.24       6128.22       195.84 o                         
   6   2   7       3585.42       3923.95       160.63 o                         
 -12   3   7        444.57        467.29        51.50 o                         
 -11   3   7       1109.32       1090.76        73.72 o                         
 -10   3   7        113.93         99.58        26.51 o                         
  -9   3   7        928.99        993.17        56.62 o                         
  -8   3   7        943.93       1008.60        53.58 o                         
  -7   3   7        966.74        976.52        65.14 o                         
  -6   3   7       3011.64       3284.92       116.33 o                         
  -5   3   7       2609.19       2708.12       214.92 o                         
  -4   3   7       2792.07       2692.12        85.83 o                         
  -3   3   7      11147.71      10757.54       241.84 o                         
  -2   3   7       8957.72       8678.40       382.01 o                         
  -1   3   7       2297.53       2086.90        79.52 o                         
   0   3   7      10156.38      10265.54       181.93 o                         
   1   3   7      15581.38      15031.30       399.05 o                         
   2   3   7       2225.61       1917.67        83.10 o                         
   3   3   7       5065.58       4916.78       138.00 o                         
   4   3   7      10615.00      10888.35       237.37 o                         
   5   3   7       3980.68       4205.21       165.36 o                         
   6   3   7        368.89         52.65       135.67 o                         
 -13   4   7       1086.33        973.05        98.84 o                         
 -12   4   7       2518.97       2489.82       108.25 o                         
 -11   4   7       1760.18       1774.68        83.64 o                         
 -10   4   7        292.96        279.95        34.93 o                         
  -9   4   7        607.35        550.70        51.45 o                         
  -8   4   7        266.16        206.20        30.04 o                         
  -7   4   7        407.54        424.12        57.64 o                         
  -6   4   7       1780.90       1807.96       130.91 o                         
  -5   4   7       1542.20       1605.30        66.96 o                         
  -4   4   7       4509.28       4701.28       115.80 o                         
  -3   4   7       3434.40       3051.53       263.90 o                         
  -2   4   7       2845.20       2858.11        89.67 o                         
  -1   4   7       8931.69       9315.74       189.53 o                         
   0   4   7      10492.54      10499.31       190.18 o                         
   1   4   7       1841.51       1531.37        70.86 o                         
   2   4   7       3508.95       3659.61       124.38 o                         
   3   4   7      10747.79      10845.49       222.39 o                         
   4   4   7       4286.13       4446.80       162.13 o                         
   5   4   7        194.85        195.87       156.83 o                         
 -12   5   7       1322.31       1359.43        90.06 o                         
 -11   5   7         21.94        -15.80        25.71 o                         
 -10   5   7       1426.39       1426.58        68.32 o                         
  -9   5   7        398.73        390.78        38.16 o                         
  -8   5   7        132.89        147.36        29.87 o                         
  -7   5   7       1667.59       1845.05       132.19 o                         
  -6   5   7        650.48        540.61        76.09 o                         
  -5   5   7        723.85        675.92        47.37 o                         
  -4   5   7       2778.32       2908.27       162.51 o                         
  -3   5   7       1609.32       1540.40        71.17 o                         
  -2   5   7       4604.50       4923.57       136.91 o                         
  -1   5   7       5201.45       4808.14       159.92 o                         
   0   5   7       1423.87        982.03       109.11 o                         
   1   5   7       2459.75       2545.36       102.66 o                         
   2   5   7       6996.92       7501.30       197.51 o                         
   3   5   7       2626.95       2182.18       137.86 o                         
   4   5   7        388.01        293.36        64.23 o                         
 -12   6   7        475.18        324.92        72.00 o                         
 -11   6   7       3500.01       3491.60       196.35 o                         
 -10   6   7       1839.83       1791.82       139.53 o                         
  -9   6   7        152.17        160.02        33.84 o                         
  -8   6   7        580.35        643.58        46.43 o                         
  -7   6   7        352.39        354.28        35.30 o                         
  -6   6   7        109.63        153.72        27.43 o                         
  -5   6   7       1675.82       1707.05       137.28 o                         
  -4   6   7       2293.15       2038.79       170.61 o                         
  -3   6   7       1631.46       1799.81        83.48 o                         
  -2   6   7       3044.88       2490.46       179.77 o                         
  -1   6   7       2815.63       2359.02       176.68 o                         
   0   6   7       2923.14       3105.11       114.14 o                         
   1   6   7       6719.59       6533.91       195.30 o                         
   2   6   7       2190.96       1599.36       109.28 o                         
   3   6   7        785.01        606.18        98.74 o                         
 -12   7   7       4038.89       4089.14       614.41 o                         
 -11   7   7       3660.55       3643.94       180.58 o                         
 -10   7   7        373.28        303.19        62.95 o                         
  -9   7   7        304.29        346.27        66.76 o                         
  -8   7   7        333.91        299.33        52.84 o                         
  -7   7   7        265.75        239.58        49.15 o                         
  -6   7   7        434.22        408.03        63.33 o                         
  -5   7   7        433.89        400.90        59.52 o                         
  -4   7   7        515.71        505.41        62.49 o                         
  -3   7   7       1731.28       1326.60        89.58 o                         
  -2   7   7       1558.40        993.94       102.63 o                         
  -1   7   7       1584.87       1777.38        93.03 o                         
   0   7   7       3473.23       2811.97       140.71 o                         
   1   7   7       2130.37       1392.93       155.20 o                         
   2   7   7        673.85        606.87       160.79 o                         
 -12   8   7       2161.26       2020.79       431.11 o                         
 -11   8   7        108.08        118.41        66.27 o                         
 -10   8   7       2719.19       2946.93       221.20 o                         
  -9   8   7       2211.66       2452.86       165.74 o                         
  -8   8   7        466.76        480.07        68.65 o                         
  -7   8   7        224.70        221.97        49.13 o                         
  -6   8   7       1046.53       1025.51        86.49 o                         
  -5   8   7        122.70        139.40        53.21 o                         
  -4   8   7        315.11        261.87        65.50 o                         
  -3   8   7        296.66         97.29        48.01 o                         
  -2   8   7        438.91        332.08       103.67 o                         
  -1   8   7        789.58        724.74       112.36 o                         
   0   8   7        944.97        630.22       285.65 o                         
 -11   9   7       5211.70       3353.23       581.92 o                         
 -10   9   7       5301.06       4964.17       284.14 o                         
  -9   9   7        602.23        567.98        88.30 o                         
  -8   9   7        346.72        459.29        75.16 o                         
  -7   9   7       1355.73       1298.06        98.43 o                         
  -6   9   7        907.96        966.83       108.57 o                         
  -5   9   7         68.58         37.55        51.45 o                         
  -4   9   7         54.50         38.78        43.66 o                         
  -3   9   7        171.08         32.47        72.47 o                         
  -9  10   7       1114.22       1090.15       184.11 o                         
  -8  10   7       1204.61       1487.81       151.50 o                         
  -7  10   7        835.99        801.56       115.88 o                         
  -6  10   7        121.92         79.90        57.38 o                         
  -5  10   7        371.87        250.09        91.52 o                         
   0 -12   8       6320.96       5972.71       453.49 o                         
   1 -12   8       4251.07       3668.30       538.92 o                         
   2 -12   8       1524.95       1420.70       191.18 o                         
   3 -12   8       3556.48       3349.48       209.46 o                         
   4 -12   8       7929.07       7993.22       405.56 o                         
   5 -12   8       1961.19       2336.49       310.54 o                         
   6 -12   8       1247.24       1024.03       206.76 o                         
   7 -12   8       3946.76       4984.86       604.09 o                         
  -2 -11   8       3216.24       3033.15       418.39 o                         
  -1 -11   8       8832.75       8882.51       520.11 o                         
   0 -11   8       4266.96       4176.37       219.26 o                         
   1 -11   8       1470.30       1520.29       159.04 o                         
   2 -11   8       5565.72       5638.44       291.53 o                         
   3 -11   8       8694.18       8915.19       366.89 o                         
   4 -11   8       3600.50       4154.90       279.51 o                         
   5 -11   8       1294.23       1502.66       204.04 o                         
   6 -11   8       5914.71       6099.12       690.51 o                         
   7 -11   8       2848.90       2878.47       571.97 o                         
   8 -11   8          5.50        127.34       300.84 o                         
  -3 -10   8       3198.50       2957.59       256.26 o                         
  -2 -10   8       5238.13       5399.02       247.22 o                         
  -1 -10   8       3445.03       3679.44       197.59 o                         
   0 -10   8       2305.24       2269.16       175.60 o                         
   1 -10   8       7586.13       7442.90       299.03 o                         
   2 -10   8       5921.56       5838.97       258.81 o                         
   3 -10   8       2122.73       2184.66       186.11 o                         
   4 -10   8       3100.26       2748.57       229.56 o                         
   5 -10   8       8857.94       9026.12       596.57 o                         
   6 -10   8       4021.41       4015.41       638.70 o                         
   7 -10   8        525.69        695.13       118.90 o                         
   8 -10   8       2823.91       3084.15       265.41 o                         
   9 -10   8       3663.71       4280.46       367.31 o                         
  -5  -9   8        485.01        486.01       197.21 o                         
  -4  -9   8       4093.75       4254.11       217.95 o                         
  -3  -9   8       2941.04       2991.89       175.79 o                         
  -2  -9   8       1095.47       1266.10       115.71 o                         
  -1  -9   8       4807.22       4981.69       250.31 o                         
   0  -9   8      12837.02      12866.42       388.78 o                         
   1  -9   8       8306.14       8015.69       273.37 o                         
   2  -9   8       2283.06       2354.80       169.70 o                         
   3  -9   8       4619.31       4146.01       262.45 o                         
   4  -9   8      11458.13      11057.84       653.30 o                         
   5  -9   8       5871.31       5923.13       275.95 o                         
   6  -9   8       1396.09       1324.63       158.75 o                         
   7  -9   8       3239.70       3410.97       253.08 o                         
   8  -9   8       4054.85       4403.96       295.85 o                         
   9  -9   8        618.09        482.08       141.32 o                         
  -6  -8   8        279.73        277.06        59.85 o                         
  -5  -8   8       2919.67       2843.69       118.94 o                         
  -4  -8   8       3726.35       3759.59       137.76 o                         
  -3  -8   8        140.08        157.70        32.60 o                         
  -2  -8   8       3331.55       3196.60       111.80 o                         
  -1  -8   8      12055.56      12152.64       219.37 o                         
   0  -8   8       8046.74       8323.13       184.39 o                         
   1  -8   8       3521.62       3458.91       106.95 o                         
   2  -8   8       8427.19       8295.15       209.34 o                         
   3  -8   8       9911.96      10022.57       283.91 o                         
   4  -8   8       6312.63       6459.11       244.36 o                         
   5  -8   8       2416.43       2356.45       116.84 o                         
   6  -8   8       8951.14       8884.29       546.77 o                         
   7  -8   8       4959.56       5239.16       617.32 o                         
   8  -8   8        891.11       1041.59       209.89 o                         
   9  -8   8       1309.89       1310.19       193.08 o                         
  -7  -7   8         37.62         26.10        45.83 o                         
  -6  -7   8       1568.92       1542.92        88.43 o                         
  -5  -7   8       2120.57       2154.78       104.39 o                         
  -4  -7   8         82.51         94.71        27.92 o                         
  -3  -7   8       2871.59       2873.92        99.27 o                         
  -2  -7   8       5740.83       5705.96       136.67 o                         
  -1  -7   8       2315.81       2259.98        86.21 o                         
   0  -7   8       3801.36       3847.58       115.20 o                         
   1  -7   8      16539.46      15850.08       275.22 o                         
   2  -7   8      11890.51      11861.01       312.99 o                         
   3  -7   8       5678.18       5626.45       354.52 o                         
   4  -7   8       5196.39       5062.35       161.55 o                         
   5  -7   8      14534.37      16375.26       981.29 o                         
   6  -7   8      10378.00      10929.40       299.62 o                         
   7  -7   8       1830.94       1388.73       221.69 o                         
   8  -7   8       2946.23       3044.57       189.10 o                         
   9  -7   8       5353.94       5031.24       329.90 o                         
  -8  -6   8        132.37        107.97        40.75 o                         
  -7  -6   8       1067.03       1163.00        79.16 o                         
  -6  -6   8        674.25        614.74        53.86 o                         
  -5  -6   8        208.11        219.21        32.11 o                         
  -4  -6   8       4185.10       3963.30       119.46 o                         
  -3  -6   8       4669.18       4650.51       119.57 o                         
  -2  -6   8       1256.15       1245.12        66.29 o                         
  -1  -6   8       2353.86       2332.79        80.15 o                         
   0  -6   8      15254.33      14844.93       238.32 o                         
   1  -6   8      12001.61      11754.64       229.48 o                         
   2  -6   8       1664.76       1619.12        75.63 o                         
   3  -6   8       6039.43       5901.29       164.34 o                         
   4  -6   8      11365.35      11913.07       721.88 o                         
   5  -6   8       9136.38      10327.99       299.54 o                         
   6  -6   8       3556.73       3143.36       293.97 o                         
   7  -6   8       5012.83       5882.47       345.25 o                         
   8  -6   8       5210.48       4780.82       260.41 o                         
   9  -6   8       2746.69       2002.85       309.25 o                         
  -9  -5   8        312.96        290.71        78.89 o                         
  -8  -5   8       1298.82       1200.61        82.21 o                         
  -7  -5   8        968.23        881.29        67.84 o                         
  -6  -5   8         91.18         59.04        31.26 o                         
  -5  -5   8       2401.11       2375.17        93.11 o                         
  -4  -5   8       3357.56       3212.39        99.03 o                         
  -3  -5   8        461.77        452.35        42.75 o                         
  -2  -5   8        462.48        504.89        36.46 o                         
  -1  -5   8       7946.58       7878.94       144.44 o                         
   0  -5   8       6094.00       6211.54       121.14 o                         
   1  -5   8        186.99        203.19        27.57 o                         
   2  -5   8       8478.06       8105.71       293.44 o                         
   3  -5   8      11154.55      11591.80       421.67 o                         
   4  -5   8       3420.95       3794.66       171.87 o                         
   5  -5   8       2897.15       2845.63       127.41 o                         
   6  -5   8       9073.27       9997.85       348.07 o                         
   7  -5   8       7003.93       7505.01       223.56 o                         
   8  -5   8       1876.69       1129.82       210.13 o                         
   9  -5   8       1034.59        981.09        92.97 o                         
  -9  -4   8       2424.49       2422.47       115.11 o                         
  -8  -4   8       1654.61       1695.38       117.91 o                         
  -7  -4   8        160.46        180.09        31.47 o                         
  -6  -4   8       1867.55       1788.17        82.04 o                         
  -5  -4   8       1852.26       1852.91        72.23 o                         
  -4  -4   8        131.38        127.51        23.69 o                         
  -3  -4   8       4061.10       4123.75        98.88 o                         
  -2  -4   8       6278.99       6271.50       120.43 o                         
  -1  -4   8       3729.47       3620.73        90.04 o                         
   0  -4   8       1015.82        969.36        48.86 o                         
   1  -4   8      16810.85      15642.47       336.92 o                         
   2  -4   8      13667.68      13574.16       421.04 o                         
   3  -4   8       3297.13       3495.67       127.02 o                         
   4  -4   8       2491.74       2823.95       126.71 o                         
   5  -4   8      11792.88      12818.04       513.25 o                         
   6  -4   8       8437.29       9295.38       454.13 o                         
   7  -4   8       1094.21        713.01       116.14 o                         
   8  -4   8       2188.90       2167.38       127.93 o                         
   9  -4   8       3773.14       4257.22       232.35 o                         
 -10  -3   8       1858.27       1870.08       201.74 o                         
  -9  -3   8       1284.04       1344.47        99.37 o                         
  -8  -3   8        221.35        187.36        34.94 o                         
  -7  -3   8       1277.88       1255.39        74.60 o                         
  -6  -3   8       2087.93       2153.74        76.85 o                         
  -5  -3   8        218.81        229.99        25.73 o                         
  -4  -3   8       4105.27       4104.61        97.95 o                         
  -3  -3   8       3876.65       3865.67        84.31 o                         
  -2  -3   8       1590.67       1582.39        49.00 o                         
  -1  -3   8        500.05        446.29        23.09 o                         
   0  -3   8      11952.75      11251.53       182.69 o                         
   1  -3   8      10371.02      10417.13       268.07 o                         
   2  -3   8        826.44        870.80        55.51 o                         
   3  -3   8       3377.27       3401.16       122.67 o                         
   4  -3   8      10258.44      11148.34       376.09 o                         
   5  -3   8       5370.73       5984.55       266.40 o                         
   6  -3   8       1228.38        817.27       139.17 o                         
   7  -3   8       5348.04       5503.20       198.79 o                         
   8  -3   8       4371.77       4769.45       203.90 o                         
 -11  -2   8       1729.47       1969.51       358.32 o                         
 -10  -2   8       2413.98       2493.75       161.38 o                         
  -9  -2   8       1498.44       1424.98        87.50 o                         
  -8  -2   8       2927.00       2862.14       105.32 o                         
  -7  -2   8       2495.47       2444.42        83.12 o                         
  -6  -2   8        700.52        654.69        41.69 o                         
  -5  -2   8        215.23        238.53        31.39 o                         
  -4  -2   8       2786.33       2904.13       125.07 o                         
  -3  -2   8        729.41        717.26        39.52 o                         
  -2  -2   8       1026.80        931.20        34.14 o                         
  -1  -2   8       2427.76       2464.69        72.41 o                         
   0  -2   8       5146.55       5207.10       115.75 o                         
   1  -2   8        286.20        266.83        33.23 o                         
   2  -2   8       7049.28       7514.97       232.82 o                         
   3  -2   8      10031.54      11116.48       249.49 o                         
   4  -2   8       4680.98       5435.02       170.27 o                         
   5  -2   8       1344.87        930.13       118.59 o                         
   6  -2   8       7440.85       8035.15       299.35 o                         
   7  -2   8       5632.59       6022.48       266.01 o                         
   8  -2   8       1578.21       1325.38       111.61 o                         
 -11  -1   8       4199.11       5087.80       625.38 o                         
 -10  -1   8       3918.94       4093.48       161.71 o                         
  -9  -1   8       5476.32       5668.11       172.64 o                         
  -8  -1   8       5814.68       6027.56       230.12 o                         
  -7  -1   8       1141.13       1111.86        54.57 o                         
  -6  -1   8       1563.71       1643.33        65.91 o                         
  -5  -1   8       3476.61       3811.71       107.61 o                         
  -4  -1   8       1614.01       1854.73        61.74 o                         
  -3  -1   8        321.16        402.72        30.35 o                         
  -2  -1   8       2193.68       2197.94        80.55 o                         
  -1  -1   8       3336.41       3523.17       103.28 o                         
   0  -1   8         36.49         36.98        24.53 o                         
   1  -1   8       7268.79       7873.72       169.03 o                         
   2  -1   8       9245.67       9970.15       247.70 o                         
   3  -1   8       2355.98       2705.94       123.47 o                         
   4  -1   8        365.52        403.93        52.27 o                         
   5  -1   8       6202.51       7383.04       247.04 o                         
   6  -1   8       5326.34       6204.57       258.30 o                         
   7  -1   8        531.73        342.65        69.62 o                         
 -12   0   8       3408.41       2956.52       478.92 o                         
 -11   0   8       4854.66       5053.06       172.28 o                         
 -10   0   8       2491.97       2622.21       114.89 o                         
  -9   0   8       5745.28       6131.60       222.56 o                         
  -8   0   8       5085.30       5145.18       133.87 o                         
  -7   0   8       3877.07       4014.41        96.46 o                         
  -6   0   8       6638.39       7146.14       148.57 o                         
  -5   0   8       2635.97       2669.29       113.77 o                         
  -4   0   8        544.11        637.55        37.82 o                         
  -3   0   8       5866.26       5808.79       276.21 o                         
  -2   0   8       2425.38       2316.40        94.92 o                         
  -1   0   8         49.99         53.47        27.85 o                         
   0   0   8       3357.02       3653.56       101.28 o                         
   1   0   8       4349.36       4777.53       144.18 o                         
   2   0   8        166.97         83.97        37.09 o                         
   3   0   8       1802.21       1946.02       103.45 o                         
   4   0   8       5696.70       6721.73       201.15 o                         
   5   0   8       4063.28       4739.24       177.69 o                         
   6   0   8         93.84         28.41        49.61 o                         
   7   0   8       3094.80       3152.25       341.86 o                         
 -12   1   8       6159.21       6044.19       661.01 o                         
 -11   1   8       2250.55       2287.11       119.26 o                         
 -10   1   8       3392.53       3498.36       150.95 o                         
  -9   1   8       6612.54       6657.57       150.86 o                         
  -8   1   8       7673.37       7753.98       183.37 o                         
  -7   1   8       9475.71       9935.12       236.60 o                         
  -6   1   8       5346.25       5383.98       176.33 o                         
  -5   1   8        187.17        193.87        23.61 o                         
  -4   1   8       7765.19       8073.61       374.66 o                         
  -3   1   8       4679.06       4547.24       189.43 o                         
  -2   1   8        168.60        162.28        26.53 o                         
  -1   1   8       4148.72       4076.89       147.14 o                         
   0   1   8       3132.21       3182.58       107.68 o                         
   1   1   8         90.10         69.10        33.67 o                         
   2   1   8       2733.07       2899.19       109.44 o                         
   3   1   8       5130.68       5483.45       179.89 o                         
   4   1   8       3045.79       3692.26       151.13 o                         
   5   1   8         18.86        103.01        42.86 o                         
   6   1   8       2772.23       3286.16       155.82 o                         
 -12   2   8       3129.35       3173.66       152.71 o                         
 -11   2   8       2600.08       2609.44       148.18 o                         
 -10   2   8       5502.98       5592.23       150.56 o                         
  -9   2   8       5251.94       5162.92       131.87 o                         
  -8   2   8       5412.17       5713.42       200.62 o                         
  -7   2   8       6476.32       6618.31       204.15 o                         
  -6   2   8       3159.32       3085.97        89.80 o                         
  -5   2   8       4771.06       4835.20       218.32 o                         
  -4   2   8       5915.30       6040.58       375.00 o                         
  -3   2   8        525.06        468.36        34.88 o                         
  -2   2   8       3199.78       2870.96       183.64 o                         
  -1   2   8       4377.74       3958.14       145.16 o                         
   0   2   8        180.44        217.32        34.50 o                         
   1   2   8       1806.47       1681.24        87.45 o                         
   2   2   8       2921.12       2864.08       115.04 o                         
   3   2   8       1087.89       1350.77        81.06 o                         
   4   2   8        177.09          5.77        37.34 o                         
   5   2   8       1948.40       2220.60       140.04 o                         
   6   2   8       2076.84       2257.33       230.23 o                         
 -12   3   8       2091.08       2077.71       107.31 o                         
 -11   3   8       8837.39       9105.54       202.52 o                         
 -10   3   8       4480.07       4538.04       161.45 o                         
  -9   3   8       2080.41       2039.42       109.75 o                         
  -8   3   8       6575.48       6216.06       148.19 o                         
  -7   3   8      11839.98      11433.19       327.64 o                         
  -6   3   8       4679.56       5015.02       117.96 o                         
  -5   3   8       4909.43       5524.01       332.74 o                         
  -4   3   8       2274.23       2279.85        80.16 o                         
  -3   3   8       3400.59       3329.89       104.87 o                         
  -2   3   8       4503.00       4045.35       265.82 o                         
  -1   3   8       1019.58        869.21        56.23 o                         
   0   3   8       1011.16        775.40        62.45 o                         
   1   3   8       2814.25       2272.61       144.19 o                         
   2   3   8        505.36        261.70        48.33 o                         
   3   3   8        700.95        582.94        57.96 o                         
   4   3   8       2514.10       2694.19       133.91 o                         
   5   3   8       2399.71       3018.66       263.26 o                         
 -12   4   8       9610.95       9685.47       325.51 o                         
 -11   4   8       6153.86       6374.26       221.22 o                         
 -10   4   8       1405.23       1372.12       103.58 o                         
  -9   4   8       7292.11       7128.06       209.07 o                         
  -8   4   8      10303.83      10309.42       241.71 o                         
  -7   4   8       5922.04       6186.47       145.81 o                         
  -6   4   8       4927.42       4590.55       460.17 o                         
  -5   4   8       2654.03       2623.99        99.33 o                         
  -4   4   8       1749.08       1779.05        82.38 o                         
  -3   4   8       4733.13       4269.41       317.23 o                         
  -2   4   8       2221.77       1417.66       161.81 o                         
  -1   4   8        241.00        211.09        40.97 o                         
   0   4   8       2561.53       2031.84       232.05 o                         
   1   4   8       1333.14        712.77       102.03 o                         
   2   4   8        382.20        392.56        43.69 o                         
   3   4   8       1779.55       1426.62        95.44 o                         
   4   4   8       1832.73       1736.90       120.89 o                         
 -12   5   8       3654.76       3730.09       176.19 o                         
 -11   5   8        588.67        676.49        68.63 o                         
 -10   5   8       7164.18       7306.03       171.62 o                         
  -9   5   8       7504.06       7528.12       167.49 o                         
  -8   5   8       2866.00       3024.11       108.21 o                         
  -7   5   8       6986.53       6813.95       521.58 o                         
  -6   5   8       9246.39       9526.49       210.26 o                         
  -5   5   8       3500.96       3523.59       106.21 o                         
  -4   5   8       5223.79       5086.57       428.65 o                         
  -3   5   8       2932.58       2795.97       191.85 o                         
  -2   5   8       2429.55       2581.75       115.79 o                         
  -1   5   8       2858.24       1913.28       214.78 o                         
   0   5   8       1812.29       1315.83       140.31 o                         
   1   5   8         12.30        -17.78        34.40 o                         
   2   5   8        897.41        348.48        61.32 o                         
   3   5   8       1083.61        241.14        72.16 o                         
 -12   6   8       1051.41        812.73       140.41 o                         
 -11   6   8       7945.98       8515.39       324.57 o                         
 -10   6   8       6837.97       6884.42       487.99 o                         
  -9   6   8       1340.15       1381.52        70.62 o                         
  -8   6   8       6056.81       6162.55       241.31 o                         
  -7   6   8      14219.05      14557.06       277.63 o                         
  -6   6   8       7642.73       7492.25       163.44 o                         
  -5   6   8       4067.85       3668.86       285.26 o                         
  -4   6   8       4341.87       4058.17       296.67 o                         
  -3   6   8       2759.90       2974.97       121.68 o                         
  -2   6   8       3768.93       2898.73       266.91 o                         
  -1   6   8       2349.75       1743.58       229.97 o                         
   0   6   8        213.01        281.58        51.86 o                         
   1   6   8       1215.58        379.52       101.07 o                         
   2   6   8        903.70        170.72        62.31 o                         
 -12   7   8       6502.09       6057.98       819.46 o                         
 -11   7   8       5240.49       5471.75       335.98 o                         
 -10   7   8        469.56        542.36        71.70 o                         
  -9   7   8       2989.00       3006.68       168.23 o                         
  -8   7   8       8035.82       8285.11       361.52 o                         
  -7   7   8       4158.68       4788.35       267.67 o                         
  -6   7   8       2247.94       2401.91       219.53 o                         
  -5   7   8       5546.28       6117.88       226.24 o                         
  -4   7   8       2424.15       2692.74       186.52 o                         
  -3   7   8       2962.41       2353.08       214.02 o                         
  -2   7   8       2717.62       2081.38       388.95 o                         
  -1   7   8        974.21       1076.93       134.66 o                         
   0   7   8       1469.62       1302.75       306.43 o                         
 -11   8   8          6.68         32.23       114.50 o                         
 -10   8   8       3590.96       3885.92       195.76 o                         
  -9   8   8       5718.11       6445.14       250.98 o                         
  -8   8   8       2027.31       2309.55       198.24 o                         
  -7   8   8       1760.17       1716.33       191.66 o                         
  -6   8   8       7678.71       8308.10       274.38 o                         
  -5   8   8       4274.92       4610.12       300.51 o                         
  -4   8   8       1547.02       1550.85       138.69 o                         
  -3   8   8       2259.52       1842.05       286.49 o                         
  -2   8   8       2534.97       2569.65       240.19 o                         
  -1   8   8       1753.18       1715.29       320.85 o                         
 -10   9   8       5772.00       4924.02       374.75 o                         
  -9   9   8       1376.36       1327.27       194.49 o                         
  -8   9   8        913.32        834.48       134.67 o                         
  -7   9   8       6816.67       7308.54       292.11 o                         
  -6   9   8       5374.61       6458.27       294.91 o                         
  -5   9   8        536.81        461.15        93.41 o                         
  -4   9   8       2202.20       1992.00       213.75 o                         
  -3   9   8       2533.39       2701.82       396.56 o                         
  -1 -11   9       2377.69       2339.82       271.69 o                         
   0 -11   9       3150.95       3395.37       227.15 o                         
   1 -11   9       1527.17       1557.61       157.50 o                         
   2 -11   9       2258.86       1966.97       178.42 o                         
   3 -11   9       6864.97       6684.33       368.05 o                         
   4 -11   9       2872.41       2768.74       241.35 o                         
   5 -11   9        740.72        716.96       266.03 o                         
   6 -11   9       4661.91       3903.89       565.02 o                         
  -3 -10   9       2287.99       1883.24       260.52 o                         
  -2 -10   9        439.89        408.72        75.76 o                         
  -1 -10   9       2866.75       2989.01       184.77 o                         
   0 -10   9       2918.74       2693.86       173.70 o                         
   1 -10   9       2032.93       1806.70       169.48 o                         
   2 -10   9       4673.86       4735.68       296.99 o                         
   3 -10   9       2541.83       2770.85       246.06 o                         
   4 -10   9       3267.34       3457.54       390.58 o                         
   5 -10   9       7967.10       8135.53       737.10 o                         
   6 -10   9       4902.09       4907.69       363.93 o                         
   7 -10   9        114.63         70.85        76.25 o                         
   8 -10   9       2960.48       3286.47       504.26 o                         
  -5  -9   9       1208.38        684.66       218.15 o                         
  -4  -9   9       2750.07       3016.07       202.46 o                         
  -3  -9   9        351.19        410.80        75.79 o                         
  -2  -9   9       2714.24       2828.44       172.29 o                         
  -1  -9   9       5042.85       5014.94       225.20 o                         
   0  -9   9       2691.23       2563.09       157.34 o                         
   1  -9   9       4448.89       4644.03       224.40 o                         
   2  -9   9       4174.71       4349.09       327.01 o                         
   3  -9   9       3098.20       3003.57       225.26 o                         
   4  -9   9       9094.96       9247.06       513.06 o                         
   5  -9   9       6371.84       6761.22       435.45 o                         
   6  -9   9        807.51        727.83       274.50 o                         
   7  -9   9       3319.89       3387.31       487.53 o                         
   8  -9   9       5795.18       5542.32       481.75 o                         
  -6  -8   9        911.26        895.11        94.73 o                         
  -5  -8   9       2037.22       1960.20       107.09 o                         
  -4  -8   9        233.69        147.62        33.20 o                         
  -3  -8   9       1519.78       1551.14        84.36 o                         
  -2  -8   9       4526.77       4299.52       131.40 o                         
  -1  -8   9       1732.91       1881.30        83.80 o                         
   0  -8   9       3060.62       3223.67       118.90 o                         
   1  -8   9       7033.31       7517.97       244.38 o                         
   2  -8   9       1932.59       1899.40        99.94 o                         
   3  -8   9       5146.24       5458.38       174.45 o                         
   4  -8   9       5855.48       5473.68       412.71 o                         
   5  -8   9       1700.29       1561.17       116.22 o                         
   6  -8   9       5347.88       4947.30       487.94 o                         
   7  -8   9       6003.67       6290.42       356.02 o                         
   8  -8   9       1167.41       1436.62       175.10 o                         
  -7  -7   9       2076.35       2021.54       132.51 o                         
  -6  -7   9       3005.88       2985.30       131.68 o                         
  -5  -7   9       1813.40       1809.92        94.12 o                         
  -4  -7   9        748.76        753.57        60.23 o                         
  -3  -7   9       2941.63       2830.35       147.76 o                         
  -2  -7   9        702.87        717.99        55.62 o                         
  -1  -7   9        979.67       1015.24        64.23 o                         
   0  -7   9       5097.14       5287.65       141.57 o                         
   1  -7   9       3451.93       3433.88       111.68 o                         
   2  -7   9       3350.12       3215.57       148.61 o                         
   3  -7   9       6802.04       6426.36       275.24 o                         
   4  -7   9       3805.60       3859.22       176.50 o                         
   5  -7   9       6809.10       7924.62       358.20 o                         
   6  -7   9       7771.25       8315.63       278.32 o                         
   7  -7   9       1559.30       1150.81       149.78 o                         
   8  -7   9       2265.31       2490.52       161.70 o                         
   9  -7   9       4937.68       4736.75       600.91 o                         
  -8  -6   9       1956.64       1791.49       198.75 o                         
  -7  -6   9       3132.54       3186.51       130.58 o                         
  -6  -6   9       1371.44       1296.62        76.91 o                         
  -5  -6   9        356.57        362.02        42.83 o                         
  -4  -6   9       3304.41       3232.35       109.18 o                         
  -3  -6   9       1329.34       1288.31        70.06 o                         
  -2  -6   9        309.81        315.18        40.59 o                         
  -1  -6   9       3241.84       3390.60       111.24 o                         
   0  -6   9       2922.78       3071.08       102.10 o                         
   1  -6   9       1581.32       1560.95        79.34 o                         
   2  -6   9       4453.44       4222.31       196.24 o                         
   3  -6   9       3873.20       4004.06       309.06 o                         
   4  -6   9       5116.55       5522.89       256.36 o                         
   5  -6   9       5318.45       5720.03       273.17 o                         
   6  -6   9       2473.14       1997.98       377.97 o                         
   7  -6   9       2050.65       2285.59       136.26 o                         
   8  -6   9       5905.08       6000.77       230.21 o                         
   9  -6   9       1943.22       1741.76       202.50 o                         
  -9  -5   9       2781.00       2954.93       256.19 o                         
  -8  -5   9       3616.24       3526.34       146.27 o                         
  -7  -5   9        921.59        989.22        67.45 o                         
  -6  -5   9        787.30        749.42        55.86 o                         
  -5  -5   9       5216.39       5461.48       141.15 o                         
  -4  -5   9       5237.53       5311.05       134.98 o                         
  -3  -5   9         29.33         10.16        23.67 o                         
  -2  -5   9       4213.76       4708.37       117.12 o                         
  -1  -5   9       3448.33       3525.06        98.36 o                         
   0  -5   9        104.07         87.31        27.52 o                         
   1  -5   9       2762.30       2512.52       111.70 o                         
   2  -5   9       3462.78       3351.52       145.85 o                         
   3  -5   9       1936.06       2113.00       118.72 o                         
   4  -5   9       4036.76       4046.18       308.76 o                         
   5  -5   9       3660.02       3371.67       416.30 o                         
   6  -5   9       3007.53       3380.83       231.50 o                         
   7  -5   9       5828.84       6275.85       229.65 o                         
   8  -5   9       2893.24       2331.32       232.46 o                         
  -9  -4   9       6304.45       6512.69       211.74 o                         
  -8  -4   9        510.59        494.93        52.07 o                         
  -7  -4   9       1706.03       1646.50        82.27 o                         
  -6  -4   9       5677.64       5684.23       139.65 o                         
  -5  -4   9       6445.24       6473.31       137.92 o                         
  -4  -4   9        125.19        137.71        27.21 o                         
  -3  -4   9       4178.73       4574.89       110.58 o                         
  -2  -4   9       5992.97       6191.73       157.72 o                         
  -1  -4   9        612.73        573.75        44.34 o                         
   0  -4   9       5167.03       5163.21       150.30 o                         
   1  -4   9       6801.85       6796.94       197.48 o                         
   2  -4   9        568.97        511.77        55.18 o                         
   3  -4   9       4179.61       4423.60       163.99 o                         
   4  -4   9       4835.50       4949.04       501.40 o                         
   5  -4   9       3371.29       3560.48       147.13 o                         
   6  -4   9       3628.61       3840.63       173.52 o                         
   7  -4   9       3333.57       2674.26       302.09 o                         
   8  -4   9       1034.30        744.20        99.49 o                         
 -10  -3   9       5220.37       4625.45       561.27 o                         
  -9  -3   9        403.97        387.36        58.93 o                         
  -8  -3   9       3393.76       3467.11       136.02 o                         
  -7  -3   9       6273.28       6138.15       166.50 o                         
  -6  -3   9       2515.76       2484.14        83.62 o                         
  -5  -3   9         58.10         72.60        24.94 o                         
  -4  -3   9       6196.67       6188.10       129.22 o                         
  -3  -3   9       6146.22       6269.21       123.43 o                         
  -2  -3   9        496.64        471.61        44.59 o                         
  -1  -3   9       2699.34       3116.19       107.00 o                         
   0  -3   9       7951.86       8640.13       254.61 o                         
   1  -3   9        849.40        897.64        58.64 o                         
   2  -3   9       1888.51       2041.67       104.45 o                         
   3  -3   9       7185.71       6930.54       478.51 o                         
   4  -3   9       2439.48       2285.69       120.15 o                         
   5  -3   9       2242.67       1911.86       114.19 o                         
   6  -3   9       3740.23       2717.81       420.51 o                         
   7  -3   9       1847.39       1531.61       127.94 o                         
   8  -3   9       3067.55       3189.27       482.22 o                         
 -10  -2   9        193.58        117.58        49.89 o                         
  -9  -2   9       6185.29       6372.05       203.09 o                         
  -8  -2   9      10424.53      10432.52       232.28 o                         
  -7  -2   9       1584.07       1654.82        71.87 o                         
  -6  -2   9        656.04        640.74        43.47 o                         
  -5  -2   9       9002.57       8754.09       169.56 o                         
  -4  -2   9      11349.76      11630.43       174.86 o                         
  -3  -2   9       1108.69       1144.51        51.88 o                         
  -2  -2   9        399.27        414.89        35.39 o                         
  -1  -2   9       2425.11       2574.46        94.28 o                         
   0  -2   9       1356.99       1347.45        65.48 o                         
   1  -2   9        782.49        798.76        56.78 o                         
   2  -2   9       4671.55       4502.88       174.73 o                         
   3  -2   9       2382.47       1900.58       123.66 o                         
   4  -2   9       1179.31       1062.04        93.41 o                         
   5  -2   9       4416.20       2688.54       425.62 o                         
   6  -2   9       2613.32       2177.69       140.64 o                         
   7  -2   9       2343.21       2649.72       152.50 o                         
 -11  -1   9       1095.55        875.60       155.19 o                         
 -10  -1   9       5325.90       5393.03       205.24 o                         
  -9  -1   9      10693.00      10860.44       262.65 o                         
  -8  -1   9       2487.24       2445.80        95.82 o                         
  -7  -1   9       2100.34       2059.75        79.99 o                         
  -6  -1   9       7218.79       7217.41       150.34 o                         
  -5  -1   9       7843.47       7794.42       165.74 o                         
  -4  -1   9       1251.61       1208.94        52.32 o                         
  -3  -1   9       5781.01       5722.82       123.23 o                         
  -2  -1   9       3758.74       3829.45       114.73 o                         
  -1  -1   9       2047.26       1998.85        78.64 o                         
   0  -1   9        263.47        176.29        32.56 o                         
   1  -1   9       2245.76       2318.58       109.58 o                         
   2  -1   9        783.37        649.67        69.90 o                         
   3  -1   9        315.04        317.45        47.22 o                         
   4  -1   9       2184.94       1148.07       108.70 o                         
   5  -1   9       2075.05       1036.68       140.35 o                         
   6  -1   9        508.71        548.65        77.81 o                         
 -11   0   9       4411.12       4766.65       188.43 o                         
 -10   0   9       5956.20       6145.04       185.02 o                         
  -9   0   9       1697.15       1792.08        84.88 o                         
  -8   0   9       5387.69       5328.83       132.74 o                         
  -7   0   9      11630.51      11631.33       213.97 o                         
  -6   0   9       4720.05       4732.05       122.23 o                         
  -5   0   9        107.49        103.65        27.61 o                         
  -4   0   9      11895.89      11524.18       233.87 o                         
  -3   0   9      16822.23      16210.27       385.21 o                         
  -2   0   9       2390.05       2313.37       100.10 o                         
  -1   0   9        573.55        700.46        48.25 o                         
   0   0   9       2673.21       2716.14       102.54 o                         
   1   0   9       3820.47       4079.26       135.40 o                         
   2   0   9         13.59        -35.00        37.50 o                         
   3   0   9       1022.14        535.92        68.73 o                         
   5   0   9        272.16        231.80        51.92 o                         
   6   0   9        859.22        321.82       177.78 o                         
 -12   1   9       4940.00       5565.64       690.72 o                         
 -11   1   9       3508.28       3654.82       144.89 o                         
 -10   1   9        984.10        993.52        69.93 o                         
  -9   1   9       6360.03       6551.28       155.70 o                         
  -8   1   9      15848.62      16343.17       295.58 o                         
  -7   1   9       6122.81       6143.00       145.09 o                         
  -6   1   9       1125.13       1048.96        59.39 o                         
  -5   1   9       6361.28       6377.18       125.19 o                         
  -4   1   9      15624.02      15358.96       323.40 o                         
  -3   1   9       1951.42       1809.71        75.48 o                         
  -2   1   9       1661.01       1889.80        92.67 o                         
  -1   1   9       3202.85       3555.88       114.71 o                         
   0   1   9       3451.19       3402.20       122.64 o                         
   1   1   9        131.81        109.57        34.10 o                         
   2   1   9       1708.42       1266.41        88.68 o                         
   3   1   9       1422.72        799.58        76.13 o                         
   4   1   9        119.00        111.26        40.53 o                         
   5   1   9        413.67         83.50        42.23 o                         
   6   1   9       1146.43        630.80       175.97 o                         
 -12   2   9       1819.11       1609.34       213.88 o                         
 -11   2   9       1004.33        843.96        76.49 o                         
 -10   2   9       4905.22       5056.23       147.16 o                         
  -9   2   9       9480.47       9461.29       228.42 o                         
  -8   2   9       3340.34       3388.81       110.10 o                         
  -7   2   9       2504.82       2466.40        97.00 o                         
  -6   2   9       8759.39       8591.08       176.64 o                         
  -5   2   9       7521.68       7462.67       162.67 o                         
  -4   2   9        898.93        919.63        57.92 o                         
  -3   2   9       4075.77       4368.18       136.35 o                         
  -2   2   9      10550.21      11267.80       224.27 o                         
  -1   2   9       1581.44       1800.66        79.13 o                         
   0   2   9         29.52         70.55        38.66 o                         
   1   2   9       2710.55       3000.50       119.88 o                         
   2   2   9       3680.29       3631.05       129.13 o                         
   3   2   9        141.79         74.73        38.01 o                         
   4   2   9        568.51        280.34        55.81 o                         
   5   2   9        981.60        401.08       127.29 o                         
 -12   3   9       1904.36       1937.30       110.15 o                         
 -11   3   9       5632.31       5587.40       161.62 o                         
 -10   3   9       5338.19       5496.21       165.29 o                         
  -9   3   9       2159.81       1986.02        86.83 o                         
  -8   3   9       5473.46       5397.51       155.03 o                         
  -7   3   9      14250.24      14385.10       392.00 o                         
  -6   3   9       7924.36       7821.38       191.64 o                         
  -5   3   9        979.04        733.68        60.62 o                         
  -4   3   9       7284.92       7485.22       190.69 o                         
  -3   3   9      16508.84      17858.69       392.31 o                         
  -2   3   9       4899.03       5055.29       175.93 o                         
  -1   3   9        224.27        150.15        47.12 o                         
   0   3   9       2166.59       2668.71       111.15 o                         
   1   3   9       2861.47       3177.44       129.59 o                         
   2   3   9        197.53        185.34        42.98 o                         
   3   3   9       1043.82        945.53        80.58 o                         
   4   3   9       1023.12        908.67       140.91 o                         
 -12   4   9       5311.37       5020.26       181.87 o                         
 -11   4   9       3743.38       3705.91       129.06 o                         
 -10   4   9       1851.63       1800.50        84.30 o                         
  -9   4   9       6020.70       5649.70       149.97 o                         
  -8   4   9      11627.59      11859.91       346.22 o                         
  -7   4   9       5755.78       5862.40       157.03 o                         
  -6   4   9       2240.83       1660.65       197.83 o                         
  -5   4   9       7146.88       7146.53       185.33 o                         
  -4   4   9      10553.69      11213.40       346.39 o                         
  -3   4   9       3689.30       3596.59       132.26 o                         
  -2   4   9       1899.17       1867.02        95.96 o                         
  -1   4   9       4626.42       5425.92       170.55 o                         
   0   4   9       2543.35       2887.17       124.11 o                         
   1   4   9        171.49        126.86        38.32 o                         
   2   4   9       1130.13       1194.58        90.78 o                         
   3   4   9       1589.58       1745.21       129.69 o                         
 -12   5   9       1782.30       1912.16       250.16 o                         
 -11   5   9        327.50        301.01        48.26 o                         
 -10   5   9       4507.04       4287.05       199.43 o                         
  -9   5   9       8057.70       8326.67       184.33 o                         
  -8   5   9       2654.53       2641.09       104.93 o                         
  -7   5   9       3885.43       3699.95       222.98 o                         
  -6   5   9       7968.08       8367.33       265.17 o                         
  -5   5   9       7423.35       7743.33       230.56 o                         
  -4   5   9       2171.39       2039.84       130.92 o                         
  -3   5   9       3585.31       4089.14       159.38 o                         
  -2   5   9      10087.51      11512.17       263.78 o                         
  -1   5   9       4351.34       4860.21       171.76 o                         
   0   5   9        328.21        239.67        47.49 o                         
   1   5   9        948.45       1123.91        91.36 o                         
   2   5   9       2238.08       2487.45       150.51 o                         
 -11   6   9       3672.50       3677.61       251.48 o                         
 -10   6   9       4588.62       4741.49       201.06 o                         
  -9   6   9       1797.32       1932.46       133.86 o                         
  -8   6   9       3171.72       2831.31       161.22 o                         
  -7   6   9       9488.91       9779.51       221.43 o                         
  -6   6   9       5636.00       5947.60       204.16 o                         
  -5   6   9       1706.07       1458.83        97.60 o                         
  -4   6   9       3304.11       3230.26       169.26 o                         
  -3   6   9       8543.57       9407.10       235.42 o                         
  -2   6   9       3844.83       4269.15       160.01 o                         
  -1   6   9        256.12        131.53        40.16 o                         
   0   6   9       1947.40       2285.17       136.59 o                         
   1   6   9       2470.68       2578.14       177.80 o                         
 -11   7   9       2144.20       2019.51       321.15 o                         
 -10   7   9        263.13        294.09        72.47 o                         
  -9   7   9       1875.73       1887.10       172.87 o                         
  -8   7   9       6501.41       6988.93       264.90 o                         
  -7   7   9       3092.67       3442.63       215.59 o                         
  -6   7   9        905.54        654.42        93.48 o                         
  -5   7   9       4992.17       5113.67       234.98 o                         
  -4   7   9       6144.58       6667.93       284.64 o                         
  -3   7   9       2394.02       2522.75       177.82 o                         
  -2   7   9       1857.85       1588.20       147.38 o                         
  -1   7   9       4483.11       4684.61       419.55 o                         
 -10   8   9       1900.34       1900.77       486.08 o                         
  -9   8   9       4576.47       5409.40       495.71 o                         
  -8   8   9       1948.80       2173.63       248.62 o                         
  -7   8   9       1191.70        844.33       175.88 o                         
  -6   8   9       6039.77       6638.48       274.66 o                         
  -5   8   9       5109.51       5740.69       289.85 o                         
  -4   8   9       1509.39       1689.09       170.00 o                         
  -3   8   9       1869.97       1513.13       363.65 o                         
   2 -11  10        120.39        213.28        87.88 o                         
   3 -11  10        140.85        150.62        95.31 o                         
   4 -11  10        265.09         76.24        95.95 o                         
  -3 -10  10       3043.34       3079.88       457.94 o                         
  -2 -10  10       2579.32       2895.76       313.97 o                         
  -1 -10  10       1134.74       1063.14       127.14 o                         
   0 -10  10       1009.95        835.80       135.99 o                         
   1 -10  10        682.58        499.89       104.19 o                         
   2 -10  10         70.97         63.66        70.64 o                         
   3 -10  10        201.51         93.46        77.76 o                         
   4 -10  10         83.42         80.57        86.65 o                         
   5 -10  10        210.08        270.61       134.89 o                         
   6 -10  10        808.50        894.76       189.09 o                         
   7 -10  10         66.96        -79.19       123.22 o                         
  -4  -9  10       5783.62       5406.34       443.23 o                         
  -3  -9  10       1965.89       1667.13       153.46 o                         
  -2  -9  10       2264.04       2390.32       181.46 o                         
  -1  -9  10       2492.72       2533.75       204.97 o                         
   0  -9  10       1551.45       1395.56       145.50 o                         
   1  -9  10        857.08       1058.29       148.62 o                         
   2  -9  10        566.39        536.31        98.19 o                         
   3  -9  10         81.13         12.56        73.80 o                         
   4  -9  10        121.71         85.53       130.48 o                         
   5  -9  10        566.46        624.01       140.32 o                         
   6  -9  10        498.29        700.54       152.97 o                         
   7  -9  10        275.31        356.27       205.32 o                         
  -5  -8  10       7043.67       6808.65       228.98 o                         
  -4  -8  10       3455.76       3403.27       140.38 o                         
  -3  -8  10        902.41        856.05        70.64 o                         
  -2  -8  10       4320.38       4294.83       148.81 o                         
  -1  -8  10       5435.73       5338.87       175.80 o                         
   0  -8  10       2889.77       2867.98       123.23 o                         
   1  -8  10       1808.90       1696.47       100.93 o                         
   2  -8  10        471.57        398.54        51.61 o                         
   3  -8  10        524.41        482.29        69.80 o                         
   4  -8  10        425.58        212.45        54.72 o                         
   5  -8  10         97.03        143.03       103.17 o                         
   6  -8  10         28.34        165.20        84.02 o                         
   7  -8  10        753.29        973.38       175.21 o                         
  -6  -7  10       9734.59      10066.12       268.50 o                         
  -5  -7  10       6595.38       6719.40       199.94 o                         
  -4  -7  10        372.10        359.56        46.79 o                         
  -3  -7  10       5746.84       5923.14       170.44 o                         
  -2  -7  10       7182.29       7040.24       200.58 o                         
  -1  -7  10       3242.79       3307.05       122.65 o                         
   0  -7  10       2674.72       2624.11       126.18 o                         
   1  -7  10       3938.60       3702.01       133.34 o                         
   2  -7  10       1054.37        967.12        87.83 o                         
   3  -7  10       1120.49        919.16        90.94 o                         
   4  -7  10        239.15        254.89        60.06 o                         
   5  -7  10        141.41        141.41        55.87 o                         
   6  -7  10        418.69        473.54        75.77 o                         
   7  -7  10        625.68        779.31        94.96 o                         
   8  -7  10        103.84         72.55       106.70 o                         
  -7  -6  10       8816.21       9044.99       231.94 o                         
  -6  -6  10       5695.84       5834.50       177.70 o                         
  -5  -6  10        486.08        436.33        49.02 o                         
  -4  -6  10      10487.36      10523.09       221.58 o                         
  -3  -6  10       8052.99       8230.41       213.54 o                         
  -2  -6  10        811.85        831.54        62.41 o                         
  -1  -6  10       4270.00       4321.52       141.35 o                         
   0  -6  10      10512.24      10734.06       206.71 o                         
   1  -6  10       2757.13       2629.73       119.59 o                         
   2  -6  10       1649.12       1331.61       107.52 o                         
   3  -6  10       2678.26       2539.82       168.38 o                         
   4  -6  10        948.79       1067.87        97.68 o                         
   5  -6  10        652.64        493.64        84.77 o                         
   6  -6  10        719.14        622.98        91.49 o                         
   7  -6  10         15.20         27.01        67.71 o                         
   8  -6  10        416.76        288.80        98.05 o                         
  -8  -5  10       6495.19       6623.30       230.11 o                         
  -7  -5  10       4416.19       4530.06       158.51 o                         
  -6  -5  10        934.99       1016.19        71.93 o                         
  -5  -5  10      16425.12      16556.97       285.96 o                         
  -4  -5  10      14380.37      14627.96       279.02 o                         
  -3  -5  10        501.33        496.02        46.36 o                         
  -2  -5  10       7771.28       8217.07       172.25 o                         
  -1  -5  10      14426.62      14694.14       255.05 o                         
   0  -5  10       6654.25       6649.07       206.82 o                         
   1  -5  10       2803.88       2675.51       138.26 o                         
   2  -5  10       4244.31       3911.04       159.60 o                         
   3  -5  10       1743.19       1864.47       118.64 o                         
   4  -5  10        929.64        689.45        99.60 o                         
   5  -5  10       1326.56        989.88       114.93 o                         
   6  -5  10        518.25        575.57        90.19 o                         
   7  -5  10        187.04         74.91        49.80 o                         
  -9  -4  10       6692.93       6935.79       495.54 o                         
  -8  -4  10       2172.48       2146.38       115.23 o                         
  -7  -4  10        847.25        831.22        64.39 o                         
  -6  -4  10      12186.22      12641.90       236.24 o                         
  -5  -4  10      14600.47      15075.20       242.19 o                         
  -4  -4  10        405.38        396.44        41.35 o                         
  -3  -4  10       8861.66       9480.30       178.79 o                         
  -2  -4  10      15271.86      16118.95       251.99 o                         
  -1  -4  10       5676.39       5416.54       143.57 o                         
   0  -4  10       3563.52       3848.72       155.18 o                         
   1  -4  10      10592.33      10585.43       245.20 o                         
   2  -4  10       2820.90       3106.59       137.07 o                         
   3  -4  10       1704.26       1185.49       120.08 o                         
   4  -4  10       2482.12       1838.33       132.41 o                         
   5  -4  10       1790.87       1763.46       150.02 o                         
   6  -4  10        257.50         44.94        42.87 o                         
   7  -4  10        814.81        777.04       109.83 o                         
 -10  -3  10       3601.25       4134.66       525.89 o                         
  -9  -3  10        895.81        852.36        84.32 o                         
  -8  -3  10       2062.63       2177.13       111.47 o                         
  -7  -3  10       7167.46       7498.08       196.65 o                         
  -6  -3  10       7613.50       7809.34       167.33 o                         
  -5  -3  10        267.44        290.39        40.15 o                         
  -4  -3  10      12811.83      13105.92       212.11 o                         
  -3  -3  10      16787.49      17680.35       265.31 o                         
  -2  -3  10       2985.29       3042.07       102.36 o                         
  -1  -3  10       3363.36       3817.21       124.40 o                         
   0  -3  10      22700.53      23134.29       376.75 o                         
   1  -3  10      10033.72      10506.26       229.89 o                         
   2  -3  10       2049.08       1745.35       115.36 o                         
   3  -3  10       4396.09       3461.01       176.40 o                         
   4  -3  10       2714.72       2736.97       172.67 o                         
   5  -3  10       1376.30       1192.00        96.09 o                         
   6  -3  10       1397.19        905.33       156.53 o                         
   7  -3  10        729.05        703.33       222.57 o                         
 -10  -2  10       1121.18       1212.46       274.75 o                         
  -9  -2  10       3763.22       3975.98       164.56 o                         
  -8  -2  10       6650.97       6701.48       198.17 o                         
  -7  -2  10       5322.45       5649.93       150.64 o                         
  -6  -2  10        566.12        665.60        60.98 o                         
  -5  -2  10      13199.53      13255.71       243.15 o                         
  -4  -2  10      19883.14      20515.28       300.55 o                         
  -3  -2  10       2777.60       2901.15        99.18 o                         
  -2  -2  10       3760.72       3882.08       123.29 o                         
  -1  -2  10      14322.29      14622.68       245.78 o                         
   0  -2  10      12927.83      13796.16       239.52 o                         
   1  -2  10        579.20        513.14        73.57 o                         
   2  -2  10       7916.18       7796.87       270.64 o                         
   3  -2  10       4081.35       4067.55       163.53 o                         
   4  -2  10       1793.78       1914.97       125.10 o                         
   6  -2  10       1356.72       1177.91       109.51 o                         
 -11  -1  10        589.70        483.44       215.67 o                         
 -10  -1  10       1457.90       1617.23       111.42 o                         
  -9  -1  10       4501.47       4858.55       158.98 o                         
  -8  -1  10       3304.33       3466.34       119.19 o                         
  -7  -1  10       1699.11       1844.48        88.64 o                         
  -6  -1  10       7152.98       7189.83       176.02 o                         
  -5  -1  10      14322.27      15105.49       249.82 o                         
  -4  -1  10       3051.35       3013.83       146.81 o                         
  -3  -1  10       5667.79       5598.29       131.64 o                         
  -2  -1  10      12943.49      13552.40       229.83 o                         
  -1  -1  10       7958.99       8781.24       176.68 o                         
   0  -1  10        197.47        177.72        40.79 o                         
   1  -1  10      11698.24      12302.32       264.15 o                         
   2  -1  10       9644.54      10201.75       243.20 o                         
   3  -1  10        810.86       1039.79        89.67 o                         
   4  -1  10       1912.53        792.89       161.37 o                         
   5  -1  10       3868.38       3432.66       172.66 o                         
   6  -1  10       1219.59       1275.50       318.55 o                         
 -11   0  10        324.63        462.99       425.60 o                         
 -10   0  10       1762.72       1863.14        99.68 o                         
  -9   0  10        767.12        920.56        65.17 o                         
  -8   0  10       2509.27       2607.89       106.42 o                         
  -7   0  10       5675.93       5528.63       150.28 o                         
  -6   0  10       8612.01       9126.67       186.59 o                         
  -5   0  10       2886.74       2634.00       195.99 o                         
  -4   0  10       8111.63       8215.31       203.81 o                         
  -3   0  10      22299.62      22499.07       367.27 o                         
  -2   0  10       9079.58       9403.58       286.01 o                         
  -1   0  10        279.72        215.90        34.71 o                         
   0   0  10      11841.18      12442.27       250.47 o                         
   1   0  10      15598.56      16420.10       314.00 o                         
   2   0  10        585.32        626.66        63.52 o                         
   3   0  10       2373.19       2018.66       135.56 o                         
   4   0  10       4910.99       4536.74       195.92 o                         
   5   0  10       1645.22       1901.95       191.28 o                         
 -11   1  10        386.79        345.34        55.98 o                         
 -10   1  10        381.81        317.76        45.50 o                         
  -9   1  10       1769.67       1730.37        85.83 o                         
  -8   1  10       3859.83       3967.59       129.59 o                         
  -7   1  10       3820.26       3937.06       131.94 o                         
  -6   1  10       1199.76        904.53        73.38 o                         
  -5   1  10       6432.81       6247.53       256.44 o                         
  -4   1  10      14060.47      14182.27       333.90 o                         
  -3   1  10       6222.83       6110.68       190.42 o                         
  -2   1  10       1175.24       1301.06        80.23 o                         
  -1   1  10      12095.08      12689.60       248.88 o                         
   0   1  10      12606.16      12565.71       278.14 o                         
   1   1  10        620.58        650.25        63.41 o                         
   2   1  10       6126.77       5828.08       220.98 o                         
   3   1  10       6900.30       6408.75       203.31 o                         
   4   1  10       1168.90       1295.49        97.37 o                         
   5   1  10        825.87        339.92       117.16 o                         
 -11   2  10        155.17        100.07        38.66 o                         
 -10   2  10        161.64        146.86        37.14 o                         
  -9   2  10       1172.75       1211.56        71.57 o                         
  -8   2  10        544.64        427.30        55.50 o                         
  -7   2  10        718.25        572.01        52.85 o                         
  -6   2  10       3623.91       3551.55       125.33 o                         
  -5   2  10       7433.34       7580.21       196.83 o                         
  -4   2  10       1542.16       1415.79        90.91 o                         
  -3   2  10       3858.93       4058.42       132.20 o                         
  -2   2  10      11706.01      12848.15       252.32 o                         
  -1   2  10       8344.90       8892.24       224.12 o                         
   0   2  10        321.40        208.94        42.40 o                         
   1   2  10       7177.84       7433.00       190.42 o                         
   2   2  10      10554.04      11047.68       292.37 o                         
   3   2  10       2449.82       2708.55       133.14 o                         
   4   2  10        930.58        259.36       124.67 o                         
 -11   3  10         88.63         68.49        42.10 o                         
 -10   3  10        443.43        431.62        48.41 o                         
  -9   3  10        161.58        179.77        37.24 o                         
  -8   3  10        907.29        905.20        68.78 o                         
  -7   3  10       2472.45       2444.86       101.05 o                         
  -6   3  10       4407.83       4525.52       180.44 o                         
  -5   3  10       1147.85       1094.14        75.52 o                         
  -4   3  10       3596.23       3900.75       195.15 o                         
  -3   3  10       7992.06       8856.44       215.32 o                         
  -2   3  10       5071.72       5262.50       175.18 o                         
  -1   3  10        357.53        167.37        45.23 o                         
   0   3  10       4239.14       4954.07       160.83 o                         
   1   3  10       8459.80       9082.82       250.02 o                         
   2   3  10       2102.70       1814.20       120.18 o                         
   3   3  10        675.83        455.85       126.77 o                         
 -11   4  10        138.40         76.10        38.63 o                         
 -10   4  10        128.16         47.32        34.32 o                         
  -9   4  10         54.75          7.34        35.11 o                         
  -8   4  10        956.20       1086.81        71.98 o                         
  -7   4  10        411.70        393.99        48.07 o                         
  -6   4  10        461.77        275.68        48.00 o                         
  -5   4  10       1806.60       1779.47       127.89 o                         
  -4   4  10       5033.37       5293.82       172.54 o                         
  -3   4  10       2044.43       1792.48       117.09 o                         
  -2   4  10       1269.37        937.47        82.12 o                         
  -1   4  10       4152.40       4897.84       175.31 o                         
   0   4  10       5965.47       6282.14       206.38 o                         
   1   4  10        688.48        430.16        70.94 o                         
   2   4  10       2104.74       2582.68       348.03 o                         
 -11   5  10         10.14        -36.47        36.47 o                         
 -10   5  10        109.79         72.86        32.01 o                         
  -9   5  10        293.65        166.99        36.81 o                         
  -8   5  10         56.62         29.61        33.51 o                         
  -7   5  10        219.49        240.14        41.06 o                         
  -6   5  10       1324.53       1259.07        81.02 o                         
  -5   5  10       2962.46       3109.84       157.40 o                         
  -4   5  10       1279.49       1144.61        84.56 o                         
  -3   5  10       1722.20       1658.22       103.93 o                         
  -2   5  10       4799.38       5301.79       180.48 o                         
  -1   5  10       4598.24       4748.80       177.18 o                         
   0   5  10        903.73        490.31        75.73 o                         
   1   5  10       1842.43       1920.98       180.12 o                         
 -11   6  10        254.99        198.72       140.41 o                         
 -10   6  10        378.53        327.19       117.99 o                         
  -9   6  10        327.33        247.33        71.05 o                         
  -8   6  10         13.49         66.86        55.30 o                         
  -7   6  10        463.92        530.52        84.22 o                         
  -6   6  10       1034.52       1078.52        76.15 o                         
  -5   6  10        584.14        574.42        56.41 o                         
  -4   6  10        487.92        376.86        58.68 o                         
  -3   6  10       2833.52       3042.13       137.88 o                         
  -2   6  10       1790.51       1782.17       108.78 o                         
  -1   6  10        550.65        179.71        70.32 o                         
  -9   7  10        153.06        311.84       134.26 o                         
  -8   7  10        350.14        179.19       189.57 o                         
  -7   7  10        286.37        213.41        68.41 o                         
  -6   7  10          8.16        -56.15        60.53 o                         
  -5   7  10        327.80        301.51        72.42 o                         
  -4   7  10       1399.00       1638.58       238.82 o                         
  -3   7  10        731.30        740.98       138.07 o                         
  -7   8  10         49.62        -61.24       112.47 o                         
  -6   8  10        290.01         12.90       175.68 o                         
  -1 -10  11       3088.75       2769.04       347.92 o                         
   0 -10  11       1175.82        973.38       179.19 o                         
   1 -10  11       3192.61       2879.14       243.48 o                         
   2 -10  11       4230.77       4214.88       302.60 o                         
   3 -10  11       1916.34       1537.94       188.88 o                         
   4 -10  11       1238.12       1012.25       272.15 o                         
  -3  -9  11       4640.98       4486.84       413.97 o                         
  -2  -9  11       1388.90       1418.81       143.17 o                         
  -1  -9  11       1648.34       1532.70       174.16 o                         
   0  -9  11       6075.23       5920.47       303.51 o                         
   1  -9  11       3477.82       3539.27       323.25 o                         
   2  -9  11       1206.25       1318.46       152.87 o                         
   3  -9  11       2915.19       3155.42       262.97 o                         
   4  -9  11       6652.71       6573.29       661.33 o                         
   5  -9  11       2742.98       2884.87       299.55 o                         
   6  -9  11        592.73        501.05       229.31 o                         
  -5  -8  11       3802.01       3751.46       182.46 o                         
  -4  -8  11       3584.43       3571.17       148.75 o                         
  -3  -8  11        326.41        305.45        45.65 o                         
  -2  -8  11       2789.48       2937.54       123.31 o                         
  -1  -8  11      10524.86      10742.57       344.26 o                         
   0  -8  11       4981.11       4950.71       179.41 o                         
   1  -8  11        549.21        407.83        57.58 o                         
   2  -8  11       3685.20       3549.28       154.61 o                         
   3  -8  11       7307.27       7641.24       299.77 o                         
   4  -8  11       2905.35       2284.00       156.83 o                         
   5  -8  11       1148.41       1096.30       234.95 o                         
   6  -8  11       1963.15       2193.73       426.43 o                         
  -6  -7  11       4969.28       4913.19       214.19 o                         
  -5  -7  11       3518.62       3437.84       146.67 o                         
  -4  -7  11        281.48        226.79        48.06 o                         
  -3  -7  11       2462.69       2609.60       122.73 o                         
  -2  -7  11       9032.40       9240.35       255.50 o                         
  -1  -7  11       4570.44       4617.53       163.63 o                         
   0  -7  11        100.81         82.45        38.18 o                         
   1  -7  11       4723.03       4409.23       169.61 o                         
   2  -7  11       4771.14       4756.25       183.96 o                         
   3  -7  11       1546.19       1498.82       115.55 o                         
   4  -7  11       1595.11       1659.80       134.10 o                         
   5  -7  11       3789.21       4601.75       226.00 o                         
   6  -7  11       2528.38       1711.93       177.12 o                         
   7  -7  11        735.73        143.70        89.16 o                         
  -7  -6  11       3319.37       3190.12       267.06 o                         
  -6  -6  11       2733.31       2694.74       124.30 o                         
  -5  -6  11        381.40        364.38        46.66 o                         
  -4  -6  11       3444.20       3413.89       128.39 o                         
  -3  -6  11       5690.25       5677.09       177.61 o                         
  -2  -6  11       2101.38       2174.94       102.70 o                         
  -1  -6  11       1543.67       1593.41        88.86 o                         
   0  -6  11       9781.77       9712.67       329.48 o                         
   1  -6  11       6431.28       6271.44       208.35 o                         
   2  -6  11        558.16        536.95        68.90 o                         
   3  -6  11       2532.84       2777.67       164.76 o                         
   4  -6  11       8667.37      10525.99       420.17 o                         
   5  -6  11       2877.70       3395.52       196.88 o                         
   6  -6  11        517.77        282.41        69.43 o                         
   7  -6  11       1289.64       1674.27       181.02 o                         
  -8  -5  11       1869.48       1862.54       325.67 o                         
  -7  -5  11       1842.58       1819.11       110.87 o                         
  -6  -5  11        593.69        575.08        55.64 o                         
  -5  -5  11       6456.46       6569.65       171.20 o                         
  -4  -5  11       5746.18       5817.25       184.35 o                         
  -3  -5  11       1151.76       1225.08        71.81 o                         
  -2  -5  11       2445.63       2444.62       109.14 o                         
  -1  -5  11      12010.49      11809.80       249.48 o                         
   0  -5  11       8178.83       8084.30       238.37 o                         
   1  -5  11         81.06         89.52        35.72 o                         
   2  -5  11       3227.17       3509.82       166.79 o                         
   3  -5  11       8397.53      10262.77       326.04 o                         
   4  -5  11       3137.07       3846.80       202.32 o                         
   5  -5  11        501.21        337.48        73.38 o                         
   6  -5  11       2738.73       3455.49       234.60 o                         
  -8  -4  11       1649.43       1547.60       110.41 o                         
  -7  -4  11        139.34        106.44        37.09 o                         
  -6  -4  11       3111.16       3258.32       126.11 o                         
  -5  -4  11       4611.72       4752.80       157.37 o                         
  -4  -4  11        258.52        235.69        34.26 o                         
  -3  -4  11       2338.93       2340.36        96.03 o                         
  -2  -4  11       8240.55       8162.20       189.00 o                         
  -1  -4  11       4934.94       4965.08       154.35 o                         
   0  -4  11        561.47        485.98        59.78 o                         
   1  -4  11       6155.93       6515.14       194.09 o                         
   2  -4  11       5920.09       6990.30       239.55 o                         
   3  -4  11       1858.32       2465.47       208.68 o                         
   4  -4  11       1105.25       1266.28       114.95 o                         
   5  -4  11       6240.02       8119.29       305.11 o                         
   6  -4  11       2727.26       3486.38       257.22 o                         
  -9  -3  11       2033.91       1865.94       349.96 o                         
  -8  -3  11        156.37        120.89        41.06 o                         
  -7  -3  11       1355.05       1337.79        86.54 o                         
  -6  -3  11       3125.46       3108.85       131.19 o                         
  -5  -3  11        529.00        498.13        52.13 o                         
  -4  -3  11       3043.18       3096.46       113.63 o                         
  -3  -3  11       6781.10       6805.64       163.97 o                         
  -2  -3  11       3137.51       3125.64       108.11 o                         
  -1  -3  11        740.04        745.39        66.82 o                         
   0  -3  11       9664.83      10598.51       246.49 o                         
   1  -3  11       8054.07       8767.62       248.20 o                         
   2  -3  11       1336.47       1674.70       101.97 o                         
   3  -3  11       1248.16       1404.19       112.78 o                         
   4  -3  11       6183.37       7368.33       257.80 o                         
   5  -3  11       4686.03       5884.53       272.04 o                         
  -9  -2  11        603.70        447.72        72.04 o                         
  -8  -2  11       1230.15       1277.56       166.32 o                         
  -7  -2  11       4163.59       4236.80       201.36 o                         
  -6  -2  11        917.25       1052.12        83.35 o                         
  -5  -2  11       2422.37       2654.18       111.90 o                         
  -4  -2  11       5760.30       5916.56       159.42 o                         
  -3  -2  11       2351.13       2390.09       101.14 o                         
  -2  -2  11        478.54        378.81        43.65 o                         
  -1  -2  11       7606.57       8149.82       183.49 o                         
   0  -2  11       7478.03       8111.09       210.92 o                         
   1  -2  11        262.10        262.08        50.90 o                         
   2  -2  11       2631.26       2943.98       138.32 o                         
   3  -2  11       5361.85       6763.98       227.33 o                         
   4  -2  11       2974.79       3538.67       188.33 o                         
   5  -2  11        266.62        429.56        84.46 o                         
 -10  -1  11       1845.75       1573.49       364.66 o                         
  -9  -1  11       1352.08       1216.94        95.99 o                         
  -8  -1  11       4568.33       3928.36       314.46 o                         
  -7  -1  11       1998.68       2065.96       179.95 o                         
  -6  -1  11        880.22        843.20        73.13 o                         
  -5  -1  11       5581.35       5557.28       288.18 o                         
  -4  -1  11       2160.86       2093.27       155.70 o                         
  -3  -1  11        821.32        758.45        56.63 o                         
  -2  -1  11       6620.76       7167.15       179.80 o                         
  -1  -1  11       4660.59       4939.03       153.13 o                         
   0  -1  11         68.61        126.60        36.07 o                         
   1  -1  11       5034.41       5443.37       178.04 o                         
   2  -1  11       8016.58       9394.77       252.80 o                         
   3  -1  11       1686.59       2264.72       135.34 o                         
   4  -1  11        223.67        199.68        57.05 o                         
   5  -1  11       4508.95       4905.01       599.26 o                         
 -10   0  11       1584.47       1627.82       110.23 o                         
  -9   0  11       2771.29       2607.77       179.02 o                         
  -8   0  11       2279.86       2103.87       154.52 o                         
  -7   0  11         57.33         74.68        35.40 o                         
  -6   0  11       4350.99       4860.24       216.97 o                         
  -5   0  11       3541.41       3889.59       286.66 o                         
  -4   0  11       1077.79        981.90        90.47 o                         
  -3   0  11       6073.76       6208.17       254.57 o                         
  -2   0  11       5550.89       5779.10       188.17 o                         
  -1   0  11         35.66         11.09        39.25 o                         
   0   0  11       5055.41       5169.87       163.61 o                         
   1   0  11       5934.48       6482.60       196.52 o                         
   2   0  11       1458.59       1819.48       110.68 o                         
   3   0  11        580.75        304.93        63.06 o                         
   4   0  11       3763.95       4140.97       284.48 o                         
 -11   1  11        539.76        308.25       172.38 o                         
 -10   1  11       1387.11       1325.52        90.34 o                         
  -9   1  11       2177.88       2047.99       101.37 o                         
  -8   1  11       1123.67       1210.93        89.01 o                         
  -7   1  11       2044.27       2067.75       130.76 o                         
  -6   1  11       2825.14       2803.68       245.66 o                         
  -5   1  11         67.08         19.18        33.87 o                         
  -4   1  11       2808.04       2643.07       227.38 o                         
  -3   1  11       3668.12       3316.04       153.10 o                         
  -2   1  11        117.72         97.89        36.99 o                         
  -1   1  11       3995.42       3984.68       161.14 o                         
   0   1  11       4244.98       3710.14       160.12 o                         
   1   1  11        317.03        249.09        47.66 o                         
   2   1  11       1754.47       1603.43       101.86 o                         
   3   1  11       3926.98       4434.62       197.29 o                         
 -11   2  11       1096.96       1177.80       259.17 o                         
 -10   2  11       2941.98       2971.28       124.79 o                         
  -9   2  11       2766.36       2978.83       123.27 o                         
  -8   2  11       2101.90       1935.65       111.80 o                         
  -7   2  11       2076.49       1906.69       247.49 o                         
  -6   2  11        477.69        425.34        52.63 o                         
  -5   2  11       1395.98        729.42        82.46 o                         
  -4   2  11       2720.97       2527.63       185.26 o                         
  -3   2  11        695.28        396.81        61.87 o                         
  -2   2  11       2020.56       1779.95       107.60 o                         
  -1   2  11       4910.28       4169.87       254.42 o                         
   0   2  11        635.04        315.26        52.14 o                         
   1   2  11       1998.59       2177.25       119.77 o                         
   2   2  11       4052.94       4010.00       164.80 o                         
   3   2  11       2013.23       2118.04       239.50 o                         
 -11   3  11       2917.46       2601.63       177.89 o                         
 -10   3  11       2658.55       2783.50       119.43 o                         
  -9   3  11       1874.94       1460.65        92.86 o                         
  -8   3  11       3556.81       3717.39       255.74 o                         
  -7   3  11       1181.58       1080.56        75.81 o                         
  -6   3  11       1174.80        703.70       108.51 o                         
  -5   3  11       3650.53       2156.94       242.54 o                         
  -4   3  11        805.52        536.38        71.37 o                         
  -3   3  11        601.03        390.71        61.11 o                         
  -2   3  11       2738.57       1853.61       286.70 o                         
  -1   3  11        805.43        405.92        65.14 o                         
   0   3  11        888.45        923.03        80.66 o                         
   1   3  11       2880.73       2448.19       152.63 o                         
   2   3  11       1335.03        890.19       149.80 o                         
 -10   4  11        634.98        276.79        53.10 o                         
  -9   4  11       4387.85       4132.03       200.25 o                         
  -8   4  11       3736.34       3736.72       144.97 o                         
  -7   4  11       1506.59       1299.20        84.04 o                         
  -6   4  11       3764.44       2597.94       280.25 o                         
  -5   4  11       1463.89       1132.32       102.33 o                         
  -4   4  11        608.86        331.22        67.46 o                         
  -3   4  11       2671.35       1911.49       335.22 o                         
  -1   4  11        306.07        252.34        53.72 o                         
   0   4  11       2299.01       1682.53       170.57 o                         
 -10   5  11       1702.88       1498.96       110.23 o                         
  -9   5  11       4960.73       4821.56       203.12 o                         
  -8   5  11       1697.17       1734.38        95.43 o                         
  -7   5  11       1656.50        820.55       161.29 o                         
  -6   5  11       1564.43       1301.12       127.18 o                         
  -5   5  11        675.51        602.83        67.44 o                         
  -4   5  11       2744.02       1582.94       207.89 o                         
  -2   5  11        122.78         99.22        42.20 o                         
  -1   5  11       2164.38       1046.44       210.36 o                         
  -9   6  11        831.35        902.63       299.75 o                         
  -8   6  11       1392.04       1350.92       216.20 o                         
  -7   6  11       3728.66       4258.38       273.51 o                         
  -6   6  11       1104.66       1334.97       167.04 o                         
  -5   6  11       1336.44        660.06       411.70 o                         
  -4   6  11       1366.89       1099.39       139.21 o                         
  -3   6  11        342.39        253.45        59.44 o                         
  -7   7  11       1673.09       1218.07       354.00 o                         
   2 -10  12       6046.35       5743.26       660.02 o                         
   3 -10  12       3220.75       3444.11       513.05 o                         
  -2  -9  12       1385.56       1133.10       404.51 o                         
  -1  -9  12       2666.37       2488.96       278.52 o                         
   0  -9  12       2790.46       2824.05       246.26 o                         
   1  -9  12       4250.18       4412.94       311.10 o                         
   2  -9  12       3825.55       3527.32       394.90 o                         
   3  -9  12       2172.16       2299.72       249.03 o                         
   4  -9  12       6136.69       6148.70       705.29 o                         
  -4  -8  12        263.24        129.51        43.56 o                         
  -3  -8  12        456.68        313.05        45.78 o                         
  -2  -8  12       2260.40       2002.63       133.05 o                         
  -1  -8  12       2812.57       2901.86       145.64 o                         
   0  -8  12       2609.94       2483.69       135.65 o                         
   1  -8  12       2972.32       2154.00       146.69 o                         
   2  -8  12       3212.16       2898.80       148.45 o                         
   3  -8  12       5910.14       6406.31       276.61 o                         
   4  -8  12       5245.94       4563.83       453.23 o                         
   5  -8  12       1125.72        749.19       324.91 o                         
  -5  -7  12        181.09        125.85        44.70 o                         
  -4  -7  12        165.26         79.09        36.46 o                         
  -3  -7  12       1173.11       1052.41        87.54 o                         
  -2  -7  12       1526.45       1509.20       100.63 o                         
  -1  -7  12       1012.16       1098.51        86.85 o                         
   0  -7  12       1271.62       1104.26       104.04 o                         
   1  -7  12       2284.77       1870.42       122.04 o                         
   2  -7  12       3889.20       3972.15       200.37 o                         
   3  -7  12       2623.88       2508.58       156.18 o                         
   4  -7  12       2142.62       1402.41       165.56 o                         
   5  -7  12       3339.22       4457.95       266.92 o                         
  -6  -6  12        128.45         55.40        40.84 o                         
  -5  -6  12         46.42         59.39        47.02 o                         
  -4  -6  12        779.27        661.50        69.62 o                         
  -3  -6  12       1250.13       1145.92        85.47 o                         
  -2  -6  12        159.78         66.53        38.13 o                         
  -1  -6  12       1867.58       1731.95       115.11 o                         
   0  -6  12       2955.01       2485.63       131.68 o                         
   1  -6  12       2878.12       2771.31       143.62 o                         
   2  -6  12       2124.54       1921.16       173.60 o                         
   3  -6  12       2921.62       2464.06       191.56 o                         
   4  -6  12       4460.62       5690.17       252.27 o                         
   5  -6  12       3718.04       3954.83       250.05 o                         
  -7  -5  12        417.50        402.36        94.96 o                         
  -6  -5  12         88.90        105.02        34.18 o                         
  -5  -5  12        296.16        304.29        41.70 o                         
  -4  -5  12        521.64        500.79        63.72 o                         
  -3  -5  12        122.24        128.18        38.15 o                         
  -2  -5  12       1262.70       1063.43        90.39 o                         
  -1  -5  12       2772.05       2549.05       133.99 o                         
   0  -5  12       1024.07       1016.41        83.62 o                         
   1  -5  12       2250.18       1875.94       135.67 o                         
   2  -5  12       2756.16       2110.93       227.72 o                         
   3  -5  12       3230.35       4178.76       193.73 o                         
   4  -5  12       2745.47       2664.66       175.61 o                         
   5  -5  12       1454.50        490.66       131.01 o                         
  -8  -4  12        369.43        266.95       104.47 o                         
  -7  -4  12        275.13        235.79        42.45 o                         
  -6  -4  12       1465.30       1416.75        89.71 o                         
  -5  -4  12       1200.63       1179.57        86.85 o                         
  -4  -4  12         21.60         35.43        31.99 o                         
  -3  -4  12        242.66        208.07        42.69 o                         
  -2  -4  12        599.42        584.31        61.84 o                         
  -1  -4  12        146.70         84.93        38.46 o                         
   0  -4  12        846.52        508.85        81.69 o                         
   1  -4  12       2171.25       1639.14       125.56 o                         
   2  -4  12       2340.59       2664.52       154.84 o                         
   3  -4  12       1844.76       1929.61       138.37 o                         
   5  -4  12       2669.14       3046.13       505.31 o                         
  -8  -3  12        779.70        944.62       132.97 o                         
  -7  -3  12       2620.99       2859.85       129.42 o                         
  -6  -3  12       2523.43       2688.20       122.99 o                         
  -5  -3  12         72.17         43.07        36.40 o                         
  -4  -3  12        418.15        373.60        42.41 o                         
  -3  -3  12         80.56        161.07        35.96 o                         
  -2  -3  12         28.05         58.43        35.18 o                         
  -1  -3  12        185.84         21.96        47.34 o                         
   0  -3  12       1099.95        842.17        89.87 o                         
   1  -3  12       1510.29       1716.08       112.79 o                         
   2  -3  12       1318.15       1501.24       107.55 o                         
   3  -3  12       1947.80       1033.26       137.86 o                         
   4  -3  12       2046.74       2198.32       146.38 o                         
   5  -3  12       2682.88       2515.82       435.44 o                         
  -9  -2  12       2406.20       2076.37       424.75 o                         
  -8  -2  12       3331.81       3622.30       167.95 o                         
  -7  -2  12       1099.59       1044.32        93.82 o                         
  -6  -2  12        143.11         42.70        39.62 o                         
  -5  -2  12       2892.97       2882.26       113.31 o                         
  -4  -2  12       1372.56       1297.44        82.74 o                         
  -3  -2  12         14.99         -4.57        28.65 o                         
  -2  -2  12         58.76        164.29        41.05 o                         
  -1  -2  12        200.84        147.33        52.26 o                         
   0  -2  12         73.00         50.84        42.07 o                         
   1  -2  12        401.40        321.19        57.43 o                         
   2  -2  12        374.73        167.31        51.58 o                         
   3  -2  12       1686.62       1641.60       117.11 o                         
   4  -2  12        615.28        586.79       126.74 o                         
  -9  -1  12       5765.20       6252.45       737.73 o                         
  -8  -1  12       1856.02       1733.04       101.98 o                         
  -7  -1  12        720.06        663.20        73.28 o                         
  -6  -1  12       3699.55       3939.03       154.37 o                         
  -5  -1  12       4860.03       4719.01       168.62 o                         
  -4  -1  12        276.81        218.81        38.54 o                         
  -3  -1  12        380.49        357.40        51.14 o                         
  -2  -1  12        461.98        357.49        61.10 o                         
  -1  -1  12        374.95        305.81        54.09 o                         
   0  -1  12        103.26        130.68        47.83 o                         
   1  -1  12        213.12         88.11        45.65 o                         
   2  -1  12        953.93       1115.13        96.35 o                         
   3  -1  12        469.57        664.76        75.75 o                         
   4  -1  12        398.88         87.52       142.80 o                         
  -9   0  12       2623.52       2514.63       122.99 o                         
  -8   0  12       1668.59       1533.54       113.62 o                         
  -7   0  12       2911.05       3077.58       138.88 o                         
  -6   0  12       3785.37       3710.00       152.17 o                         
  -5   0  12        523.10        297.22        56.27 o                         
  -4   0  12       1949.68       1795.50       119.77 o                         
  -3   0  12       2008.64       2197.17       124.57 o                         
  -2   0  12        134.93         87.40        41.53 o                         
  -1   0  12         46.38         28.65        40.78 o                         
   0   0  12        228.02        202.94        51.37 o                         
   1   0  12        160.80         74.33        59.59 o                         
   2   0  12        338.84        406.88        69.61 o                         
   3   0  12        212.28        112.80       109.70 o                         
 -10   1  12       1344.87       1708.92       238.30 o                         
  -9   1  12       4327.92       4046.55       154.32 o                         
  -8   1  12       6372.43       6611.43       295.20 o                         
  -7   1  12       2768.22       2866.73       137.06 o                         
  -6   1  12       1243.85        999.37       114.61 o                         
  -5   1  12       4387.76       4330.90       176.35 o                         
  -4   1  12       4167.78       4312.89       158.54 o                         
  -3   1  12       1016.88        967.43        88.42 o                         
  -2   1  12        385.24        419.22        58.82 o                         
  -1   1  12        487.55        508.55        60.67 o                         
   0   1  12        364.01        374.02        51.71 o                         
   1   1  12          1.18         79.12        79.84 o                         
   2   1  12        131.35         44.41        87.99 o                         
 -10   2  12       5746.46       6454.84       646.91 o                         
  -9   2  12       8469.46       8746.83       364.74 o                         
  -8   2  12       3351.72       3382.49       158.64 o                         
  -7   2  12       1763.00       1664.03       184.96 o                         
  -6   2  12       3541.62       3703.61       148.36 o                         
  -5   2  12       5408.60       5389.34       192.29 o                         
  -4   2  12       1668.07       1481.02       115.30 o                         
  -3   2  12       1048.65        809.88        78.47 o                         
  -2   2  12        826.01       1034.13        83.49 o                         
  -1   2  12        858.83        659.18        72.59 o                         
   0   2  12        146.76        116.81        46.51 o                         
   1   2  12        190.04        304.74       130.90 o                         
  -9   3  12       2125.93       2216.06       141.98 o                         
  -8   3  12       3533.94       2933.34       176.19 o                         
  -7   3  12       4073.16       4243.40       152.81 o                         
  -6   3  12       4822.41       4994.26       166.95 o                         
  -5   3  12       1589.44       1083.59        90.15 o                         
  -4   3  12       2797.29       3043.64       209.30 o                         
  -3   3  12       4160.77       4965.87       179.65 o                         
  -2   3  12       1785.36       1780.09       111.83 o                         
  -1   3  12        210.60        181.88        46.24 o                         
   0   3  12        488.77        377.45       165.91 o                         
  -9   4  12       4161.26       3147.55       199.04 o                         
  -8   4  12       8024.35       8219.33       258.07 o                         
  -7   4  12       3657.15       4059.66       204.24 o                         
  -6   4  12       1968.19        929.41       131.36 o                         
  -5   4  12       3301.75       3182.37       160.48 o                         
  -4   4  12       7140.48       7633.95       408.50 o                         
  -3   4  12       1744.51       1600.19       105.51 o                         
  -2   4  12        274.95         63.91        61.86 o                         
  -8   5  12       2460.69       2508.35       137.92 o                         
  -7   5  12       1455.21        658.40       107.72 o                         
  -6   5  12       3177.36       2654.30       153.96 o                         
  -5   5  12       3343.24       3315.73       191.01 o                         
  -4   5  12       1579.84        773.58       132.46 o                         
  -3   5  12       2033.90       1569.59       143.58 o                         
   1  -9  13        518.36        193.97       138.21 o                         
   2  -9  13       1186.59        904.58       261.04 o                         
  -3  -8  13        332.57        276.22        60.97 o                         
  -2  -8  13       2293.27       1883.49       152.63 o                         
  -1  -8  13       1514.53       1349.11       110.86 o                         
   0  -8  13        219.67         93.83        44.24 o                         
   1  -8  13       1558.04        936.91       106.38 o                         
   2  -8  13        709.42        167.59        89.13 o                         
   3  -8  13        322.67        257.88       146.14 o                         
  -4  -7  13        361.13        249.74        55.82 o                         
  -3  -7  13       3621.19       3529.83       190.50 o                         
  -2  -7  13       3345.13       2977.02       150.21 o                         
  -1  -7  13        771.71        740.05        75.84 o                         
   0  -7  13       1943.20       1377.87       111.03 o                         
   1  -7  13       1723.72       1041.45       127.33 o                         
   2  -7  13         31.28         51.84        55.48 o                         
   3  -7  13       1030.77        392.16       106.16 o                         
   4  -7  13        877.96        390.24       112.99 o                         
  -5  -6  13        149.78        143.41        48.32 o                         
  -4  -6  13       4541.69       4406.91       212.69 o                         
  -3  -6  13       5278.32       5095.21       201.50 o                         
  -2  -6  13       1504.87       1491.60       101.24 o                         
  -1  -6  13       3285.41       2940.99       193.14 o                         
   0  -6  13       2979.71       2086.42       148.03 o                         
   1  -6  13        164.15        137.26        65.27 o                         
   2  -6  13       1363.56        824.56       132.70 o                         
   3  -6  13       1475.42        767.31       100.72 o                         
   4  -6  13         75.90         98.74        63.05 o                         
  -6  -5  13        333.73        351.57       108.54 o                         
  -5  -5  13       5563.50       5545.83       220.86 o                         
  -4  -5  13       5569.48       5880.79       215.04 o                         
  -3  -5  13        512.00        463.73        62.21 o                         
  -2  -5  13       3417.20       3160.56       237.42 o                         
  -1  -5  13       6840.78       6475.30       351.55 o                         
   0  -5  13        812.97        759.52        87.21 o                         
   1  -5  13       2381.34       1318.87       143.30 o                         
   2  -5  13       2777.11       1745.41       178.22 o                         
   3  -5  13        198.89         92.73        73.90 o                         
   4  -5  13        767.76        109.34       186.85 o                         
  -7  -4  13        680.44        780.84       142.27 o                         
  -6  -4  13       7829.38       8137.87       227.42 o                         
  -5  -4  13       6995.70       7453.14       238.11 o                         
  -4  -4  13         85.41         70.52        36.83 o                         
  -3  -4  13       1938.60       2050.06       117.75 o                         
  -2  -4  13       8003.50       7748.83       246.48 o                         
  -1  -4  13       3155.65       2992.46       152.04 o                         
   0  -4  13       1203.52        880.25       100.46 o                         
   1  -4  13       4054.41       2912.00       170.57 o                         
   2  -4  13        807.90        645.97        86.01 o                         
   3  -4  13        843.02        287.22        76.57 o                         
   4  -4  13       2301.97        602.16       299.97 o                         
  -8  -3  13        684.48        463.54       210.48 o                         
  -7  -3  13       6226.26       6557.46       495.23 o                         
  -6  -3  13       7088.70       7328.93       249.09 o                         
  -5  -3  13        412.49        467.71        57.01 o                         
  -4  -3  13       2762.48       2966.56       128.28 o                         
  -3  -3  13       5362.56       5451.45       177.13 o                         
  -2  -3  13       2708.16       2704.92       141.92 o                         
  -1  -3  13        476.89        506.01        76.26 o                         
   0  -3  13       5525.80       5596.67       228.51 o                         
   1  -3  13       2673.91       2513.70       166.51 o                         
   2  -3  13        376.66        124.34        52.74 o                         
   3  -3  13       1872.92        446.19       149.02 o                         
  -8  -2  13       4622.81       4271.14       582.62 o                         
  -7  -2  13       3988.72       4457.96       195.59 o                         
  -6  -2  13        652.49        663.33        75.37 o                         
  -5  -2  13       6598.42       6803.60       200.07 o                         
  -4  -2  13       8166.25       8400.98       213.06 o                         
  -3  -2  13       2115.13       1809.11       121.09 o                         
  -2  -2  13        898.86        726.87        82.63 o                         
  -1  -2  13       7200.61       7514.33       278.72 o                         
   0  -2  13       4515.33       4827.06       200.67 o                         
   1  -2  13         63.51         81.01        45.18 o                         
   2  -2  13       1752.53       1256.10       116.04 o                         
   3  -2  13       1482.34        861.65       262.30 o                         
  -8  -1  13       2023.83       2028.34       213.91 o                         
  -7  -1  13        672.08        545.07        70.58 o                         
  -6  -1  13       6999.73       7138.77       229.77 o                         
  -5  -1  13      10027.47      10258.28       257.01 o                         
  -4  -1  13       2176.16       1967.87       123.52 o                         
  -3  -1  13        729.79        718.13        76.55 o                         
  -2  -1  13       6233.38       6094.26       253.46 o                         
  -1  -1  13       4241.35       4493.46       191.00 o                         
   0  -1  13          9.91         -5.65        47.05 o                         
   1  -1  13       3318.56       2756.41       167.96 o                         
   2  -1  13       2352.54       1318.82       277.34 o                         
  -9   0  13        605.63        579.66       277.67 o                         
  -8   0  13        494.57        604.90       113.49 o                         
  -7   0  13       4185.99       4463.13       174.82 o                         
  -6   0  13       5514.29       5771.30       208.68 o                         
  -5   0  13        498.67        490.28        64.94 o                         
  -4   0  13       2767.21       2781.12       141.60 o                         
  -3   0  13       6409.99       6617.58       281.97 o                         
  -2   0  13       4262.12       3991.23       190.78 o                         
  -1   0  13         20.59         27.86        50.38 o                         
   0   0  13       5193.64       5254.75       210.29 o                         
   1   0  13       4870.89       4293.50       358.29 o                         
  -9   1  13       1057.76        961.24       268.13 o                         
  -8   1  13       3451.28       3518.83       170.08 o                         
  -7   1  13       3216.54       3407.57       152.29 o                         
  -6   1  13         77.89         28.53        39.19 o                         
  -5   1  13       5331.93       5576.04       219.25 o                         
  -4   1  13       8096.58       8873.85       367.59 o                         
  -3   1  13       3281.66       3468.93       175.67 o                         
  -2   1  13        117.34        118.90        47.13 o                         
  -1   1  13       4830.42       5257.48       194.69 o                         
   0   1  13       5999.37       6790.08       504.13 o                         
  -8   2  13       1619.73       1616.45       121.97 o                         
  -7   2  13         15.94         -6.29        44.80 o                         
  -6   2  13       3113.81       3262.67       174.08 o                         
  -5   2  13       6079.75       6708.86       244.19 o                         
  -4   2  13       1087.15       1009.76        86.59 o                         
  -3   2  13        696.73        901.29        91.51 o                         
  -2   2  13       3088.62       3425.30       170.72 o                         
  -1   2  13       3579.55       3909.36       361.51 o                         
  -8   3  13        389.53        354.66        71.46 o                         
  -7   3  13       2348.52       2348.56       156.11 o                         
  -6   3  13       3368.28       3516.98       182.23 o                         
  -5   3  13        278.30        203.91        63.28 o                         
  -4   3  13       1718.11       1836.99       163.99 o                         
  -3   3  13       4208.95       4600.77       279.20 o                         
  -2   3  13       2128.44       2400.81       292.58 o                         
  -7   4  13       2005.85       1963.54       164.71 o                         
  -6   4  13        146.90         98.13        60.31 o                         
  -5   4  13       1719.13       1690.62       141.11 o                         
  -2  -7  14       7030.53       6999.37       297.06 o                         
  -1  -7  14       2949.59       2522.68       188.32 o                         
   0  -7  14        170.06          0.55        54.08 o                         
   1  -7  14       1469.01       1539.62       157.89 o                         
  -4  -6  14       2722.00       2803.01       348.06 o                         
  -3  -6  14       6025.98       6014.71       227.44 o                         
  -2  -6  14       2890.61       2731.03       151.81 o                         
  -1  -6  14        791.47        428.87        74.00 o                         
   0  -6  14       2686.64       2871.53       180.91 o                         
   1  -6  14       3242.64       4056.98       275.71 o                         
   2  -6  14        550.01        734.50       168.65 o                         
  -5  -5  14       3091.07       2296.14       402.53 o                         
  -4  -5  14       5447.50       5797.09       323.53 o                         
  -3  -5  14       1141.61        927.54        88.40 o                         
  -2  -5  14       1309.69        971.34       100.36 o                         
  -1  -5  14       7783.57       7405.21       290.85 o                         
   0  -5  14       3256.55       3569.22       184.79 o                         
   1  -5  14        463.52        311.17       109.07 o                         
   2  -5  14       1584.14       1859.60       249.38 o                         
  -6  -4  14       3569.17       3652.58       573.28 o                         
  -5  -4  14       5199.88       5470.51       357.63 o                         
  -4  -4  14        881.39        827.82        85.66 o                         
  -3  -4  14       1675.85       1459.21       109.65 o                         
  -2  -4  14       8178.15       8171.26       261.13 o                         
  -1  -4  14       4462.11       4757.00       199.22 o                         
   0  -4  14        259.34        241.39        73.85 o                         
   1  -4  14       2058.40       2397.80       418.50 o                         
  -6  -3  14       3767.37       3484.14       351.54 o                         
  -5  -3  14        603.50        667.74       130.02 o                         
  -4  -3  14       1912.58       1943.21       123.17 o                         
  -3  -3  14       5428.42       5656.34       215.60 o                         
  -2  -3  14       3387.82       3292.00       176.83 o                         
  -1  -3  14        206.55        199.96        62.08 o                         
   0  -3  14       3911.52       4369.71       237.17 o                         
   1  -3  14       3526.76       4345.01       416.58 o                         
  -7  -2  14       3636.69       3854.42       385.46 o                         
  -6  -2  14       1306.31        988.32       132.63 o                         
  -5  -2  14       1855.26       1973.78       116.37 o                         
  -4  -2  14       6265.73       6464.86       332.58 o                         
  -3  -2  14       2729.22       2912.08       162.20 o                         
  -2  -2  14        692.91        632.39        78.56 o                         
  -1  -2  14       6983.85       6962.84       296.33 o                         
   0  -2  14       6009.16       7002.63       520.43 o                         
   1  -2  14        848.98       1458.84       394.44 o                         
  -7  -1  14       1275.55        873.01       149.53 o                         
  -6  -1  14       1258.35       1324.07       134.22 o                         
  -5  -1  14       4981.89       4526.65       222.22 o                         
  -4  -1  14       2548.49       2285.98       159.37 o                         
  -3  -1  14        324.29        294.24       101.25 o                         
  -2  -1  14       6198.28       6637.13       289.49 o                         
  -1  -1  14       4806.30       5236.40       906.36 o                         
   0  -1  14        142.87        200.75       307.74 o                         
  -7   0  14        338.64        523.67       122.97 o                         
  -6   0  14       1622.81       1439.17       233.50 o                         
  -5   0  14       1422.33        986.28       283.88 o                         
  -4   0  14        477.14        376.44        64.73 o                         
  -3   0  14       3548.44       3802.40       774.86 o                         
  -2   0  14       3842.15       2326.73       515.14 o                         
  -1   0  14         91.51        -66.89        99.73 o                         
  -7   1  14        868.01        873.16       314.79 o                         
  -6   1  14       1401.70         77.80       226.90 o                         
  -5   1  14        673.66        950.40       306.66 o                         
  -4   1  14       2074.04       2031.18       327.34 o                         
  -3   1  14       2504.72       1829.57       302.81 o                         
  -2   1  14        381.12        204.29       220.06 o                         
  -5   2  14        964.82        546.41       229.96 o                         
  -4   2  14       1425.08        132.56       210.59 o                         
  -3  -4  15        110.96       -112.51       189.47 o                         
  -2  -4  15        590.52        748.90       188.50 o                         
  -3  -3  15        263.61        360.99       153.49 o                         
  -2  -3  15        158.69        330.22       135.31 o                         
  -4  -2  15        262.94        153.05       146.10 o                         
  -3  -2  15        132.57        -46.18       101.77 o                         
                                                                                
