# Supplementary material for: Crystal structures of five gold(I) complexes with methyl­piperidine ligands
Source: Acta Crystallogr E Crystallogr Commun. 2023 Jan 19;80(Pt 2):157–65. doi: 10.1107/S2056989023010940 (PMC10848987; doi:10.1107/S2056989023010940)
Supplement: Supplementary file 4 [file e-80-00157-3sup4.hkl]

data_3                                                                          
_shelx_title ' Viersen in P-1'                                                  
_shelx_refln_list_code          4                                               
_shelx_F_calc_maximum      381.41                                               
_exptl_crystal_F_000       680.00                                               
_reflns_d_resolution_high  0.6906                                               
                                                                                
loop_                                                                           
 _space_group_symop_operation_xyz                                               
 'x, y, z'                                                                      
 '-x, -y, -z'                                                                   
                                                                                
_cell_length_a     9.8461                                                       
_cell_length_b     9.7728                                                       
_cell_length_c    10.9461                                                       
_cell_angle_alpha 100.136                                                       
_cell_angle_beta  103.685                                                       
_cell_angle_gamma 116.287                                                       
                                                                                
_shelx_F_squared_multiplier     1.000                                           
                                                                                
loop_                                                                           
 _refln_index_h                                                                 
 _refln_index_k                                                                 
 _refln_index_l                                                                 
 _refln_F_squared_calc                                                          
 _refln_F_squared_meas                                                          
 _refln_F_squared_sigma                                                         
 _refln_observed_status                                                         
   1   0   0      40653.35      42154.86       305.80 o                         
   2   0   0        188.60        293.62        14.26 o                         
   3   0   0      24864.15      25302.58       191.44 o                         
   4   0   0      68795.58      68065.49       557.07 o                         
   5   0   0       2593.66       2526.41        50.47 o                         
   6   0   0       7357.29       7599.69       139.19 o                         
   7   0   0       4615.22       4568.80       124.53 o                         
   8   0   0       3821.49       3999.85       124.96 o                         
   9   0   0        281.82        210.01        67.43 o                         
  10   0   0       4093.43       3804.78       180.02 o                         
  11   0   0        156.57        -25.88        87.15 o                         
 -12   1   0         82.52        -65.20       105.87 o                         
 -11   1   0        545.52        504.38        94.09 o                         
 -10   1   0        121.88        163.73        70.78 o                         
  -9   1   0       9498.39       9613.89       252.17 o                         
  -8   1   0      11403.65      11568.47       222.81 o                         
  -7   1   0       3165.66       3027.03       104.80 o                         
  -6   1   0        269.13        325.84        30.78 o                         
  -5   1   0      56319.13      56947.45       419.22 o                         
  -4   1   0      51768.40      53381.52       364.75 o                         
  -3   1   0        253.44        347.12        21.75 o                         
  -2   1   0      12284.20      13210.60        99.85 o                         
  -1   1   0      70057.63      69602.25       542.97 o                         
   0   1   0      33908.92      33335.94       221.29 o                         
   1   1   0      21805.71      22567.73       112.19 o                         
   2   1   0      30678.12      31424.78       166.87 o                         
   3   1   0      12294.07      12036.01        98.66 o                         
   4   1   0       1374.05       1452.66        38.53 o                         
   5   1   0      36834.38      36664.79       293.74 o                         
   6   1   0      17858.93      17653.13       232.99 o                         
   7   1   0       1019.55       1046.63        66.91 o                         
   8   1   0        550.53        574.89        70.80 o                         
   9   1   0      10170.74      10187.64       297.55 o                         
  10   1   0       3291.25       3250.09       158.12 o                         
  11   1   0        106.64        394.76       267.68 o                         
 -12   2   0        454.34        548.13       113.49 o                         
 -11   2   0       1106.10       1001.56       105.66 o                         
 -10   2   0        569.50        400.85        67.47 o                         
  -9   2   0       7363.43       7494.01       170.73 o                         
  -8   2   0        532.24        508.89        58.65 o                         
  -7   2   0        173.96        149.50        32.25 o                         
  -6   2   0       7485.28       7842.32       153.04 o                         
  -5   2   0      21718.24      21815.92       267.97 o                         
  -4   2   0       1106.85       1073.08        29.29 o                         
  -3   2   0      33873.26      35355.40       211.54 o                         
  -2   2   0       3380.38       3552.07        38.71 o                         
  -1   2   0      12177.11      12467.45        80.39 o                         
   0   2   0      50868.60      50538.10       290.04 o                         
   1   2   0     109580.95     107433.31       488.22 o                         
   2   2   0      19669.05      19401.67       144.57 o                         
   3   2   0       1113.69       1146.20        39.61 o                         
   4   2   0      28653.54      27726.22       269.58 o                         
   5   2   0      46588.28      45646.17       381.59 o                         
   6   2   0       2909.37       3079.23       101.40 o                         
   7   2   0        702.89        722.40        73.33 o                         
   8   2   0       4889.32       5020.02       177.48 o                         
   9   2   0       4540.67       4821.45       241.68 o                         
  10   2   0        141.67         77.32        96.58 o                         
 -12   3   0         60.98        -30.69        87.07 o                         
 -11   3   0        361.51        243.59        58.04 o                         
 -10   3   0       1380.76       1521.37       104.25 o                         
  -9   3   0        249.92        239.73        52.48 o                         
  -8   3   0       7058.80       6919.44       179.92 o                         
  -7   3   0       5730.45       5846.53       131.56 o                         
  -6   3   0       9719.46       9273.89       183.83 o                         
  -5   3   0       1919.59       1929.51        50.44 o                         
  -4   3   0      62438.68      63567.12       411.84 o                         
  -3   3   0      46994.23      48306.88       254.82 o                         
  -2   3   0      11716.90      12377.69        85.92 o                         
  -1   3   0       8712.38       8734.11        72.83 o                         
   0   3   0      87762.30      83797.15       544.75 o                         
   1   3   0      40686.13      40420.55       270.67 o                         
   2   3   0       1505.42       1646.85        46.44 o                         
   3   3   0       7211.85       6963.52       105.79 o                         
   4   3   0      25888.60      25439.53       289.19 o                         
   5   3   0        411.88        435.16        39.67 o                         
   6   3   0      12242.21      12259.69       233.32 o                         
   7   3   0       7735.38       7675.69       212.29 o                         
   8   3   0       3450.43       3433.13       186.10 o                         
   9   3   0        360.63        357.58       103.48 o                         
  10   3   0       4909.19       4531.41       386.38 o                         
 -13   4   0        230.52        370.25       275.17 o                         
 -12   4   0         42.74        104.05        67.80 o                         
 -11   4   0        338.58        242.76        64.07 o                         
 -10   4   0       1682.61       1722.51        98.91 o                         
  -9   4   0       3881.99       3893.16       159.69 o                         
  -8   4   0       5290.49       5293.59       148.01 o                         
  -7   4   0       2780.33       2493.53        66.89 o                         
  -6   4   0        838.79        811.09        44.19 o                         
  -5   4   0      18400.48      19330.76       203.96 o                         
  -4   4   0      23929.48      24751.01       203.48 o                         
  -3   4   0        726.73        789.23        31.00 o                         
  -2   4   0       8311.22       8481.21        81.23 o                         
  -1   4   0      41057.82      41012.89       250.02 o                         
   0   4   0      14099.41      13845.63       166.68 o                         
   1   4   0      19084.01      18336.56       157.23 o                         
   2   4   0      31847.17      31020.27       226.73 o                         
   3   4   0      17451.55      17540.82       216.68 o                         
   4   4   0        660.82        656.76        47.27 o                         
   5   4   0      20732.99      20381.33       329.95 o                         
   6   4   0      18788.09      18297.20       407.86 o                         
   7   4   0       3321.93       3327.96       296.03 o                         
   8   4   0         45.08        -26.82       100.02 o                         
   9   4   0       4372.23       4154.74       331.66 o                         
 -13   5   0         30.19       -276.17       276.17 o                         
 -12   5   0        228.24        238.75        71.19 o                         
 -11   5   0       2083.20       2036.29       116.19 o                         
 -10   5   0        272.21        173.00        49.95 o                         
  -9   5   0        839.30        869.21        72.08 o                         
  -8   5   0        772.86        780.71        61.24 o                         
  -7   5   0        807.40        805.29        50.32 o                         
  -6   5   0       3998.20       4146.08        99.41 o                         
  -5   5   0      11545.28      11799.06       159.25 o                         
  -4   5   0       5832.54       5808.10        82.44 o                         
  -3   5   0      29156.63      28859.91       227.63 o                         
  -2   5   0      22988.73      23077.90       179.23 o                         
  -1   5   0      10388.85       9824.91       131.11 o                         
   0   5   0      10742.15      10247.13       165.51 o                         
   1   5   0      51532.04      49086.17       504.78 o                         
   2   5   0      16513.80      15941.54       143.29 o                         
   3   5   0       2645.18       2543.13        79.13 o                         
   4   5   0       4645.73       4435.30       164.37 o                         
   5   5   0      13451.73      13660.61       352.81 o                         
   6   5   0        412.73        479.71        98.41 o                         
   7   5   0       1176.46        987.22       127.80 o                         
   8   5   0       3079.10       2987.86       387.07 o                         
 -13   6   0        236.20        282.59       167.08 o                         
 -12   6   0        260.42        221.31        75.26 o                         
 -11   6   0        857.83        797.93        81.12 o                         
 -10   6   0        878.73        861.26        69.07 o                         
  -9   6   0         90.73         74.27        43.94 o                         
  -8   6   0       4358.00       4542.08       122.11 o                         
  -7   6   0       2002.01       2039.52        78.34 o                         
  -6   6   0      10424.09      10645.57       163.03 o                         
  -5   6   0       2006.19       2056.33        63.48 o                         
  -4   6   0      12442.84      12323.59       141.95 o                         
  -3   6   0       6628.65       6612.50       105.96 o                         
  -2   6   0       2096.76       2108.53        47.45 o                         
  -1   6   0        627.97        618.02        47.05 o                         
   0   6   0      21205.09      20426.11       331.87 o                         
   1   6   0       4931.78       4861.99       130.55 o                         
   2   6   0       2119.88       2266.28        87.77 o                         
   3   6   0       6323.26       6031.39       175.53 o                         
   4   6   0      13121.66      13376.87       353.41 o                         
   5   6   0        241.88        222.05        78.99 o                         
   6   6   0       6629.66       7317.54       320.20 o                         
   7   6   0       6352.27       6374.32       588.08 o                         
 -13   7   0         14.42         -5.41       113.69 o                         
 -12   7   0        810.95        821.66       112.44 o                         
 -11   7   0         16.45         44.09        63.83 o                         
 -10   7   0       2543.05       2495.48        98.59 o                         
  -9   7   0        218.31        268.25        46.54 o                         
  -8   7   0          2.27         24.70        43.15 o                         
  -7   7   0        395.97        385.96        46.48 o                         
  -6   7   0        805.78        826.84        50.12 o                         
  -5   7   0       3460.84       3463.27        76.03 o                         
  -4   7   0       4410.00       4506.28        97.83 o                         
  -3   7   0       1933.77       1910.62        57.55 o                         
  -2   7   0       5276.32       5093.80        83.61 o                         
  -1   7   0      16286.62      15955.87       272.28 o                         
   0   7   0       7207.62       7177.22       178.54 o                         
   1   7   0       6811.24       6450.33       177.96 o                         
   2   7   0      18064.24      17699.16       314.01 o                         
   3   7   0      13150.83      13173.48       296.26 o                         
   4   7   0       2329.00       2048.81       138.15 o                         
   5   7   0       4112.60       4454.56       231.35 o                         
   6   7   0       7917.05       8714.91       475.63 o                         
 -13   8   0       1676.04       1924.16       238.44 o                         
 -12   8   0       2757.18       2860.18       143.84 o                         
 -11   8   0          6.58         93.00        60.45 o                         
 -10   8   0       1153.72       1184.31        78.86 o                         
  -9   8   0         23.77         21.10        44.99 o                         
  -8   8   0       1675.30       1672.43        81.29 o                         
  -7   8   0       1572.75       1636.42        73.72 o                         
  -6   8   0       2297.27       2396.74        79.65 o                         
  -5   8   0       9717.32       9819.89       145.04 o                         
  -4   8   0         14.13         94.77        31.85 o                         
  -3   8   0       6026.98       6216.73       109.70 o                         
  -2   8   0       7111.27       7493.75       169.01 o                         
  -1   8   0       7037.79       7201.59       176.51 o                         
   0   8   0        156.50        118.09        48.00 o                         
   1   8   0       9840.88       9547.33       263.24 o                         
   2   8   0       2200.29       2330.54       132.78 o                         
   3   8   0        143.39        166.90        89.23 o                         
   4   8   0       2229.17       2550.13       265.08 o                         
   5   8   0       5104.10       3896.46       591.17 o                         
 -12   9   0         30.51        168.69        94.04 o                         
 -11   9   0       1107.57        994.29        89.44 o                         
 -10   9   0          0.38          6.65        46.34 o                         
  -9   9   0       1419.81       1330.97       101.16 o                         
  -8   9   0        156.45        140.40        44.04 o                         
  -7   9   0        716.87        817.67        58.18 o                         
  -6   9   0        474.45        483.09        42.82 o                         
  -5   9   0       1415.91       1272.89        56.37 o                         
  -4   9   0        819.42        808.37        67.88 o                         
  -3   9   0         75.92        170.57        54.05 o                         
  -2   9   0          9.35         16.79        48.67 o                         
  -1   9   0        715.31        582.55        67.49 o                         
   0   9   0       6261.72       6894.17       226.19 o                         
   1   9   0       1501.83       1458.44       121.01 o                         
   2   9   0        557.98        446.96       154.12 o                         
   3   9   0       3770.47       4122.64       329.98 o                         
   4   9   0       4242.16       5800.27       708.12 o                         
 -12  10   0       4510.73       4323.11       211.12 o                         
 -11  10   0       2641.42       2659.81       136.52 o                         
 -10  10   0        386.06        301.50        59.20 o                         
  -9  10   0       1047.60       1032.23        79.60 o                         
  -8  10   0       1870.83       1909.26       112.04 o                         
  -7  10   0       1924.98       2063.64        92.88 o                         
  -6  10   0          3.08         69.50        56.68 o                         
  -5  10   0        784.41        807.70        80.05 o                         
  -4  10   0       1342.28       1306.87       106.10 o                         
  -3  10   0        139.98        163.39        59.33 o                         
  -2  10   0       1094.04       1124.76        97.86 o                         
  -1  10   0       4393.54       4562.06       223.08 o                         
   0  10   0       4639.32       4497.61       240.07 o                         
   1  10   0        134.71        163.47        96.51 o                         
   2  10   0       2194.92       2151.68       246.28 o                         
 -12  11   0       2890.97       2684.01       226.18 o                         
 -11  11   0         17.56         21.05        80.45 o                         
 -10  11   0        828.18        689.85        83.22 o                         
  -9  11   0         42.21         83.59        56.54 o                         
  -8  11   0         69.56        119.25        87.29 o                         
  -7  11   0        248.28        306.11        92.81 o                         
  -6  11   0        197.40         72.69        84.47 o                         
  -5  11   0       1566.88       1617.36       141.80 o                         
  -4  11   0        512.00        596.56        93.44 o                         
  -3  11   0         13.90        133.16       112.65 o                         
  -2  11   0          7.97       -104.70       116.50 o                         
  -1  11   0        575.07        583.57       129.01 o                         
   0  11   0        436.52        235.67       111.83 o                         
 -12  12   0        387.65        398.95       134.72 o                         
 -11  12   0       4708.63       4437.66       364.55 o                         
 -10  12   0       1569.02       1499.88       146.55 o                         
  -9  12   0         51.53        -53.51        78.76 o                         
  -8  12   0       1004.91       1085.01       129.48 o                         
  -7  12   0       3494.59       3751.01       215.81 o                         
  -6  12   0        663.83        532.10       104.84 o                         
  -5  12   0         50.28         85.60        90.70 o                         
  -4  12   0        136.80         64.45       114.15 o                         
  -3  12   0          3.74         69.77       136.82 o                         
  -2  12   0         27.26         10.88        98.89 o                         
  -1  12   0         88.01        225.14       127.95 o                         
 -10  13   0          3.78        -10.36       141.11 o                         
  -9  13   0        470.12        221.58       255.17 o                         
  -8  13   0       1200.19       1149.00       182.51 o                         
  -7  13   0        561.86        387.71       115.51 o                         
  -6  13   0        203.10        347.96       123.76 o                         
  -5  13   0         30.39        178.41       189.85 o                         
  -4  13   0        423.13        605.43       268.30 o                         
  -3  13   0        165.22         39.68       203.94 o                         
   7 -14   1         29.58        418.44       256.66 o                         
   2 -13   1       2450.64       1730.74       358.58 o                         
   3 -13   1        268.42         69.72       203.19 o                         
   4 -13   1       6380.22       6521.53       831.62 o                         
   5 -13   1       3462.32       3896.17       425.91 o                         
   6 -13   1        829.38        811.29       268.06 o                         
   7 -13   1        382.79        402.83       124.04 o                         
   8 -13   1       2979.38       3115.74       280.19 o                         
   9 -13   1        309.16        209.59       133.98 o                         
  10 -13   1          8.37       -174.00       179.87 o                         
   0 -12   1       4947.26       3625.60       519.72 o                         
   1 -12   1       3060.65       2819.87       389.55 o                         
   2 -12   1          5.71        -17.94        90.91 o                         
   3 -12   1       6313.53       7158.95       334.16 o                         
   4 -12   1       3884.41       4681.38       265.80 o                         
   5 -12   1        212.98        303.56       159.22 o                         
   6 -12   1        246.66        171.75        94.46 o                         
   7 -12   1       1772.23       1980.94       181.81 o                         
   8 -12   1         72.20         26.24        73.15 o                         
   9 -12   1       1990.06       2040.44       147.70 o                         
  10 -12   1        663.96        546.33       138.43 o                         
  11 -12   1        146.46        -35.67       152.48 o                         
  -1 -11   1       4200.42       4353.87       667.24 o                         
   0 -11   1        389.64        401.33       112.28 o                         
   1 -11   1       1157.30       1264.85       155.33 o                         
   2 -11   1       7260.44       7365.06       326.90 o                         
   3 -11   1       6943.18       7228.86       257.13 o                         
   4 -11   1       1080.96       1287.88       172.20 o                         
   5 -11   1       7380.45       7777.29       285.41 o                         
   6 -11   1       8177.17       7802.19       260.08 o                         
   7 -11   1       3633.97       3817.56       186.09 o                         
   8 -11   1       2163.02       2306.26       147.42 o                         
   9 -11   1       5470.41       5239.72       167.20 o                         
  10 -11   1       1310.63       1204.22        90.46 o                         
  11 -11   1        781.02        757.83       103.98 o                         
  12 -11   1        185.42         48.88        92.75 o                         
  -2 -10   1      12017.02      12833.77      1138.38 o                         
  -1 -10   1        575.05        629.69       130.52 o                         
   0 -10   1       6105.85       5522.15       254.07 o                         
   1 -10   1      12533.35      12463.87       413.21 o                         
   2 -10   1      17320.95      16979.06       398.46 o                         
   3 -10   1          3.95         -3.37        56.45 o                         
   4 -10   1      13172.77      13476.78       338.94 o                         
   5 -10   1      10148.04      10222.55       263.25 o                         
   6 -10   1       3652.65       3814.05       176.23 o                         
   7 -10   1        454.56        499.04        57.57 o                         
   8 -10   1       8021.99       8039.98       192.69 o                         
   9 -10   1        693.08        671.09        69.70 o                         
  10 -10   1        228.78        239.16        55.57 o                         
  11 -10   1        273.64        270.40        71.86 o                         
  12 -10   1       1086.08       1173.49       183.67 o                         
  -4  -9   1       4463.51       3961.52      1262.02 o                         
  -3  -9   1      10052.37       9760.37       548.12 o                         
  -2  -9   1       3044.24       2896.47       217.69 o                         
  -1  -9   1       4868.26       4569.01       192.11 o                         
   0  -9   1      11879.93      12276.96       298.35 o                         
   1  -9   1       4028.18       4066.50       146.84 o                         
   2  -9   1         37.90         96.14        41.38 o                         
   3  -9   1      16923.36      17122.12       269.03 o                         
   4  -9   1       9731.41       9413.56       182.49 o                         
   5  -9   1        523.85        545.20        60.14 o                         
   6  -9   1       4353.46       4445.59       124.01 o                         
   7  -9   1      14937.48      15272.84       243.76 o                         
   8  -9   1       3467.10       3441.98       125.21 o                         
   9  -9   1       4637.99       4896.38       152.23 o                         
  10  -9   1       4803.51       4609.92       154.43 o                         
  11  -9   1       4057.42       4258.59       180.82 o                         
  12  -9   1        837.98        930.25       140.12 o                         
  -5  -8   1       3372.61       3259.84       304.25 o                         
  -4  -8   1       1331.31       1684.57       218.53 o                         
  -3  -8   1        236.67        106.91       127.48 o                         
  -2  -8   1       5886.29       6382.63       216.62 o                         
  -1  -8   1      17976.53      17328.71       325.42 o                         
   0  -8   1        137.80        193.60        43.46 o                         
   1  -8   1       4294.80       4245.36       134.87 o                         
   2  -8   1      29416.92      29101.99       338.11 o                         
   3  -8   1      35393.12      35159.04       294.09 o                         
   4  -8   1         31.56         21.86        24.22 o                         
   5  -8   1      11473.98      11378.01       158.02 o                         
   6  -8   1      15877.51      16108.09       209.96 o                         
   7  -8   1      11867.46      11895.93       183.96 o                         
   8  -8   1        966.30       1012.13        65.65 o                         
   9  -8   1       8955.17       9076.61       191.53 o                         
  10  -8   1       1309.78       1200.01        76.23 o                         
  11  -8   1        426.13        433.92        74.67 o                         
  12  -8   1        771.01        698.76       115.58 o                         
  13  -8   1       1255.77       1150.33       317.06 o                         
  -6  -7   1       5227.80       5685.59       294.93 o                         
  -5  -7   1       1915.95       1986.59       157.97 o                         
  -4  -7   1        307.15        225.40       116.16 o                         
  -3  -7   1       7622.27       7503.87       213.99 o                         
  -2  -7   1      25784.95      25702.10       398.76 o                         
  -1  -7   1       7184.21       6941.14       150.36 o                         
   0  -7   1       6934.82       6900.16       151.75 o                         
   1  -7   1      17061.05      16983.13       226.83 o                         
   2  -7   1      28973.22      27869.72       362.43 o                         
   3  -7   1       1089.81       1131.67        44.04 o                         
   4  -7   1      24399.06      24433.99       231.98 o                         
   5  -7   1      14022.66      14008.41       169.76 o                         
   6  -7   1       2654.18       2550.20        79.00 o                         
   7  -7   1       2203.84       2338.53        85.11 o                         
   8  -7   1      20958.52      21056.70       269.84 o                         
   9  -7   1       2706.27       2603.44        99.12 o                         
  10  -7   1       1620.66       1668.38        86.21 o                         
  11  -7   1       4177.36       3902.83       165.36 o                         
  12  -7   1       5755.76       5661.15       236.09 o                         
  13  -7   1        415.64        382.60       141.35 o                         
  -7  -6   1       3314.95       3158.44       252.65 o                         
  -6  -6   1       3978.24       3925.83       245.13 o                         
  -5  -6   1        210.65         63.47        93.16 o                         
  -4  -6   1       3581.78       3467.48       176.89 o                         
  -3  -6   1       9002.21       9106.25       207.19 o                         
  -2  -6   1       5662.55       5557.27       124.68 o                         
  -1  -6   1      11424.87      11296.67       173.24 o                         
   0  -6   1      17451.04      17311.33       233.38 o                         
   1  -6   1       2402.50       2344.88        87.39 o                         
   2  -6   1       3379.26       3490.67        58.58 o                         
   3  -6   1      66225.89      66377.00       448.33 o                         
   4  -6   1      47207.98      47506.25       331.10 o                         
   5  -6   1        109.10        102.04        23.33 o                         
   6  -6   1      10260.97      10472.17       161.70 o                         
   7  -6   1      40071.72      40927.91       365.25 o                         
   8  -6   1      17684.86      17602.62       245.59 o                         
   9  -6   1        884.97        837.01        68.43 o                         
  10  -6   1       5641.39       5462.65       156.99 o                         
  11  -6   1       4838.22       4623.45       197.68 o                         
  12  -6   1       1453.48       1336.93       119.99 o                         
  13  -6   1       1037.81       1157.63       256.60 o                         
  -8  -5   1         74.18         83.48       119.99 o                         
  -7  -5   1       1095.58        837.05       117.95 o                         
  -6  -5   1       1034.51       1079.80       114.07 o                         
  -5  -5   1       6835.00       7058.06       225.94 o                         
  -4  -5   1       2146.83       2118.99        95.41 o                         
  -3  -5   1         47.97         87.15        21.07 o                         
  -2  -5   1      18629.09      16892.04       279.18 o                         
  -1  -5   1      59044.50      57445.52       422.00 o                         
   0  -5   1       6671.79       6431.42       125.80 o                         
   1  -5   1       2657.00       2350.03        45.49 o                         
   2  -5   1      36666.54      36338.86       220.76 o                         
   3  -5   1      67276.34      66355.79       469.43 o                         
   4  -5   1       1287.17       1358.82        47.62 o                         
   5  -5   1      13176.86      13256.22       163.57 o                         
   6  -5   1      14421.48      14362.72       183.67 o                         
   7  -5   1      11461.31      11966.03       182.91 o                         
   8  -5   1       2795.34       2893.18        95.55 o                         
   9  -5   1      12953.29      12896.00       231.91 o                         
  10  -5   1       2503.88       2312.17       104.76 o                         
  11  -5   1          0.68         55.71        71.53 o                         
  12  -5   1       2612.57       2252.18       148.88 o                         
  -9  -4   1         22.89          0.01       119.26 o                         
  -8  -4   1        394.61        354.05        99.95 o                         
  -7  -4   1         43.96        105.58        81.55 o                         
  -6  -4   1       8844.20       8918.88       269.77 o                         
  -5  -4   1       4975.03       5012.67       125.97 o                         
  -4  -4   1          3.87         38.63        18.10 o                         
  -3  -4   1       2549.54       2492.60        55.42 o                         
  -2  -4   1      33203.68      32746.77       208.11 o                         
  -1  -4   1      13131.05      13335.65       156.98 o                         
   0  -4   1       5900.54       5782.96        86.91 o                         
   1  -4   1       6408.75       6172.89        60.54 o                         
   2  -4   1      19677.96      19844.96       145.29 o                         
   3  -4   1         17.00         68.65        18.85 o                         
   4  -4   1      54983.86      55761.13       396.84 o                         
   5  -4   1      17277.41      17482.07       194.97 o                         
   6  -4   1       3151.45       3266.22        81.00 o                         
   7  -4   1       8390.74       8150.70       142.51 o                         
   8  -4   1      40446.84      40806.00       463.54 o                         
   9  -4   1      11017.55      10859.76       223.75 o                         
  10  -4   1         92.69         36.71        59.62 o                         
  11  -4   1       4076.39       4160.12       202.68 o                         
  12  -4   1       8159.41       7693.35       253.23 o                         
  13  -4   1        911.32        635.45       278.92 o                         
 -10  -3   1        253.36        115.42       138.32 o                         
  -9  -3   1         33.96         67.42        90.67 o                         
  -8  -3   1        878.01        937.85       120.41 o                         
  -7  -3   1        238.61        148.36        50.98 o                         
  -6  -3   1       2363.80       2333.30        93.50 o                         
  -5  -3   1       1451.85       1376.22        55.80 o                         
  -4  -3   1       1859.30       1784.57        48.26 o                         
  -3  -3   1       3048.30       2978.62        58.11 o                         
  -2  -3   1       2090.34       2186.65        43.22 o                         
  -1  -3   1      37740.95      37313.61       269.80 o                         
   0  -3   1      58381.72      58146.12       345.92 o                         
   1  -3   1      13511.23      13826.37        90.11 o                         
   2  -3   1        771.44        839.37        22.77 o                         
   3  -3   1      82427.20      84121.15       445.06 o                         
   4  -3   1     108593.98     111140.11       659.78 o                         
   5  -3   1       4696.26       4836.80        79.56 o                         
   6  -3   1       1902.67       1851.49        57.02 o                         
   7  -3   1      26751.66      26004.75       416.85 o                         
   8  -3   1      17619.00      17891.29       267.76 o                         
   9  -3   1       1600.88       1521.14        94.58 o                         
  10  -3   1       5298.85       5219.74       182.38 o                         
  11  -3   1       4768.19       4667.44       201.69 o                         
  12  -3   1        772.21        662.78       106.93 o                         
 -11  -2   1          5.31       -149.93       229.24 o                         
 -10  -2   1        209.49        180.94        94.76 o                         
  -9  -2   1         12.18        -19.77        55.40 o                         
  -8  -2   1        284.90        239.42        49.45 o                         
  -7  -2   1        534.18        601.07        56.82 o                         
  -6  -2   1       1520.33       1502.95        70.27 o                         
  -5  -2   1      13981.81      13742.18       154.42 o                         
  -4  -2   1       5304.52       5263.28        72.35 o                         
  -3  -2   1       2430.42       2330.58        40.11 o                         
  -2  -2   1       7514.24       7631.91        71.40 o                         
  -1  -2   1      92744.56      92697.43       387.88 o                         
   0  -2   1      14735.99      15076.92        98.54 o                         
   1  -2   1       3466.82       3566.41        37.05 o                         
   2  -2   1      16856.80      17610.35       110.74 o                         
   3  -2   1      79252.64      81472.20       503.63 o                         
   4  -2   1         42.91         73.16        22.71 o                         
   5  -2   1      16824.17      17582.23       184.77 o                         
   6  -2   1      15153.52      15160.04       246.01 o                         
   7  -2   1       7605.07       7635.19       149.53 o                         
   8  -2   1       4843.75       4866.43       142.24 o                         
   9  -2   1      20638.44      20688.13       328.16 o                         
  10  -2   1       4963.84       5030.65       180.06 o                         
  11  -2   1        201.69        320.92       101.87 o                         
  12  -2   1       2999.03       2596.00       244.79 o                         
 -11  -1   1        220.03        358.45       162.15 o                         
 -10  -1   1         38.54        121.25        65.67 o                         
  -9  -1   1          3.77         55.10        67.86 o                         
  -8  -1   1        507.92        507.91        60.47 o                         
  -7  -1   1       2606.81       2582.16        88.11 o                         
  -6  -1   1       2295.87       2167.53        66.49 o                         
  -5  -1   1       1640.07       1673.58        45.66 o                         
  -4  -1   1          7.55         31.92        14.61 o                         
  -3  -1   1         16.43         72.80        13.76 o                         
  -2  -1   1      13727.33      14325.25        92.28 o                         
  -1  -1   1       1594.81       1637.91        19.58 o                         
   0  -1   1      11440.52      11814.67        98.29 o                         
   1  -1   1      22803.64      23264.35       126.55 o                         
   2  -1   1       2636.92       2804.24        39.58 o                         
   3  -1   1        466.57        515.21        24.87 o                         
   4  -1   1      68833.76      70445.43       492.87 o                         
   5  -1   1      44948.98      44813.89       469.28 o                         
   6  -1   1       6261.55       5995.78        96.67 o                         
   7  -1   1        285.02        354.51        42.72 o                         
   8  -1   1      26814.60      26584.01       349.07 o                         
   9  -1   1       9170.19       9214.43       215.35 o                         
  10  -1   1          7.95        110.24        74.30 o                         
  11  -1   1       1375.00       1414.87       152.57 o                         
 -11   0   1       1826.83       1804.43       137.71 o                         
 -10   0   1        675.36        748.26       111.88 o                         
  -9   0   1        418.20        381.75        65.64 o                         
  -8   0   1       1871.85       1806.27        94.70 o                         
  -7   0   1       1181.86       1052.29        62.26 o                         
  -6   0   1         77.60         60.62        25.12 o                         
  -5   0   1       6676.09       6727.72       106.69 o                         
  -4   0   1       4800.67       5048.18        67.08 o                         
  -3   0   1       4548.07       4831.69        49.80 o                         
  -2   0   1       6120.65       6594.20        49.91 o                         
  -1   0   1      11997.12      13169.82       118.18 o                         
   1   0   1       9744.19      10071.98        75.97 o                         
   2   0   1       6752.58       7172.14        65.10 o                         
   3   0   1      28417.99      28265.20       230.68 o                         
   4   0   1      37518.84      36902.89       338.40 o                         
   5   0   1       2583.12       2618.12        60.96 o                         
   6   0   1       1914.20       1828.77        54.02 o                         
   7   0   1      11901.13      11892.41       195.80 o                         
   8   0   1       8079.80       8077.94       184.70 o                         
   9   0   1       1618.61       1674.40       108.16 o                         
  10   0   1       6769.17       6386.03       287.74 o                         
  11   0   1       4192.06       3561.03       223.05 o                         
 -12   1   1       3070.89       2914.53       234.50 o                         
 -11   1   1        764.55        875.99       105.47 o                         
 -10   1   1        586.70        627.26        85.67 o                         
  -9   1   1         11.87         33.15        42.94 o                         
  -8   1   1       1230.85       1261.13        75.24 o                         
  -7   1   1       1624.76       1678.35        74.20 o                         
  -6   1   1        169.18        263.51        40.53 o                         
  -5   1   1       2357.91       2405.55        85.47 o                         
  -4   1   1        195.31        209.37        23.22 o                         
  -3   1   1       6798.90       7560.38        80.42 o                         
  -2   1   1       1792.02       1906.39        27.79 o                         
  -1   1   1      17214.15      18038.23       105.03 o                         
   0   1   1       9004.37       8932.95        50.24 o                         
   1   1   1       1191.23       1203.36        26.05 o                         
   2   1   1      11507.83      11596.10       103.10 o                         
   3   1   1      16785.35      16757.54       166.96 o                         
   4   1   1        146.63        153.70        27.44 o                         
   5   1   1      26202.47      25683.41       244.55 o                         
   6   1   1      15644.33      15658.67       223.82 o                         
   7   1   1       9315.56       9281.33       191.54 o                         
   8   1   1       1775.81       1790.97       112.24 o                         
   9   1   1      14994.27      14807.21       325.06 o                         
  10   1   1       6098.97       5762.02       278.16 o                         
 -12   2   1        578.29        401.17        92.95 o                         
 -11   2   1       1207.97       1378.39       120.14 o                         
 -10   2   1       2107.08       2116.95       110.40 o                         
  -9   2   1       4661.23       4377.52       145.33 o                         
  -8   2   1        568.19        552.81        55.76 o                         
  -7   2   1       7466.79       7330.14       119.35 o                         
  -6   2   1        817.26        803.59        40.85 o                         
  -5   2   1       3146.76       3290.24        74.02 o                         
  -4   2   1       4868.47       5092.50        70.84 o                         
  -3   2   1         22.66         50.93        12.88 o                         
  -2   2   1      11895.34      12669.73        83.91 o                         
  -1   2   1        686.66        734.15        18.35 o                         
   0   2   1      29503.38      29509.76       193.65 o                         
   1   2   1      15537.36      15326.13       143.19 o                         
   2   2   1      29572.61      29608.68       208.64 o                         
   3   2   1        582.61        542.12        34.45 o                         
   4   2   1      16507.90      16187.39       229.99 o                         
   5   2   1      17931.21      17576.89       272.77 o                         
   6   2   1       5695.48       5705.96       149.82 o                         
   7   2   1          5.45         62.12        52.62 o                         
   8   2   1       6912.87       6827.34       212.25 o                         
   9   2   1       3097.40       3319.90       188.93 o                         
  10   2   1         92.80        340.17       153.97 o                         
 -12   3   1       1270.49       1324.91       120.95 o                         
 -11   3   1       4795.09       4772.50       181.72 o                         
 -10   3   1       4352.92       4086.63       150.77 o                         
  -9   3   1       3636.06       3657.37       123.55 o                         
  -8   3   1       1431.89       1453.07        68.30 o                         
  -7   3   1       1827.72       1927.98        67.86 o                         
  -6   3   1        381.24        413.08        33.74 o                         
  -5   3   1       1251.64       1245.80        35.25 o                         
  -4   3   1         65.13        113.53        18.23 o                         
  -3   3   1        668.31        758.61        25.08 o                         
  -2   3   1      13863.71      14222.78       101.97 o                         
  -1   3   1        460.18        458.98        19.47 o                         
   0   3   1       2109.96       2079.89        45.90 o                         
   1   3   1       1253.62       1235.21        37.40 o                         
   2   3   1       1317.96       1214.79        46.72 o                         
   3   3   1       3663.13       3506.36        92.14 o                         
   4   3   1       9353.26       9321.85       165.53 o                         
   5   3   1         26.77         -1.33        36.13 o                         
   6   3   1       1304.22       1217.13        92.17 o                         
   7   3   1       6270.89       6177.53       262.10 o                         
   8   3   1       3859.06       4288.68       246.61 o                         
   9   3   1        892.27        705.60       163.29 o                         
 -13   4   1        186.14        -67.49       210.86 o                         
 -12   4   1       4150.00       4276.64       172.50 o                         
 -11   4   1       1091.92       1039.79        93.50 o                         
 -10   4   1        262.21        295.08        61.36 o                         
  -9   4   1       1988.25       2034.75        87.79 o                         
  -8   4   1      11195.07      11278.00       189.49 o                         
  -7   4   1        221.53        257.61        33.71 o                         
  -6   4   1       5454.79       5463.97        91.22 o                         
  -5   4   1       3297.04       3508.80        71.05 o                         
  -4   4   1      12262.73      12328.22       137.89 o                         
  -3   4   1          5.34         29.66        20.23 o                         
  -2   4   1       1628.15       1634.56        40.12 o                         
  -1   4   1       2449.26       2511.65        47.45 o                         
   0   4   1       2680.79       2807.43        52.48 o                         
   1   4   1       1845.39       1690.78        42.06 o                         
   2   4   1       5425.38       5377.46       100.72 o                         
   3   4   1      12912.91      12477.30       174.80 o                         
   4   4   1          7.22         31.79        36.04 o                         
   5   4   1       6619.91       6510.37       187.23 o                         
   6   4   1       8550.42       8539.31       284.67 o                         
   7   4   1       7183.23       7521.24       282.86 o                         
   8   4   1          7.46        -42.06        88.66 o                         
   9   4   1       3451.68       2718.78       482.73 o                         
 -13   5   1       9042.02       9065.96       576.35 o                         
 -12   5   1       3915.17       4007.94       175.87 o                         
 -11   5   1        453.85        405.48        70.41 o                         
 -10   5   1       5889.94       5830.59       187.10 o                         
  -9   5   1      17484.38      17606.77       260.66 o                         
  -8   5   1       6307.24       6539.51       141.01 o                         
  -7   5   1       1736.15       1737.46        56.47 o                         
  -6   5   1       3924.31       4014.26        90.44 o                         
  -5   5   1       3424.46       3306.32        68.86 o                         
  -4   5   1       5252.15       5403.28        94.11 o                         
  -3   5   1        178.76        184.55        24.92 o                         
  -2   5   1       3649.34       3810.55        63.50 o                         
  -1   5   1       4593.08       4674.84        70.66 o                         
   0   5   1        612.98        748.09        46.54 o                         
   1   5   1        447.23        477.25        26.08 o                         
   2   5   1       3815.23       3645.66       118.26 o                         
   3   5   1       2186.04       2221.35        89.38 o                         
   4   5   1       3019.90       2833.80       131.43 o                         
   5   5   1       2541.34       2305.20       153.95 o                         
   6   5   1        727.32        876.84       112.37 o                         
   7   5   1         30.15         59.68        93.13 o                         
   8   5   1       2995.51       2659.88       599.29 o                         
 -13   6   1       5644.84       5181.79       295.62 o                         
 -12   6   1         32.05        116.70        61.21 o                         
 -11   6   1       5544.38       5395.58       209.20 o                         
 -10   6   1       4383.89       4302.45       165.80 o                         
  -9   6   1       2687.26       2779.92       130.73 o                         
  -8   6   1       3873.05       3968.15       109.93 o                         
  -7   6   1       6751.07       6828.76       130.43 o                         
  -6   6   1         38.80         74.56        32.16 o                         
  -5   6   1        951.02        981.86        47.12 o                         
  -4   6   1       8100.52       7914.65       123.80 o                         
  -3   6   1       5912.02       5877.71       105.32 o                         
  -2   6   1       1321.25       1269.27        40.66 o                         
  -1   6   1        279.20        264.07        22.90 o                         
   0   6   1        224.32        254.24        20.20 o                         
   1   6   1       1174.95       1214.01        52.98 o                         
   2   6   1         36.30         20.56        48.87 o                         
   3   6   1       1220.64       1274.68        91.76 o                         
   4   6   1       2345.89       2396.12       145.67 o                         
   5   6   1         68.61        140.61        84.00 o                         
   6   6   1        571.02        594.42       144.75 o                         
   7   6   1       2815.70       2734.44       242.42 o                         
 -13   7   1       1584.47       1570.85       178.44 o                         
 -12   7   1      10054.28       9635.48       278.51 o                         
 -11   7   1       3044.53       3014.30       151.55 o                         
 -10   7   1          2.81         67.58        50.95 o                         
  -9   7   1      12220.36      12609.36       208.73 o                         
  -8   7   1      22654.31      23025.58       283.79 o                         
  -7   7   1       4597.45       4530.97       109.66 o                         
  -6   7   1       1740.53       1796.88        60.39 o                         
  -5   7   1       6579.97       6614.25       120.67 o                         
  -4   7   1      15523.48      15444.72       188.25 o                         
  -3   7   1       1597.45       1613.13        70.03 o                         
  -2   7   1        259.87        311.51        35.68 o                         
  -1   7   1        421.30        420.53        41.54 o                         
   0   7   1        113.47        229.62        64.20 o                         
   1   7   1          0.95        -64.11        64.11 o                         
   2   7   1         34.48        157.14        66.43 o                         
   3   7   1       3069.93       2969.17       146.91 o                         
   4   7   1        633.83        408.68        84.36 o                         
   5   7   1         82.87        144.93        88.26 o                         
   6   7   1        589.81        192.40       116.48 o                         
 -13   8   1      10535.91      10566.23       388.89 o                         
 -12   8   1       8022.38       8187.86       237.99 o                         
 -11   8   1         30.07         84.50        62.28 o                         
 -10   8   1       3192.28       3459.42       137.45 o                         
  -9   8   1      16092.31      16046.45       244.95 o                         
  -8   8   1       5164.32       5273.82       126.43 o                         
  -7   8   1       1996.14       1901.82        75.91 o                         
  -6   8   1       2629.03       2771.04        79.02 o                         
  -5   8   1       2439.86       2414.32        77.28 o                         
  -4   8   1          9.18         54.65        29.56 o                         
  -3   8   1       6669.79       6689.40       121.26 o                         
  -2   8   1       1128.74       1103.05        83.90 o                         
  -1   8   1        287.03        241.16        57.17 o                         
   0   8   1        281.42        380.68        65.66 o                         
   1   8   1       1662.41       1750.43       123.52 o                         
   2   8   1         49.61        135.97        67.33 o                         
   3   8   1        234.71        134.01        75.11 o                         
   4   8   1        713.04        742.96       176.36 o                         
   5   8   1        244.65        455.28       272.98 o                         
 -13   9   1       5512.41       5519.43       378.48 o                         
 -12   9   1        544.34        429.58        79.06 o                         
 -11   9   1       4326.36       4000.27       185.46 o                         
 -10   9   1       5552.43       5528.70       174.88 o                         
  -9   9   1        702.86        683.82        59.48 o                         
  -8   9   1       9426.29       9352.49       181.47 o                         
  -7   9   1      18326.97      18679.14       246.22 o                         
  -6   9   1       3001.07       2942.62        90.87 o                         
  -5   9   1         49.93         90.97        34.23 o                         
  -4   9   1      10081.16       9968.30       224.27 o                         
  -3   9   1      11864.07      11691.81       262.72 o                         
  -2   9   1        326.42        359.39        65.12 o                         
  -1   9   1          5.64         19.52        68.03 o                         
   0   9   1        374.74        282.98        75.65 o                         
   1   9   1        852.74        904.79       111.77 o                         
   2   9   1         35.37        -33.94        85.29 o                         
   3   9   1        325.64        430.92       182.57 o                         
 -13  10   1        696.22        924.76       366.83 o                         
 -12  10   1      13917.20      13353.01       381.89 o                         
 -11  10   1       7335.32       7130.27       244.91 o                         
 -10  10   1        751.41        649.38        79.54 o                         
  -9  10   1       4197.41       4198.91       151.52 o                         
  -8  10   1      21498.20      21765.80       329.12 o                         
  -7  10   1       4352.94       4561.22       140.60 o                         
  -6  10   1        115.16         63.11        61.20 o                         
  -5  10   1       2744.93       2684.06       122.45 o                         
  -4  10   1       5935.41       6598.55       234.56 o                         
  -3  10   1         13.01         34.37        52.98 o                         
  -2  10   1       2245.49       2332.60       194.37 o                         
  -1  10   1        285.10        479.52       101.42 o                         
   0  10   1         21.71        164.27        96.49 o                         
   1  10   1        632.08        594.79       107.95 o                         
   2  10   1       2131.79       2395.56       487.12 o                         
 -12  11   1       5507.84       5486.12       288.59 o                         
 -11  11   1          1.75         24.85        74.85 o                         
 -10  11   1       2389.68       2153.05       128.51 o                         
  -9  11   1       7041.29       7060.42       202.64 o                         
  -8  11   1       1455.61       1557.20       126.58 o                         
  -7  11   1       5493.44       5676.76       251.22 o                         
  -6  11   1       7038.45       7106.05       279.25 o                         
  -5  11   1       3586.40       3664.72       229.93 o                         
  -4  11   1         31.42        -13.50        87.96 o                         
  -3  11   1       8284.27       8242.90       289.93 o                         
  -2  11   1       5584.10       5505.37       302.09 o                         
  -1  11   1        384.86        311.39       113.86 o                         
   0  11   1         49.34        -41.03       110.95 o                         
 -12  12   1        759.60        542.66       124.79 o                         
 -11  12   1       7827.74       8306.83       572.07 o                         
 -10  12   1       7104.18       7442.04       305.82 o                         
  -9  12   1       2061.87       2419.48       177.60 o                         
  -8  12   1       4281.64       4475.02       235.89 o                         
  -7  12   1      14387.43      14235.90       418.48 o                         
  -6  12   1       5098.30       5145.42       283.54 o                         
  -5  12   1        292.31        426.96       108.53 o                         
  -4  12   1       3182.74       3601.57       327.02 o                         
  -3  12   1       5527.34       5719.06       368.45 o                         
  -2  12   1        288.81        381.94       140.07 o                         
  -1  12   1        134.06       -180.64       265.71 o                         
 -10  13   1        942.54       1412.47       320.19 o                         
  -9  13   1       1127.73       1127.24       222.24 o                         
  -8  13   1       8303.76       8385.54       533.78 o                         
  -7  13   1       1650.09       1574.36       216.00 o                         
  -6  13   1        431.02        924.71       239.74 o                         
  -5  13   1       3084.72       3834.59       561.69 o                         
   7 -14   2       1045.49       1044.29       264.36 o                         
   3 -13   2        215.71         47.56       243.55 o                         
   4 -13   2       5445.84       5503.76       458.40 o                         
   5 -13   2       9245.86       9909.16       436.56 o                         
   6 -13   2       4568.92       4652.67       244.19 o                         
   7 -13   2       2527.65       2761.94       273.99 o                         
   8 -13   2       7463.44       7133.56       348.50 o                         
   9 -13   2       4563.79       4819.27       490.45 o                         
  10 -13   2        400.26        368.88       238.96 o                         
   0 -12   2       3632.76       3466.67       355.45 o                         
   1 -12   2       7228.09       7800.40       415.44 o                         
   2 -12   2          7.23         52.22       251.14 o                         
   3 -12   2       5335.70       4885.48       456.76 o                         
   4 -12   2       3943.48       4097.56       282.02 o                         
   5 -12   2       1310.29       1480.88       154.70 o                         
   6 -12   2       3241.10       3475.70       186.48 o                         
   7 -12   2      11227.82      11515.86       332.31 o                         
   8 -12   2       1547.81       1512.41       130.57 o                         
   9 -12   2        958.41        909.11       108.09 o                         
  10 -12   2       6396.42       6534.18       267.60 o                         
  11 -12   2       7498.54       6922.09       394.23 o                         
  -2 -11   2        640.01        815.78       319.64 o                         
  -1 -11   2       1297.66       1661.54       215.77 o                         
   0 -11   2        422.81        386.47       103.51 o                         
   1 -11   2        438.16        192.88        97.43 o                         
   2 -11   2       9346.92       9562.93       325.28 o                         
   3 -11   2       6841.79       7123.49       309.12 o                         
   4 -11   2        396.27        362.90        78.41 o                         
   5 -11   2       4846.87       5022.56       193.87 o                         
   6 -11   2      21382.54      22000.73       418.35 o                         
   7 -11   2       6159.96       6211.93       203.71 o                         
   8 -11   2       1839.42       1823.64       124.48 o                         
   9 -11   2       6249.08       6551.57       246.32 o                         
  10 -11   2       8511.04       8691.34       231.42 o                         
  11 -11   2        760.53        690.40       133.44 o                         
  12 -11   2       3135.99       3783.33       593.52 o                         
  -3 -10   2        989.18        978.94       340.47 o                         
  -2 -10   2       3406.32       3409.28       357.75 o                         
  -1 -10   2         85.85         54.37        82.26 o                         
   0 -10   2        671.82        737.59       125.58 o                         
   1 -10   2       9379.76       9051.45       280.72 o                         
   2 -10   2      13932.99      14192.47       343.46 o                         
   3 -10   2         63.02         71.54        63.54 o                         
   4 -10   2       4045.00       3875.21       163.93 o                         
   5 -10   2      11200.42      11175.29       275.21 o                         
   6 -10   2       7235.73       7500.00       166.61 o                         
   7 -10   2       1581.79       1564.14        82.55 o                         
   8 -10   2       9559.55       9850.25       206.17 o                         
   9 -10   2       2988.58       2968.18       125.53 o                         
  10 -10   2         20.46         41.66        59.58 o                         
  11 -10   2       6050.54       5916.48       209.69 o                         
  12 -10   2       6906.31       6933.26       356.70 o                         
  -4  -9   2         70.10        154.37       141.34 o                         
  -3  -9   2       2506.14       2362.05       246.04 o                         
  -2  -9   2        699.74        629.85       111.33 o                         
  -1  -9   2        137.44        123.92        63.48 o                         
   0  -9   2       1798.08       1644.58        94.37 o                         
   1  -9   2       3455.00       3709.14       137.57 o                         
   2  -9   2          9.99         68.84        45.93 o                         
   3  -9   2      11887.98      11626.92       264.85 o                         
   4  -9   2       4628.98       4671.03       107.18 o                         
   5  -9   2        357.62        399.73        46.19 o                         
   6  -9   2       9426.26       9605.25       184.58 o                         
   7  -9   2      34853.72      35598.62       402.68 o                         
   8  -9   2       7959.23       7698.88       177.44 o                         
   9  -9   2        164.55        183.60        49.33 o                         
  10  -9   2       8562.97       8298.17       218.97 o                         
  11  -9   2      14194.04      14283.03       378.72 o                         
  12  -9   2        970.58        884.46       124.32 o                         
  -5  -8   2        606.77        498.17       131.87 o                         
  -4  -8   2          3.84         33.05       106.66 o                         
  -3  -8   2         10.06         28.84       179.02 o                         
  -2  -8   2       2841.63       2746.96       169.32 o                         
  -1  -8   2       1717.86       1522.51        93.98 o                         
   0  -8   2        629.67        653.66        49.93 o                         
   1  -8   2        982.14        903.40        64.53 o                         
   2  -8   2      23980.47      24339.88       293.08 o                         
   3  -8   2      16508.63      16413.57       185.15 o                         
   4  -8   2        580.15        641.02        36.79 o                         
   5  -8   2       4931.93       4682.45        99.91 o                         
   6  -8   2      26757.67      26808.62       284.00 o                         
   7  -8   2      12101.91      12285.34       197.56 o                         
   8  -8   2        962.97       1042.48        76.58 o                         
   9  -8   2       5959.97       5615.61       160.58 o                         
  10  -8   2       8184.62       8668.89       218.13 o                         
  11  -8   2        678.06        700.86        91.41 o                         
  12  -8   2       4065.17       4089.59       207.27 o                         
  13  -8   2       3554.44       3702.70       516.28 o                         
  -6  -7   2          4.07        -21.10       114.69 o                         
  -5  -7   2         78.24         19.32        83.58 o                         
  -4  -7   2        653.03        662.91       103.94 o                         
  -3  -7   2        965.10        983.74        83.25 o                         
  -2  -7   2       3886.12       3864.66       123.80 o                         
  -1  -7   2       1063.77       1090.64        54.63 o                         
   0  -7   2        183.21        130.56        35.52 o                         
   1  -7   2       3571.05       3517.85        86.47 o                         
   2  -7   2      13975.30      13338.41       164.16 o                         
   3  -7   2         45.73         59.10        21.33 o                         
   4  -7   2       1839.54       1872.78        59.66 o                         
   5  -7   2       4026.53       4049.85        86.72 o                         
   6  -7   2       2824.38       2745.20        87.03 o                         
   7  -7   2       8567.27       8479.53       157.03 o                         
   8  -7   2      17866.30      17921.02       234.48 o                         
   9  -7   2       5012.56       4659.71       138.11 o                         
  10  -7   2        140.15        129.24        58.55 o                         
  11  -7   2       9602.86       9584.44       289.85 o                         
  12  -7   2      10814.05      10771.49       331.57 o                         
  13  -7   2       1208.23       1523.91       343.82 o                         
  -8  -6   2       1532.41       1259.16       344.84 o                         
  -7  -6   2        111.13         72.73        90.95 o                         
  -6  -6   2        275.28        188.39        94.95 o                         
  -5  -6   2        905.80        943.85       118.69 o                         
  -4  -6   2       3007.87       2923.97       154.96 o                         
  -3  -6   2         66.38         66.23        40.96 o                         
  -2  -6   2        222.15        168.19        23.98 o                         
  -1  -6   2        549.49        574.66        37.69 o                         
   0  -6   2         25.90         29.52        25.75 o                         
   1  -6   2       2306.57       2315.46        57.35 o                         
   2  -6   2       2467.00       2398.91        47.02 o                         
   3  -6   2      23017.05      23145.79       216.54 o                         
   4  -6   2      11292.54      11384.37       138.91 o                         
   5  -6   2       3942.87       3777.82        83.08 o                         
   6  -6   2       4608.96       4375.59       100.10 o                         
   7  -6   2      36284.29      36829.32       345.01 o                         
   8  -6   2      10698.31      10671.64       176.28 o                         
   9  -6   2        236.48        257.44        51.54 o                         
  10  -6   2       4347.23       4369.62       187.24 o                         
  11  -6   2      12053.23      11776.67       313.14 o                         
  12  -6   2        775.02        586.50       111.42 o                         
  13  -6   2       1497.38       1257.68       324.73 o                         
  -8  -5   2       3389.86       3278.20       205.32 o                         
  -7  -5   2        723.41        623.38       120.23 o                         
  -6  -5   2        367.38        421.42        91.57 o                         
  -5  -5   2       2178.26       2158.52       110.31 o                         
  -4  -5   2        929.45        898.83        82.10 o                         
  -3  -5   2          3.62         38.67        15.66 o                         
  -2  -5   2       4367.11       4063.11        75.39 o                         
  -1  -5   2       1994.83       2018.55        55.48 o                         
   0  -5   2       1516.91       1484.46        44.75 o                         
   1  -5   2        863.34        837.55        25.86 o                         
   2  -5   2      17401.72      17447.43       147.09 o                         
   3  -5   2      18258.23      18184.57       159.11 o                         
   4  -5   2       1788.19       1856.03        52.33 o                         
   5  -5   2        243.25        251.47        24.28 o                         
   6  -5   2      12822.32      13121.13       178.10 o                         
   7  -5   2       9002.49       9266.28       155.86 o                         
   8  -5   2       3353.43       3401.52       106.50 o                         
   9  -5   2       4985.27       4927.41       139.42 o                         
  10  -5   2       6556.00       6097.30       194.09 o                         
  11  -5   2        294.64        321.84        72.82 o                         
  12  -5   2       6863.97       6383.12       294.85 o                         
  -9  -4   2       3300.80       3525.80       228.94 o                         
  -8  -4   2          3.86        174.29        87.05 o                         
  -7  -4   2        227.75        171.22        83.71 o                         
  -6  -4   2       1467.78       1412.07        97.80 o                         
  -5  -4   2       1312.53       1294.73        63.64 o                         
  -4  -4   2       3323.06       3299.89        76.80 o                         
  -3  -4   2       2684.71       2644.80        58.38 o                         
  -2  -4   2          7.49         57.74        10.17 o                         
  -1  -4   2        802.78        802.60        31.52 o                         
   0  -4   2       2123.12       2119.82        43.04 o                         
   1  -4   2          9.92         55.66        12.55 o                         
   2  -4   2       2567.75       2521.23        44.95 o                         
   3  -4   2       4607.62       4686.31        67.49 o                         
   4  -4   2       8262.90       8459.03       108.37 o                         
   5  -4   2       6213.20       6130.55       101.03 o                         
   6  -4   2       4267.47       4151.12        89.74 o                         
   7  -4   2       8747.44       8644.13       132.57 o                         
   8  -4   2      20055.92      20430.30       374.58 o                         
   9  -4   2       9007.68       9118.93       219.55 o                         
  10  -4   2       1580.79       1549.35       113.51 o                         
  11  -4   2       2630.01       2560.74       174.99 o                         
  12  -4   2       7373.30       6953.18       345.60 o                         
 -10  -3   2       3433.60       3572.36       299.96 o                         
  -9  -3   2          4.49        -30.53        85.20 o                         
  -8  -3   2       5672.71       5454.06       261.65 o                         
  -7  -3   2       6401.19       6417.98       158.70 o                         
  -6  -3   2       5362.92       5305.95       133.11 o                         
  -5  -3   2         31.40         64.15        24.88 o                         
  -4  -3   2      11048.94      10875.09       135.58 o                         
  -3  -3   2       2510.24       2567.09        58.29 o                         
  -2  -3   2       4286.63       4369.57        54.83 o                         
  -1  -3   2       3161.27       3036.73        37.93 o                         
   0  -3   2        121.38        158.55        12.19 o                         
   1  -3   2       3772.66       3950.28        52.23 o                         
   2  -3   2         38.36         72.04        16.30 o                         
   3  -3   2       8476.99       8396.57        93.74 o                         
   4  -3   2       8159.47       8294.24       110.43 o                         
   5  -3   2       3618.06       3477.73        78.54 o                         
   6  -3   2         51.30        112.51        26.13 o                         
   7  -3   2      13431.13      13582.01       173.40 o                         
   8  -3   2       4226.61       4251.45       129.24 o                         
   9  -3   2         28.26        108.71        49.64 o                         
  10  -3   2        926.37        937.16       118.83 o                         
  11  -3   2       6091.37       5602.34       225.40 o                         
  12  -3   2        214.41        -44.27       334.10 o                         
 -11  -2   2       4673.21       4644.86       567.53 o                         
 -10  -2   2       1171.31       1264.65       168.64 o                         
  -9  -2   2       4560.53       4652.02       173.81 o                         
  -8  -2   2       5363.62       5543.23       183.29 o                         
  -7  -2   2       2816.21       2831.55       104.21 o                         
  -6  -2   2        214.33        271.85        30.93 o                         
  -5  -2   2       6306.62       6225.72        97.29 o                         
  -4  -2   2       2420.58       2358.50        51.46 o                         
  -3  -2   2       2539.39       2629.20        44.18 o                         
  -2  -2   2        216.72        273.48        15.32 o                         
  -1  -2   2       5235.31       5537.16        42.39 o                         
   0  -2   2         15.40         41.33        10.77 o                         
   1  -2   2      10093.55      10666.37        73.20 o                         
   2  -2   2        284.95        339.63        18.97 o                         
   3  -2   2         39.36         59.52        22.74 o                         
   4  -2   2        242.19        304.52        30.96 o                         
   5  -2   2         35.43         70.85        26.99 o                         
   6  -2   2       6881.10       6993.58       128.92 o                         
   7  -2   2        867.73        975.07        50.57 o                         
   8  -2   2       3051.45       2786.17       112.01 o                         
   9  -2   2       8882.61       8468.69       230.42 o                         
  10  -2   2       6945.85       6795.34       235.86 o                         
  11  -2   2       1512.72       1357.39       150.56 o                         
  12  -2   2       2484.82       1632.24       389.46 o                         
 -11  -1   2         73.22        -21.14       107.49 o                         
 -10  -1   2       4733.59       4644.54       196.71 o                         
  -9  -1   2       9083.78       9246.23       242.89 o                         
  -8  -1   2         85.41        101.04        48.67 o                         
  -7  -1   2       3697.20       3746.03       102.22 o                         
  -6  -1   2      16814.08      16574.44       183.68 o                         
  -5  -1   2      20475.96      20065.03       171.70 o                         
  -4  -1   2       1324.90       1298.17        29.92 o                         
  -3  -1   2      12598.61      12843.99        84.92 o                         
  -2  -1   2      13173.46      13659.61        77.38 o                         
  -1  -1   2      24981.73      25925.53       119.64 o                         
   0  -1   2         66.71        136.85        10.21 o                         
   1  -1   2        713.94        841.81        25.16 o                         
   2  -1   2       1749.25       1859.10        42.78 o                         
   3  -1   2       2629.03       2773.94        63.40 o                         
   4  -1   2       4555.97       4502.46       104.98 o                         
   5  -1   2       4829.07       4820.35       110.26 o                         
   6  -1   2       8372.54       8357.62       138.58 o                         
   7  -1   2        583.86        584.85        51.73 o                         
   8  -1   2       6211.77       6110.45       161.04 o                         
   9  -1   2       2572.83       2400.24       138.86 o                         
  10  -1   2       1658.24       1552.27       154.92 o                         
  11  -1   2        986.01       1215.12       161.13 o                         
 -12   0   2        699.13        731.69       130.51 o                         
 -11   0   2       5744.35       5552.96       225.54 o                         
 -10   0   2      17679.39      17319.98       380.51 o                         
  -9   0   2       1346.30       1379.83        99.44 o                         
  -8   0   2       7283.73       7210.18       162.31 o                         
  -7   0   2      15490.96      15347.47       216.28 o                         
  -6   0   2      21898.02      21570.25       200.18 o                         
  -5   0   2       1030.06       1076.80        31.60 o                         
  -4   0   2      17502.88      17883.13       141.35 o                         
  -3   0   2       1506.06       1601.28        29.22 o                         
  -2   0   2       1403.03       1536.08        28.87 o                         
  -1   0   2         55.02         70.95        11.44 o                         
   0   0   2      13751.02      13837.51        95.45 o                         
   1   0   2       4208.14       4375.31        51.92 o                         
   2   0   2       3422.86       3453.52        50.82 o                         
   3   0   2        209.68        236.12        23.45 o                         
   4   0   2       2168.40       2239.04        67.68 o                         
   5   0   2       2630.80       2602.91        82.79 o                         
   6   0   2        102.77        137.03        39.63 o                         
   7   0   2       1246.72       1285.88        69.91 o                         
   8   0   2        148.89        203.68        49.77 o                         
   9   0   2        121.16        183.99        70.22 o                         
  10   0   2        793.24        611.75       125.41 o                         
  11   0   2       2707.41       2818.40       263.01 o                         
 -12   1   2       3828.68       3865.24       211.26 o                         
 -11   1   2       6736.18       6474.31       238.41 o                         
 -10   1   2       1698.45       1888.95       128.13 o                         
  -9   1   2       7892.55       7890.03       183.13 o                         
  -8   1   2       9093.93       9051.20       183.75 o                         
  -7   1   2        935.07       1048.25        63.33 o                         
  -6   1   2       2314.16       2458.27        71.72 o                         
  -5   1   2      39166.54      39192.84       324.72 o                         
  -4   1   2      22455.58      23668.42       228.60 o                         
  -3   1   2       3204.87       3508.37        67.52 o                         
  -2   1   2      12012.00      12442.42        93.56 o                         
  -1   1   2      45966.83      47798.40       243.24 o                         
   0   1   2      23616.36      23595.21       128.07 o                         
   1   1   2       4276.26       4369.52        49.98 o                         
   2   1   2        812.43        755.54        28.87 o                         
   3   1   2       1733.52       1773.26        52.08 o                         
   4   1   2       4226.33       4405.17        99.92 o                         
   5   1   2         22.20         50.66        32.75 o                         
   6   1   2       2986.86       2841.67        98.64 o                         
   7   1   2       2844.28       2773.18       103.27 o                         
   8   1   2        699.05        773.04        85.10 o                         
   9   1   2        648.44        854.99        98.20 o                         
  10   1   2       3209.72       3511.94       292.82 o                         
 -12   2   2       1944.63       1879.04       143.82 o                         
 -11   2   2          0.48        -60.53        74.57 o                         
 -10   2   2      11488.44      11635.28       251.62 o                         
  -9   2   2      26866.53      26780.63       362.04 o                         
  -8   2   2       2002.24       1958.49        79.65 o                         
  -7   2   2       4930.67       4950.94       101.46 o                         
  -6   2   2      34091.61      34294.06       330.16 o                         
  -5   2   2      63089.49      64333.82       433.11 o                         
  -4   2   2        527.17        580.60        24.23 o                         
  -3   2   2       9359.86       9731.30       112.25 o                         
  -2   2   2      15384.75      15556.14       112.31 o                         
  -1   2   2      22809.95      23206.32       139.21 o                         
   0   2   2        241.95        269.72        17.70 o                         
   1   2   2       5863.92       6095.62        76.25 o                         
   2   2   2       2294.95       2173.20        59.67 o                         
   3   2   2        221.65        231.95        29.90 o                         
   4   2   2       1134.38       1265.13        59.59 o                         
   5   2   2        203.98        221.06        42.61 o                         
   6   2   2       2391.86       2347.14        99.07 o                         
   7   2   2         11.79         24.71        55.89 o                         
   8   2   2        622.86        437.03        82.28 o                         
   9   2   2        212.96        238.24       101.55 o                         
 -13   3   2       3407.27       3261.09       457.87 o                         
 -12   3   2        103.68        117.40        81.77 o                         
 -11   3   2       6380.99       6289.12       195.47 o                         
 -10   3   2      28012.42      27992.53       412.56 o                         
  -9   3   2       6313.78       6385.05       162.99 o                         
  -8   3   2       3451.59       3321.22        89.18 o                         
  -7   3   2      12224.96      12058.29       141.57 o                         
  -6   3   2      17330.88      17704.93       176.47 o                         
  -5   3   2        180.01        234.09        20.32 o                         
  -4   3   2      32110.21      32551.85       252.75 o                         
  -3   3   2      15432.53      15786.56       218.98 o                         
  -2   3   2         16.05         46.30        23.50 o                         
  -1   3   2       7380.59       7434.71        79.16 o                         
   0   3   2      41018.61      40797.06       267.56 o                         
   1   3   2       4477.73       4342.72        81.16 o                         
   2   3   2       1728.57       1623.20        66.64 o                         
   3   3   2        951.13        944.53        57.00 o                         
   4   3   2       6495.21       6302.60       160.86 o                         
   5   3   2        718.86        712.87        63.60 o                         
   6   3   2        237.62        305.55        61.17 o                         
   7   3   2       1131.50       1204.52       134.61 o                         
   8   3   2          6.47         85.45       137.40 o                         
   9   3   2         26.41        -44.04       206.91 o                         
 -13   4   2        578.03        658.46       113.67 o                         
 -12   4   2       4194.50       4241.88       171.58 o                         
 -11   4   2       6058.19       6221.79       203.95 o                         
 -10   4   2        617.58        594.21        75.19 o                         
  -9   4   2      18423.18      18703.07       371.42 o                         
  -8   4   2      26851.39      27106.79       312.66 o                         
  -7   4   2       3732.94       3744.62        89.06 o                         
  -6   4   2       1655.23       1594.93        46.95 o                         
  -5   4   2      71995.56      71338.66       507.14 o                         
  -4   4   2      47092.29      46733.17       360.15 o                         
  -3   4   2       1262.41       1362.68        42.63 o                         
  -2   4   2       5706.48       5632.08        88.11 o                         
  -1   4   2      34157.11      33745.05       276.09 o                         
   0   4   2      19486.34      18996.80       200.92 o                         
   1   4   2        695.25        760.46        43.82 o                         
   2   4   2        808.96        767.41        52.84 o                         
   3   4   2        589.59        643.60        61.94 o                         
   4   4   2        291.57        358.12        49.86 o                         
   5   4   2       1908.34       1990.08       105.59 o                         
   6   4   2         85.51         61.50        75.91 o                         
   7   4   2        590.15        650.36       105.94 o                         
   8   4   2          9.60         61.17       136.40 o                         
 -13   5   2       8076.86       7575.41       282.12 o                         
 -12   5   2       2950.85       2677.66       172.98 o                         
 -11   5   2        280.86        284.91        71.35 o                         
 -10   5   2      14246.90      14307.53       321.09 o                         
  -9   5   2      36329.62      36433.87       402.68 o                         
  -8   5   2       5932.53       6164.38       137.43 o                         
  -7   5   2        555.53        575.69        40.64 o                         
  -6   5   2      23955.67      23735.03       238.35 o                         
  -5   5   2      37286.50      37383.38       335.51 o                         
  -4   5   2        183.83        205.10        27.51 o                         
  -3   5   2      11400.19      11111.99       140.82 o                         
  -2   5   2       8595.74       8455.19       125.74 o                         
  -1   5   2       6067.09       5958.08       108.06 o                         
   0   5   2       7099.18       6859.58       125.57 o                         
   1   5   2      17911.70      17225.29       223.60 o                         
   2   5   2       1434.98       1409.37        70.19 o                         
   3   5   2          8.20        -27.53        39.51 o                         
   4   5   2       2914.94       2815.52       123.31 o                         
   5   5   2       4560.36       4710.92       220.89 o                         
   6   5   2         12.30        166.78        84.88 o                         
   7   5   2         26.47        154.01       120.91 o                         
 -13   6   2       3845.35       3752.96       172.44 o                         
 -12   6   2          8.58         24.13        60.78 o                         
 -11   6   2       2012.97       1898.61       122.68 o                         
 -10   6   2      13817.13      13761.84       276.21 o                         
  -9   6   2       2853.76       2843.13        99.66 o                         
  -8   6   2      12261.48      12093.90       195.07 o                         
  -7   6   2      10528.59      10774.73       177.94 o                         
  -6   6   2      16833.18      17221.58       205.98 o                         
  -5   6   2       1607.32       1538.48        60.59 o                         
  -4   6   2      52660.54      52145.05       406.62 o                         
  -3   6   2      26790.23      26004.06       251.12 o                         
  -2   6   2       5954.13       5946.30       112.94 o                         
  -1   6   2       3729.19       3806.52        89.82 o                         
   0   6   2      32338.65      31624.02       366.02 o                         
   1   6   2       9881.52       9549.70       186.90 o                         
   2   6   2         50.84         17.20        60.37 o                         
   3   6   2        351.72        369.81        66.16 o                         
   4   6   2       2811.41       2676.57       150.01 o                         
   5   6   2        218.25        216.35        89.19 o                         
   6   6   2        458.89        280.18        97.05 o                         
 -13   7   2       1478.28       1353.82       117.08 o                         
 -12   7   2       5611.12       5283.73       224.00 o                         
 -11   7   2       8014.25       8166.12       243.38 o                         
 -10   7   2       2360.70       2269.85       110.06 o                         
  -9   7   2      15758.15      15840.93       254.12 o                         
  -8   7   2      29782.20      29181.79       341.05 o                         
  -7   7   2      10816.35      10984.65       172.87 o                         
  -6   7   2         23.10         77.26        32.25 o                         
  -5   7   2      30819.87      30556.24       297.17 o                         
  -4   7   2      39047.16      38545.19       354.75 o                         
  -3   7   2        950.48       1016.85        60.49 o                         
  -2   7   2        992.07        960.41        51.46 o                         
  -1   7   2      12876.41      12353.93       203.60 o                         
   0   7   2       6156.45       6268.40       192.20 o                         
   1   7   2       2933.66       3045.47       153.17 o                         
   2   7   2       3742.41       3554.02       170.36 o                         
   3   7   2       1604.68       2013.92       159.41 o                         
   4   7   2         79.99        111.72        99.87 o                         
   5   7   2       2791.10       3042.86       293.02 o                         
 -13   8   2       6458.75       6306.10       310.98 o                         
 -12   8   2       4627.71       4581.17       192.76 o                         
 -11   8   2        796.18        813.64        94.50 o                         
 -10   8   2       2400.83       2509.58       128.96 o                         
  -9   8   2      23142.67      23239.12       327.69 o                         
  -8   8   2       2136.50       2299.17        85.10 o                         
  -7   8   2        993.61       1000.63        59.15 o                         
  -6   8   2       8218.71       8210.86       194.12 o                         
  -5   8   2      16480.32      16573.04       214.02 o                         
  -4   8   2       1644.86       1640.23        77.08 o                         
  -3   8   2      18849.75      18967.23       260.66 o                         
  -2   8   2      13303.84      13744.39       309.03 o                         
  -1   8   2       5244.33       5310.49       238.69 o                         
   0   8   2       4173.12       4101.97       239.01 o                         
   1   8   2      17525.62      17646.74       390.08 o                         
   2   8   2       4583.23       4697.62       195.43 o                         
   3   8   2        268.50        271.70        93.22 o                         
   4   8   2       1228.01       1076.53       350.96 o                         
 -13   9   2        613.49        670.04       170.36 o                         
 -12   9   2        538.38        317.14        79.99 o                         
 -11   9   2       2781.27       2652.25       141.99 o                         
 -10   9   2       8919.23       8783.06       225.47 o                         
  -9   9   2        933.68        991.80        71.24 o                         
  -8   9   2       9688.63       9660.18       197.93 o                         
  -7   9   2      17520.96      17724.45       255.19 o                         
  -6   9   2      12065.00      11928.38       211.83 o                         
  -5   9   2        260.54        253.16        43.37 o                         
  -4   9   2      24404.70      24534.43       406.49 o                         
  -3   9   2      19053.76      19189.04       361.73 o                         
  -2   9   2       4744.29       4364.05       184.51 o                         
  -1   9   2        164.44         58.34        69.26 o                         
   0   9   2      11269.01      11591.65       339.72 o                         
   1   9   2       4027.38       4146.72       199.29 o                         
   2   9   2         57.46        -39.39        89.24 o                         
   3   9   2        795.76        719.86       299.27 o                         
 -13  10   2        322.17         -3.89       250.27 o                         
 -12  10   2       3667.94       3146.38       216.49 o                         
 -11  10   2       5407.09       5438.68       217.69 o                         
 -10  10   2       3336.50       3470.70       170.01 o                         
  -9  10   2       3513.54       3471.42       134.95 o                         
  -8  10   2      14658.31      14634.00       268.47 o                         
  -7  10   2       5988.83       5900.13       155.73 o                         
  -6  10   2        653.40        507.78        72.73 o                         
  -5  10   2       7774.55       8046.07       230.70 o                         
  -4  10   2      12084.62      11845.38       285.80 o                         
  -3  10   2         38.07         37.74        66.21 o                         
  -2  10   2       2484.43       2640.42       141.21 o                         
  -1  10   2       7467.78       7707.74       313.63 o                         
   0  10   2       3283.87       3436.64       218.73 o                         
   1  10   2       1510.89       1373.22       195.87 o                         
 -12  11   2        792.93        625.68       149.34 o                         
 -11  11   2        535.33        618.61        88.37 o                         
 -10  11   2       1041.55        793.29       118.81 o                         
  -9  11   2       5880.16       5937.05       178.43 o                         
  -8  11   2        516.23        480.25        90.16 o                         
  -7  11   2       2904.03       2805.07       164.93 o                         
  -6  11   2       8211.41       7979.31       295.15 o                         
  -5  11   2      10667.88      11304.93       397.99 o                         
  -4  11   2         32.05        110.74        70.48 o                         
  -3  11   2       9677.94      10138.68       330.55 o                         
  -2  11   2       9832.45      10060.10       417.45 o                         
  -1  11   2       4497.88       4289.89       274.59 o                         
   0  11   2        382.10        195.28       214.02 o                         
 -11  12   2       1675.56       1357.77       255.75 o                         
 -10  12   2       5888.47       5123.36       388.04 o                         
  -9  12   2       1647.36       1950.09       179.84 o                         
  -8  12   2       2279.57       2614.51       280.82 o                         
  -7  12   2       5930.01       6194.23       315.04 o                         
  -6  12   2       5750.28       5925.22       305.86 o                         
  -5  12   2        489.08        518.62       109.42 o                         
  -4  12   2       5527.68       6221.26       450.91 o                         
  -3  12   2       5385.03       4888.76       338.11 o                         
  -2  12   2        966.47       1541.62       307.24 o                         
  -7  13   2        661.31        988.50       300.16 o                         
  -6  13   2          2.88        172.21       196.91 o                         
   7 -14   3        747.27        236.44       232.49 o                         
   3 -13   3         12.94         53.08       139.84 o                         
   4 -13   3        640.73        718.60       205.74 o                         
   5 -13   3       4460.63       4555.43       295.14 o                         
   6 -13   3       2828.85       2800.30       173.90 o                         
   7 -13   3        115.43         35.96        99.45 o                         
   8 -13   3        971.30        936.32       148.95 o                         
   9 -13   3       3767.67       3586.14       361.91 o                         
   0 -12   3          3.71       -239.67       239.67 o                         
   1 -12   3        495.20        597.71       191.22 o                         
   2 -12   3        106.55          5.09       115.64 o                         
   3 -12   3        153.50        -99.41       126.37 o                         
   4 -12   3        483.70        528.42       110.46 o                         
   5 -12   3        259.64        127.85        82.13 o                         
   6 -12   3        914.09        862.30       116.75 o                         
   7 -12   3       2647.62       2438.23       146.65 o                         
   8 -12   3       1225.27       1297.45       110.83 o                         
   9 -12   3         49.31         94.47        74.82 o                         
  10 -12   3       5686.50       5744.06       312.59 o                         
  11 -12   3       7114.01       7236.51       512.65 o                         
  -2 -11   3       1086.13        841.74       323.43 o                         
  -1 -11   3       1545.94       1558.87       211.67 o                         
   0 -11   3        122.78          5.25       120.14 o                         
   1 -11   3        358.87        369.78       102.54 o                         
   2 -11   3        235.59        167.94        84.03 o                         
   3 -11   3        116.46          0.32        78.98 o                         
   4 -11   3         49.98        -25.19        69.67 o                         
   5 -11   3       1756.91       1666.95       119.11 o                         
   6 -11   3       8395.64       8116.19       231.29 o                         
   7 -11   3       1984.53       2025.54       123.18 o                         
   8 -11   3         90.91         81.10        66.24 o                         
   9 -11   3       3678.19       3725.98       142.96 o                         
  10 -11   3       7557.28       7296.83       216.79 o                         
  11 -11   3        634.88        799.10       108.65 o                         
  -3 -10   3        143.98        221.05       132.74 o                         
  -2 -10   3       1410.44       1310.64       183.05 o                         
  -1 -10   3          7.24        -83.82        83.82 o                         
   0 -10   3        495.91        439.68        83.72 o                         
   1 -10   3        334.61        424.41        68.50 o                         
   2 -10   3         20.36        -56.82        74.35 o                         
   3 -10   3       1313.61       1270.88       117.85 o                         
   4 -10   3        442.84        388.40        71.41 o                         
   5 -10   3       1414.44       1172.88        92.29 o                         
   6 -10   3        409.06        379.99        51.10 o                         
   7 -10   3         11.13         74.93        43.04 o                         
   8 -10   3        427.90        459.96        60.97 o                         
   9 -10   3       1261.27       1180.96        86.23 o                         
  10 -10   3         17.50         73.76        61.46 o                         
  11 -10   3       4637.90       4385.59       181.44 o                         
  -4  -9   3       2203.37       2565.60       267.43 o                         
  -3  -9   3       1658.67       1954.12       230.41 o                         
  -2  -9   3        124.25          9.24        73.55 o                         
  -1  -9   3       5667.11       5449.94       252.82 o                         
   0  -9   3       3334.07       3294.76       121.19 o                         
   1  -9   3        857.65        950.40       101.91 o                         
   2  -9   3        466.90        540.70        73.81 o                         
   3  -9   3       1025.93       1103.51        82.97 o                         
   4  -9   3        207.71        237.27        38.47 o                         
   5  -9   3        151.68        117.92        37.75 o                         
   6  -9   3       3594.18       3782.21       118.45 o                         
   7  -9   3       1994.29       2067.47        92.98 o                         
   8  -9   3       2062.82       1872.44        90.89 o                         
   9  -9   3        494.85        475.05        65.12 o                         
  10  -9   3       4412.16       4176.80       182.06 o                         
  11  -9   3       5513.57       5601.22       216.22 o                         
  12  -9   3       1153.54        765.32       338.37 o                         
  -5  -8   3       6945.94       6817.60       365.99 o                         
  -4  -8   3       4185.96       4591.74       308.31 o                         
  -3  -8   3       2205.47       2276.80       397.08 o                         
  -2  -8   3        953.57       1053.34        98.47 o                         
  -1  -8   3       6665.90       6438.96       157.61 o                         
   0  -8   3        184.20        175.28        41.11 o                         
   1  -8   3        409.16        480.83        70.49 o                         
   2  -8   3          6.58         31.19        47.32 o                         
   3  -8   3        254.93        208.30        41.56 o                         
   4  -8   3       2891.28       2880.13       108.30 o                         
   5  -8   3         11.65         49.06        40.80 o                         
   6  -8   3       2214.13       2144.23        81.91 o                         
   7  -8   3        881.09        845.68        57.88 o                         
   8  -8   3       1125.66       1101.80        65.79 o                         
   9  -8   3         80.76        133.03        53.49 o                         
  10  -8   3       3018.28       2872.24       141.42 o                         
  11  -8   3          5.83        -19.18        58.98 o                         
  12  -8   3       1084.21        755.13       178.06 o                         
  -6  -7   3       5049.91       4889.16       307.39 o                         
  -5  -7   3       3492.06       3091.91       238.17 o                         
  -4  -7   3        151.46        -12.59        79.86 o                         
  -3  -7   3       2024.19       2021.79       105.68 o                         
  -2  -7   3       9441.31       9228.32       167.95 o                         
  -1  -7   3        380.96        399.66        37.71 o                         
   0  -7   3       7177.12       6885.88       134.35 o                         
   1  -7   3       3734.71       3639.48        90.97 o                         
   2  -7   3       4909.38       4942.78        85.67 o                         
   3  -7   3         62.96         61.55        34.81 o                         
   4  -7   3       5974.04       5867.26       114.04 o                         
   5  -7   3         11.78         26.50        25.65 o                         
   6  -7   3        594.22        597.34        50.00 o                         
   7  -7   3       1919.27       1907.61        78.96 o                         
   8  -7   3        362.27        326.40        41.58 o                         
   9  -7   3       2557.20       2293.23       112.30 o                         
  10  -7   3        140.47        162.59        65.55 o                         
  11  -7   3       3515.85       3276.91       196.43 o                         
  12  -7   3       2446.33       2661.57       227.15 o                         
  -8  -6   3       1338.55       1330.09       317.14 o                         
  -7  -6   3       8805.98       9362.41       330.96 o                         
  -6  -6   3       4795.92       4561.35       220.30 o                         
  -5  -6   3       2605.34       2440.85       183.45 o                         
  -4  -6   3      11249.62      11562.89       246.82 o                         
  -3  -6   3      18138.17      17938.57       317.59 o                         
  -2  -6   3       5678.37       5402.67       168.77 o                         
  -1  -6   3       6902.94       6704.97       109.28 o                         
   0  -6   3      13491.07      13306.51       163.62 o                         
   1  -6   3       5043.17       4679.67       124.64 o                         
   2  -6   3       4119.78       4108.85        75.48 o                         
   3  -6   3       2085.57       2130.38        61.03 o                         
   4  -6   3        567.12        628.00        38.63 o                         
   5  -6   3       1182.79       1227.77        47.04 o                         
   6  -6   3        486.04        446.85        36.89 o                         
   7  -6   3        129.55         96.64        36.77 o                         
   8  -6   3        619.81        725.66        54.67 o                         
   9  -6   3       2618.52       2337.35       113.10 o                         
  10  -6   3        240.59        253.53        69.85 o                         
  11  -6   3       1283.43       1306.84       121.72 o                         
  12  -6   3        224.14        207.64       145.38 o                         
  -9  -5   3       2740.62       2521.35       446.48 o                         
  -8  -5   3       9710.60      10701.84       396.17 o                         
  -7  -5   3       7642.97       7925.50       290.99 o                         
  -6  -5   3        127.44        251.26        81.74 o                         
  -5  -5   3      11084.18      10835.18       268.14 o                         
  -4  -5   3       6538.60       6596.95       138.29 o                         
  -3  -5   3       2141.97       2072.88        47.29 o                         
  -2  -5   3       5007.99       4783.93       109.41 o                         
  -1  -5   3      21087.67      20499.86       180.22 o                         
   0  -5   3        252.40        253.55        13.56 o                         
   1  -5   3       2565.36       2541.06        55.52 o                         
   2  -5   3       7913.20       7873.70       133.80 o                         
   3  -5   3      14385.77      14264.64       143.76 o                         
   4  -5   3       1939.05       1878.05        52.55 o                         
   5  -5   3       4879.26       4873.21        99.44 o                         
   6  -5   3       1629.17       1670.26        60.53 o                         
   7  -5   3       2428.38       2315.17        73.84 o                         
   8  -5   3         16.32          9.18        40.39 o                         
   9  -5   3         65.03         82.15        55.69 o                         
  10  -5   3       1436.39       1432.49       105.69 o                         
  11  -5   3         85.44        139.98       103.56 o                         
  12  -5   3        769.47        995.59       155.37 o                         
  -9  -4   3       3249.42       3535.39       268.03 o                         
  -8  -4   3       1832.20       1882.78       185.38 o                         
  -7  -4   3        647.23        779.85        91.36 o                         
  -6  -4   3      21975.49      23186.17       437.10 o                         
  -5  -4   3       5951.96       6117.03       108.50 o                         
  -4  -4   3        187.78        193.61        24.40 o                         
  -3  -4   3      15724.43      15774.99       142.69 o                         
  -2  -4   3      50125.98      48669.30       297.61 o                         
  -1  -4   3      10170.13      10061.95        87.39 o                         
   0  -4   3      11142.64      11000.64        97.64 o                         
   1  -4   3      20132.49      19991.69       169.40 o                         
   2  -4   3      34500.33      34179.38       222.45 o                         
   3  -4   3       5020.33       5086.93        73.69 o                         
   4  -4   3       6768.23       6948.04        98.88 o                         
   5  -4   3        116.81        114.16        28.79 o                         
   6  -4   3        584.24        635.26        41.27 o                         
   7  -4   3        533.28        493.23        49.47 o                         
   8  -4   3        207.74        269.06        50.29 o                         
   9  -4   3       1940.11       1875.53       119.70 o                         
  10  -4   3        599.31        853.71        95.46 o                         
  11  -4   3        286.47        256.01        76.20 o                         
  12  -4   3        710.42        448.95       129.71 o                         
 -10  -3   3       5261.60       6044.75       595.74 o                         
  -9  -3   3        144.32        302.52       113.47 o                         
  -8  -3   3       3778.62       3888.89       208.05 o                         
  -7  -3   3      26323.36      27173.70       374.04 o                         
  -6  -3   3      27962.63      28190.69       312.92 o                         
  -5  -3   3        371.60        373.90        29.81 o                         
  -4  -3   3      14383.65      14651.93       172.80 o                         
  -3  -3   3      36603.41      36783.73       240.84 o                         
  -2  -3   3      25476.04      25693.43       169.87 o                         
  -1  -3   3      10171.76      10354.06        78.55 o                         
   0  -3   3      18928.26      18614.94       164.17 o                         
   1  -3   3       3232.53       3297.49        53.31 o                         
   2  -3   3        969.68       1057.59        31.40 o                         
   3  -3   3      18020.29      18201.67       162.87 o                         
   4  -3   3       7956.46       8054.28       103.59 o                         
   5  -3   3       2236.71       2282.65        65.61 o                         
   6  -3   3       1235.47       1212.39        53.42 o                         
   7  -3   3       3340.05       3292.90        88.72 o                         
   8  -3   3       1947.77       1893.04        97.24 o                         
   9  -3   3       1984.31       2010.87       118.42 o                         
  10  -3   3          9.85        -61.48        61.48 o                         
  11  -3   3          7.12        113.68        81.08 o                         
  12  -3   3        116.08        363.65       268.00 o                         
 -11  -2   3       7924.34       8230.51       753.79 o                         
 -10  -2   3        684.10        944.16       188.09 o                         
  -9  -2   3       3354.58       3436.30       148.01 o                         
  -8  -2   3       6131.96       6463.49       190.24 o                         
  -7  -2   3      14465.32      14419.50       269.19 o                         
  -6  -2   3       1870.77       1832.28        66.25 o                         
  -5  -2   3      26035.33      26148.91       261.61 o                         
  -4  -2   3       9707.38       9706.60       108.40 o                         
  -3  -2   3        601.12        657.90        24.33 o                         
  -2  -2   3      33678.14      34493.26       191.98 o                         
  -1  -2   3      93675.77      93695.61       426.70 o                         
   0  -2   3       4548.13       4665.51        43.99 o                         
   1  -2   3       5256.91       5355.51        59.55 o                         
   2  -2   3      30241.69      30279.16       238.38 o                         
   3  -2   3      59814.75      59372.68       573.97 o                         
   4  -2   3        770.23        820.54        41.53 o                         
   5  -2   3       4945.38       5042.81       103.31 o                         
   6  -2   3       1983.33       1985.92        69.40 o                         
   7  -2   3       6741.06       6901.41       140.18 o                         
   8  -2   3        110.99         99.57        50.81 o                         
   9  -2   3        320.13        314.69        73.92 o                         
  10  -2   3        361.04        437.53        81.55 o                         
  11  -2   3         87.24         41.74       101.24 o                         
 -11  -1   3        159.46        -15.51       119.53 o                         
 -10  -1   3       5526.97       5876.12       205.04 o                         
  -9  -1   3       6087.14       5994.04       208.96 o                         
  -8  -1   3        846.03        855.63        77.32 o                         
  -7  -1   3       3088.01       3155.02       105.70 o                         
  -6  -1   3      53058.60      52684.43       421.30 o                         
  -5  -1   3      28246.19      28472.45       265.70 o                         
  -4  -1   3        324.14        405.75        22.12 o                         
  -3  -1   3      19855.72      20070.26       133.94 o                         
  -2  -1   3     118380.31     119851.16       536.10 o                         
  -1  -1   3      48206.95      48554.20       223.38 o                         
   0  -1   3       6423.04       6559.68        57.55 o                         
   1  -1   3      14695.83      14893.07       144.74 o                         
   2  -1   3      29869.75      29651.29       242.90 o                         
   3  -1   3       4599.95       4728.63        83.87 o                         
   4  -1   3      14219.38      14330.12       200.71 o                         
   5  -1   3       3654.08       3634.84       103.06 o                         
   6  -1   3         32.79         53.99        33.08 o                         
   7  -1   3         27.67         -1.47        39.58 o                         
   8  -1   3       5803.63       5471.38       171.46 o                         
   9  -1   3         37.48         68.60        61.77 o                         
  10  -1   3        951.01        971.53       131.95 o                         
  11  -1   3          5.14         41.25       122.48 o                         
 -12   0   3         32.16        -69.41        88.03 o                         
 -11   0   3       5083.12       4983.93       197.80 o                         
 -10   0   3      14805.27      14599.25       322.28 o                         
  -9   0   3       1359.44       1311.89        95.88 o                         
  -8   0   3        592.80        569.62        58.32 o                         
  -7   0   3      25058.83      24925.77       328.62 o                         
  -6   0   3      42063.30      42266.71       438.75 o                         
  -5   0   3         38.79         97.05        27.71 o                         
  -4   0   3       9146.51       9065.59        91.90 o                         
  -3   0   3      22561.38      22738.78       179.81 o                         
  -2   0   3      18911.20      19846.03       138.64 o                         
  -1   0   3      37867.61      38407.84       205.93 o                         
   0   0   3      62277.39      61869.18       321.36 o                         
   1   0   3      12574.07      12736.05       127.49 o                         
   2   0   3          1.35         21.59        21.38 o                         
   3   0   3      33811.36      32551.78       299.06 o                         
   4   0   3      36763.95      37157.70       302.00 o                         
   5   0   3        129.12        126.49        28.00 o                         
   6   0   3        675.65        582.59        54.25 o                         
   7   0   3       6008.79       6079.96       151.98 o                         
   8   0   3       4425.13       4422.91       160.00 o                         
   9   0   3         35.17        -18.23        69.40 o                         
  10   0   3        117.34       -102.62       109.50 o                         
 -12   1   3        581.04        490.99        85.65 o                         
 -11   1   3       5951.67       5858.37       228.21 o                         
 -10   1   3        418.29        430.40        82.35 o                         
  -9   1   3       4280.22       4348.40       134.03 o                         
  -8   1   3       7642.80       7533.80       166.46 o                         
  -7   1   3      12596.19      12807.55       223.31 o                         
  -6   1   3       3558.05       3359.37        95.24 o                         
  -5   1   3      59882.84      59706.51       596.95 o                         
  -4   1   3      29495.92      30483.54       286.18 o                         
  -3   1   3       2716.22       2897.03        58.36 o                         
  -2   1   3      35521.48      36278.13       282.18 o                         
  -1   1   3     145472.58     141228.53       973.20 o                         
   0   1   3      27690.57      27255.52       188.18 o                         
   1   1   3        461.22        500.21        27.56 o                         
   2   1   3      17060.74      16638.27       173.79 o                         
   3   1   3      42270.89      40750.47       349.72 o                         
   4   1   3       2735.79       2696.12        82.39 o                         
   5   1   3       4797.73       4572.12       128.66 o                         
   6   1   3       1753.02       1794.97        96.80 o                         
   7   1   3       2127.32       1930.84       104.90 o                         
   8   1   3        275.34        336.21        79.71 o                         
   9   1   3       3471.30       3488.43       183.18 o                         
  10   1   3         13.86        100.87       232.87 o                         
 -13   2   3        350.34        221.25       189.83 o                         
 -12   2   3       1471.56       1506.26       131.04 o                         
 -11   2   3        111.58         24.18        73.62 o                         
 -10   2   3      10233.53       9836.08       234.83 o                         
  -9   2   3      10989.53      10792.11       216.53 o                         
  -8   2   3       3075.58       2989.28       112.14 o                         
  -7   2   3       1213.36       1339.89        59.48 o                         
  -6   2   3      62871.02      62299.47       676.92 o                         
  -5   2   3      48157.43      50069.68       452.56 o                         
  -4   2   3        792.22        876.77        41.29 o                         
  -3   2   3       2300.76       2294.56        54.43 o                         
  -2   2   3      72302.34      71995.84       464.35 o                         
  -1   2   3      12542.63      12182.84       106.70 o                         
   0   2   3      10383.90      10336.16        98.04 o                         
   1   2   3      17765.06      17369.02       144.82 o                         
   2   2   3      15467.80      15189.00       177.75 o                         
   3   2   3        165.03        134.05        28.03 o                         
   4   2   3      23262.96      23481.91       311.88 o                         
   5   2   3      12437.02      12360.72       332.58 o                         
   6   2   3       1189.28       1042.25        79.34 o                         
   7   2   3        745.21        910.32       100.22 o                         
   8   2   3       6335.81       6177.79       239.06 o                         
   9   2   3       2523.17       2077.48       235.08 o                         
 -13   3   3        714.22        539.36       125.32 o                         
 -12   3   3       1465.70       1446.60       127.79 o                         
 -11   3   3       1502.93       1517.63       113.80 o                         
 -10   3   3       7751.78       8038.17       198.61 o                         
  -9   3   3        395.36        398.71        60.00 o                         
  -8   3   3         98.18        107.34        26.24 o                         
  -7   3   3      10730.79      10787.90       159.55 o                         
  -6   3   3      19360.15      19655.08       186.52 o                         
  -5   3   3       3536.77       3676.29        81.36 o                         
  -4   3   3      26506.32      27180.47       242.43 o                         
  -3   3   3      24625.65      24778.92       224.42 o                         
  -2   3   3      14045.10      13802.90       156.39 o                         
  -1   3   3      30677.00      29947.46       227.54 o                         
   0   3   3      77197.48      75596.30       478.28 o                         
   1   3   3      20265.04      19767.93       200.07 o                         
   2   3   3       2081.30       2032.52        67.85 o                         
   3   3   3      19679.29      19320.86       227.79 o                         
   4   3   3      28054.93      27793.30       505.55 o                         
   5   3   3       2127.12       2207.49       102.35 o                         
   6   3   3        180.81        108.15        57.36 o                         
   7   3   3       2478.17       2750.91       192.22 o                         
   8   3   3       2345.41       2775.56       238.00 o                         
 -13   4   3          3.86        163.81        97.31 o                         
 -12   4   3         18.73        -59.84        65.01 o                         
 -11   4   3       3412.63       3443.63       166.63 o                         
 -10   4   3         47.36        125.02        64.48 o                         
  -9   4   3       6904.15       7122.18       197.48 o                         
  -8   4   3       7087.42       7257.39       138.52 o                         
  -7   4   3      13154.45      13352.79       147.69 o                         
  -6   4   3        634.26        705.78        40.77 o                         
  -5   4   3      65349.84      64856.32       526.66 o                         
  -4   4   3      26741.71      26303.21       286.49 o                         
  -3   4   3      16247.16      16153.75       196.31 o                         
  -2   4   3       6798.69       6872.34       113.18 o                         
  -1   4   3      70170.67      68490.09       462.27 o                         
   0   4   3      18270.49      17783.59       235.67 o                         
   1   4   3         17.44         82.07        30.54 o                         
   2   4   3       6046.23       5928.31       135.84 o                         
   3   4   3      17323.19      16776.28       256.81 o                         
   4   4   3        166.45        206.39        49.73 o                         
   5   4   3       5471.38       5201.60       193.21 o                         
   6   4   3       4058.88       4108.58       191.58 o                         
   7   4   3       1661.40       2032.39       212.48 o                         
   8   4   3        291.91       -300.65       300.65 o                         
 -14   5   3        567.04        713.55       284.50 o                         
 -13   5   3        257.08        279.16        88.99 o                         
 -12   5   3       1912.28       1935.30       139.81 o                         
 -11   5   3       1760.72       1708.98       125.44 o                         
 -10   5   3       4301.92       4380.04       193.96 o                         
  -9   5   3       7642.05       7843.83       215.16 o                         
  -8   5   3       5262.74       5350.59       134.36 o                         
  -7   5   3        833.14        857.18        47.22 o                         
  -6   5   3      15262.87      15375.76       199.86 o                         
  -5   5   3      19752.07      19447.70       210.75 o                         
  -4   5   3        193.00        184.13        32.26 o                         
  -3   5   3       4595.78       4532.51       104.13 o                         
  -2   5   3      21078.94      20656.93       211.91 o                         
  -1   5   3       8313.42       8077.69       127.55 o                         
   0   5   3      20355.67      19823.52       268.39 o                         
   1   5   3      20106.59      19999.51       369.45 o                         
   2   5   3      16561.04      16512.46       275.67 o                         
   3   5   3        866.31        842.33        63.70 o                         
   4   5   3      13326.90      13325.87       294.98 o                         
   5   5   3      11549.80      11737.05       290.18 o                         
   6   5   3       2373.85       2467.79       188.97 o                         
   7   5   3         21.46       -262.08       262.08 o                         
 -14   6   3          4.83        -29.78       181.01 o                         
 -13   6   3         18.96         47.32        75.39 o                         
 -12   6   3        912.72        999.95       103.51 o                         
 -11   6   3         13.85         47.91        66.15 o                         
 -10   6   3       1369.07       1368.88       123.64 o                         
  -9   6   3        534.13        493.42        58.54 o                         
  -8   6   3       2504.98       2426.01        86.97 o                         
  -7   6   3       5389.76       5175.68       117.95 o                         
  -6   6   3      14523.36      14139.72       197.37 o                         
  -5   6   3       3631.72       3409.84        85.42 o                         
  -4   6   3      21324.86      21340.61       233.25 o                         
  -3   6   3      20188.96      19649.97       241.19 o                         
  -2   6   3      10914.53      10813.32       146.93 o                         
  -1   6   3       7199.60       7124.74       155.99 o                         
   0   6   3      33751.24      32985.02       383.71 o                         
   1   6   3      12467.11      12379.75       270.64 o                         
   2   6   3       1903.10       2011.84       119.10 o                         
   3   6   3       4353.88       4405.31       171.30 o                         
   4   6   3      10849.81      10939.46       320.76 o                         
   5   6   3        504.22        458.25       101.85 o                         
   6   6   3        605.86        804.31       252.15 o                         
 -14   7   3        526.54        493.24       152.21 o                         
 -13   7   3        116.84         98.73        77.00 o                         
 -12   7   3          1.94        -77.93        77.93 o                         
 -11   7   3       1591.39       1544.40       120.05 o                         
 -10   7   3         17.47        239.42        70.10 o                         
  -9   7   3       2759.00       2776.32       116.11 o                         
  -8   7   3       5147.91       5120.06       143.18 o                         
  -7   7   3       9134.25       9316.43       180.62 o                         
  -6   7   3        682.79        787.29        53.96 o                         
  -5   7   3      11712.62      11863.78       175.85 o                         
  -4   7   3      13385.43      13100.65       180.85 o                         
  -3   7   3       3519.34       3264.09       100.59 o                         
  -2   7   3         50.48         77.78        44.25 o                         
  -1   7   3      17212.39      16475.85       318.64 o                         
   0   7   3       3566.25       3317.66       149.26 o                         
   1   7   3       1032.52       1197.50        99.12 o                         
   2   7   3       5266.77       5252.53       199.26 o                         
   3   7   3       9808.10      10590.13       386.42 o                         
   4   7   3        302.30        419.65       104.42 o                         
   5   7   3       3382.28       3299.21       874.60 o                         
 -14   8   3          2.31       -197.30       197.30 o                         
 -13   8   3        198.89         54.68       105.82 o                         
 -12   8   3        374.07        436.14        85.51 o                         
 -11   8   3       3043.60       2948.46       194.89 o                         
 -10   8   3         75.60        151.93        89.56 o                         
  -9   8   3         38.39         15.71        45.20 o                         
  -8   8   3         10.56        -22.37        42.31 o                         
  -7   8   3        175.85        173.07        46.55 o                         
  -6   8   3       5752.05       5821.03       141.02 o                         
  -5   8   3       4382.80       4483.65       128.58 o                         
  -4   8   3        370.79        367.93        48.35 o                         
  -3   8   3       5363.59       5417.87       131.58 o                         
  -2   8   3      14644.70      14737.74       312.78 o                         
  -1   8   3       6009.08       6158.95       220.36 o                         
   0   8   3       2984.65       3025.42       176.49 o                         
   1   8   3      11111.61      11458.84       321.73 o                         
   2   8   3       8503.96       8861.68       286.04 o                         
   3   8   3       1634.48       1765.82       163.70 o                         
   4   8   3       2550.63       2453.83       328.55 o                         
 -13   9   3       1448.36       1450.50       220.92 o                         
 -12   9   3         64.84         43.86        72.94 o                         
 -11   9   3         20.81        -19.45        60.23 o                         
 -10   9   3        299.16        317.84        64.59 o                         
  -9   9   3        475.30        437.95        54.09 o                         
  -8   9   3        549.58        584.74        56.71 o                         
  -7   9   3       3539.90       3449.83       127.51 o                         
  -6   9   3       5871.30       6077.56       150.07 o                         
  -5   9   3          0.50         32.31        40.58 o                         
  -4   9   3       5508.36       5504.65       206.29 o                         
  -3   9   3       6125.91       6134.43       208.57 o                         
  -2   9   3       5319.57       5242.06       209.98 o                         
  -1   9   3        530.68        444.44        91.69 o                         
   0   9   3       6634.89       6893.63       272.90 o                         
   1   9   3       2471.97       2580.99       223.45 o                         
   2   9   3        139.09         73.95       123.78 o                         
 -12  10   3        469.31        343.26        95.82 o                         
 -11  10   3        551.05        358.09        74.59 o                         
 -10  10   3        709.12        786.63        92.29 o                         
  -9  10   3          9.89         36.86        52.27 o                         
  -8  10   3        205.72        170.13        72.41 o                         
  -7  10   3       1277.67       1324.12        86.20 o                         
  -6  10   3        370.18        379.04        83.31 o                         
  -5  10   3       1019.90       1251.26       105.90 o                         
  -4  10   3        409.31        397.89        72.65 o                         
  -3  10   3         62.08         76.57        73.10 o                         
  -2  10   3        936.79        788.60       101.25 o                         
  -1  10   3       6058.65       6401.94       269.30 o                         
   0  10   3       1731.75       1902.23       178.63 o                         
   1  10   3        369.94        658.64       409.35 o                         
 -12  11   3       1613.49       1193.01       195.51 o                         
 -11  11   3        338.52        365.40       101.05 o                         
 -10  11   3         81.36         66.11        64.51 o                         
  -9  11   3        416.10        338.22        99.11 o                         
  -8  11   3        439.96        640.36       106.44 o                         
  -7  11   3          5.56        -21.28        90.27 o                         
  -6  11   3       1980.55       2097.65       162.22 o                         
  -5  11   3       2752.53       2683.37       153.45 o                         
  -4  11   3         41.80        126.82        77.40 o                         
  -3  11   3        435.00        452.81       142.53 o                         
  -2  11   3       4073.29       4013.49       320.76 o                         
  -1  11   3       3170.55       3239.90       337.94 o                         
 -10  12   3         55.47        374.07       199.28 o                         
  -9  12   3          1.09        207.83       133.92 o                         
  -8  12   3        103.38         97.68       106.52 o                         
  -7  12   3          2.86         10.85       118.87 o                         
  -6  12   3       1863.30       1336.60       181.28 o                         
  -5  12   3        359.69         92.33       109.12 o                         
  -4  12   3         31.68        -51.26       192.88 o                         
  -3  12   3        220.07        572.41       235.90 o                         
  -6  13   3         56.95        151.25       149.28 o                         
   7 -14   4         49.04       -165.70       255.14 o                         
   2 -13   4       1400.69       1866.66       396.04 o                         
   3 -13   4        236.00        233.38       130.82 o                         
   4 -13   4        423.57        604.83       180.44 o                         
   5 -13   4        343.64        376.69       334.27 o                         
   6 -13   4          3.86          6.57        97.63 o                         
   7 -13   4       1592.98       1702.35       255.65 o                         
   8 -13   4        386.70        205.66        97.03 o                         
   9 -13   4         35.41         45.27       133.97 o                         
   0 -12   4       3449.13       2848.44       438.56 o                         
   1 -12   4       2803.48       2868.55       298.76 o                         
   2 -12   4        827.45        886.87       149.18 o                         
   3 -12   4       7240.21       7220.99       346.20 o                         
   4 -12   4       2693.16       2719.47       227.40 o                         
   5 -12   4       1915.98       2205.21       181.52 o                         
   6 -12   4        483.50        475.27        80.98 o                         
   7 -12   4       1919.74       2143.49       138.31 o                         
   8 -12   4         54.89         81.17        78.70 o                         
   9 -12   4         76.43         47.71        99.69 o                         
  10 -12   4        109.83        193.89       146.28 o                         
  -2 -11   4       3798.31       3657.55       377.61 o                         
  -1 -11   4       6458.18       6338.32       331.53 o                         
   0 -11   4       3698.09       3638.00       243.02 o                         
   1 -11   4        117.25        136.45        76.05 o                         
   2 -11   4       6426.11       6780.08       287.64 o                         
   3 -11   4       3631.67       3690.90       197.56 o                         
   4 -11   4         23.83        -42.06        72.11 o                         
   5 -11   4         60.35        170.45        62.70 o                         
   6 -11   4       2415.00       2370.38       139.01 o                         
   7 -11   4         53.56         57.42        71.21 o                         
   8 -11   4       2619.30       2555.11       146.64 o                         
   9 -11   4         46.57         50.84        59.94 o                         
  10 -11   4        221.87        351.03        80.71 o                         
  11 -11   4        238.01        314.62        86.79 o                         
  -4 -10   4        788.95        690.41       215.04 o                         
  -3 -10   4       2955.90       3726.80       319.09 o                         
  -2 -10   4       7477.60       7297.87       420.27 o                         
  -1 -10   4        909.26        843.23       126.00 o                         
   0 -10   4        529.22        530.95        80.33 o                         
   1 -10   4       7735.35       8078.75       293.69 o                         
   2 -10   4       8222.99       8118.32       234.55 o                         
   3 -10   4       1202.27       1058.12        99.69 o                         
   4 -10   4       5990.34       6363.10       208.73 o                         
   5 -10   4       6990.62       7242.40       193.60 o                         
   6 -10   4       3692.08       3785.54       124.97 o                         
   7 -10   4       1779.37       1859.81        99.38 o                         
   8 -10   4       2967.80       3069.75       125.29 o                         
   9 -10   4        399.79        457.28        69.58 o                         
  10 -10   4        562.15        475.23        85.05 o                         
  11 -10   4         18.84       -132.31       147.33 o                         
  -5  -9   4        165.63         19.15       215.17 o                         
  -4  -9   4       5862.84       5916.29       486.38 o                         
  -3  -9   4      13366.48      12859.53       681.19 o                         
  -2  -9   4       1202.19       1155.56       138.97 o                         
  -1  -9   4       6866.34       6467.69       216.77 o                         
   0  -9   4      15506.07      15096.89       288.10 o                         
   1  -9   4      18742.96      19209.13       332.51 o                         
   2  -9   4        201.07        212.20        49.31 o                         
   3  -9   4      12292.75      12532.20       250.92 o                         
   4  -9   4       7558.42       7648.32       159.06 o                         
   5  -9   4       3580.51       3772.50       116.89 o                         
   6  -9   4         15.30         14.79        44.81 o                         
   7  -9   4       6075.24       6284.14       166.44 o                         
   8  -9   4         13.66         88.27        45.45 o                         
   9  -9   4        181.38        222.49        63.63 o                         
  10  -9   4        212.12        135.26        70.04 o                         
  11  -9   4        497.57        319.36        78.66 o                         
  -6  -8   4        781.25        315.70       243.78 o                         
  -5  -8   4       4473.40       3991.51       338.85 o                         
  -4  -8   4      13044.58      13223.69       662.53 o                         
  -3  -8   4       2910.11       3002.59       170.43 o                         
  -2  -8   4       5870.16       5781.17       219.36 o                         
  -1  -8   4       9832.24       9469.47       226.10 o                         
   0  -8   4       5564.67       5823.52       158.33 o                         
   1  -8   4         67.69        156.00        47.81 o                         
   2  -8   4      18283.80      18130.70       233.18 o                         
   3  -8   4      10453.58      10270.29       173.72 o                         
   4  -8   4        175.64        203.73        40.73 o                         
   5  -8   4       4285.40       4273.39       118.20 o                         
   6  -8   4      14849.79      14947.27       233.88 o                         
   7  -8   4       3567.52       3585.94       128.63 o                         
   8  -8   4       3211.09       3080.53       118.01 o                         
   9  -8   4       3428.24       3514.15       171.18 o                         
  10  -8   4       2698.02       2564.58       150.89 o                         
  11  -8   4        612.79        636.87        92.38 o                         
  12  -8   4        844.11       1143.37       412.27 o                         
  -7  -7   4        407.49        681.83       306.50 o                         
  -6  -7   4       3699.60       3089.87       247.90 o                         
  -5  -7   4       2764.03       2826.08       254.31 o                         
  -4  -7   4        314.34        388.89       103.09 o                         
  -3  -7   4       8544.36       8639.31       209.78 o                         
  -2  -7   4      21968.91      21545.76       325.64 o                         
  -1  -7   4        682.75        813.14        51.67 o                         
   0  -7   4       3559.68       3536.12       100.15 o                         
   1  -7   4      34506.90      32492.99       496.64 o                         
   2  -7   4      38807.78      38814.60       377.88 o                         
   3  -7   4          5.84         29.62        22.09 o                         
   4  -7   4      12028.84      12051.97       172.65 o                         
   5  -7   4      18854.89      18885.00       234.59 o                         
   6  -7   4      15840.20      16086.68       223.11 o                         
   7  -7   4        701.99        709.34        54.92 o                         
   8  -7   4       4379.24       4389.43       127.86 o                         
   9  -7   4        713.30        577.11       101.23 o                         
  10  -7   4        339.62        237.55        66.93 o                         
  11  -7   4        525.45        343.97        73.22 o                         
  12  -7   4        387.84        307.35       197.62 o                         
  -7  -6   4       9998.65      10229.90       486.44 o                         
  -6  -6   4       2402.20       2440.69       177.93 o                         
  -5  -6   4         98.10        102.14        59.06 o                         
  -4  -6   4      10272.61      10406.05       220.40 o                         
  -3  -6   4      48343.00      47199.52       457.57 o                         
  -2  -6   4       9040.42       8922.50       166.00 o                         
  -1  -6   4       2166.22       2041.58        58.42 o                         
   0  -6   4      18509.52      17327.49       318.01 o                         
   1  -6   4      32493.71      30647.04       454.12 o                         
   2  -6   4        698.20        799.78        54.67 o                         
   3  -6   4      20350.14      20371.17       213.09 o                         
   4  -6   4      10422.65      10174.21       130.41 o                         
   5  -6   4       2645.09       2638.43        68.37 o                         
   6  -6   4       2276.04       2378.64        73.51 o                         
   7  -6   4      17408.88      17516.49       225.51 o                         
   8  -6   4       1240.45       1200.24        75.06 o                         
   9  -6   4        948.06        855.55        84.89 o                         
  10  -6   4       2268.83       2292.21       132.73 o                         
  11  -6   4       4499.59       4162.59       207.52 o                         
  12  -6   4         26.59         26.39       379.36 o                         
  -9  -5   4         70.76        171.85       206.38 o                         
  -8  -5   4       5449.20       6300.25       303.08 o                         
  -7  -5   4       6122.30       6153.87       282.62 o                         
  -6  -5   4        158.74        248.57        75.46 o                         
  -5  -5   4       4790.80       4856.35       154.56 o                         
  -4  -5   4      10632.62      10758.13       135.42 o                         
  -3  -5   4       7533.14       7480.68        99.92 o                         
  -2  -5   4      19221.32      18440.28       152.66 o                         
  -1  -5   4      19945.09      19163.91       179.69 o                         
   0  -5   4       5768.49       5712.87        78.51 o                         
   1  -5   4        663.52        758.93        38.57 o                         
   2  -5   4      62001.89      60415.36       636.58 o                         
   3  -5   4      36899.20      36909.39       287.91 o                         
   4  -5   4         40.93         91.96        21.23 o                         
   5  -5   4       6777.54       6814.11       113.86 o                         
   6  -5   4      34672.38      34612.53       310.11 o                         
   7  -5   4      14554.26      14632.64       197.55 o                         
   8  -5   4        961.82        982.85        81.87 o                         
   9  -5   4       3259.97       3216.14       165.08 o                         
  10  -5   4       3496.76       3217.23       181.35 o                         
  11  -5   4       1094.52       1160.56       150.46 o                         
  12  -5   4       1468.14       1261.52       192.50 o                         
  -9  -4   4        274.30        171.15       135.00 o                         
  -8  -4   4       2162.42       1999.36       160.65 o                         
  -7  -4   4       1306.91       1425.43       131.28 o                         
  -6  -4   4       9179.50       9607.51       166.15 o                         
  -5  -4   4       1376.68       1359.43        50.27 o                         
  -4  -4   4         91.23        120.84        22.72 o                         
  -3  -4   4      31627.36      31053.06       222.51 o                         
  -2  -4   4      66455.78      64927.33       346.45 o                         
  -1  -4   4       9947.42       9844.38       102.38 o                         
   0  -4   4       1977.05       2116.88        40.47 o                         
   1  -4   4      39939.99      38910.25       282.00 o                         
   2  -4   4      75360.47      75088.70       490.78 o                         
   3  -4   4       1690.38       1777.19        51.65 o                         
   4  -4   4       9185.83       9194.68       128.63 o                         
   5  -4   4      13948.59      14019.74       170.50 o                         
   6  -4   4      12630.07      12764.09       182.90 o                         
   7  -4   4       1994.23       2061.11        83.64 o                         
   8  -4   4      10467.10      10160.29       327.41 o                         
   9  -4   4       1252.05        997.74       101.81 o                         
  10  -4   4         34.41         60.70        73.35 o                         
  11  -4   4       2688.50       2508.17       179.29 o                         
 -10  -3   4        508.47        335.91       133.60 o                         
  -9  -3   4        549.88        464.17       102.76 o                         
  -8  -3   4        394.19        430.80        96.99 o                         
  -7  -3   4      11343.78      11499.78       242.08 o                         
  -6  -3   4       9792.99       9946.60       177.73 o                         
  -5  -3   4         17.92          9.78        24.19 o                         
  -4  -3   4       2111.94       2156.21        58.22 o                         
  -3  -3   4      41936.94      41841.77       314.38 o                         
  -2  -3   4      13811.34      13972.64       110.95 o                         
  -1  -3   4       9047.20       8939.00        76.31 o                         
   0  -3   4       9463.20       9210.66        91.58 o                         
   1  -3   4      31625.05      31244.31       216.38 o                         
   2  -3   4          9.41         74.95        18.23 o                         
   3  -3   4      49841.46      49466.88       367.65 o                         
   4  -3   4      24492.10      25483.90       249.53 o                         
   5  -3   4       4488.62       4636.85        94.49 o                         
   6  -3   4       3970.24       3810.97        96.05 o                         
   7  -3   4      29412.89      29716.38       349.21 o                         
   8  -3   4       8799.58       8602.31       277.52 o                         
   9  -3   4        138.91        186.30        71.20 o                         
  10  -3   4       1352.70       1407.72       114.87 o                         
  11  -3   4       5568.67       5095.75       406.07 o                         
 -11  -2   4        443.68         71.70       187.38 o                         
 -10  -2   4        126.68        115.31       103.33 o                         
  -9  -2   4        332.02        179.03        59.09 o                         
  -8  -2   4       1884.75       1855.57       124.91 o                         
  -7  -2   4       4686.64       4682.27       138.01 o                         
  -6  -2   4       1019.39       1111.60        60.72 o                         
  -5  -2   4       2821.03       2762.15        60.85 o                         
  -4  -2   4      11121.16      11002.57       131.23 o                         
  -3  -2   4       3953.57       4051.87        60.01 o                         
  -2  -2   4      25037.14      24613.20       179.89 o                         
  -1  -2   4      60802.61      61196.52       313.49 o                         
   0  -2   4      13807.73      13570.79       108.78 o                         
   1  -2   4         59.05         91.38        15.24 o                         
   2  -2   4      73771.26      73514.86       519.46 o                         
   3  -2   4      69445.16      69044.77       535.69 o                         
   4  -2   4       4918.94       5122.76       106.29 o                         
   5  -2   4       1927.37       2082.78        75.61 o                         
   6  -2   4      21478.61      21785.97       287.60 o                         
   7  -2   4      12821.83      12767.43       236.13 o                         
   8  -2   4        494.02        528.94        69.24 o                         
   9  -2   4       3027.49       2922.93       149.78 o                         
  10  -2   4       2626.16       2696.12       162.63 o                         
 -11  -1   4        251.41        310.07        78.71 o                         
 -10  -1   4         69.28         27.30        57.72 o                         
  -9  -1   4        142.07        151.38        58.83 o                         
  -8  -1   4       1168.60       1166.98        86.70 o                         
  -7  -1   4       2149.87       2106.89        99.58 o                         
  -6  -1   4      18016.38      18273.98       188.98 o                         
  -5  -1   4       8225.74       8232.27        91.36 o                         
  -4  -1   4       2850.76       2769.71        45.12 o                         
  -3  -1   4      14756.42      15000.90       126.80 o                         
  -2  -1   4      88117.79      88816.37       464.36 o                         
  -1  -1   4      14657.69      14842.52       130.64 o                         
   0  -1   4         50.69         58.64        19.87 o                         
   1  -1   4      12940.95      12483.43       140.32 o                         
   2  -1   4      37571.26      36123.34       427.43 o                         
   3  -1   4        238.50        304.99        34.60 o                         
   4  -1   4      14775.02      14662.53       219.74 o                         
   5  -1   4      15178.42      14963.41       217.57 o                         
   6  -1   4       6733.83       6845.51       145.34 o                         
   7  -1   4       3392.94       3396.37       125.98 o                         
   8  -1   4      16231.13      16330.31       315.64 o                         
   9  -1   4       4243.55       4268.38       182.41 o                         
  10  -1   4        218.04        188.81       110.80 o                         
 -12   0   4         76.92        -19.52       100.04 o                         
 -11   0   4        292.69        318.18        72.72 o                         
 -10   0   4          5.44         20.28        64.84 o                         
  -9   0   4       1144.61       1279.84       108.76 o                         
  -8   0   4       1207.66       1306.41        77.74 o                         
  -7   0   4       4080.43       4146.24        98.20 o                         
  -6   0   4        859.15        828.95        34.61 o                         
  -5   0   4        137.91        175.76        18.91 o                         
  -4   0   4       1723.68       1889.23        49.96 o                         
  -3   0   4      20981.94      21184.70       187.14 o                         
  -2   0   4       2149.70       2356.67        58.78 o                         
  -1   0   4      18508.84      18298.16       156.21 o                         
   0   0   4      16749.12      16677.29       197.01 o                         
   1   0   4      23486.11      22672.06       287.23 o                         
   2   0   4        233.23        299.22        30.46 o                         
   3   0   4      47803.20      46900.20       454.65 o                         
   4   0   4      32996.83      32961.63       316.56 o                         
   5   0   4       9125.10       9022.52       167.14 o                         
   6   0   4        847.56        819.07        70.93 o                         
   7   0   4      19582.58      19604.51       318.26 o                         
   8   0   4       7268.24       7598.13       228.27 o                         
   9   0   4        174.32        251.68        87.41 o                         
  10   0   4       1451.78       1415.10       201.47 o                         
 -12   1   4        914.36        680.17        96.49 o                         
 -11   1   4        401.51        301.18        72.65 o                         
 -10   1   4        746.04        895.50        91.28 o                         
  -9   1   4        940.99        909.79        77.46 o                         
  -8   1   4         12.10         31.40        46.08 o                         
  -7   1   4        653.41        588.47        34.43 o                         
  -6   1   4       4728.39       4745.81        83.91 o                         
  -5   1   4       4858.03       4893.87        93.57 o                         
  -4   1   4       8387.71       8494.96       120.25 o                         
  -3   1   4       6691.96       6882.17       119.98 o                         
  -2   1   4      22296.48      22475.75       212.66 o                         
  -1   1   4      64254.23      62803.20       548.43 o                         
   0   1   4      27369.80      27105.10       249.30 o                         
   1   1   4       7843.17       7915.05        98.86 o                         
   2   1   4      21047.13      20487.38       234.32 o                         
   3   1   4      31830.56      30669.15       358.90 o                         
   4   1   4       1869.11       1838.42        72.25 o                         
   5   1   4        408.02        375.23        55.86 o                         
   6   1   4      10782.04      11192.93       259.01 o                         
   7   1   4       5322.40       5708.22       196.40 o                         
   8   1   4       1085.75        970.89       116.44 o                         
   9   1   4       3397.60       3043.97       212.89 o                         
 -13   2   4       1887.03       1840.36       265.32 o                         
 -12   2   4        212.63        220.49        80.24 o                         
 -11   2   4        577.29        557.01        85.94 o                         
 -10   2   4        252.95         97.50        54.83 o                         
  -9   2   4          7.52        -11.47        51.01 o                         
  -8   2   4       5249.20       5106.66       130.22 o                         
  -7   2   4        373.27        528.58        54.48 o                         
  -6   2   4       3666.66       3770.06        85.08 o                         
  -5   2   4       1562.14       1531.20        61.29 o                         
  -4   2   4       7506.64       7564.29       111.42 o                         
  -3   2   4        102.96        138.04        34.58 o                         
  -2   2   4      25020.21      24946.71       216.72 o                         
  -1   2   4        863.95        911.93        31.46 o                         
   0   2   4        590.56        578.43        28.91 o                         
   1   2   4      10299.98      10131.93       113.43 o                         
   2   2   4      18461.08      18077.59       194.03 o                         
   3   2   4        319.37        383.07        51.72 o                         
   4   2   4      15483.86      15344.81       257.94 o                         
   5   2   4      13258.31      13179.31       249.14 o                         
   6   2   4       8549.37       8566.03       221.46 o                         
   7   2   4       1148.77       1278.03       130.42 o                         
   8   2   4       8408.14       9301.54       415.01 o                         
   9   2   4       4139.72       4081.86       563.30 o                         
 -13   3   4        346.14        237.45       118.36 o                         
 -12   3   4       1440.44       1421.31       129.36 o                         
 -11   3   4        926.10        854.31        86.78 o                         
 -10   3   4       3449.79       3566.27       145.86 o                         
  -9   3   4         67.18        165.89        63.20 o                         
  -8   3   4       2877.43       2911.33       115.04 o                         
  -7   3   4          0.01          9.03        28.60 o                         
  -6   3   4        809.72        871.35        47.36 o                         
  -5   3   4       2566.50       2606.09        67.48 o                         
  -4   3   4       1898.89       2052.30        62.66 o                         
  -3   3   4       6284.77       6121.20       118.78 o                         
  -2   3   4       1548.59       1655.33        49.61 o                         
  -1   3   4      16668.83      16430.75       147.95 o                         
   0   3   4      15284.21      15019.89       163.64 o                         
   1   3   4      15733.54      15203.00       189.13 o                         
   2   3   4       1550.27       1473.11        65.03 o                         
   3   3   4      18091.17      17702.36       231.31 o                         
   4   3   4      12931.21      13222.11       235.46 o                         
   5   3   4       5595.41       5698.78       190.52 o                         
   6   3   4          4.93        176.00        69.60 o                         
   7   3   4       6903.41       7063.25       362.23 o                         
   8   3   4       2570.16       2325.67       363.49 o                         
 -13   4   4        592.76        504.04        93.38 o                         
 -12   4   4       3465.33       3653.69       174.46 o                         
 -11   4   4       3529.54       3454.37       168.50 o                         
 -10   4   4       4250.19       4205.52       176.66 o                         
  -9   4   4        123.05        152.34        50.90 o                         
  -8   4   4        101.71        207.93        53.19 o                         
  -7   4   4        624.32        682.18        46.09 o                         
  -6   4   4       1537.62       1487.90        63.33 o                         
  -5   4   4       1004.70       1076.44        51.81 o                         
  -4   4   4       3121.71       2958.89        72.73 o                         
  -3   4   4      10196.12       9997.72       150.40 o                         
  -2   4   4       1181.19       1169.51        51.77 o                         
  -1   4   4       4312.34       4096.50        86.35 o                         
   0   4   4       4555.60       4314.30       109.80 o                         
   1   4   4       1210.22       1198.30        69.75 o                         
   2   4   4       3132.13       2884.72       105.25 o                         
   3   4   4       8187.77       8167.21       176.01 o                         
   4   4   4          9.32         42.10        48.41 o                         
   5   4   4       1587.92       1630.18       123.79 o                         
   6   4   4       6431.27       6573.47       370.27 o                         
   7   4   4       4169.52       4145.24       407.41 o                         
 -13   5   4       3001.03       2894.50       258.58 o                         
 -12   5   4        402.52        320.13        85.05 o                         
 -11   5   4          2.61         -4.96        92.73 o                         
 -10   5   4       1738.12       2003.28       139.49 o                         
  -9   5   4       4311.15       4238.85       162.20 o                         
  -8   5   4        688.24        692.54        66.63 o                         
  -7   5   4       2058.57       2103.52        93.64 o                         
  -6   5   4       2231.00       2152.85        79.91 o                         
  -5   5   4       2584.49       2484.40        74.53 o                         
  -4   5   4          3.04         -3.73        35.79 o                         
  -3   5   4         93.13         79.84        37.23 o                         
  -2   5   4       4686.35       4551.54       100.31 o                         
  -1   5   4        383.89        310.85        41.71 o                         
   0   5   4       1032.24       1080.13        76.27 o                         
   1   5   4       3665.94       3577.73       135.41 o                         
   2   5   4      11872.08      11766.07       236.62 o                         
   3   5   4         83.28        177.02        58.15 o                         
   4   5   4       3830.47       3523.07       207.05 o                         
   5   5   4       6220.38       6637.51       262.45 o                         
   6   5   4       4830.22       5452.19       393.00 o                         
 -14   6   4       6126.09       5627.12       736.84 o                         
 -13   6   4       2594.00       2514.28       163.06 o                         
 -12   6   4        592.60        494.46        86.82 o                         
 -11   6   4       3484.40       3861.12       196.61 o                         
 -10   6   4      11200.33      11433.39       286.08 o                         
  -9   6   4       3074.89       2953.31       121.36 o                         
  -8   6   4       1189.53       1103.80        74.59 o                         
  -7   6   4        208.69        240.88        42.42 o                         
  -6   6   4       1788.78       1842.00        80.27 o                         
  -5   6   4       1632.67       1688.01        76.84 o                         
  -4   6   4          4.08         66.75        37.78 o                         
  -3   6   4       6347.65       6202.80       133.41 o                         
  -2   6   4        935.51        995.95        60.90 o                         
  -1   6   4        264.22        259.61        61.21 o                         
   0   6   4       2286.71       2247.98       106.52 o                         
   1   6   4       4897.73       4746.50       151.15 o                         
   2   6   4       1297.95       1112.29        99.17 o                         
   3   6   4       1435.27       1545.74       111.54 o                         
   4   6   4       2161.62       2294.12       187.16 o                         
   5   6   4        512.18        658.65       216.47 o                         
 -14   7   4       4549.77       4700.22       569.40 o                         
 -13   7   4        149.27        244.15        85.93 o                         
 -12   7   4       2659.58       2843.85       219.44 o                         
 -11   7   4       3466.48       3542.20       171.04 o                         
 -10   7   4       1929.56       1865.99       116.97 o                         
  -9   7   4       1925.98       1872.14       100.73 o                         
  -8   7   4       1894.23       2020.20        94.22 o                         
  -7   7   4        244.07        216.86        48.58 o                         
  -6   7   4        341.79        313.32        44.49 o                         
  -5   7   4       4983.45       4850.63       128.88 o                         
  -4   7   4       2281.07       2282.31        89.86 o                         
  -3   7   4        262.81        231.43        49.57 o                         
  -2   7   4        119.92        148.90        48.26 o                         
  -1   7   4         46.22        -15.30        55.12 o                         
   0   7   4        193.84        286.40        75.24 o                         
   1   7   4         38.87        -12.43        69.67 o                         
   2   7   4       2625.27       2827.70       179.37 o                         
   3   7   4       2424.41       2383.33       180.75 o                         
   4   7   4         66.96       -112.04       531.36 o                         
 -13   8   4       7770.33       7605.26       388.27 o                         
 -12   8   4       2511.22       2649.89       160.51 o                         
 -11   8   4         22.05        -57.58        72.78 o                         
 -10   8   4       4812.76       4623.67       167.63 o                         
  -9   8   4      15788.94      15707.49       272.56 o                         
  -8   8   4       1876.49       1761.45        96.03 o                         
  -7   8   4        315.80        263.90        54.01 o                         
  -6   8   4       1537.41       1438.50        79.24 o                         
  -5   8   4       7685.95       7645.05       168.79 o                         
  -4   8   4         61.55         94.26        47.76 o                         
  -3   8   4         37.73          8.50        40.01 o                         
  -2   8   4        992.63       1071.84       100.63 o                         
  -1   8   4         30.75        102.46        93.31 o                         
   0   8   4         67.71         53.84        78.33 o                         
   1   8   4        450.84        314.69        83.87 o                         
   2   8   4       3144.38       3312.99       213.64 o                         
   3   8   4        612.05        640.27       220.96 o                         
 -13   9   4       5512.91       4963.12       582.30 o                         
 -12   9   4         47.04        110.36        64.81 o                         
 -11   9   4       2465.18       2377.60       123.94 o                         
 -10   9   4       8003.28       7982.03       201.63 o                         
  -9   9   4       3616.43       3534.87       131.93 o                         
  -8   9   4        980.08       1012.32        80.18 o                         
  -7   9   4        587.68        511.14        70.88 o                         
  -6   9   4        306.47        268.59        52.60 o                         
  -5   9   4         90.19         85.02        46.23 o                         
  -4   9   4       3457.02       3455.72       151.46 o                         
  -3   9   4         35.88        110.60        70.88 o                         
  -2   9   4        816.44        779.97        97.18 o                         
  -1   9   4        117.90         47.92        72.71 o                         
   0   9   4        864.00        885.94       135.04 o                         
   1   9   4         93.13        194.84        95.21 o                         
   2   9   4         85.48       -244.22       244.22 o                         
 -12  10   4       3894.45       3657.57       200.64 o                         
 -11  10   4       3905.02       3653.86       161.38 o                         
 -10  10   4        395.12        426.70        66.46 o                         
  -9  10   4       5393.31       5472.09       167.38 o                         
  -8  10   4      10106.04      10110.17       234.54 o                         
  -7  10   4       1577.05       1770.79       101.04 o                         
  -6  10   4          6.70         33.81        76.65 o                         
  -5  10   4       4609.40       4465.02       188.38 o                         
  -4  10   4       5669.41       6227.94       223.65 o                         
  -3  10   4        270.47        288.75        85.10 o                         
  -2  10   4        185.20         92.14       102.76 o                         
  -1  10   4          1.80         39.18        83.17 o                         
   0  10   4         73.27        -62.86       223.57 o                         
 -12  11   4       6892.46       7048.31       351.47 o                         
 -11  11   4        665.06        471.12       145.32 o                         
 -10  11   4       2529.45       2498.79       147.64 o                         
  -9  11   4      11421.04      11171.24       376.02 o                         
  -8  11   4       3315.56       3259.05       207.63 o                         
  -7  11   4          6.06        134.19        78.98 o                         
  -6  11   4       1373.07       1303.26       127.00 o                         
  -5  11   4       2991.19       3004.25       167.32 o                         
  -4  11   4         73.70        199.77        85.99 o                         
  -3  11   4        620.58        468.18       118.85 o                         
  -2  11   4          7.25          1.52       126.70 o                         
 -10  12   4       5255.09       4794.29       567.85 o                         
  -9  12   4        597.02        503.16       205.66 o                         
  -8  12   4       2045.78       1662.29       285.41 o                         
  -7  12   4       3731.57       3515.08       376.27 o                         
  -6  12   4       1564.90       1092.90       218.64 o                         
  -5  12   4        116.72        244.08       229.87 o                         
   3 -13   5          6.57       -258.53       258.53 o                         
   4 -13   5       2218.67       1794.03       319.57 o                         
   5 -13   5       7811.93       7928.64       896.87 o                         
   6 -13   5       1293.42       1374.02       318.38 o                         
   7 -13   5       2574.68       2437.00       215.93 o                         
   8 -13   5       4590.65       4055.32       278.40 o                         
   9 -13   5       4940.55       4925.55       362.56 o                         
  -1 -12   5       1121.97       1578.30       435.14 o                         
   0 -12   5       8914.90       9462.03       472.65 o                         
   1 -12   5       7923.53       8514.39       465.43 o                         
   2 -12   5         39.57        128.62       137.78 o                         
   3 -12   5       5693.70       5627.23       248.83 o                         
   4 -12   5      11548.32      11429.17       406.62 o                         
   5 -12   5       5526.15       5587.50       228.04 o                         
   6 -12   5       1614.88       1695.81       137.69 o                         
   7 -12   5       6537.70       7037.14       244.62 o                         
   8 -12   5       3417.67       3460.79       176.10 o                         
   9 -12   5        332.74        296.27        99.16 o                         
  -2 -11   5       1218.92       1886.75       440.22 o                         
  -1 -11   5       5379.77       5838.44       374.14 o                         
   0 -11   5       7577.88       8137.98       567.57 o                         
   1 -11   5          5.82        148.55        85.59 o                         
   2 -11   5       6770.79       6576.18       258.17 o                         
   3 -11   5       5601.22       6137.80       251.71 o                         
   4 -11   5       1522.80       1645.32       105.95 o                         
   5 -11   5       3114.31       3049.34       154.02 o                         
   6 -11   5      11703.85      11583.37       280.33 o                         
   7 -11   5       1704.16       1729.53       128.94 o                         
   8 -11   5        891.99       1020.95        93.97 o                         
   9 -11   5       5331.39       5460.99       199.75 o                         
  10 -11   5       7526.77       7194.70       294.77 o                         
  -4 -10   5        587.98        386.80       199.49 o                         
  -3 -10   5       1214.18       1229.37       209.24 o                         
  -2 -10   5       1246.48       1079.80       186.92 o                         
  -1 -10   5        837.36        739.02       144.43 o                         
   0 -10   5       1038.86       1227.73       131.64 o                         
   1 -10   5      13968.26      14734.13       370.89 o                         
   2 -10   5       6707.53       6929.17       210.08 o                         
   3 -10   5         18.71        -10.67        50.68 o                         
   4 -10   5       8116.23       8018.61       223.03 o                         
   5 -10   5      25522.89      26601.26       443.92 o                         
   6 -10   5       7532.24       7340.03       184.29 o                         
   7 -10   5       1069.54       1130.33        82.54 o                         
   8 -10   5       8149.56       8284.53       206.16 o                         
   9 -10   5       9051.49       9001.70       289.39 o                         
  10 -10   5       1259.61       1127.40       114.25 o                         
  11 -10   5       2242.83       1688.56       236.76 o                         
  -5  -9   5         16.93       -276.42       276.42 o                         
  -4  -9   5       2739.66       2297.92       312.92 o                         
  -3  -9   5       5859.38       6715.70       328.93 o                         
  -2  -9   5        542.74        616.48        93.97 o                         
  -1  -9   5        575.63        468.60        76.22 o                         
   0  -9   5      14274.26      13903.39       484.82 o                         
   1  -9   5      21252.17      21503.22       309.65 o                         
   2  -9   5        179.43        166.16        55.66 o                         
   3  -9   5       2906.04       2879.65       122.59 o                         
   4  -9   5      14586.54      14729.70       239.23 o                         
   5  -9   5       7528.99       7772.34       168.33 o                         
   6  -9   5       2804.25       2867.11       114.42 o                         
   7  -9   5       9687.56       9755.61       213.23 o                         
   8  -9   5       4446.57       4459.86       148.32 o                         
   9  -9   5        175.77        109.36        66.03 o                         
  10  -9   5       5879.25       5903.69       228.53 o                         
  11  -9   5       4853.86       4483.63       256.79 o                         
  -6  -8   5        112.01        147.43       227.55 o                         
  -5  -8   5        240.29        -21.83       128.72 o                         
  -4  -8   5       6469.13       6249.67       315.00 o                         
  -3  -8   5       1027.28       1114.62       117.53 o                         
  -2  -8   5        252.61        318.55        65.29 o                         
  -1  -8   5       3085.55       3060.59       136.15 o                         
   0  -8   5       9339.21       9334.27       185.10 o                         
   1  -8   5        161.28        183.87        40.92 o                         
   2  -8   5      12030.44      12004.97       188.73 o                         
   3  -8   5       6833.21       6668.96       147.28 o                         
   4  -8   5       1307.61       1285.55        71.39 o                         
   5  -8   5       9224.04       9210.37       177.44 o                         
   6  -8   5      29967.68      29383.03       374.53 o                         
   7  -8   5       6125.91       6146.08       163.12 o                         
   8  -8   5        187.45        147.22        57.81 o                         
   9  -8   5       8520.55       8769.65       263.24 o                         
  10  -8   5      13439.73      13555.09       342.33 o                         
  11  -8   5        950.25        970.40       119.33 o                         
  -7  -7   5         10.53       -181.38       220.72 o                         
  -6  -7   5        111.09         76.79       108.99 o                         
  -5  -7   5        135.56        214.11        79.41 o                         
  -4  -7   5         68.31        169.23        80.65 o                         
  -3  -7   5       4089.93       3979.12       151.89 o                         
  -2  -7   5       3757.92       3759.15       135.65 o                         
  -1  -7   5        215.49        219.70        37.79 o                         
   0  -7   5        921.00        917.87        49.30 o                         
   1  -7   5      38548.32      38507.21       364.58 o                         
   2  -7   5      20914.78      20917.33       254.80 o                         
   3  -7   5       1587.67       1567.44        76.14 o                         
   4  -7   5       2545.67       2410.74        86.03 o                         
   5  -7   5      29644.62      29836.28       315.82 o                         
   6  -7   5       9912.92       9986.14       186.57 o                         
   7  -7   5        996.96        953.35        65.76 o                         
   8  -7   5       5130.74       5035.45       151.37 o                         
   9  -7   5       9006.90       8796.38       295.99 o                         
  10  -7   5        423.99        370.66        78.44 o                         
  11  -7   5       3876.42       3605.90       208.38 o                         
  12  -7   5       3422.40       4546.36       705.84 o                         
  -8  -6   5        150.00        722.81       300.83 o                         
  -7  -6   5        121.59        210.57       100.36 o                         
  -6  -6   5          1.47         30.45        72.20 o                         
  -5  -6   5        583.28        717.43        80.30 o                         
  -4  -6   5       2024.23       2217.20       112.35 o                         
  -3  -6   5       5525.85       5696.66       136.45 o                         
  -2  -6   5       1010.53       1033.89        42.56 o                         
  -1  -6   5         40.01         87.35        18.85 o                         
   0  -6   5       7342.23       7035.31       110.09 o                         
   1  -6   5      15989.43      15705.22       185.72 o                         
   2  -6   5         33.84         68.70        17.96 o                         
   3  -6   5       4748.44       4755.95        91.51 o                         
   4  -6   5       8132.56       8040.52       138.43 o                         
   5  -6   5       6404.05       6472.73       134.54 o                         
   6  -6   5       7315.70       7528.90       149.47 o                         
   7  -6   5      17370.67      17415.48       274.79 o                         
   8  -6   5       6421.19       6525.33       184.68 o                         
   9  -6   5        334.97        350.64        73.63 o                         
  10  -6   5       7668.06       7764.28       244.01 o                         
  11  -6   5       9486.90       9336.52       333.17 o                         
  -9  -5   5        619.71        696.15       263.88 o                         
  -8  -5   5         74.25        102.54        91.50 o                         
  -7  -5   5         43.06        221.14        75.40 o                         
  -6  -5   5        678.80        734.55        84.37 o                         
  -5  -5   5        632.24        591.57        67.69 o                         
  -4  -5   5        505.88        581.14        46.08 o                         
  -3  -5   5        437.58        419.68        29.49 o                         
  -2  -5   5       1325.25       1326.11        34.25 o                         
  -1  -5   5        113.94        140.94        17.54 o                         
   0  -5   5       5226.49       5302.10        82.77 o                         
   1  -5   5       2418.57       2390.79        57.96 o                         
   2  -5   5      30618.78      30102.58       256.59 o                         
   3  -5   5      15968.73      16017.81       192.26 o                         
   4  -5   5       6873.31       6720.63       105.94 o                         
   5  -5   5       4938.54       4875.32       132.56 o                         
   6  -5   5      34622.05      35652.23       332.63 o                         
   7  -5   5      11498.33      12124.07       204.37 o                         
   8  -5   5        591.65        684.27        86.33 o                         
   9  -5   5       3500.33       3986.23       179.38 o                         
  10  -5   5       9090.62       9378.31       301.47 o                         
  11  -5   5        852.27       1064.61       207.35 o                         
 -10  -4   5       2584.05       3420.97       503.87 o                         
  -9  -4   5       1601.08       1528.70       238.81 o                         
  -8  -4   5        925.54        833.32       184.34 o                         
  -7  -4   5        528.10        480.48        92.22 o                         
  -6  -4   5        830.94        771.85        51.29 o                         
  -5  -4   5        269.40        290.21        31.83 o                         
  -4  -4   5         21.51         22.52        23.05 o                         
  -3  -4   5       4369.75       4491.32        82.79 o                         
  -2  -4   5       4719.03       4889.34        71.87 o                         
  -1  -4   5       7530.61       7583.07        87.69 o                         
   0  -4   5        109.67        124.52        15.59 o                         
   1  -4   5      13058.97      12694.11       134.89 o                         
   2  -4   5      20961.48      20952.23       201.41 o                         
   3  -4   5       1590.14       1667.98        60.16 o                         
   4  -4   5        193.68        197.58        26.51 o                         
   5  -4   5      14068.30      14310.94       206.75 o                         
   6  -4   5       4463.63       4738.14       127.88 o                         
   7  -4   5       3119.54       3150.79       105.49 o                         
   8  -4   5       6150.08       6434.87       243.95 o                         
   9  -4   5       7742.03       7709.76       279.29 o                         
  10  -4   5        333.05        215.19        81.40 o                         
  11  -4   5       4312.23       3974.05       380.16 o                         
 -10  -3   5       2127.08       2232.89       213.76 o                         
  -9  -3   5         19.31         40.06        82.56 o                         
  -8  -3   5         27.52         99.36        78.99 o                         
  -7  -3   5        976.73       1090.23        72.13 o                         
  -6  -3   5        379.16        402.82        41.68 o                         
  -5  -3   5       2510.38       2532.68        73.55 o                         
  -4  -3   5        484.58        464.66        33.74 o                         
  -3  -3   5        346.21        388.91        26.73 o                         
  -2  -3   5       1078.95       1150.72        38.08 o                         
  -1  -3   5        662.48        681.40        27.33 o                         
   0  -3   5       1610.83       1737.66        39.16 o                         
   1  -3   5       4042.85       4027.82        77.65 o                         
   2  -3   5       3985.57       4079.61        88.81 o                         
   3  -3   5       6749.56       6501.76       105.85 o                         
   4  -3   5       8920.17       8996.32       137.31 o                         
   5  -3   5       4718.15       4923.09       127.35 o                         
   6  -3   5       8133.20       8179.82       189.75 o                         
   7  -3   5      17668.54      18131.54       305.14 o                         
   8  -3   5       9552.14       9518.49       272.99 o                         
   9  -3   5       1503.50       1494.44       135.67 o                         
  10  -3   5       3345.76       2975.53       191.72 o                         
  11  -3   5       6543.27       5967.26       458.57 o                         
 -11  -2   5       4335.62       4766.94       409.28 o                         
 -10  -2   5         29.80        -94.28        94.28 o                         
  -9  -2   5       4382.21       4369.74       156.54 o                         
  -8  -2   5       4183.50       4219.97       134.05 o                         
  -7  -2   5       8042.49       8164.88       175.83 o                         
  -6  -2   5          2.95          5.87        29.64 o                         
  -5  -2   5       4132.54       4039.46        76.70 o                         
  -4  -2   5        155.55        141.19        18.93 o                         
  -3  -2   5       6756.58       6839.21        90.28 o                         
  -2  -2   5       1646.51       1557.75        40.38 o                         
  -1  -2   5       2475.38       2620.06        47.89 o                         
   0  -2   5       6033.27       5897.02        82.21 o                         
   1  -2   5          6.34         26.56        16.42 o                         
   2  -2   5      15988.14      15690.56       211.59 o                         
   3  -2   5      11703.34      11556.61       159.40 o                         
   4  -2   5      12011.24      12152.39       177.57 o                         
   5  -2   5         40.22        100.12        38.26 o                         
   6  -2   5      11366.32      11419.24       207.10 o                         
   7  -2   5       3198.26       3549.12       143.13 o                         
   8  -2   5        140.30        144.14        57.51 o                         
   9  -2   5       1766.76       1758.12       134.46 o                         
  10  -2   5       5873.66       5804.69       321.76 o                         
 -12  -1   5       3835.55       3313.64       501.42 o                         
 -11  -1   5       1276.29       1271.99       110.15 o                         
 -10  -1   5       3216.64       3248.39       155.37 o                         
  -9  -1   5       4032.27       3983.10       158.95 o                         
  -8  -1   5       1702.14       1608.35        93.80 o                         
  -7  -1   5        803.56        867.01        49.95 o                         
  -6  -1   5       3534.24       3526.49        67.73 o                         
  -5  -1   5         45.01         63.81        22.26 o                         
  -4  -1   5       5946.63       5977.03        78.53 o                         
  -3  -1   5         90.81        122.28        19.29 o                         
  -2  -1   5       2821.86       3063.08        58.87 o                         
  -1  -1   5        671.43        707.36        30.30 o                         
   0  -1   5       5900.36       5951.09        92.53 o                         
   1  -1   5       3961.11       3881.44        79.21 o                         
   2  -1   5       2167.61       2264.36        63.07 o                         
   3  -1   5          3.02          0.65        22.26 o                         
   4  -1   5         32.73         80.92        39.98 o                         
   5  -1   5       8106.13       8406.13       170.61 o                         
   6  -1   5       2256.05       2353.38       105.90 o                         
   7  -1   5       2624.95       2695.18       164.21 o                         
   8  -1   5       4501.22       4432.07       182.45 o                         
   9  -1   5       6504.27       6303.01       246.92 o                         
 -12   0   5        166.89        118.37        85.29 o                         
 -11   0   5       3785.54       4034.48       180.96 o                         
 -10   0   5       6414.34       6470.91       212.71 o                         
  -9   0   5         17.99         36.49        57.85 o                         
  -8   0   5       3147.30       3090.96       116.32 o                         
  -7   0   5      11743.81      11892.56       170.59 o                         
  -6   0   5      13711.64      13543.84       157.63 o                         
  -5   0   5       2283.52       2244.44        61.93 o                         
  -4   0   5       4632.63       4500.49        74.78 o                         
  -3   0   5       5125.28       5195.66        88.61 o                         
  -2   0   5      10112.35      10346.83       137.42 o                         
  -1   0   5          4.03         29.79        17.36 o                         
   0   0   5        154.69        188.07        36.70 o                         
   1   0   5       1732.32       1634.33        59.67 o                         
   2   0   5       4068.17       4089.13        91.36 o                         
   3   0   5       4714.09       4638.55       109.06 o                         
   4   0   5       6863.21       6962.10       136.20 o                         
   5   0   5       7149.40       7188.35       177.12 o                         
   6   0   5        505.69        467.37        62.36 o                         
   7   0   5       5794.87       5942.86       202.46 o                         
   8   0   5       2524.43       2734.04       164.51 o                         
   9   0   5       1541.17       1424.00       179.50 o                         
 -12   1   5       6199.38       6444.29       235.45 o                         
 -11   1   5      13811.35      13764.48       330.23 o                         
 -10   1   5       1839.19       2053.10       124.86 o                         
  -9   1   5       5318.30       5299.97       162.79 o                         
  -8   1   5      10355.94      10595.49       219.03 o                         
  -7   1   5      18721.85      18328.59       200.98 o                         
  -6   1   5       1925.49       1937.27        64.96 o                         
  -5   1   5       4737.20       4701.22       114.57 o                         
  -4   1   5        199.32        233.64        33.40 o                         
  -3   1   5        832.07        932.44        47.86 o                         
  -2   1   5          8.62         44.53        24.74 o                         
  -1   1   5       4070.81       3919.84        71.93 o                         
   0   1   5       1479.70       1419.41        53.21 o                         
   1   1   5       1105.51       1027.38        38.57 o                         
   2   1   5        434.88        407.28        37.33 o                         
   3   1   5         48.84         29.03        45.78 o                         
   4   1   5       1323.05       1427.31       113.31 o                         
   5   1   5         52.51        149.28        48.57 o                         
   6   1   5       3438.47       3311.96       183.79 o                         
   7   1   5        437.44        505.71        90.05 o                         
   8   1   5         46.09        182.78        85.34 o                         
   9   1   5       1033.35        816.61       198.45 o                         
 -13   2   5       2946.82       2696.73       259.77 o                         
 -12   2   5       7949.29       7427.42       254.59 o                         
 -11   2   5       1256.07       1293.84       108.97 o                         
 -10   2   5       4529.53       4830.68       166.12 o                         
  -9   2   5       7193.84       6933.01       187.63 o                         
  -8   2   5       1464.45       1499.65        70.48 o                         
  -7   2   5        446.51        471.83        37.30 o                         
  -6   2   5      22539.94      23035.70       306.16 o                         
  -5   2   5       9690.66       9848.92       157.78 o                         
  -4   2   5       1143.28       1187.99        56.04 o                         
  -3   2   5       3379.12       3422.42        81.76 o                         
  -2   2   5      19725.31      19372.62       196.49 o                         
  -1   2   5       4465.50       4017.76        66.47 o                         
   0   2   5       1696.67       1553.89        42.42 o                         
   1   2   5        219.93        230.69        24.64 o                         
   2   2   5        121.05        130.38        28.63 o                         
   3   2   5        212.62        231.26        42.27 o                         
   4   2   5        110.10         89.56        43.21 o                         
   5   2   5       2587.29       2591.29       119.22 o                         
   6   2   5       2650.95       2653.74       156.91 o                         
   7   2   5        319.52         74.24        84.19 o                         
   8   2   5       1158.47       1190.55       195.02 o                         
 -13   3   5       2064.99       2053.20       204.82 o                         
 -12   3   5          5.68          3.38        74.55 o                         
 -11   3   5      10142.13      10194.24       257.22 o                         
 -10   3   5      20830.93      21418.52       365.37 o                         
  -9   3   5       1535.89       1566.44       107.57 o                         
  -8   3   5       2283.32       2328.25       107.55 o                         
  -7   3   5      24984.79      25059.83       308.61 o                         
  -6   3   5      34125.45      34506.89       356.30 o                         
  -5   3   5        202.69        186.28        34.19 o                         
  -4   3   5       2516.86       2492.37        74.74 o                         
  -3   3   5       5249.75       5316.84       104.04 o                         
  -2   3   5       6618.22       6269.99       104.65 o                         
  -1   3   5        394.18        408.21        29.07 o                         
   0   3   5        311.00        325.41        30.77 o                         
   1   3   5       2674.10       2660.64        88.80 o                         
   2   3   5         15.42         78.44        39.36 o                         
   3   3   5        363.16        368.05        51.05 o                         
   4   3   5         25.53         19.87        50.99 o                         
   5   3   5       2516.22       2483.13       134.79 o                         
   6   3   5          0.59        107.07        63.61 o                         
   7   3   5        253.98        154.39       140.15 o                         
 -13   4   5         19.05          9.52        76.84 o                         
 -12   4   5       5490.34       5528.61       212.62 o                         
 -11   4   5      19289.91      18911.21       379.67 o                         
 -10   4   5       3297.15       3219.91       158.85 o                         
  -9   4   5       3342.10       3347.38       136.67 o                         
  -8   4   5       7895.48       8049.84       160.19 o                         
  -7   4   5      12654.41      12646.92       224.44 o                         
  -6   4   5         85.91        177.05        34.72 o                         
  -5   4   5      19281.53      19305.59       243.45 o                         
  -4   4   5       3154.54       3030.49        89.48 o                         
  -3   4   5        424.95        500.93        43.87 o                         
  -2   4   5       4198.67       4154.60        89.65 o                         
  -1   4   5      24259.93      23901.71       278.18 o                         
   0   4   5       1283.27       1417.18        75.17 o                         
   1   4   5        181.19        165.67        40.26 o                         
   2   4   5        159.81        115.91        48.88 o                         
   3   4   5       1291.32       1163.66        84.66 o                         
   4   4   5         24.09         48.30        60.52 o                         
   5   4   5          4.81         26.77        81.58 o                         
   6   4   5        919.60       1053.07       132.86 o                         
 -13   5   5       3313.27       3566.26       201.45 o                         
 -12   5   5       5838.05       5861.62       232.99 o                         
 -11   5   5        692.56        814.61       125.42 o                         
 -10   5   5      14456.61      14010.72       330.93 o                         
  -9   5   5      17178.78      17490.26       332.04 o                         
  -8   5   5       4775.57       4762.29       129.43 o                         
  -7   5   5        674.77        705.61        59.31 o                         
  -6   5   5      37224.11      37154.86       369.54 o                         
  -5   5   5      29484.59      28930.84       369.83 o                         
  -4   5   5        832.68        843.18        55.48 o                         
  -3   5   5       1272.89       1360.66        68.22 o                         
  -2   5   5      16529.47      16249.68       226.70 o                         
  -1   5   5      11395.66      10983.94       210.79 o                         
   0   5   5        368.67        291.25        56.66 o                         
   1   5   5         26.12         76.96        55.89 o                         
   2   5   5         89.93        144.88        60.47 o                         
   3   5   5        141.99        132.51        85.44 o                         
   4   5   5       1063.95        840.06       114.45 o                         
   5   5   5        449.72        434.87       132.73 o                         
 -13   6   5       4656.00       4556.94       217.63 o                         
 -12   6   5        697.35        940.98       116.03 o                         
 -11   6   5       8164.19       8158.89       292.50 o                         
 -10   6   5      26894.68      26805.45       438.44 o                         
  -9   6   5       5001.65       5005.45       176.82 o                         
  -8   6   5        101.73        227.34        49.70 o                         
  -7   6   5      12401.87      12350.92       210.07 o                         
  -6   6   5      23233.51      23191.05       298.01 o                         
  -5   6   5         67.06         49.46        43.42 o                         
  -4   6   5       4765.88       4695.56       127.72 o                         
  -3   6   5       2331.39       2395.05        91.54 o                         
  -2   6   5       2263.66       2066.80        98.09 o                         
  -1   6   5       6895.00       7267.57       188.67 o                         
   0   6   5       7938.57       7886.36       201.43 o                         
   1   6   5        392.74        342.54        81.79 o                         
   2   6   5          4.80          7.19        75.78 o                         
   3   6   5       1352.81       1376.10       131.96 o                         
   4   6   5       1436.61       1388.82       157.48 o                         
   5   6   5        127.59        -20.29       196.76 o                         
 -13   7   5         48.07        248.70       117.12 o                         
 -12   7   5       1991.00       1820.74       129.83 o                         
 -11   7   5      11623.11      12070.84       311.49 o                         
 -10   7   5       1252.30       1228.66        90.52 o                         
  -9   7   5       6062.89       6337.78       171.20 o                         
  -8   7   5      10613.21      10754.27       210.62 o                         
  -7   7   5       8889.69       8706.34       180.66 o                         
  -6   7   5        596.15        515.20        54.38 o                         
  -5   7   5      26657.44      26806.35       337.21 o                         
  -4   7   5      14677.60      14731.05       231.66 o                         
  -3   7   5       1863.24       1908.54        87.40 o                         
  -2   7   5       1327.91       1350.35        86.69 o                         
  -1   7   5      16412.19      16733.45       305.34 o                         
   0   7   5       4385.21       4567.57       185.57 o                         
   1   7   5          0.48         35.49        75.44 o                         
   2   7   5         16.97        156.79        83.06 o                         
   3   7   5       1683.14       1666.49       195.39 o                         
 -13   8   5       5375.31       5025.38       383.05 o                         
 -12   8   5       6931.29       7317.65       245.92 o                         
 -11   8   5       1399.60       1549.59       108.75 o                         
 -10   8   5      12755.05      12430.32       253.82 o                         
  -9   8   5      20813.52      20565.29       322.53 o                         
  -8   8   5       9965.38       9895.14       223.98 o                         
  -7   8   5         57.31         73.91        53.67 o                         
  -6   8   5      17686.68      17534.97       275.04 o                         
  -5   8   5      20740.93      21044.27       304.68 o                         
  -4   8   5       1552.11       1627.14        83.34 o                         
  -3   8   5        366.30        403.80        62.22 o                         
  -2   8   5       6517.71       7080.10       232.97 o                         
  -1   8   5       3422.32       3401.39       169.12 o                         
   0   8   5        748.38        821.80       106.47 o                         
   1   8   5       1560.69       1684.17       142.05 o                         
   2   8   5        510.87        569.33       168.18 o                         
 -13   9   5       4237.74       3666.71       513.89 o                         
 -12   9   5       1458.33       1416.51       112.77 o                         
 -11   9   5       2893.70       2858.12       137.42 o                         
 -10   9   5      12737.74      12914.73       264.52 o                         
  -9   9   5       2347.41       2398.35       113.45 o                         
  -8   9   5        449.26        433.86        63.84 o                         
  -7   9   5       7043.44       7142.34       203.51 o                         
  -6   9   5      10645.33      10992.18       221.73 o                         
  -5   9   5        326.31        415.48        71.29 o                         
  -4   9   5       8449.96       8998.08       247.68 o                         
  -3   9   5       8348.75       8856.89       270.95 o                         
  -2   9   5       2784.00       2756.84       160.11 o                         
  -1   9   5       1740.04       1888.61       193.71 o                         
   0   9   5       8612.40       8919.94       309.99 o                         
   1   9   5       2024.73       1413.71       257.88 o                         
 -13  10   5        121.54       -224.80       224.80 o                         
 -12  10   5       1252.36        980.77       124.26 o                         
 -11  10   5       8090.43       7939.64       217.37 o                         
 -10  10   5        417.33        439.17        88.24 o                         
  -9  10   5       5785.09       5586.62       173.49 o                         
  -8  10   5      10636.99      10620.87       261.82 o                         
  -7  10   5      10836.75      10864.07       440.01 o                         
  -6  10   5         17.72        -24.70        78.28 o                         
  -5  10   5      11437.93      11750.30       314.24 o                         
  -4  10   5       9638.77      10113.32       321.12 o                         
  -3  10   5       2502.59       2666.83       172.57 o                         
  -2  10   5        395.52        455.86        94.28 o                         
  -1  10   5       5789.62       6608.42       417.46 o                         
   0  10   5       1923.79       2064.59       439.67 o                         
 -11  11   5       2761.14       2837.71       177.07 o                         
 -10  11   5       2407.21       2337.93       153.69 o                         
  -9  11   5       9148.57       9478.77       351.63 o                         
  -8  11   5       3470.18       3377.74       196.17 o                         
  -7  11   5        449.97        493.66       141.01 o                         
  -6  11   5       6270.18       5784.75       257.20 o                         
  -5  11   5       6106.89       5935.09       281.84 o                         
  -4  11   5         55.65        -38.16       153.21 o                         
  -3  11   5       1346.11       1439.48       180.14 o                         
 -10  12   5       5794.02       5133.33       602.36 o                         
  -9  12   5        390.13        246.07       413.42 o                         
  -8  12   5       1245.41       1489.64       338.15 o                         
   2 -13   6        274.79        800.33       281.70 o                         
   3 -13   6         15.48       -116.99       178.40 o                         
   4 -13   6       3071.30       2730.12       837.21 o                         
   5 -13   6       5947.31       5927.70       820.22 o                         
   6 -13   6       1362.14       1258.21       192.12 o                         
   7 -13   6        221.06        -14.78       152.60 o                         
  -1 -12   6        108.48         91.08       256.20 o                         
   0 -12   6       1649.42       1853.11       285.22 o                         
   1 -12   6        905.89        787.15       152.64 o                         
   2 -12   6        104.33         31.87        88.39 o                         
   3 -12   6       1095.03        943.33       135.28 o                         
   4 -12   6       7462.12       8009.42       436.64 o                         
   5 -12   6       2575.36       2815.19       157.94 o                         
   6 -12   6         44.42         38.08        92.04 o                         
   7 -12   6       2418.58       2567.16       192.57 o                         
   8 -12   6       5664.21       5878.84       228.75 o                         
  -2 -11   6        381.96        561.96       337.38 o                         
  -1 -11   6        461.73        522.24       124.53 o                         
   0 -11   6       1530.83       1259.79       147.45 o                         
   1 -11   6        245.38        294.40        84.34 o                         
   2 -11   6         49.54         58.77        86.08 o                         
   3 -11   6       1374.33       1332.20       159.54 o                         
   4 -11   6       1142.31       1217.34       105.64 o                         
   5 -11   6       1942.89       2051.11       130.62 o                         
   6 -11   6       2634.00       2960.12       184.49 o                         
   7 -11   6       2382.67       2294.48       142.44 o                         
   8 -11   6         13.24         64.25        68.69 o                         
   9 -11   6       7658.47       7271.01       255.18 o                         
  10 -11   6       6352.67       6411.68       510.77 o                         
  -3 -10   6        657.28        353.88       223.32 o                         
  -2 -10   6        689.38        956.73       137.97 o                         
  -1 -10   6         17.63          6.27        89.05 o                         
   0 -10   6        529.02        394.28       144.08 o                         
   1 -10   6        990.07       1272.09       151.68 o                         
   2 -10   6        528.49        365.29        74.03 o                         
   3 -10   6        323.97        268.64        62.58 o                         
   4 -10   6       3057.91       3088.05       149.49 o                         
   5 -10   6      10917.96      11091.31       280.68 o                         
   6 -10   6       2813.73       2561.90       121.58 o                         
   7 -10   6        329.43        247.92        57.23 o                         
   8 -10   6       3234.31       3333.92       145.04 o                         
   9 -10   6       6978.13       6841.94       244.70 o                         
  10 -10   6        206.03         99.79       101.03 o                         
  -5  -9   6         89.90       -220.66       220.66 o                         
  -4  -9   6         23.27        -80.81        99.06 o                         
  -3  -9   6        697.74        478.82       129.05 o                         
  -2  -9   6          9.06         16.43        63.86 o                         
  -1  -9   6        150.26        100.89        91.22 o                         
   0  -9   6        740.99        763.44        86.63 o                         
   1  -9   6        321.13        236.06        79.14 o                         
   2  -9   6        332.08        252.67        56.72 o                         
   3  -9   6        196.18        231.96        54.82 o                         
   4  -9   6       4394.21       4364.41       141.38 o                         
   5  -9   6        728.81        604.20        67.41 o                         
   6  -9   6        117.62        116.36        52.20 o                         
   7  -9   6        655.39        596.73        68.82 o                         
   8  -9   6       3289.37       3414.90       144.12 o                         
   9  -9   6          6.69         68.44        74.07 o                         
  10  -9   6       4713.07       4686.03       210.61 o                         
  11  -9   6       3379.74       2660.50       553.30 o                         
  -6  -8   6        863.98        689.38       285.33 o                         
  -5  -8   6       1456.48       1708.79       228.62 o                         
  -4  -8   6       2064.87       1962.99       159.04 o                         
  -3  -8   6        154.39        166.56        64.58 o                         
  -2  -8   6       3530.33       3504.82       150.37 o                         
  -1  -8   6       1192.96       1273.11       110.96 o                         
   0  -8   6        628.52        503.35        51.09 o                         
   1  -8   6        220.72        279.27        57.14 o                         
   2  -8   6        110.39        106.29        38.30 o                         
   3  -8   6         58.04         65.08        43.66 o                         
   4  -8   6        188.70        253.89        50.54 o                         
   5  -8   6       4073.42       4097.87       139.71 o                         
   6  -8   6       7054.68       7207.00       188.95 o                         
   7  -8   6       4247.22       4258.79       151.60 o                         
   8  -8   6       1634.34       1649.84       101.44 o                         
   9  -8   6       4209.64       4166.19       194.93 o                         
  10  -8   6       5909.66       5992.18       236.66 o                         
  11  -8   6       1206.00       1256.38       202.75 o                         
  -7  -7   6        779.54        803.04       298.80 o                         
  -6  -7   6       5097.85       4652.20       318.72 o                         
  -5  -7   6       3750.93       3972.14       197.94 o                         
  -4  -7   6       2168.99       2212.58       121.52 o                         
  -3  -7   6        621.20        705.79        70.84 o                         
  -2  -7   6       2187.28       2128.26        98.79 o                         
  -1  -7   6         48.01         54.97        40.06 o                         
   0  -7   6         72.29         61.49        29.51 o                         
   1  -7   6        251.69        281.73        41.87 o                         
   2  -7   6         12.54         88.72        43.69 o                         
   3  -7   6       4305.01       4310.89       116.42 o                         
   4  -7   6        163.35        213.80        54.18 o                         
   5  -7   6       3234.04       3276.50       130.78 o                         
   6  -7   6       1498.72       1407.42        82.61 o                         
   7  -7   6        909.71        893.83        73.58 o                         
   8  -7   6        608.91        719.47        72.29 o                         
   9  -7   6       3697.13       3655.22       168.03 o                         
  10  -7   6         11.77        -16.86       137.94 o                         
  11  -7   6        805.97        484.03       418.75 o                         
  -8  -6   6         65.49        256.59       252.72 o                         
  -7  -6   6       5607.53       5968.82       287.34 o                         
  -6  -6   6       1369.96       1257.75       152.70 o                         
  -5  -6   6         33.35         43.21        52.38 o                         
  -4  -6   6       1471.07       1467.70        83.24 o                         
  -3  -6   6       8559.97       8326.34       169.30 o                         
  -2  -6   6        151.00        165.81        28.53 o                         
  -1  -6   6       3175.33       3236.31        73.90 o                         
   0  -6   6       2108.95       2011.47        56.30 o                         
   1  -6   6       3268.95       3183.79        82.82 o                         
   2  -6   6        107.05         98.07        15.83 o                         
   3  -6   6       1533.33       1478.12        75.66 o                         
   4  -6   6          7.85         49.79        47.57 o                         
   5  -6   6        217.13        287.42        54.38 o                         
   6  -6   6       2660.79       2656.36       106.03 o                         
   7  -6   6        861.13        974.38        74.62 o                         
   8  -6   6       3467.26       3494.99       158.67 o                         
   9  -6   6         42.01         37.46        64.69 o                         
  10  -6   6       3835.85       3649.43       176.69 o                         
  11  -6   6       3051.93       2905.42       312.76 o                         
  -9  -5   6       1541.80       2135.40       390.45 o                         
  -8  -5   6       9232.78       9992.69       335.90 o                         
  -7  -5   6       5330.94       5723.71       241.57 o                         
  -6  -5   6       2147.47       2261.56       120.11 o                         
  -5  -5   6       8356.15       8574.63       202.35 o                         
  -4  -5   6      17239.62      17068.77       197.28 o                         
  -3  -5   6       9164.27       9170.09       131.26 o                         
  -2  -5   6       3713.74       3728.44        68.11 o                         
  -1  -5   6       5108.03       5156.97        86.66 o                         
   0  -5   6       2880.23       2882.62        75.64 o                         
   1  -5   6       6077.43       5839.17        98.41 o                         
   2  -5   6       1761.25       1908.40        60.86 o                         
   3  -5   6        447.75        481.81        40.18 o                         
   4  -5   6       1187.62       1136.04        70.25 o                         
   5  -5   6        795.67        865.02        68.52 o                         
   6  -5   6        466.44        508.15        57.63 o                         
   7  -5   6       2139.06       2151.22       112.60 o                         
   8  -5   6       2386.22       2171.93       153.41 o                         
   9  -5   6        565.42        583.41        90.92 o                         
  10  -5   6       1495.09       1381.57       143.05 o                         
 -10  -4   6       2690.20       3209.13       470.40 o                         
  -9  -4   6       7764.66       7853.24       324.34 o                         
  -8  -4   6       9737.17      10335.56       352.63 o                         
  -7  -4   6        143.38        318.19        76.17 o                         
  -6  -4   6       9316.66       9688.75       177.02 o                         
  -5  -4   6       5381.00       5382.43       115.95 o                         
  -4  -4   6       4943.23       4914.94        99.72 o                         
  -3  -4   6       3228.23       3297.91        63.69 o                         
  -2  -4   6      11970.11      12048.18       132.17 o                         
  -1  -4   6        198.90        221.19        22.26 o                         
   0  -4   6        629.83        692.75        34.59 o                         
   1  -4   6       6123.92       6046.74        98.25 o                         
   2  -4   6       5497.45       5263.20       108.11 o                         
   3  -4   6       2059.40       2100.58        74.62 o                         
   4  -4   6       2190.91       2208.20        71.25 o                         
   5  -4   6         26.79         94.33        34.93 o                         
   6  -4   6        441.08        349.45        44.17 o                         
   7  -4   6        597.65        556.56        58.73 o                         
   8  -4   6         16.56         19.46        71.23 o                         
   9  -4   6       1850.47       2068.67       185.97 o                         
  10  -4   6         40.43        115.70       128.58 o                         
 -10  -3   6       3586.74       3593.83       231.49 o                         
  -9  -3   6       1492.97       1552.99       153.00 o                         
  -8  -3   6        632.59        758.81        75.89 o                         
  -7  -3   6      17538.91      17973.98       278.11 o                         
  -6  -3   6       6011.79       6150.83       131.25 o                         
  -5  -3   6       1138.97       1180.29        51.57 o                         
  -4  -3   6      11162.99      11115.82       147.99 o                         
  -3  -3   6      42161.79      41917.16       312.39 o                         
  -2  -3   6       7441.92       7293.15       101.92 o                         
  -1  -3   6      11434.88      11435.28       121.57 o                         
   0  -3   6       5168.10       4986.91        78.30 o                         
   1  -3   6      23144.81      22744.14       196.60 o                         
   2  -3   6       2257.03       2178.40        55.45 o                         
   3  -3   6       2570.56       2715.15        79.59 o                         
   4  -3   6        240.56        209.21        31.83 o                         
   5  -3   6        219.45        186.26        52.77 o                         
   6  -3   6        635.39        635.11       103.06 o                         
   7  -3   6         30.91         44.33        60.01 o                         
   8  -3   6       2663.44       2621.52       175.17 o                         
   9  -3   6       1041.76       1175.69       167.95 o                         
  10  -3   6        324.43        136.48       116.23 o                         
 -11  -2   6       6632.03       6619.31       654.68 o                         
 -10  -2   6        347.92        330.86       132.73 o                         
  -9  -2   6       2469.60       2524.20       129.82 o                         
  -8  -2   6      24763.26      24902.79       352.58 o                         
  -7  -2   6      20101.87      20329.80       258.75 o                         
  -6  -2   6        181.04        222.31        43.95 o                         
  -5  -2   6      12446.67      12269.56       140.73 o                         
  -4  -2   6      27624.47      27399.68       242.82 o                         
  -3  -2   6      20512.69      20452.98       197.88 o                         
  -2  -2   6       4374.83       4460.32        77.86 o                         
  -1  -2   6       8916.50       8786.63       108.95 o                         
   0  -2   6       2048.64       2004.01        52.13 o                         
   1  -2   6        489.59        470.33        35.51 o                         
   2  -2   6       9588.64       9450.88       144.34 o                         
   3  -2   6       5718.68       5584.34       109.64 o                         
   4  -2   6        812.36        764.98        55.90 o                         
   5  -2   6         15.66         57.33        41.91 o                         
   6  -2   6       1211.65       1202.62        72.36 o                         
   7  -2   6        299.14        276.34        66.06 o                         
   8  -2   6        954.08        794.06       108.38 o                         
   9  -2   6         30.43        209.91        92.23 o                         
  10  -2   6        243.29         65.81       136.46 o                         
 -12  -1   6       8027.31       8076.85       769.23 o                         
 -11  -1   6        963.41       1012.71        91.76 o                         
 -10  -1   6       2479.88       2520.55       129.50 o                         
  -9  -1   6       8289.08       8257.64       216.33 o                         
  -8  -1   6      12780.96      12550.59       238.62 o                         
  -7  -1   6        603.49        678.73        45.30 o                         
  -6  -1   6      18145.07      18102.22       229.29 o                         
  -5  -1   6       8702.95       8463.78       101.85 o                         
  -4  -1   6       1625.58       1635.41        46.60 o                         
  -3  -1   6      13930.39      14100.05       143.74 o                         
  -2  -1   6      55371.12      55170.41       404.32 o                         
  -1  -1   6       3732.36       3715.01        74.93 o                         
   0  -1   6       1405.74       1306.24        46.61 o                         
   1  -1   6      16340.94      15430.35       175.85 o                         
   2  -1   6      31815.09      30705.72       378.43 o                         
   3  -1   6        234.90        225.45        26.73 o                         
   4  -1   6       1470.66       1540.30        76.12 o                         
   5  -1   6        576.01        575.36        57.92 o                         
   6  -1   6       2284.70       2326.78       114.85 o                         
   7  -1   6         39.08         93.69        67.31 o                         
   8  -1   6          8.60        -38.20        68.34 o                         
   9  -1   6       1034.60       1180.31       222.66 o                         
 -12   0   6         85.75         25.70        80.79 o                         
 -11   0   6       6685.99       6681.11       216.53 o                         
 -10   0   6       5118.05       5195.66       181.19 o                         
  -9   0   6       3588.27       3438.40       140.39 o                         
  -8   0   6       3175.68       3086.44       107.03 o                         
  -7   0   6      40319.65      40182.95       368.09 o                         
  -6   0   6      24358.02      24537.59       250.48 o                         
  -5   0   6        276.44        277.98        26.22 o                         
  -4   0   6      12290.50      12181.55       144.53 o                         
  -3   0   6      67840.40      67694.09       496.58 o                         
  -2   0   6      22232.55      22464.99       228.75 o                         
  -1   0   6       1644.05       1582.38        50.29 o                         
   0   0   6       5093.40       4874.89       113.71 o                         
   1   0   6      10682.11      10115.84       158.67 o                         
   2   0   6        729.51        609.40        33.37 o                         
   3   0   6       8334.45       8141.15       166.41 o                         
   4   0   6        417.47        398.64        45.97 o                         
   5   0   6         11.05          3.03        59.74 o                         
   6   0   6        494.66        490.28        76.24 o                         
   7   0   6       2171.76       2493.13       169.89 o                         
   8   0   6          0.01        -32.87        73.76 o                         
 -12   1   6       5234.78       5254.20       203.47 o                         
 -11   1   6      13086.24      13514.39       310.01 o                         
 -10   1   6       1429.69       1433.04       100.68 o                         
  -9   1   6        353.96        343.68        54.56 o                         
  -8   1   6      23113.61      23750.88       316.07 o                         
  -7   1   6      29304.21      29558.35       300.99 o                         
  -6   1   6        160.28        187.78        37.11 o                         
  -5   1   6       7945.90       8126.34       151.67 o                         
  -4   1   6      22602.25      22715.73       250.55 o                         
  -3   1   6       9454.33       9668.51       141.20 o                         
  -2   1   6      18157.83      18298.21       194.97 o                         
  -1   1   6      26447.48      25915.71       276.63 o                         
   0   1   6       4811.29       4772.15        99.58 o                         
   1   1   6         18.46         39.14        29.72 o                         
   2   1   6      20125.84      19735.46       230.87 o                         
   3   1   6      17729.55      17919.57       287.29 o                         
   4   1   6        110.59        162.40        55.88 o                         
   5   1   6         22.25        -60.86        60.86 o                         
   6   1   6       2935.76       3238.65       164.85 o                         
   7   1   6       1541.83       1920.80       148.60 o                         
   8   1   6        157.90        167.37        95.75 o                         
 -13   2   6        769.82        585.47       373.26 o                         
 -12   2   6       8582.03       8424.07       255.80 o                         
 -11   2   6        111.99        174.29        67.24 o                         
 -10   2   6       2710.51       2677.01       122.61 o                         
  -9   2   6       7435.15       7454.86       204.09 o                         
  -8   2   6       9606.13       9770.49       181.48 o                         
  -7   2   6       4582.28       4598.88       115.29 o                         
  -6   2   6      44807.16      43599.84       464.67 o                         
  -5   2   6      21348.27      20729.79       234.48 o                         
  -4   2   6       5351.56       5403.56       119.20 o                         
  -3   2   6      18451.26      18242.80       213.76 o                         
  -2   2   6      80061.97      78448.76       524.13 o                         
  -1   2   6      17945.32      17860.60       194.98 o                         
   0   2   6        175.20        205.85        32.44 o                         
   1   2   6       8186.29       7811.12       120.42 o                         
   2   2   6      26786.35      26302.79       347.15 o                         
   3   2   6       1273.78       1338.76        84.26 o                         
   4   2   6        703.90        689.20        75.22 o                         
   5   2   6        627.19        568.23        75.37 o                         
   6   2   6        786.56        736.65       135.60 o                         
   7   2   6        269.00        184.95       102.51 o                         
 -13   3   6       2079.22       1982.15       181.53 o                         
 -12   3   6        350.07        387.82       106.77 o                         
 -11   3   6      10544.61      10384.51       250.22 o                         
 -10   3   6      11623.73      11408.14       249.81 o                         
  -9   3   6       5287.40       5445.97       171.06 o                         
  -8   3   6         54.32         87.50        36.26 o                         
  -7   3   6      41731.62      40824.68       464.46 o                         
  -6   3   6      29357.46      29915.71       357.23 o                         
  -5   3   6       2039.10       2114.82        76.45 o                         
  -4   3   6       2475.50       2424.54        76.84 o                         
  -3   3   6      37669.05      37582.74       338.54 o                         
  -2   3   6      12819.69      12507.88       143.71 o                         
  -1   3   6       4582.30       4507.01        98.60 o                         
   0   3   6       8008.68       7707.12       133.40 o                         
   1   3   6       7987.73       7922.98       169.67 o                         
   2   3   6        144.30        154.57        49.93 o                         
   3   3   6      15476.66      15435.44       307.12 o                         
   4   3   6       5462.87       5227.32       187.68 o                         
   5   3   6        717.28        724.57        95.62 o                         
   6   3   6         90.83        154.63        91.44 o                         
 -13   4   6       1067.82       1013.68       180.29 o                         
 -12   4   6       2364.26       2203.56       138.43 o                         
 -11   4   6       8718.60       8444.47       227.94 o                         
 -10   4   6       1657.16       1688.87       114.63 o                         
  -9   4   6         13.23          7.55        47.23 o                         
  -8   4   6       8028.24       8130.84       179.45 o                         
  -7   4   6      15386.03      14993.25       259.13 o                         
  -6   4   6       2307.61       2424.21       104.08 o                         
  -5   4   6      14742.07      14362.87       196.77 o                         
  -4   4   6      18979.64      18373.34       266.55 o                         
  -3   4   6       7296.98       7071.50       135.02 o                         
  -2   4   6      16610.96      16450.59       203.08 o                         
  -1   4   6      36534.14      36157.99       485.00 o                         
   0   4   6       9845.77       9669.31       197.84 o                         
   1   4   6        647.36        650.28        61.45 o                         
   2   4   6      11562.23      11832.92       268.96 o                         
   3   4   6      14536.44      14918.01       314.88 o                         
   4   4   6       1112.04        918.56        94.96 o                         
   5   4   6        133.82        223.89       101.04 o                         
 -13   5   6        185.16        -16.77       129.07 o                         
 -12   5   6       3115.48       3204.35       159.80 o                         
 -11   5   6          7.82         41.38        65.47 o                         
 -10   5   6       7160.33       7082.76       221.81 o                         
  -9   5   6       8818.50       8992.44       211.05 o                         
  -8   5   6      12589.64      12445.86       247.07 o                         
  -7   5   6        936.96        888.24        66.04 o                         
  -6   5   6      35453.07      34542.37       367.05 o                         
  -5   5   6      24473.35      23900.66       290.26 o                         
  -4   5   6       9007.28       8910.54       160.53 o                         
  -3   5   6       3385.18       3424.05       106.15 o                         
  -2   5   6      34923.32      34467.17       414.33 o                         
  -1   5   6      11204.80      11406.88       225.39 o                         
   0   5   6          5.92        -25.97        54.66 o                         
   1   5   6       2865.34       2865.31       146.68 o                         
   2   5   6       9744.05       9224.11       247.00 o                         
   3   5   6        177.60        187.25       120.70 o                         
   4   5   6       3266.84       3315.89       215.21 o                         
   5   5   6       1945.16       1976.60       405.45 o                         
 -13   6   6       2609.00       2581.54       229.61 o                         
 -12   6   6        842.67        741.42        99.39 o                         
 -11   6   6       3846.33       3720.67       182.51 o                         
 -10   6   6       7777.61       7412.12       216.11 o                         
  -9   6   6       4536.58       4496.68       154.69 o                         
  -8   6   6        441.78        557.91        61.34 o                         
  -7   6   6      14787.73      14757.28       232.39 o                         
  -6   6   6      11233.52      11268.89       208.36 o                         
  -5   6   6        138.93        244.41        51.53 o                         
  -4   6   6       3105.35       2992.25       104.74 o                         
  -3   6   6      18397.97      18466.41       263.86 o                         
  -2   6   6       5231.45       5197.03       156.76 o                         
  -1   6   6       5371.62       5474.37       173.42 o                         
   0   6   6      11610.43      11845.02       275.64 o                         
   1   6   6      10692.76      10800.99       316.56 o                         
   2   6   6        490.96        395.09        93.39 o                         
   3   6   6       5256.00       5509.05       269.19 o                         
   4   6   6       6858.03       7319.63       733.76 o                         
 -13   7   6        889.34        589.87       169.16 o                         
 -12   7   6        104.13        125.86        78.60 o                         
 -11   7   6       1727.82       1422.99       113.95 o                         
 -10   7   6         38.02         28.37        57.09 o                         
  -9   7   6        844.29        816.32        74.24 o                         
  -8   7   6       6113.03       6260.17       173.56 o                         
  -7   7   6       9137.37       9227.05       196.06 o                         
  -6   7   6       1602.87       1767.91        88.55 o                         
  -5   7   6      13157.15      13307.16       228.31 o                         
  -4   7   6      16482.20      17075.26       261.92 o                         
  -3   7   6       9501.91       9657.71       218.84 o                         
  -2   7   6       3635.14       3684.81       138.79 o                         
  -1   7   6      15621.76      16156.71       358.82 o                         
   0   7   6       7727.87       7857.83       275.55 o                         
   1   7   6        888.84        778.48       110.30 o                         
   2   7   6       2803.70       3042.49       187.99 o                         
 -13   8   6        160.52        124.15       200.78 o                         
 -12   8   6       2727.60       2633.00       152.91 o                         
 -11   8   6        347.39        416.47        66.01 o                         
 -10   8   6       1848.89       1782.73       104.03 o                         
  -9   8   6       3214.70       3102.56       135.11 o                         
  -8   8   6       9125.13       9112.93       218.13 o                         
  -7   8   6        219.86        192.73        54.27 o                         
  -6   8   6       7935.20       8196.59       191.64 o                         
  -5   8   6       6945.77       7118.06       172.38 o                         
  -4   8   6       3075.74       3248.61       127.08 o                         
  -3   8   6        576.50        522.85        91.42 o                         
  -2   8   6      10703.44      11076.48       303.64 o                         
  -1   8   6       1879.41       2132.80       196.18 o                         
   0   8   6        326.55        453.41        97.66 o                         
   1   8   6       4230.83       4592.69       299.17 o                         
 -13   9   6        530.06        605.07       263.38 o                         
 -12   9   6       1407.92       1513.76       137.45 o                         
 -11   9   6        110.72         -9.35        60.17 o                         
 -10   9   6        758.90        756.74        78.12 o                         
  -9   9   6        320.91        256.17        63.38 o                         
  -8   9   6         66.52          1.08        64.80 o                         
  -7   9   6       4303.51       4367.75       156.62 o                         
  -6   9   6       4181.52       4185.39       138.05 o                         
  -5   9   6        504.24        486.15        83.82 o                         
  -4   9   6       2907.46       3040.57       165.68 o                         
  -3   9   6      12709.38      13488.02       345.85 o                         
  -2   9   6       4423.26       4412.83       202.84 o                         
  -1   9   6       1284.79       1421.23       157.44 o                         
   0   9   6       5438.31       5063.77       450.58 o                         
 -12  10   6        130.02          8.77       129.55 o                         
 -11  10   6       1113.74       1123.38       105.35 o                         
 -10  10   6         63.54         73.50        59.92 o                         
  -9  10   6        552.83        516.30        74.79 o                         
  -8  10   6       3791.45       3776.41       155.75 o                         
  -7  10   6       6147.31       6181.80       282.27 o                         
  -6  10   6         81.10        188.42        77.36 o                         
  -5  10   6       3059.52       2986.64       169.98 o                         
  -4  10   6       4799.79       4822.79       213.50 o                         
  -3  10   6       4510.84       4522.29       228.09 o                         
  -2  10   6        166.00        134.48       127.73 o                         
 -11  11   6        609.99        478.42       111.04 o                         
 -10  11   6         12.18        253.85       169.36 o                         
  -9  11   6         82.31        150.34       223.96 o                         
  -8  11   6        878.26        678.80       206.84 o                         
  -7  11   6        531.07        690.01       143.66 o                         
  -6  11   6       1286.14       1765.31       305.28 o                         
  -5  11   6        699.81        566.69       161.04 o                         
  -4  11   6        171.79         82.21       126.98 o                         
   2 -13   7        366.08        134.86       219.28 o                         
   3 -13   7         65.20        105.28       193.02 o                         
   4 -13   7         26.24        192.70       276.84 o                         
   5 -13   7         38.87        176.11       285.96 o                         
   6 -13   7        193.82        179.20       227.52 o                         
   7 -13   7         67.90         -5.61       168.01 o                         
   0 -12   7       1381.04       1490.26       428.47 o                         
   1 -12   7        978.44        798.44       200.15 o                         
   2 -12   7        291.21        308.15       103.05 o                         
   3 -12   7        143.83        156.41        84.17 o                         
   4 -12   7         88.34         64.18        90.77 o                         
   5 -12   7          0.46          7.56        65.41 o                         
   6 -12   7       1202.35       1367.75       156.17 o                         
   7 -12   7        107.94         30.81       110.98 o                         
   8 -12   7        213.38        185.96       197.64 o                         
  -2 -11   7       1890.15       1868.03       263.49 o                         
  -1 -11   7       3504.84       3007.49       234.70 o                         
   0 -11   7       3676.42       3804.77       235.54 o                         
   1 -11   7        387.27        224.11        88.24 o                         
   2 -11   7       4285.04       4456.92       252.70 o                         
   3 -11   7       2063.79       2293.62       166.15 o                         
   4 -11   7       1430.73       1634.21       148.00 o                         
   5 -11   7         64.64         74.97        63.98 o                         
   6 -11   7        931.46       1003.26       101.40 o                         
   7 -11   7         52.55         19.79        66.78 o                         
   8 -11   7         63.27        -66.93        99.52 o                         
   9 -11   7        509.19        464.65       139.74 o                         
  -4 -10   7        639.23        967.62       283.12 o                         
  -3 -10   7       3643.58       4059.66       401.12 o                         
  -2 -10   7       5975.41       6215.33       290.27 o                         
  -1 -10   7       4671.08       4678.69       245.90 o                         
   0 -10   7        215.95        158.12        71.56 o                         
   1 -10   7       4706.42       4849.36       225.93 o                         
   2 -10   7       1454.67       1500.42       131.34 o                         
   3 -10   7         27.53        -39.67        60.81 o                         
   4 -10   7        157.48        196.66        61.87 o                         
   5 -10   7       1067.38       1222.47       141.42 o                         
   6 -10   7         35.18         16.45        52.53 o                         
   7 -10   7       1531.58       1559.98       104.46 o                         
   8 -10   7          1.92         41.38        56.80 o                         
   9 -10   7        111.02         77.78        78.06 o                         
  10 -10   7        377.40        338.91       245.60 o                         
  -4  -9   7       2841.63       3302.04       286.99 o                         
  -3  -9   7       5956.72       6196.35       383.75 o                         
  -2  -9   7        344.46        413.23        78.60 o                         
  -1  -9   7        543.31        489.08        76.66 o                         
   0  -9   7       8327.59       8219.63       242.41 o                         
   1  -9   7       5928.35       5578.52       225.92 o                         
   2  -9   7       1595.54       1651.83       106.21 o                         
   3  -9   7       3914.52       3860.75       151.23 o                         
   4  -9   7       5588.09       5706.16       161.16 o                         
   5  -9   7       2740.74       2626.84       120.23 o                         
   6  -9   7       1843.35       1799.54       105.26 o                         
   7  -9   7        935.05        783.21        80.71 o                         
   8  -9   7        493.16        484.30        74.96 o                         
   9  -9   7        444.33        407.20       103.43 o                         
  10  -9   7         39.36         19.13       177.96 o                         
  -6  -8   7        108.01         10.03       196.08 o                         
  -5  -8   7       5806.06       6089.88       272.33 o                         
  -4  -8   7      15138.33      15614.36       345.02 o                         
  -3  -8   7        728.75        660.67        74.74 o                         
  -2  -8   7       5220.49       5284.62       171.45 o                         
  -1  -8   7      13431.22      13684.42       301.29 o                         
   0  -8   7      20762.10      19627.34       332.83 o                         
   1  -8   7        132.32        246.25        57.99 o                         
   2  -8   7       6536.57       6670.79       157.81 o                         
   3  -8   7       4763.47       4761.72       142.38 o                         
   4  -8   7       3718.83       3628.81       135.71 o                         
   5  -8   7         68.81        121.10        55.03 o                         
   6  -8   7       3208.34       3162.75       133.09 o                         
   7  -8   7          0.08        -23.38        57.02 o                         
   8  -8   7         51.51         34.56        54.39 o                         
   9  -8   7         12.42        139.43        78.11 o                         
  10  -8   7        146.28        -21.23       154.96 o                         
  -7  -7   7        531.63        545.39       293.14 o                         
  -6  -7   7       5296.07       5251.81       285.30 o                         
  -5  -7   7      14439.13      14336.63       382.24 o                         
  -4  -7   7       4851.98       5026.00       185.10 o                         
  -3  -7   7       4730.60       4664.09       145.65 o                         
  -2  -7   7       8841.69       8838.48       270.10 o                         
  -1  -7   7       6165.51       6022.58       146.39 o                         
   0  -7   7        345.58        355.51        44.50 o                         
   1  -7   7      15568.31      15735.34       246.83 o                         
   2  -7   7       6137.82       6063.70       148.47 o                         
   3  -7   7        316.35        352.06        53.23 o                         
   4  -7   7       1272.38       1289.78        80.12 o                         
   5  -7   7      14631.40      15076.17       263.16 o                         
   6  -7   7        723.25        888.70        85.95 o                         
   7  -7   7       1912.52       1991.48       125.32 o                         
   8  -7   7       1435.84       1301.74       118.36 o                         
   9  -7   7       1447.81       1522.86       127.68 o                         
  10  -7   7         52.02       -136.74       175.17 o                         
  -8  -6   7        271.53        503.26       300.07 o                         
  -7  -6   7       3775.78       3667.26       229.19 o                         
  -6  -6   7       2785.21       2662.37       190.07 o                         
  -5  -6   7        628.37        603.13       112.25 o                         
  -4  -6   7       9917.01      10053.85       196.99 o                         
  -3  -6   7      21177.85      21101.37       267.95 o                         
  -2  -6   7       1236.69       1333.28        63.48 o                         
  -1  -6   7       2380.45       2292.50        67.02 o                         
   0  -6   7      28473.02      28095.08       262.02 o                         
   1  -6   7      32229.59      31849.44       374.42 o                         
   2  -6   7          3.20         36.95        37.55 o                         
   3  -6   7       7028.84       7094.94       152.26 o                         
   4  -6   7      10674.30      10512.95       207.80 o                         
   5  -6   7       9900.15       9788.68       207.62 o                         
   6  -6   7        699.47        748.76        66.53 o                         
   7  -6   7       2317.10       2423.61       114.30 o                         
   8  -6   7         18.91         71.44        59.41 o                         
   9  -6   7        261.06        277.81        96.28 o                         
  10  -6   7        661.70        619.81       202.49 o                         
  -8  -5   7       9643.31       9941.71       338.12 o                         
  -7  -5   7       3884.73       4041.79       205.75 o                         
  -6  -5   7         70.70         86.36        53.62 o                         
  -5  -5   7      10029.30      10069.65       193.79 o                         
  -4  -5   7      38685.56      38892.62       343.72 o                         
  -3  -5   7       7465.76       7488.35       121.81 o                         
  -2  -5   7       4392.18       4392.29        90.44 o                         
  -1  -5   7      15822.92      15310.88       168.88 o                         
   0  -5   7      28563.91      27794.14       244.99 o                         
   1  -5   7       1294.29       1224.24        51.34 o                         
   2  -5   7      16394.63      16476.53       228.87 o                         
   3  -5   7       4178.87       4321.87       107.54 o                         
   4  -5   7       3121.77       3211.39       115.35 o                         
   5  -5   7       1983.03       2037.96        94.14 o                         
   6  -5   7      11741.01      11866.15       223.39 o                         
   7  -5   7        894.50        801.98        73.28 o                         
   8  -5   7        137.89         99.73        92.45 o                         
   9  -5   7        866.74        822.42       110.19 o                         
  10  -5   7       1965.17       1927.09       301.32 o                         
 -10  -4   7        326.68        366.00       156.94 o                         
  -9  -4   7       8727.95       9271.45       358.10 o                         
  -8  -4   7       7133.64       7519.38       304.38 o                         
  -7  -4   7         44.37         40.05        65.09 o                         
  -6  -4   7       3361.97       3528.12       100.41 o                         
  -5  -4   7      14119.26      14555.32       193.03 o                         
  -4  -4   7       3412.41       3567.25        84.63 o                         
  -3  -4   7      12113.37      12076.43       156.26 o                         
  -2  -4   7      19574.13      19086.00       194.93 o                         
  -1  -4   7       6968.04       6959.12       107.04 o                         
   0  -4   7        560.91        510.25        33.11 o                         
   1  -4   7      39338.33      38877.10       333.94 o                         
   2  -4   7      30632.75      30477.92       322.28 o                         
   3  -4   7        396.06        360.84        44.66 o                         
   4  -4   7       3769.35       3802.88       127.26 o                         
   5  -4   7      21828.31      22505.52       280.48 o                         
   6  -4   7      12518.76      12680.55       223.32 o                         
   7  -4   7        571.53        578.58        64.22 o                         
   8  -4   7        749.60        582.90        94.56 o                         
   9  -4   7       2068.26       1842.36       158.31 o                         
  10  -4   7        375.21        477.88       267.63 o                         
 -11  -3   7        227.56        274.74       208.89 o                         
 -10  -3   7       1149.61       1179.35       140.12 o                         
  -9  -3   7       2187.38       2117.07       171.95 o                         
  -8  -3   7       1748.79       1916.28        98.04 o                         
  -7  -3   7      10622.65      10900.07       202.96 o                         
  -6  -3   7       4379.94       4322.02       109.34 o                         
  -5  -3   7       1326.77       1178.02        54.01 o                         
  -4  -3   7      21362.27      21538.24       222.91 o                         
  -3  -3   7      49172.65      48633.76       365.57 o                         
  -2  -3   7      10133.32       9988.71       125.92 o                         
  -1  -3   7        342.02        389.84        31.90 o                         
   0  -3   7      29991.57      29357.97       250.58 o                         
   1  -3   7      51336.00      50303.29       428.94 o                         
   2  -3   7       1200.88       1202.69        50.66 o                         
   3  -3   7       3823.64       3973.60       107.75 o                         
   4  -3   7       9165.65       9211.26       177.79 o                         
   5  -3   7       5889.23       6005.51       141.59 o                         
   6  -3   7       2130.42       2176.18       110.67 o                         
   7  -3   7       6329.67       6645.10       270.82 o                         
   8  -3   7        752.33        714.28       115.51 o                         
   9  -3   7          7.78        -50.89        89.12 o                         
 -11  -2   7        407.95         55.15       143.44 o                         
 -10  -2   7       1037.09       1122.49       142.06 o                         
  -9  -2   7        545.20        586.94        66.26 o                         
  -8  -2   7      15338.41      15794.88       388.03 o                         
  -7  -2   7       7390.85       7448.49       154.04 o                         
  -6  -2   7       1365.06       1334.76        64.71 o                         
  -5  -2   7       4407.44       4546.84        98.00 o                         
  -4  -2   7      35512.57      34920.38       297.79 o                         
  -3  -2   7       8731.83       8855.83       116.40 o                         
  -2  -2   7       3361.75       3354.19        68.33 o                         
  -1  -2   7      11976.40      11857.19       155.08 o                         
   0  -2   7      20493.18      19998.08       199.45 o                         
   1  -2   7        209.80        214.85        28.43 o                         
   2  -2   7      27485.70      25911.95       319.25 o                         
   3  -2   7      14541.26      14708.04       215.52 o                         
   4  -2   7       1998.12       2082.31        85.93 o                         
   5  -2   7       2847.45       2933.41       113.09 o                         
   6  -2   7      20638.72      21210.28       330.90 o                         
   7  -2   7       4090.18       4102.69       193.04 o                         
   8  -2   7          0.08         92.98        87.86 o                         
   9  -2   7       1130.70       1516.35       253.32 o                         
 -11  -1   7        289.45        215.66        67.45 o                         
 -10  -1   7        179.64        200.28        68.02 o                         
  -9  -1   7       2200.58       2217.55       110.06 o                         
  -8  -1   7       5133.02       5178.22       176.18 o                         
  -7  -1   7       2398.78       2428.02        80.88 o                         
  -6  -1   7       3185.63       3208.92        93.58 o                         
  -5  -1   7      12980.61      12877.43       142.20 o                         
  -4  -1   7       2524.90       2471.96        61.07 o                         
  -3  -1   7      33757.94      33267.58       259.04 o                         
  -2  -1   7      38064.57      37064.27       335.31 o                         
  -1  -1   7      18324.29      17944.52       185.88 o                         
   0  -1   7         38.75         52.52        20.86 o                         
   1  -1   7      46203.04      46103.12       485.57 o                         
   2  -1   7      40294.68      37934.54       560.23 o                         
   3  -1   7       4803.23       4741.28       108.46 o                         
   4  -1   7        567.87        543.73        63.04 o                         
   5  -1   7      13930.26      13982.39       363.62 o                         
   6  -1   7       8309.25       8277.13       205.00 o                         
   7  -1   7        209.67        336.70        91.68 o                         
   8  -1   7       1195.48        985.48       186.51 o                         
   9  -1   7       1718.18       1274.47       332.36 o                         
 -12   0   7        279.10        423.57       105.13 o                         
 -11   0   7        522.48        455.29        76.52 o                         
 -10   0   7        761.96        664.01        78.90 o                         
  -9   0   7       2785.97       3010.81       126.77 o                         
  -8   0   7       2804.07       2773.70       104.58 o                         
  -7   0   7      15255.19      15577.55       225.18 o                         
  -6   0   7       9492.13       9571.32       148.82 o                         
  -5   0   7       3689.18       3665.06        73.31 o                         
  -4   0   7      10152.96      10268.29       150.80 o                         
  -3   0   7      55546.33      54907.09       443.17 o                         
  -2   0   7      10662.69      10416.44       148.56 o                         
  -1   0   7        556.07        555.14        48.00 o                         
   0   0   7      13250.58      13309.08       205.69 o                         
   1   0   7      29751.54      29433.98       310.29 o                         
   2   0   7        122.22        153.45        46.18 o                         
   3   0   7       6807.95       6389.37       191.21 o                         
   4   0   7       9149.98       8843.84       213.12 o                         
   5   0   7       5623.56       5641.52       203.54 o                         
   6   0   7       2241.14       2394.56       132.96 o                         
   7   0   7       8515.11       9287.43       354.29 o                         
   8   0   7       2564.05       2494.25       263.51 o                         
 -12   1   7        445.09        321.70        73.97 o                         
 -11   1   7        718.97        634.64        84.07 o                         
 -10   1   7        971.19        985.71        89.14 o                         
  -9   1   7       1074.00       1063.63        79.10 o                         
  -8   1   7       6198.99       6154.08       155.41 o                         
  -7   1   7       2908.91       3131.19        94.68 o                         
  -6   1   7        209.33        191.45        41.85 o                         
  -5   1   7         77.62        136.44        36.77 o                         
  -4   1   7      16839.74      16927.32       216.94 o                         
  -3   1   7       1046.03       1050.04        51.31 o                         
  -2   1   7      11104.52      10436.61       132.99 o                         
  -1   1   7      15153.82      15111.78       212.13 o                         
   0   1   7      20424.11      20669.45       285.71 o                         
   1   1   7         11.54         42.17        29.04 o                         
   2   1   7      26588.72      26846.65       356.90 o                         
   3   1   7      19035.39      18840.70       359.54 o                         
   4   1   7       5104.35       5131.26       180.04 o                         
   5   1   7        537.23        572.45        81.25 o                         
   6   1   7      12873.02      12968.65       331.98 o                         
   7   1   7       4065.40       4292.77       252.74 o                         
 -12   2   7        386.41        261.71        96.61 o                         
 -11   2   7        338.27        306.55        69.29 o                         
 -10   2   7        151.59        179.26        56.36 o                         
  -9   2   7        851.83        934.76        78.05 o                         
  -8   2   7       1037.56       1098.45        74.29 o                         
  -7   2   7       1964.36       1995.41       100.18 o                         
  -6   2   7       7490.03       7241.19       166.76 o                         
  -5   2   7       9720.44       9831.70       176.77 o                         
  -4   2   7       6875.96       7193.21       129.16 o                         
  -3   2   7      14278.69      14109.63       172.57 o                         
  -2   2   7      30367.69      29258.75       282.37 o                         
  -1   2   7      15274.42      15103.31       198.47 o                         
   0   2   7       2559.39       2643.40        81.35 o                         
   1   2   7      14502.64      14188.14       215.93 o                         
   2   2   7      17930.29      17263.93       308.31 o                         
   3   2   7       1408.18       1492.43       108.87 o                         
   4   2   7        539.23        610.51        79.69 o                         
   5   2   7       7012.86       6753.08       243.28 o                         
   6   2   7       3300.07       3446.56       196.64 o                         
   7   2   7        419.44        786.42       295.68 o                         
 -12   3   7        192.29        317.12        73.34 o                         
 -11   3   7        290.68        303.26        73.05 o                         
 -10   3   7        177.95        212.75        61.56 o                         
  -9   3   7       3190.81       3098.78       127.09 o                         
  -8   3   7         33.66         79.28        43.94 o                         
  -7   3   7       5953.60       6123.45       158.30 o                         
  -6   3   7       3787.05       4096.93       133.75 o                         
  -5   3   7       5383.24       5299.61       119.88 o                         
  -4   3   7       1032.52       1068.45        53.12 o                         
  -3   3   7      14927.03      14199.65       167.26 o                         
  -2   3   7       1714.53       1574.27        58.43 o                         
  -1   3   7        337.06        359.98        43.57 o                         
   0   3   7       8283.56       7856.06       164.41 o                         
   1   3   7      14428.42      14300.76       275.29 o                         
   2   3   7          0.54         14.98        63.88 o                         
   3   3   7       7207.55       7184.54       233.75 o                         
   4   3   7       9148.14       8871.04       254.98 o                         
   5   3   7       5656.26       5927.84       236.49 o                         
   6   3   7        464.69        864.86       335.68 o                         
 -12   4   7        414.72        415.41        77.32 o                         
 -11   4   7       1680.66       1584.66       111.18 o                         
 -10   4   7         79.75        137.07        62.93 o                         
  -9   4   7        359.06        327.80        64.29 o                         
  -8   4   7        152.80        113.99        65.95 o                         
  -7   4   7         26.14         39.16        50.17 o                         
  -6   4   7       1291.62       1240.99        79.57 o                         
  -5   4   7       1673.81       1624.15        79.73 o                         
  -4   4   7      11109.66      11098.56       181.16 o                         
  -3   4   7       1320.05       1326.45        62.54 o                         
  -2   4   7       6156.30       6255.23       141.12 o                         
  -1   4   7      11163.98      11275.22       211.21 o                         
   0   4   7      16337.35      16749.60       308.77 o                         
   1   4   7       1294.91       1276.15       117.49 o                         
   2   4   7       7327.60       7471.66       223.62 o                         
   3   4   7       7979.60       8213.91       260.75 o                         
   4   4   7       4062.34       4453.67       242.40 o                         
   5   4   7         66.51        -21.58       214.56 o                         
 -13   5   7        922.58        955.61       356.25 o                         
 -12   5   7       1505.28       1569.19       117.81 o                         
 -11   5   7       1659.36       1718.04       175.51 o                         
 -10   5   7        138.78        178.17        64.25 o                         
  -9   5   7        210.20        173.38        58.06 o                         
  -8   5   7       1095.98       1087.02        82.50 o                         
  -7   5   7        383.33        419.26        55.03 o                         
  -6   5   7        521.22        480.56        54.43 o                         
  -5   5   7       3685.86       3556.72       108.00 o                         
  -4   5   7       5798.23       5872.20       134.92 o                         
  -3   5   7       1023.90       1199.73        71.65 o                         
  -2   5   7       4556.32       4594.10       148.01 o                         
  -1   5   7       3295.81       3314.88       136.71 o                         
   0   5   7       1097.51        951.52        93.32 o                         
   1   5   7       3912.71       3892.66       177.42 o                         
   2   5   7       4756.09       4824.37       187.90 o                         
   3   5   7         60.38         35.65        82.99 o                         
   4   5   7        846.23        684.90       295.95 o                         
 -13   6   7         58.96       -132.11       244.71 o                         
 -12   6   7         19.25         36.26        90.13 o                         
 -11   6   7       1102.60       1247.16       113.69 o                         
 -10   6   7       1286.70       1316.47        97.07 o                         
  -9   6   7       1014.55        955.12        82.95 o                         
  -8   6   7        944.90        925.51        70.68 o                         
  -7   6   7        209.04        168.04        48.54 o                         
  -6   6   7        673.55        582.04        60.22 o                         
  -5   6   7        254.88        284.39        51.77 o                         
  -4   6   7        518.69        416.83        63.13 o                         
  -3   6   7       3883.70       3979.68       135.87 o                         
  -2   6   7         89.17         95.96        53.02 o                         
  -1   6   7        930.93        827.76        81.40 o                         
   0   6   7       4962.61       5092.72       190.64 o                         
   1   6   7       9663.15      10211.36       318.96 o                         
   2   6   7        150.03        201.74        86.32 o                         
 -13   7   7        245.68       -213.97       213.97 o                         
 -12   7   7       1486.44       1678.20       137.50 o                         
 -11   7   7       5910.14       5651.75       201.26 o                         
 -10   7   7       1950.91       1901.48       107.40 o                         
  -9   7   7         13.24         33.33        75.91 o                         
  -8   7   7        356.88        284.39        59.06 o                         
  -7   7   7         22.71         91.61        59.21 o                         
  -6   7   7        324.16        370.57        55.07 o                         
  -5   7   7        190.06        227.39        53.06 o                         
  -4   7   7       4447.92       4698.47       151.02 o                         
  -3   7   7       2023.16       2105.81       110.18 o                         
  -2   7   7        512.77        545.47        97.95 o                         
  -1   7   7       1354.40       1493.16       133.30 o                         
   0   7   7       4829.54       4949.17       230.80 o                         
   1   7   7       1133.96       1190.71       139.41 o                         
   2   7   7       1201.96       1673.23       386.99 o                         
 -12   8   7       1453.07       1352.02       122.27 o                         
 -11   8   7        952.71        908.75        93.26 o                         
 -10   8   7        795.93        627.22        82.09 o                         
  -9   8   7        401.99        262.45        67.62 o                         
  -8   8   7        266.86        228.10        64.21 o                         
  -7   8   7        123.94        152.27        60.32 o                         
  -6   8   7       1483.12       1490.72        93.11 o                         
  -5   8   7         44.39         34.06        53.64 o                         
  -4   8   7        519.23        382.90        65.73 o                         
  -3   8   7          8.14        110.51        76.92 o                         
  -2   8   7        238.30        123.75        88.12 o                         
  -1   8   7         18.44         32.87        86.03 o                         
   0   8   7         38.08        -21.46       126.22 o                         
   1   8   7       1539.55        868.42       313.08 o                         
 -12   9   7         19.05        202.10       173.66 o                         
 -11   9   7       3860.47       3819.59       169.72 o                         
 -10   9   7       8240.14       8137.39       221.21 o                         
  -9   9   7       1178.38       1071.55        91.33 o                         
  -8   9   7         20.51         49.96        63.30 o                         
  -7   9   7        629.51        597.11        75.99 o                         
  -6   9   7       1721.97       1745.07       102.75 o                         
  -5   9   7         54.94         96.51        74.31 o                         
  -4   9   7         87.09         -0.42        75.97 o                         
  -3   9   7       1346.83       1518.44       131.16 o                         
  -2   9   7        197.80        373.35       113.65 o                         
 -11  10   7       4328.50       4263.71       203.27 o                         
 -10  10   7       1036.19        885.83       105.83 o                         
  -9  10   7        349.78        248.75        79.30 o                         
  -8  10   7         68.69        111.46       112.68 o                         
  -7  10   7        246.08        289.68        90.24 o                         
  -6  10   7        248.40        350.76        93.51 o                         
  -5  10   7        565.40        503.24       112.99 o                         
  -4  10   7         18.23         66.70       115.85 o                         
  -9  11   7       3302.11       3088.50       539.98 o                         
  -8  11   7        552.37        651.20       290.56 o                         
  -7  11   7          1.37        242.74       278.29 o                         
   0 -12   8       4768.55       3057.57       387.39 o                         
   1 -12   8       2773.35       2117.76       331.79 o                         
   2 -12   8          2.75       -113.75       113.75 o                         
   3 -12   8       2404.59       2571.58       205.85 o                         
   4 -12   8       8224.61       8609.82       328.69 o                         
   5 -12   8        814.91        782.82       108.70 o                         
   6 -12   8       1805.37       1944.45       162.53 o                         
   7 -12   8       3699.83       3241.60       219.11 o                         
  -2 -11   8        986.47        726.44       239.24 o                         
  -1 -11   8       9676.75       8768.42       750.61 o                         
   0 -11   8       6902.88       6838.31       263.38 o                         
   1 -11   8        178.28        153.99        80.13 o                         
   2 -11   8       5516.20       5887.14       278.26 o                         
   3 -11   8      12756.95      13316.21       392.33 o                         
   4 -11   8       5445.49       5680.24       204.76 o                         
   5 -11   8       1368.16       1193.75       102.76 o                         
   6 -11   8       4490.89       4484.33       188.36 o                         
   7 -11   8       3052.76       3020.39       158.53 o                         
   8 -11   8        415.59        394.21       275.97 o                         
   9 -11   8       2041.61       2100.78       286.05 o                         
  -4 -10   8        645.54        659.54       248.45 o                         
  -3 -10   8       1140.00        949.03       206.12 o                         
  -2 -10   8       6291.26       6409.25       275.53 o                         
  -1 -10   8       9544.99       9689.99       285.20 o                         
   0 -10   8          2.94         15.61        72.00 o                         
   1 -10   8       5780.94       5800.93       244.50 o                         
   2 -10   8       5227.89       5804.62       314.16 o                         
   3 -10   8       2427.08       2476.97       132.38 o                         
   4 -10   8       2638.84       2547.90       147.27 o                         
   5 -10   8      10137.17      10356.72       271.21 o                         
   6 -10   8       1349.38       1244.45       103.97 o                         
   7 -10   8        319.89        196.33        61.84 o                         
   8 -10   8       4530.70       4795.42       187.97 o                         
   9 -10   8       6142.16       5919.37       396.35 o                         
  -4  -9   8       1642.48       1374.11       168.45 o                         
  -3  -9   8       2301.60       2415.45       181.33 o                         
  -2  -9   8       1966.61       1879.06       177.82 o                         
  -1  -9   8        456.89        430.97        85.81 o                         
   0  -9   8      14357.32      14596.29       353.13 o                         
   1  -9   8       7847.54       7851.34       275.42 o                         
   2  -9   8         39.37         47.26        61.98 o                         
   3  -9   8       5210.09       5443.68       184.12 o                         
   4  -9   8      23157.42      23530.16       375.66 o                         
   5  -9   8       6281.24       6559.32       185.40 o                         
   6  -9   8       1135.40       1002.45        85.84 o                         
   7  -9   8       4036.11       4146.07       158.72 o                         
   8  -9   8       7702.86       7839.44       235.01 o                         
   9  -9   8        288.48        239.83       151.69 o                         
  -6  -8   8         51.86        299.47       249.35 o                         
  -5  -8   8       3271.53       3636.15       211.56 o                         
  -4  -8   8       7030.22       7326.83       258.40 o                         
  -3  -8   8        775.00        711.57        83.57 o                         
  -2  -8   8        587.69        580.86        81.08 o                         
  -1  -8   8      16583.78      16808.95       344.64 o                         
   0  -8   8      19285.56      19549.60       397.28 o                         
   1  -8   8        254.59        176.85        58.78 o                         
   2  -8   8       3848.27       4065.28       136.29 o                         
   3  -8   8      13189.70      13533.99       248.65 o                         
   4  -8   8       7021.25       6778.03       181.19 o                         
   5  -8   8       1802.67       1779.86       106.27 o                         
   6  -8   8       7893.12       8046.78       218.56 o                         
   7  -8   8       2177.20       2104.25       115.23 o                         
   8  -8   8        158.24         24.89        68.30 o                         
   9  -8   8       4833.62       4866.47       298.07 o                         
  -7  -7   8        188.53        125.80       197.31 o                         
  -6  -7   8        966.18        944.23       161.72 o                         
  -5  -7   8       7308.69       7248.54       233.23 o                         
  -4  -7   8       1337.86       1392.27        92.10 o                         
  -3  -7   8        439.42        503.43        60.36 o                         
  -2  -7   8       3713.88       3414.27       143.10 o                         
  -1  -7   8       7840.22       7452.40       199.92 o                         
   0  -7   8        646.18        715.82        56.88 o                         
   1  -7   8      13400.86      13244.51       237.35 o                         
   2  -7   8       9026.92       9053.93       192.07 o                         
   3  -7   8       1913.29       2066.12        97.98 o                         
   4  -7   8       6323.43       6416.73       172.63 o                         
   5  -7   8      25477.48      25901.50       372.24 o                         
   6  -7   8       5729.81       5849.34       182.79 o                         
   7  -7   8          7.99         -6.76        58.63 o                         
   8  -7   8       6215.44       6146.35       235.08 o                         
   9  -7   8       9626.38       9849.61       306.62 o                         
  -8  -6   8         28.32        -60.96       136.40 o                         
  -7  -6   8         51.99         10.43       102.23 o                         
  -6  -6   8       1130.60       1120.98       109.05 o                         
  -5  -6   8         96.08         79.55        60.05 o                         
  -4  -6   8       5025.14       5101.28       148.51 o                         
  -3  -6   8       4394.11       4236.07       125.89 o                         
  -2  -6   8       2662.92       2742.71        94.62 o                         
  -1  -6   8       1012.08       1005.04        53.97 o                         
   0  -6   8      27865.40      27594.22       309.11 o                         
   1  -6   8      19568.41      19791.26       312.25 o                         
   2  -6   8       2636.40       2666.80       103.53 o                         
   3  -6   8       3325.46       3353.73       111.83 o                         
   4  -6   8      22622.33      23251.03       317.17 o                         
   5  -6   8      10896.48      11329.24       234.30 o                         
   6  -6   8        310.72        380.83        61.15 o                         
   7  -6   8       3838.65       3807.75       151.79 o                         
   8  -6   8       5687.22       6172.11       222.80 o                         
   9  -6   8        514.89        638.46       111.35 o                         
  -9  -5   8        295.07        652.40       203.00 o                         
  -8  -5   8        224.34        333.47       103.65 o                         
  -7  -5   8        187.62        260.29       130.22 o                         
  -6  -5   8        464.31        397.19        64.54 o                         
  -5  -5   8       3343.55       3441.04       127.41 o                         
  -4  -5   8       9668.98       9833.15       152.85 o                         
  -3  -5   8       2852.18       2898.88        81.86 o                         
  -2  -5   8       1130.73       1133.51        53.60 o                         
  -1  -5   8       8050.12       8002.96       130.24 o                         
   0  -5   8      12691.60      12599.80       173.41 o                         
   1  -5   8         11.44         -2.65        33.19 o                         
   2  -5   8       2850.08       3034.65        93.33 o                         
   3  -5   8      10568.77      10448.15       185.03 o                         
   4  -5   8       4130.52       4178.42       133.69 o                         
   5  -5   8       6234.87       6182.68       181.43 o                         
   6  -5   8      10959.73      11213.41       251.03 o                         
   7  -5   8       6046.36       6088.65       253.12 o                         
   8  -5   8         15.53        208.96        87.10 o                         
   9  -5   8       5369.11       4807.45       305.08 o                         
 -10  -4   8        613.39        480.76       168.40 o                         
  -9  -4   8         10.72        108.32        92.09 o                         
  -8  -4   8         34.33         69.34       110.74 o                         
  -7  -4   8        679.97        751.41        84.70 o                         
  -6  -4   8        158.43        151.40        39.32 o                         
  -5  -4   8       1991.90       2076.31        78.96 o                         
  -4  -4   8          0.17        -14.25        29.74 o                         
  -3  -4   8       1298.36       1222.81        53.70 o                         
  -2  -4   8       2715.75       2703.99        77.43 o                         
  -1  -4   8       7338.42       7408.08       123.40 o                         
   0  -4   8       2129.50       2173.87        71.92 o                         
   1  -4   8      22753.20      22257.66       252.75 o                         
   2  -4   8      14887.77      14847.44       250.16 o                         
   3  -4   8       6613.28       6507.23       148.29 o                         
   4  -4   8       4338.38       4298.93       121.88 o                         
   5  -4   8      23279.32      24125.91       331.83 o                         
   6  -4   8       8445.66       8540.80       200.43 o                         
   7  -4   8        386.64        589.59        92.20 o                         
   8  -4   8       2537.66       2704.47       198.52 o                         
   9  -4   8       7302.54       7403.95       801.65 o                         
 -10  -3   8        582.91        550.60       130.69 o                         
  -9  -3   8        311.96        519.87       113.96 o                         
  -8  -3   8        518.90        643.01        69.82 o                         
  -7  -3   8         43.92         59.70        40.70 o                         
  -6  -3   8        359.42        403.42        47.40 o                         
  -5  -3   8        185.67        163.01        31.49 o                         
  -4  -3   8       9597.02       9367.24       139.49 o                         
  -3  -3   8       5749.19       5736.35       105.09 o                         
  -2  -3   8       7775.10       7614.29       112.23 o                         
  -1  -3   8        394.23        421.18        37.82 o                         
   0  -3   8      19263.12      18800.81       194.43 o                         
   1  -3   8      13727.89      13053.35       192.12 o                         
   2  -3   8       3017.26       3069.16       113.27 o                         
   3  -3   8        110.68        117.53        45.20 o                         
   4  -3   8      14733.35      14600.80       270.10 o                         
   5  -3   8       3640.56       4013.40       146.43 o                         
   6  -3   8        596.29        813.22       105.08 o                         
   7  -3   8       4328.89       4313.08       196.66 o                         
   8  -3   8       5901.45       5974.46       330.17 o                         
 -11  -2   8        618.89        544.43       274.61 o                         
 -10  -2   8         91.45        130.90        94.75 o                         
  -9  -2   8         14.24        150.06        56.58 o                         
  -8  -2   8        136.07        184.39        51.52 o                         
  -7  -2   8         15.49         21.01        36.70 o                         
  -6  -2   8       2293.32       2337.24        88.92 o                         
  -5  -2   8         41.60         48.61        27.16 o                         
  -4  -2   8        795.76        801.25        40.37 o                         
  -3  -2   8          2.03         31.03        27.35 o                         
  -2  -2   8        239.83        270.83        33.30 o                         
  -1  -2   8       1257.44       1283.96        54.44 o                         
   0  -2   8       6493.91       6467.29       135.63 o                         
   1  -2   8       2220.22       2071.81        90.15 o                         
   2  -2   8       5302.54       5308.51       134.97 o                         
   3  -2   8      11035.80      10645.22       206.20 o                         
   4  -2   8       6435.84       6347.72       164.83 o                         
   5  -2   8       3832.77       3747.59       166.11 o                         
   6  -2   8      10720.22      11482.00       316.53 o                         
   7  -2   8       6156.85       6491.20       259.95 o                         
   8  -2   8       1250.32       1433.66       217.64 o                         
 -11  -1   8          9.69        130.66        67.71 o                         
 -10  -1   8       2408.82       2493.43       133.34 o                         
  -9  -1   8       2877.67       2978.95       128.34 o                         
  -8  -1   8       3584.99       3901.19       138.79 o                         
  -7  -1   8        104.21         88.59        36.63 o                         
  -6  -1   8       1656.80       1743.21        71.88 o                         
  -5  -1   8        386.12        385.29        31.35 o                         
  -4  -1   8        999.60       1022.24        44.33 o                         
  -3  -1   8       1205.15       1226.94        50.98 o                         
  -2  -1   8       1241.40       1302.90        53.58 o                         
  -1  -1   8       7791.78       7556.18       137.76 o                         
   0  -1   8         57.33         37.63        44.01 o                         
   1  -1   8      11529.93      11636.98       204.53 o                         
   2  -1   8       8744.99       8723.64       210.83 o                         
   3  -1   8       7969.34       8034.59       204.58 o                         
   4  -1   8        162.28        112.33        53.63 o                         
   5  -1   8       8815.01       8997.32       259.66 o                         
   6  -1   8       2642.46       2905.77       162.33 o                         
   7  -1   8         70.57         48.53        97.20 o                         
   8  -1   8       1529.53       1466.24       373.87 o                         
 -12   0   8        771.59        772.51       132.97 o                         
 -11   0   8       2148.34       2204.47       135.19 o                         
 -10   0   8       1590.14       1719.32       114.03 o                         
  -9   0   8       1866.46       1922.80       107.22 o                         
  -8   0   8        210.74        237.15        49.07 o                         
  -7   0   8        861.16        955.65        56.43 o                         
  -6   0   8        371.56        394.91        40.19 o                         
  -5   0   8       1179.03       1210.12        50.97 o                         
  -4   0   8          5.74         51.31        31.98 o                         
  -3   0   8        580.32        601.64        47.88 o                         
  -2   0   8       1175.52       1115.93        46.07 o                         
  -1   0   8       3096.00       3102.41        99.72 o                         
   0   0   8       2816.09       2861.61       104.12 o                         
   1   0   8       1439.03       1519.41        78.27 o                         
   2   0   8         18.88         28.69        38.91 o                         
   3   0   8        504.57        588.68        77.64 o                         
   4   0   8       8327.42       8314.69       217.71 o                         
   5   0   8       2401.35       2578.96       149.92 o                         
   6   0   8       1069.79       1138.80       138.17 o                         
   7   0   8       3238.41       3598.34       314.11 o                         
 -12   1   8       2345.44       2247.89       173.03 o                         
 -11   1   8       3170.69       3557.04       166.56 o                         
 -10   1   8         65.64        196.18        65.53 o                         
  -9   1   8       1436.25       1545.27        89.06 o                         
  -8   1   8       6953.59       6981.38       158.69 o                         
  -7   1   8       7593.35       7253.42       150.27 o                         
  -6   1   8        477.91        553.98        52.51 o                         
  -5   1   8         31.94         81.25        32.16 o                         
  -4   1   8        808.80        913.52        53.84 o                         
  -3   1   8       2541.95       2649.28       101.31 o                         
  -2   1   8         22.62         85.38        40.06 o                         
  -1   1   8       2233.01       2219.55        86.31 o                         
   0   1   8       3037.35       3080.67       105.03 o                         
   1   1   8        552.72        626.93        53.11 o                         
   2   1   8       2704.24       2815.70       108.35 o                         
   3   1   8       6456.35       6526.58       199.34 o                         
   4   1   8       6437.44       6550.96       212.82 o                         
   5   1   8        195.44        184.66        73.14 o                         
   6   1   8       3107.17       3376.34       184.06 o                         
   7   1   8       2440.77       2278.18       431.39 o                         
 -12   2   8      10252.13      10190.62       288.81 o                         
 -11   2   8        685.85        760.27       100.04 o                         
 -10   2   8       1579.42       1711.18       115.71 o                         
  -9   2   8       4523.32       4416.00       152.84 o                         
  -8   2   8      11027.54      11232.54       221.96 o                         
  -7   2   8        151.82        231.21        54.10 o                         
  -6   2   8        853.01        774.39        62.09 o                         
  -5   2   8         39.49         15.95        36.99 o                         
  -4   2   8        175.18        209.99        37.93 o                         
  -3   2   8          1.42         64.77        22.64 o                         
  -2   2   8        309.84        353.69        53.02 o                         
  -1   2   8       4124.51       4137.01       109.78 o                         
   0   2   8        964.43       1062.80        57.72 o                         
   1   2   8        333.93        274.86        54.32 o                         
   2   2   8        185.66        263.19        58.48 o                         
   3   2   8       1811.92       1876.95       127.70 o                         
   4   2   8          1.38        -70.43        70.43 o                         
   5   2   8       2523.31       2548.21       160.22 o                         
   6   2   8        388.94        150.74       109.96 o                         
 -12   3   8       1570.17       2047.42       137.25 o                         
 -11   3   8       3226.83       3039.12       154.42 o                         
 -10   3   8       3033.83       3217.23       167.71 o                         
  -9   3   8        364.62        466.88        67.09 o                         
  -8   3   8        303.27        262.59        52.44 o                         
  -7   3   8      16196.05      15487.88       267.54 o                         
  -6   3   8       2789.18       2913.00        93.08 o                         
  -5   3   8        590.02        557.06        48.35 o                         
  -4   3   8       1183.02       1200.61        60.51 o                         
  -3   3   8       9099.67       8864.16       160.97 o                         
  -2   3   8       1095.07       1127.54        68.84 o                         
  -1   3   8        121.92        213.88        47.53 o                         
   0   3   8        796.54        822.97        68.64 o                         
   1   3   8         75.15        122.05        56.39 o                         
   2   3   8        134.44        401.32        87.05 o                         
   3   3   8        204.23        188.30        75.14 o                         
   4   3   8       3900.99       3837.29       178.38 o                         
   5   3   8       2031.81       1815.61       200.41 o                         
 -12   4   8       6820.24       6815.98       239.15 o                         
 -11   4   8      14192.83      14749.40       329.71 o                         
 -10   4   8       1017.65       1152.01        91.27 o                         
  -9   4   8        552.92        503.27        74.54 o                         
  -8   4   8      12325.52      11868.81       255.87 o                         
  -7   4   8      15817.41      16249.98       288.26 o                         
  -6   4   8        242.52        281.56        51.89 o                         
  -5   4   8        224.82        166.14        45.04 o                         
  -4   4   8        495.82        552.07        54.96 o                         
  -3   4   8       2480.64       2473.82        90.15 o                         
  -2   4   8        394.49        360.40        50.10 o                         
  -1   4   8         45.54         27.12        51.07 o                         
   0   4   8       1553.04       1404.28        95.23 o                         
   1   4   8          2.52        104.84        76.36 o                         
   2   4   8          2.07        -11.00        64.52 o                         
   3   4   8        484.44        461.34        82.43 o                         
   4   4   8       2464.99       2431.48       513.47 o                         
 -12   5   8      12250.34      12170.23       314.21 o                         
 -11   5   8       2871.40       2817.64       149.04 o                         
 -10   5   8       1318.57       1351.70       105.37 o                         
  -9   5   8       2971.53       3043.50       152.59 o                         
  -8   5   8       6795.31       6755.25       189.76 o                         
  -7   5   8          2.61        -44.66        51.35 o                         
  -6   5   8       6190.26       6044.90       148.05 o                         
  -5   5   8        495.08        630.87        70.06 o                         
  -4   5   8         78.45         -4.72        46.02 o                         
  -3   5   8       2126.11       2047.22       101.76 o                         
  -2   5   8       7334.44       7620.64       198.71 o                         
  -1   5   8        145.86        188.98        67.08 o                         
   0   5   8         35.23        101.60        65.42 o                         
   1   5   8          7.79        -47.28        85.26 o                         
   2   5   8        387.68        682.23       103.82 o                         
   3   5   8         34.96         56.27       176.51 o                         
 -13   6   8       4306.76       4839.23       555.29 o                         
 -12   6   8        391.57        164.48        77.06 o                         
 -11   6   8       7234.93       7192.15       234.48 o                         
 -10   6   8       9988.44       9657.21       237.88 o                         
  -9   6   8       2921.55       2969.83       133.89 o                         
  -8   6   8        526.82        665.50        66.83 o                         
  -7   6   8      19602.43      19782.74       286.37 o                         
  -6   6   8      15111.36      14761.75       258.45 o                         
  -5   6   8        857.67        759.26        71.79 o                         
  -4   6   8         98.38        140.33        55.88 o                         
  -3   6   8       6014.42       5966.40       180.72 o                         
  -2   6   8       1893.88       1803.73       118.04 o                         
  -1   6   8        222.69        108.07        68.64 o                         
   0   6   8          4.01         75.85        78.54 o                         
   1   6   8          0.35         73.67        80.10 o                         
   2   6   8          1.57        -87.68       135.75 o                         
 -12   7   8       5877.64       5947.22       387.87 o                         
 -11   7   8      14407.27      14021.96       309.57 o                         
 -10   7   8       3362.49       3471.10       144.28 o                         
  -9   7   8        150.45        234.90        63.51 o                         
  -8   7   8       7755.58       7683.56       208.27 o                         
  -7   7   8      11781.12      11986.54       272.62 o                         
  -6   7   8         22.43         75.29        56.05 o                         
  -5   7   8       1564.50       1633.38        98.39 o                         
  -4   7   8       1405.03       1335.11        92.84 o                         
  -3   7   8        951.44        968.26       105.96 o                         
  -2   7   8       2184.22       2138.64       135.07 o                         
  -1   7   8       2094.19       2239.97       161.38 o                         
   0   7   8         30.97         -3.06        92.33 o                         
   1   7   8          0.82        -72.34       153.41 o                         
 -12   8   8       8061.43       8004.86       858.24 o                         
 -11   8   8        852.42        794.79        98.60 o                         
 -10   8   8       2378.72       2279.71       128.14 o                         
  -9   8   8       5037.78       5057.63       203.25 o                         
  -8   8   8       4882.03       4852.71       173.39 o                         
  -7   8   8        449.30        390.17        70.39 o                         
  -6   8   8      12112.67      11975.67       258.53 o                         
  -5   8   8       5915.11       5965.26       183.64 o                         
  -4   8   8       2081.82       2097.51       120.94 o                         
  -3   8   8        606.32        572.25       128.86 o                         
  -2   8   8       5171.93       5531.34       250.34 o                         
  -1   8   8       1359.31       1403.42       264.28 o                         
 -11   9   8       5357.29       4842.22       354.50 o                         
 -10   9   8      10597.54      10570.80       336.61 o                         
  -9   9   8       5605.30       5297.74       213.76 o                         
  -8   9   8        162.76        123.30        77.73 o                         
  -7   9   8       7982.93       7938.85       228.06 o                         
  -6   9   8       8707.23       8870.76       287.04 o                         
  -5   9   8        510.49        367.55        84.76 o                         
  -4   9   8         90.32         82.96       115.78 o                         
  -3   9   8       3140.69       3852.20       404.96 o                         
 -10  10   8       1387.37       1269.21       167.19 o                         
  -9  10   8        199.74        302.84       106.41 o                         
  -8  10   8       4521.43       4579.25       414.88 o                         
  -7  10   8       6172.06       5850.55       394.30 o                         
  -6  10   8        166.02        -61.43       244.07 o                         
  -5  10   8       3685.01       3760.23       425.07 o                         
   0 -12   9        725.31        508.20       291.54 o                         
   1 -12   9        840.36        700.94       297.01 o                         
   5 -12   9       1486.10       1710.20       447.21 o                         
   6 -12   9         64.18        106.84       135.10 o                         
  -2 -11   9        280.03        304.81       236.16 o                         
  -1 -11   9       2813.98       2701.87       269.92 o                         
   0 -11   9       1863.21       2108.72       157.82 o                         
   1 -11   9        386.43        461.78        99.70 o                         
   2 -11   9       1175.27       1372.35       142.59 o                         
   3 -11   9       8447.88       8577.57       322.76 o                         
   4 -11   9       2832.44       2872.03       159.21 o                         
   5 -11   9         26.86        171.26        73.53 o                         
   6 -11   9       2422.16       2508.41       313.86 o                         
   7 -11   9       4841.04       5053.88       363.88 o                         
   8 -11   9        137.60         45.98       219.34 o                         
  -3 -10   9        233.57        304.45       155.79 o                         
  -2 -10   9        698.92        513.38        95.56 o                         
  -1 -10   9       1838.88       1783.43       153.97 o                         
   0 -10   9         36.28         48.87        81.69 o                         
   1 -10   9         65.60        134.56        76.45 o                         
   2 -10   9       2575.78       2571.05       172.99 o                         
   3 -10   9        846.58        996.43        98.29 o                         
   4 -10   9       2408.29       2366.47       136.18 o                         
   5 -10   9       4128.92       4381.31       183.53 o                         
   6 -10   9       3229.54       3063.08       139.92 o                         
   7 -10   9          0.36        -28.28        57.97 o                         
   8 -10   9       5706.53       5563.05       761.21 o                         
  -5  -9   9         42.08       -215.43       215.43 o                         
  -4  -9   9        337.74        343.37       137.49 o                         
  -3  -9   9         19.62        148.55        87.28 o                         
  -2  -9   9         61.47        103.32        71.45 o                         
  -1  -9   9        680.43        680.78        86.77 o                         
   0  -9   9       1826.66       2048.83       141.27 o                         
   1  -9   9       1270.00       1270.38       124.12 o                         
   2  -9   9        550.90        460.05        74.20 o                         
   3  -9   9       4011.02       4092.68       167.57 o                         
   4  -9   9      10524.19      10592.04       252.88 o                         
   5  -9   9       4339.10       4125.43       166.96 o                         
   6  -9   9        398.45        312.40        65.88 o                         
   7  -9   9       3641.18       3537.68       159.47 o                         
   8  -9   9       6853.61       6999.72       422.53 o                         
  -6  -8   9        140.01        545.95       270.61 o                         
  -5  -8   9         19.00        126.34        90.46 o                         
  -4  -8   9         69.12         28.69        72.29 o                         
  -3  -8   9        245.28        128.16        54.10 o                         
  -2  -8   9         75.57         60.43        55.17 o                         
  -1  -8   9       1682.59       1553.19       112.35 o                         
   0  -8   9        972.56        874.27       114.18 o                         
   1  -8   9       1770.68       1781.25       110.19 o                         
   2  -8   9         84.06        113.61        51.02 o                         
   3  -8   9       3781.16       3883.32       138.70 o                         
   4  -8   9        565.53        639.03        75.54 o                         
   5  -8   9         96.80        174.45        56.94 o                         
   6  -8   9       1903.36       1836.50       112.45 o                         
   7  -8   9       4018.29       3969.85       165.15 o                         
   8  -8   9         13.53         31.13        78.26 o                         
   9  -8   9       3281.59       3348.71       504.94 o                         
  -7  -7   9        994.09       1316.01       288.49 o                         
  -6  -7   9        840.87        955.77       163.80 o                         
  -5  -7   9       2091.03       2366.02       185.21 o                         
  -4  -7   9         17.31        -30.97        66.02 o                         
  -3  -7   9       1907.90       1859.06       102.29 o                         
  -2  -7   9        162.97        172.81        60.34 o                         
  -1  -7   9          1.85         87.32        55.16 o                         
   0  -7   9        202.71        195.50        51.07 o                         
   1  -7   9         86.57        153.37        49.88 o                         
   2  -7   9       1319.54       1284.72        85.02 o                         
   3  -7   9        329.70        321.79        57.99 o                         
   4  -7   9       4164.13       4226.31       146.90 o                         
   5  -7   9       4619.42       4919.89       163.62 o                         
   6  -7   9       5086.20       4634.58       173.06 o                         
   7  -7   9        580.56        694.98        84.84 o                         
   8  -7   9       4626.40       4819.36       217.97 o                         
  -8  -6   9        680.80        853.72       234.83 o                         
  -7  -6   9       3404.57       3419.83       229.70 o                         
  -6  -6   9       2373.36       2717.14       144.13 o                         
  -5  -6   9       1834.81       1767.96       112.16 o                         
  -4  -6   9        259.39        272.74        50.48 o                         
  -3  -6   9        810.98        835.57        69.78 o                         
  -2  -6   9        131.92        104.84        43.54 o                         
  -1  -6   9        936.94        955.99        64.25 o                         
   0  -6   9       1493.34       1415.16        75.20 o                         
   1  -6   9       1063.53       1062.83        80.71 o                         
   2  -6   9       4656.79       4649.24       150.61 o                         
   3  -6   9        288.53        298.16        69.21 o                         
   4  -6   9       4228.82       4200.94       150.07 o                         
   5  -6   9       1181.61       1234.78        88.68 o                         
   6  -6   9        956.25       1004.93        90.57 o                         
   7  -6   9       1184.77       1243.36       106.84 o                         
   8  -6   9       3935.54       4056.83       270.09 o                         
  -9  -5   9          7.85        218.44       160.64 o                         
  -8  -5   9       3139.90       3275.61       244.21 o                         
  -7  -5   9        357.58        293.02        92.41 o                         
  -6  -5   9         18.40         59.47        52.37 o                         
  -5  -5   9        853.22        790.04        89.58 o                         
  -4  -5   9       4293.18       4291.59       102.30 o                         
  -3  -5   9         24.29         28.65        31.63 o                         
  -2  -5   9       1599.89       1571.26        68.12 o                         
  -1  -5   9         78.83        158.49        41.13 o                         
   0  -5   9       1434.59       1274.79        69.13 o                         
   1  -5   9         98.15         51.40        40.14 o                         
   2  -5   9        495.01        568.91        66.21 o                         
   3  -5   9       1298.33       1382.94        79.42 o                         
   4  -5   9          3.62         47.73        49.96 o                         
   5  -5   9       1113.85       1107.99        83.82 o                         
   6  -5   9       1004.78       1051.70        91.55 o                         
   7  -5   9       5531.96       6043.34       249.85 o                         
   8  -5   9        115.35       -108.15       108.15 o                         
  -9  -4   9       6892.65       6874.41       352.91 o                         
  -8  -4   9       3466.96       3526.01       196.54 o                         
  -7  -4   9       1068.57        954.67       100.71 o                         
  -6  -4   9       4454.36       4402.68       123.29 o                         
  -5  -4   9      11204.76      11144.75       178.52 o                         
  -4  -4   9       4085.71       4181.08        99.05 o                         
  -3  -4   9       2151.73       2307.54        74.93 o                         
  -2  -4   9       2243.38       2212.56        73.99 o                         
  -1  -4   9       1311.33       1243.83        71.41 o                         
   0  -4   9       1931.95       1888.80        78.53 o                         
   1  -4   9        118.31        130.60        44.93 o                         
   2  -4   9        349.39        359.36        54.14 o                         
   3  -4   9       2173.68       2281.73       103.26 o                         
   4  -4   9       1086.49       1052.53        74.83 o                         
   5  -4   9       1125.84       1140.90        84.10 o                         
   6  -4   9       2277.88       2215.94       114.35 o                         
   7  -4   9       2330.49       2426.45       153.52 o                         
   8  -4   9        867.89        439.19       180.65 o                         
 -10  -3   9       7252.97       6959.51       411.90 o                         
  -9  -3   9       8302.84       8502.24       305.94 o                         
  -8  -3   9         62.86         72.73        49.16 o                         
  -7  -3   9       5183.70       5347.66       138.38 o                         
  -6  -3   9       3517.90       3729.81       112.30 o                         
  -5  -3   9       2609.14       2782.81        89.11 o                         
  -4  -3   9       2251.11       2220.68        70.69 o                         
  -3  -3   9       5561.74       5469.97       108.63 o                         
  -2  -3   9        576.18        646.11        45.18 o                         
  -1  -3   9        306.48        308.39        39.03 o                         
   0  -3   9       3094.20       3120.41        94.75 o                         
   1  -3   9       1494.39       1619.51        85.80 o                         
   2  -3   9       1339.77       1243.50        91.84 o                         
   3  -3   9        441.41        362.97        58.90 o                         
   4  -3   9        161.75        247.78        61.56 o                         
   5  -3   9        173.75        120.64        56.49 o                         
   6  -3   9         31.40         -7.10        59.93 o                         
   7  -3   9        610.56        504.78       112.75 o                         
 -10  -2   9       2170.46       2337.09       171.57 o                         
  -9  -2   9        645.30        737.32        73.62 o                         
  -8  -2   9      12692.25      12705.39       283.81 o                         
  -7  -2   9       2929.75       3114.27       104.98 o                         
  -6  -2   9         66.63        118.43        41.38 o                         
  -5  -2   9       7305.62       7450.95       133.04 o                         
  -4  -2   9      23158.25      23037.49       245.74 o                         
  -3  -2   9       3425.26       3389.96        80.96 o                         
  -2  -2   9        863.50        903.98        49.94 o                         
  -1  -2   9       1618.23       1552.50        71.61 o                         
   0  -2   9       5686.73       5731.92       126.94 o                         
   1  -2   9        890.48        995.57        93.44 o                         
   2  -2   9        746.06        956.12        92.15 o                         
   3  -2   9        660.82        571.45        74.49 o                         
   4  -2   9         14.00          6.07        57.83 o                         
   5  -2   9        416.30        463.12        84.24 o                         
   6  -2   9        272.61        398.64        89.12 o                         
   7  -2   9       2933.51       2981.96       206.09 o                         
 -11  -1   9        465.99        308.39        75.96 o                         
 -10  -1   9       1397.46       1615.00       106.39 o                         
  -9  -1   9      16939.44      16887.04       316.79 o                         
  -8  -1   9      14782.72      15130.72       286.45 o                         
  -7  -1   9         95.14         98.02        41.97 o                         
  -6  -1   9       3965.41       4045.04       110.80 o                         
  -5  -1   9      16385.00      16079.59       196.76 o                         
  -4  -1   9      13160.51      13119.13       163.61 o                         
  -3  -1   9       2684.38       2797.05        76.92 o                         
  -2  -1   9        812.56        830.86        50.46 o                         
  -1  -1   9       1305.55       1341.25        70.86 o                         
   0  -1   9        112.66        107.87        43.97 o                         
   1  -1   9       4265.50       4262.78       147.81 o                         
   2  -1   9        371.53        306.93        59.63 o                         
   3  -1   9       1053.85        984.08        75.35 o                         
   4  -1   9        237.68        204.23        75.81 o                         
   5  -1   9        501.94        425.01        86.49 o                         
   6  -1   9          2.95        -38.55        74.75 o                         
   7  -1   9        628.36        980.98       243.68 o                         
 -12   0   9        490.45        476.79       114.29 o                         
 -11   0   9       1291.66       1308.53       105.60 o                         
 -10   0   9       6332.26       6488.34       202.30 o                         
  -9   0   9      10070.50      10190.40       292.56 o                         
  -8   0   9        491.93        593.77        62.37 o                         
  -7   0   9       9789.27       9929.58       171.59 o                         
  -6   0   9       4385.19       4216.62       113.03 o                         
  -5   0   9        963.56        989.65        52.56 o                         
  -4   0   9      13486.53      13570.61       193.52 o                         
  -3   0   9      30636.87      30587.77       321.91 o                         
  -2   0   9       2668.81       2507.30        95.59 o                         
  -1   0   9        250.75        221.04        46.94 o                         
   0   0   9       6234.15       6290.33       152.10 o                         
   1   0   9      13061.17      13058.81       250.10 o                         
   2   0   9         24.79         -0.61        59.49 o                         
   3   0   9        161.56        137.41        68.29 o                         
   4   0   9         81.04         60.63        65.02 o                         
   5   0   9        565.65        523.44       102.16 o                         
   6   0   9         56.85        134.73        92.71 o                         
 -12   1   9       5244.50       5316.69       309.93 o                         
 -11   1   9       5966.29       6172.79       218.24 o                         
 -10   1   9       2613.25       2562.58       140.69 o                         
  -9   1   9       1351.44       1519.80        99.16 o                         
  -8   1   9      29027.27      28476.54       387.87 o                         
  -7   1   9      15383.07      14960.46       241.50 o                         
  -6   1   9         49.05         73.35        44.67 o                         
  -5   1   9       4413.28       4358.02       107.97 o                         
  -4   1   9      42913.43      42916.57       397.97 o                         
  -3   1   9       8568.10       8567.29       168.46 o                         
  -2   1   9        525.06        491.23        52.06 o                         
  -1   1   9       1372.35       1372.49        70.84 o                         
   0   1   9       7013.67       7066.81       158.57 o                         
   1   1   9        245.15        261.12        52.44 o                         
   2   1   9       2092.87       1962.13       114.98 o                         
   3   1   9         13.39         17.46        59.79 o                         
   4   1   9         10.93         16.29        70.24 o                         
   5   1   9         56.29        104.48        89.43 o                         
   6   1   9        493.81        661.67       169.69 o                         
 -12   2   9       9992.15      10472.36       394.15 o                         
 -11   2   9       2396.17       2564.33       145.18 o                         
 -10   2   9        329.31        435.07        93.34 o                         
  -9   2   9      15079.09      15335.14       287.45 o                         
  -8   2   9      18812.77      19050.96       337.43 o                         
  -7   2   9         42.61         78.48        48.88 o                         
  -6   2   9       3252.83       3415.39       107.37 o                         
  -5   2   9       8898.19       9133.24       165.18 o                         
  -4   2   9       4966.06       4999.94       129.70 o                         
  -3   2   9       6503.63       6666.04       149.11 o                         
  -2   2   9      11290.65      11522.78       202.18 o                         
  -1   2   9       1323.66       1440.32        74.74 o                         
   0   2   9        219.07        261.82        54.81 o                         
   1   2   9      10323.73      10317.23       238.59 o                         
   2   2   9       6198.86       6232.43       217.16 o                         
   3   2   9         73.54        100.68        70.47 o                         
   4   2   9          5.95        185.11        80.02 o                         
   5   2   9        811.52        695.83       139.93 o                         
 -12   3   9        240.44        244.88       100.31 o                         
 -11   3   9       2037.55       1970.20       130.38 o                         
 -10   3   9       6099.79       6119.18       194.06 o                         
  -9   3   9       7177.78       7339.58       203.49 o                         
  -8   3   9       1456.73       1642.61        89.03 o                         
  -7   3   9      22609.33      22571.90       303.40 o                         
  -6   3   9      11932.40      11742.03       217.88 o                         
  -5   3   9       3680.53       3661.33       125.50 o                         
  -4   3   9       7941.04       7804.10       171.10 o                         
  -3   3   9      35392.14      34603.48       363.61 o                         
  -2   3   9       7917.96       7770.49       174.03 o                         
  -1   3   9        244.90        206.24        55.33 o                         
   0   3   9       3464.43       3619.18       161.46 o                         
   1   3   9       9466.89       9631.66       257.97 o                         
   2   3   9        127.01        148.41        73.28 o                         
   3   3   9        778.18        757.89        91.66 o                         
   4   3   9        389.17        372.86       120.14 o                         
 -12   4   9       6410.26       6013.01       259.65 o                         
 -11   4   9       9530.29       9431.73       265.74 o                         
 -10   4   9       5641.70       5578.41       187.86 o                         
  -9   4   9        220.58        262.39        68.11 o                         
  -8   4   9      22586.16      22460.64       326.56 o                         
  -7   4   9      17705.32      18421.33       288.43 o                         
  -6   4   9       1638.81       1739.05        93.92 o                         
  -5   4   9       2828.84       2771.07       106.30 o                         
  -4   4   9      20008.27      19700.29       268.69 o                         
  -3   4   9       8005.19       7623.78       178.26 o                         
  -2   4   9       2063.27       2004.26        95.55 o                         
  -1   4   9       2892.97       2965.82       134.60 o                         
   0   4   9       4219.30       4521.88       188.41 o                         
   1   4   9          5.26         40.05        73.53 o                         
   2   4   9       6213.90       6458.39       245.31 o                         
   3   4   9       2467.03       2386.07       263.41 o                         
 -12   5   9       6284.20       5545.98       367.09 o                         
 -11   5   9       1182.15       1100.43       101.92 o                         
 -10   5   9         14.05         33.64        65.41 o                         
  -9   5   9       8742.49       8445.71       245.05 o                         
  -8   5   9       8647.79       8772.66       204.61 o                         
  -7   5   9        791.19        849.50        71.19 o                         
  -6   5   9       7924.32       7739.96       184.17 o                         
  -5   5   9      12271.99      12264.85       232.05 o                         
  -4   5   9       3749.54       3606.97       142.45 o                         
  -3   5   9       7669.55       7779.96       251.94 o                         
  -2   5   9      16951.40      17548.38       338.49 o                         
  -1   5   9       6870.04       6664.06       221.94 o                         
   0   5   9       1006.57        918.31        98.32 o                         
   1   5   9       3640.18       3756.15       187.99 o                         
   2   5   9       4802.33       4551.90       562.03 o                         
 -12   6   9         11.25         37.48       244.18 o                         
 -11   6   9       3820.29       4049.62       174.65 o                         
 -10   6   9       7279.64       7077.18       212.15 o                         
  -9   6   9      10345.26      10504.54       268.57 o                         
  -8   6   9        346.65        507.12        65.33 o                         
  -7   6   9      14425.58      14884.14       283.63 o                         
  -6   6   9      12554.76      12522.04       257.03 o                         
  -5   6   9       5006.20       5144.31       165.29 o                         
  -4   6   9       1600.87       1597.83        99.53 o                         
  -3   6   9      16379.31      17253.78       324.84 o                         
  -2   6   9       5027.07       5200.30       202.16 o                         
  -1   6   9        156.52        292.00        79.81 o                         
   0   6   9       1585.80       1802.64       149.31 o                         
   1   6   9       4192.85       4080.29       563.56 o                         
 -12   7   9       3127.43       2784.93       521.95 o                         
 -11   7   9       4319.87       4298.89       185.26 o                         
 -10   7   9       4449.25       4643.10       198.86 o                         
  -9   7   9        266.56        390.57        79.23 o                         
  -8   7   9       8213.29       8156.63       224.40 o                         
  -7   7   9       6500.30       6685.98       192.17 o                         
  -6   7   9        198.90        194.97        62.74 o                         
  -5   7   9       1645.31       1672.33       105.36 o                         
  -4   7   9      10325.94      10580.37       269.08 o                         
  -3   7   9       2513.19       2513.74       139.23 o                         
  -2   7   9       3044.32       2991.16       186.03 o                         
  -1   7   9       6200.51       7184.70       663.02 o                         
   0   7   9       5708.38       5409.36       617.12 o                         
 -10   8   9        627.00        586.26       118.18 o                         
  -9   8   9       6070.27       6179.86       219.16 o                         
  -8   8   9       7028.34       7308.47       221.11 o                         
  -7   8   9        499.29        571.84       116.82 o                         
  -6   8   9       7059.95       7514.65       212.92 o                         
  -5   8   9      10923.49      11123.64       272.34 o                         
  -4   8   9       5320.89       5415.84       317.32 o                         
  -3   8   9       1628.64       1826.98       240.92 o                         
  -2   8   9       7828.21       8065.76       787.58 o                         
 -10   9   9       3871.19       2631.03       480.19 o                         
  -9   9   9       6434.73       6564.63       365.95 o                         
  -8   9   9        280.16        270.59        92.10 o                         
  -7   9   9       4383.73       4676.07       226.09 o                         
  -6   9   9       4452.01       5554.05       463.59 o                         
  -5   9   9       1914.79       1033.26       312.97 o                         
  -1 -11  10       1010.00        939.62       218.28 o                         
   0 -11  10        141.67        212.09       134.57 o                         
   1 -11  10        152.74         28.95       106.53 o                         
   2 -11  10         56.94         42.35       101.97 o                         
   3 -11  10          0.34        188.18       104.91 o                         
   4 -11  10         85.07       -156.63       156.63 o                         
   5 -11  10        989.57        902.81       200.62 o                         
   6 -11  10          4.50       -157.77       157.77 o                         
  -3 -10  10       1312.60        533.08       186.78 o                         
  -2 -10  10       2542.16       2481.73       172.80 o                         
  -1 -10  10       2677.05       2947.22       183.02 o                         
   0 -10  10        565.11        528.06        97.78 o                         
   1 -10  10       2642.54       2838.75       175.58 o                         
   2 -10  10        788.99        573.57       101.54 o                         
   3 -10  10        727.03        920.08       110.17 o                         
   4 -10  10        241.73        153.22        79.46 o                         
   5 -10  10        385.86        248.90        95.25 o                         
   6 -10  10        196.38        256.17        88.71 o                         
   7 -10  10        155.89         49.61       100.19 o                         
  -4  -9  10       3254.88       3279.99       335.48 o                         
  -3  -9  10       3554.28       3537.43       223.01 o                         
  -2  -9  10       4768.11       4893.31       268.59 o                         
  -1  -9  10         64.77        107.19        74.12 o                         
   0  -9  10       2534.86       2405.33       156.94 o                         
   1  -9  10        539.57        684.68        98.57 o                         
   2  -9  10          3.71         -7.18        64.27 o                         
   3  -9  10          7.01        149.48        97.74 o                         
   4  -9  10        347.42        360.78        62.89 o                         
   5  -9  10        470.46        396.31        96.59 o                         
   6  -9  10       1222.04       1047.94       113.78 o                         
   7  -9  10         69.44        203.92        97.81 o                         
  -5  -8  10       1920.45       1792.03       149.61 o                         
  -4  -8  10       4450.56       4540.94       214.53 o                         
  -3  -8  10        127.21        164.02        69.52 o                         
  -2  -8  10        150.26        193.64        63.35 o                         
  -1  -8  10       5985.09       5959.82       212.80 o                         
   0  -8  10       4355.23       4392.02       198.02 o                         
   1  -8  10        635.75        627.96        99.79 o                         
   2  -8  10        854.20        910.14        79.13 o                         
   3  -8  10       1968.62       2022.74       113.23 o                         
   4  -8  10       1016.85        828.38        81.10 o                         
   5  -8  10       1199.76       1315.93       102.11 o                         
   6  -8  10        269.94        191.23        67.39 o                         
   7  -8  10          0.18        146.66        70.50 o                         
   8  -8  10        248.38        380.02       268.20 o                         
  -6  -7  10       4015.15       4029.38       297.84 o                         
  -5  -7  10      12240.48      12018.14       320.32 o                         
  -4  -7  10        494.01        383.50        74.35 o                         
  -3  -7  10       2436.61       2463.56       120.96 o                         
  -2  -7  10       9366.14       9568.66       240.46 o                         
  -1  -7  10      13841.17      13877.28       291.50 o                         
   0  -7  10        168.85        142.15        60.64 o                         
   1  -7  10       3888.34       3814.01       141.44 o                         
   2  -7  10       2152.20       2072.57       112.05 o                         
   3  -7  10       2519.83       2487.49       116.37 o                         
   4  -7  10         22.90         14.25        59.99 o                         
   5  -7  10       1008.30        996.66        89.68 o                         
   6  -7  10        300.49        276.66        71.72 o                         
   7  -7  10        230.15        173.63       114.97 o                         
  -7  -6  10       4627.14       4519.34       302.66 o                         
  -6  -6  10      12043.54      12202.87       409.74 o                         
  -5  -6  10       4234.58       4205.62       169.39 o                         
  -4  -6  10       3174.17       3339.14       138.47 o                         
  -3  -6  10       5430.13       5528.03       169.16 o                         
  -2  -6  10       3929.51       3952.80       133.19 o                         
  -1  -6  10          2.64         69.06        42.83 o                         
   0  -6  10      11885.27      11931.39       246.19 o                         
   1  -6  10       3829.94       3653.22       145.44 o                         
   2  -6  10         62.39        121.63        56.16 o                         
   3  -6  10       1311.13       1346.83        97.16 o                         
   4  -6  10       6780.75       6790.80       255.80 o                         
   5  -6  10        655.95        558.61        79.18 o                         
   6  -6  10       1132.28       1240.81       111.51 o                         
   7  -6  10        308.23        422.28        87.82 o                         
  -8  -5  10       3905.86       3894.74       251.21 o                         
  -7  -5  10       3733.72       3516.49       244.89 o                         
  -6  -5  10        778.86        976.35        83.55 o                         
  -5  -5  10       8418.06       8503.93       284.26 o                         
  -4  -5  10      14808.78      14977.58       219.50 o                         
  -3  -5  10       1169.99       1221.98        68.26 o                         
  -2  -5  10       1232.93       1124.91        70.09 o                         
  -1  -5  10      19244.93      18860.75       287.55 o                         
   0  -5  10      19009.58      18401.29       328.97 o                         
   1  -5  10          3.08        -45.11        56.38 o                         
   2  -5  10       1803.22       2013.55       106.10 o                         
   3  -5  10       6722.60       6565.13       174.46 o                         
   4  -5  10       3826.25       3935.77       141.74 o                         
   5  -5  10        212.29        177.64        56.34 o                         
   6  -5  10        704.57        610.91        81.56 o                         
   7  -5  10          9.30        -13.10        77.14 o                         
   8  -5  10        119.91        171.37       241.34 o                         
  -9  -4  10       9481.15       7720.60       561.23 o                         
  -8  -4  10       3950.24       4131.50       215.94 o                         
  -7  -4  10         35.22         73.17        64.30 o                         
  -6  -4  10       7876.97       7941.18       168.38 o                         
  -5  -4  10      28515.24      28351.62       321.67 o                         
  -4  -4  10       5903.99       5877.03       122.85 o                         
  -3  -4  10        987.34       1056.16        59.84 o                         
  -2  -4  10       7889.80       8009.61       153.01 o                         
  -1  -4  10      18336.19      18426.31       246.58 o                         
   0  -4  10        630.60        708.13        61.21 o                         
   1  -4  10       5272.41       5450.56       145.38 o                         
   2  -4  10       1691.28       1722.05        93.08 o                         
   3  -4  10       1200.45       1150.39        87.80 o                         
   4  -4  10       1336.84       1372.82        93.53 o                         
   5  -4  10       5946.30       6385.25       184.31 o                         
   6  -4  10        139.13        180.54        65.78 o                         
   7  -4  10        115.13        343.56       139.59 o                         
 -10  -3  10       7137.70       7592.06       525.39 o                         
  -9  -3  10       5255.60       5589.66       254.71 o                         
  -8  -3  10         36.55         63.20        52.73 o                         
  -7  -3  10       2545.04       2578.71       104.81 o                         
  -6  -3  10      11678.35      11642.21       210.43 o                         
  -5  -3  10       3515.39       3269.12        97.05 o                         
  -4  -3  10       7846.07       7676.12       136.44 o                         
  -3  -3  10      10059.50      10011.36       161.22 o                         
  -2  -3  10       5217.18       5260.63       112.87 o                         
  -1  -3  10        108.44        160.10        42.27 o                         
   0  -3  10      29503.12      28776.89       384.23 o                         
   1  -3  10      13981.68      13680.87       282.03 o                         
   2  -3  10       1117.16        985.94        86.92 o                         
   3  -3  10       1589.66       1579.79       116.47 o                         
   4  -3  10      11395.42      11237.00       272.67 o                         
   5  -3  10       3380.73       3290.44       194.39 o                         
   6  -3  10        428.02        414.65        96.52 o                         
   7  -3  10        727.16        856.47       229.20 o                         
 -10  -2  10       2169.54       2224.42       173.83 o                         
  -9  -2  10       1954.23       1972.85       113.36 o                         
  -8  -2  10       8255.83       8116.32       245.58 o                         
  -7  -2  10       5586.55       5432.81       144.39 o                         
  -6  -2  10       1057.60       1074.97        79.14 o                         
  -5  -2  10      14939.91      14902.91       224.21 o                         
  -4  -2  10      34858.23      34701.83       310.48 o                         
  -3  -2  10       6684.74       6810.96       120.72 o                         
  -2  -2  10        309.40        278.51        38.30 o                         
  -1  -2  10      19988.50      19540.96       284.44 o                         
   0  -2  10      32672.48      32387.04       444.39 o                         
   1  -2  10        720.74        878.00        79.84 o                         
   2  -2  10       1574.47       1557.09       108.22 o                         
   3  -2  10       4059.32       3953.82       149.32 o                         
   4  -2  10       4482.20       4674.71       193.77 o                         
   5  -2  10       1630.13       1405.21       120.90 o                         
   6  -2  10       1755.38       1823.09       133.79 o                         
 -11  -1  10       1531.63       1526.60       169.27 o                         
 -10  -1  10        413.94        380.50        79.83 o                         
  -9  -1  10      12872.90      12696.79       280.40 o                         
  -8  -1  10       7534.67       7654.16       207.56 o                         
  -7  -1  10       1000.29       1073.69        68.80 o                         
  -6  -1  10       3159.55       3165.34       103.74 o                         
  -5  -1  10      25918.43      25071.51       301.07 o                         
  -4  -1  10       6101.52       5988.07       115.07 o                         
  -3  -1  10       1932.10       1974.53        75.12 o                         
  -2  -1  10       5143.16       5057.91       127.84 o                         
  -1  -1  10      13238.75      13089.80       240.42 o                         
   0  -1  10        206.64        244.89        59.47 o                         
   1  -1  10      13817.54      14035.35       281.81 o                         
   2  -1  10       7930.14       8322.94       231.65 o                         
   3  -1  10       2288.04       2210.33       149.35 o                         
   4  -1  10        930.90        852.87       111.71 o                         
   5  -1  10       8820.06       8912.29       265.42 o                         
   6  -1  10       1694.47       1335.63       239.90 o                         
 -11   0  10         88.29        -18.51        75.49 o                         
 -10   0  10       3601.73       3569.51       156.15 o                         
  -9   0  10       3234.85       3360.04       147.78 o                         
  -8   0  10        529.57        390.40        58.82 o                         
  -7   0  10       3604.91       3343.73       108.25 o                         
  -6   0  10      10029.11      10014.50       176.96 o                         
  -5   0  10       2129.73       2186.29        82.71 o                         
  -4   0  10      11185.09      11102.87       188.51 o                         
  -3   0  10      21277.43      20906.96       282.63 o                         
  -2   0  10       9162.34       9085.50       185.55 o                         
  -1   0  10        137.29        198.88        47.19 o                         
   0   0  10      20225.35      20557.84       325.38 o                         
   1   0  10      22323.40      22953.62       364.31 o                         
   2   0  10       1672.65       1612.58       116.02 o                         
   3   0  10         58.94         19.70        64.43 o                         
   4   0  10       8305.83       8123.24       293.63 o                         
   5   0  10       3224.08       3506.89       201.41 o                         
   6   0  10        187.38        285.66       233.22 o                         
 -11   1  10       1141.80       1097.28       105.12 o                         
 -10   1  10       2422.41       2458.44       131.30 o                         
  -9   1  10       2117.68       2106.74       111.76 o                         
  -8   1  10      10446.53      10396.26       206.71 o                         
  -7   1  10       9118.10       9230.02       188.06 o                         
  -6   1  10       3947.46       3829.22       123.41 o                         
  -5   1  10       6315.40       6400.04       153.16 o                         
  -4   1  10      27332.31      26899.26       331.80 o                         
  -3   1  10       7828.49       7834.80       168.93 o                         
  -2   1  10        321.84        360.51        52.96 o                         
  -1   1  10       9230.39       9384.59       195.63 o                         
   0   1  10      14374.12      14209.80       298.61 o                         
   1   1  10        161.05        197.75        62.77 o                         
   2   1  10       3995.59       4046.33       184.76 o                         
   3   1  10       5174.06       5579.64       207.28 o                         
   4   1  10       2441.58       2298.61       162.07 o                         
   5   1  10       1439.74       2008.37       397.75 o                         
 -12   2  10        488.49       1000.16       357.50 o                         
 -11   2  10       1797.74       1726.62       125.52 o                         
 -10   2  10         61.15         25.62        66.33 o                         
  -9   2  10       4676.89       4806.91       166.19 o                         
  -8   2  10       2694.10       2633.92       130.83 o                         
  -7   2  10        363.85        370.75        57.23 o                         
  -6   2  10       1535.20       1498.06        87.99 o                         
  -5   2  10      13355.33      13272.94       242.46 o                         
  -4   2  10       1245.42       1274.24        82.67 o                         
  -3   2  10       4756.24       4424.52       143.75 o                         
  -2   2  10      12392.00      12384.10       220.46 o                         
  -1   2  10      11885.72      11987.72       255.05 o                         
   0   2  10         49.45        106.91        55.67 o                         
   1   2  10      13616.85      13683.47       312.60 o                         
   2   2  10       9796.25      10615.33       327.06 o                         
   3   2  10       4042.02       4021.11       183.94 o                         
   4   2  10        191.37         16.29       112.40 o                         
 -12   3  10         61.54         39.77       219.78 o                         
 -11   3  10        136.22        250.31        77.13 o                         
 -10   3  10       1771.29       1745.50       120.64 o                         
  -9   3  10       1237.46       1341.50       106.80 o                         
  -8   3  10       2000.65       2098.21       103.90 o                         
  -7   3  10       4476.05       4372.36       143.22 o                         
  -6   3  10      12462.47      12429.43       240.08 o                         
  -5   3  10       4307.74       4437.27       137.94 o                         
  -4   3  10       6483.31       6460.12       164.13 o                         
  -3   3  10      12814.68      12890.24       222.94 o                         
  -2   3  10      11282.49      11526.22       234.89 o                         
  -1   3  10        964.63       1013.56        81.48 o                         
   0   3  10       7047.45       7409.68       230.28 o                         
   1   3  10       9604.75      10492.34       327.81 o                         
   2   3  10       1639.42       1533.27       131.70 o                         
   3   3  10         96.39        116.87        91.83 o                         
 -12   4  10        208.85        -37.95       230.91 o                         
 -11   4  10        823.65        732.92        99.92 o                         
 -10   4  10       3188.47       2986.76       154.57 o                         
  -9   4  10          2.56         29.28        66.41 o                         
  -8   4  10       3634.50       3981.08       148.49 o                         
  -7   4  10       2519.97       2758.87       124.67 o                         
  -6   4  10       4557.29       4576.78       149.90 o                         
  -5   4  10        893.20        903.74        72.93 o                         
  -4   4  10       7352.62       7183.56       175.38 o                         
  -3   4  10       1317.24       1308.67        84.69 o                         
  -2   4  10         48.99         77.08        55.04 o                         
  -1   4  10       5186.67       5403.00       202.90 o                         
   0   4  10       8410.63       8672.34       280.69 o                         
   1   4  10          4.73         30.14        91.47 o                         
   2   4  10       3374.54       2741.40       460.84 o                         
 -12   5  10        330.99        453.87       163.64 o                         
 -11   5  10        113.76        274.05       111.27 o                         
 -10   5  10        400.02        417.28        80.33 o                         
  -9   5  10        802.17        851.24        92.69 o                         
  -8   5  10         15.13         52.55        55.81 o                         
  -7   5  10        348.49        357.11        58.96 o                         
  -6   5  10       1593.46       1427.49        89.94 o                         
  -5   5  10       9578.49       9460.91       226.39 o                         
  -4   5  10       1239.10       1323.15        99.57 o                         
  -3   5  10       2509.25       2392.63       130.37 o                         
  -2   5  10       6809.45       6647.84       245.87 o                         
  -1   5  10       9888.29      10259.12       285.88 o                         
   0   5  10        409.29        370.22       115.25 o                         
   1   5  10       4372.94       4927.34       619.23 o                         
 -12   6  10        474.19         14.95       176.19 o                         
 -11   6  10        115.78        128.11       263.21 o                         
 -10   6  10        495.01        415.81        69.41 o                         
  -9   6  10       1909.41       1892.94       148.39 o                         
  -8   6  10        242.97        377.90        62.09 o                         
  -7   6  10       1052.65        982.82        86.39 o                         
  -6   6  10       4522.10       4593.47       163.53 o                         
  -5   6  10       4422.38       4490.82       163.51 o                         
  -4   6  10        623.31        653.51        85.34 o                         
  -3   6  10       3145.30       3215.85       155.87 o                         
  -2   6  10       2631.56       2773.64       156.29 o                         
  -1   6  10        599.76        423.44       116.74 o                         
 -10   7  10        732.62        894.60        96.97 o                         
  -9   7  10        276.76        185.55        71.61 o                         
  -8   7  10          3.93        103.09        68.14 o                         
  -7   7  10         12.30        125.45        62.51 o                         
  -6   7  10        231.23        333.85        75.54 o                         
  -5   7  10        325.94        374.10        75.29 o                         
  -4   7  10       3041.85       3806.64       208.03 o                         
  -3   7  10        328.94        234.23        86.03 o                         
  -2   7  10        123.67        410.49       231.93 o                         
 -10   8  10          1.01        -52.60       133.59 o                         
  -9   8  10        226.37        145.83        88.05 o                         
  -8   8  10          4.26        -44.18        76.28 o                         
  -7   8  10         63.41         50.09        74.87 o                         
  -6   8  10        390.77        216.58        78.25 o                         
  -5   8  10       3323.16       3248.51       229.08 o                         
  -4   8  10       1431.08       1082.09       222.59 o                         
  -8   9  10        132.00         16.07       100.07 o                         
   5 -11  11        865.60        760.79       368.74 o                         
  -2 -10  11       7504.76       8065.93       551.18 o                         
  -1 -10  11       7276.38       7123.86       408.39 o                         
   0 -10  11        130.19         88.12       122.82 o                         
   1 -10  11       2715.68       2900.22       184.34 o                         
   2 -10  11       9690.77      10492.54       338.20 o                         
   3 -10  11       4598.37       4924.82       257.73 o                         
   4 -10  11        800.01        950.51       145.92 o                         
   5 -10  11       1945.49       1905.46       271.98 o                         
  -4  -9  11        871.58        577.33       222.37 o                         
  -3  -9  11       5939.83       5760.61       267.17 o                         
  -2  -9  11       8266.38       7970.61       264.82 o                         
  -1  -9  11         17.43         47.50        74.14 o                         
   0  -9  11       3936.51       3933.14       200.31 o                         
   1  -9  11       4433.25       4588.14       217.90 o                         
   2  -9  11       1301.94       1270.18       112.75 o                         
   3  -9  11       2276.56       2380.26       148.99 o                         
   4  -9  11       8899.21       9405.57       254.16 o                         
   5  -9  11       1112.44       1135.68       101.11 o                         
   6  -9  11         73.49         -5.81       122.91 o                         
   7  -9  11       2799.30       2185.13       405.20 o                         
  -5  -8  11       1474.47       1542.71       178.27 o                         
  -4  -8  11       3253.32       3133.99       186.95 o                         
  -3  -8  11       1921.77       1813.25       122.20 o                         
  -2  -8  11        388.47        488.07        80.61 o                         
  -1  -8  11      12926.75      12835.89       348.05 o                         
   0  -8  11       6399.00       6733.56       251.94 o                         
   1  -8  11         67.85          2.95        61.91 o                         
   2  -8  11       4528.64       4427.77       165.28 o                         
   3  -8  11      18127.54      17893.48       345.56 o                         
   4  -8  11       4321.60       4545.94       177.73 o                         
   5  -8  11        349.53        397.84        82.04 o                         
   6  -8  11       2848.18       2699.48       189.63 o                         
   7  -8  11       4705.45       4972.71       543.31 o                         
  -6  -7  11       4282.21       3915.75       243.66 o                         
  -5  -7  11       6716.87       6541.03       256.19 o                         
  -4  -7  11       1802.39       1828.09       128.89 o                         
  -3  -7  11        413.97        442.83        73.09 o                         
  -2  -7  11      14309.93      14339.64       348.35 o                         
  -1  -7  11      14011.97      14343.40       357.96 o                         
   0  -7  11        657.25        827.86        84.63 o                         
   1  -7  11       2109.54       1997.51       118.96 o                         
   2  -7  11       8453.93       8455.06       225.81 o                         
   3  -7  11       4743.18       4930.22       178.84 o                         
   4  -7  11       1375.19       1405.74       106.42 o                         
   5  -7  11       3568.69       3816.24       169.04 o                         
   6  -7  11       2106.10       2092.90       133.25 o                         
   7  -7  11         43.69        113.89       135.71 o                         
  -7  -6  11       1248.72       1272.40       198.95 o                         
  -6  -6  11       7035.00       7338.92       251.80 o                         
  -5  -6  11       1093.90       1233.65       103.79 o                         
  -4  -6  11        193.65        264.29        74.45 o                         
  -3  -6  11       3834.99       4111.88       150.68 o                         
  -2  -6  11       7653.21       7499.35       189.02 o                         
  -1  -6  11        168.41        378.32        60.95 o                         
   0  -6  11       7441.77       7249.09       200.26 o                         
   1  -6  11       5954.30       5758.25       182.60 o                         
   2  -6  11       2023.26       2091.53       117.30 o                         
   3  -6  11       4428.63       4386.69       167.63 o                         
   4  -6  11      15492.47      15767.54       327.06 o                         
   5  -6  11       3599.37       3403.96       151.24 o                         
   6  -6  11         32.15         62.10        68.98 o                         
   7  -6  11       3798.20       2953.83       464.57 o                         
  -8  -5  11         27.47       -141.69       141.69 o                         
  -7  -5  11       1367.52       1433.17       187.03 o                         
  -6  -5  11          9.49        111.99        79.09 o                         
  -5  -5  11       4868.63       4867.03       181.44 o                         
  -4  -5  11       4796.07       5100.35       151.88 o                         
  -3  -5  11       4125.99       4452.77       131.50 o                         
  -2  -5  11        619.65        689.30        69.88 o                         
  -1  -5  11      20279.29      20555.53       362.61 o                         
   0  -5  11      14798.85      14298.53       307.91 o                         
   1  -5  11       2008.77       1769.39       119.70 o                         
   2  -5  11       1992.42       1978.79       107.54 o                         
   3  -5  11      18941.64      18492.20       327.57 o                         
   4  -5  11       6207.88       6393.85       195.46 o                         
   5  -5  11         53.13         84.27        65.58 o                         
   6  -5  11       2232.07       2220.80       141.84 o                         
   7  -5  11       3636.17       3193.60       476.30 o                         
  -9  -4  11        697.06        713.88       165.44 o                         
  -8  -4  11        515.29        489.71       103.98 o                         
  -7  -4  11        796.41       1087.77       101.29 o                         
  -6  -4  11       3691.05       3856.25       119.99 o                         
  -5  -4  11       8076.53       7957.21       173.38 o                         
  -4  -4  11       2761.57       2793.05       112.54 o                         
  -3  -4  11        192.90        232.17        44.67 o                         
  -2  -4  11       8607.33       8481.30       178.93 o                         
  -1  -4  11      11298.02      11213.55       241.88 o                         
   0  -4  11         43.68         76.99        54.84 o                         
   1  -4  11       2623.23       2470.70       115.92 o                         
   2  -4  11       7464.26       7492.31       206.17 o                         
   3  -4  11       3752.31       3962.34       165.77 o                         
   4  -4  11       3604.70       3618.95       149.74 o                         
   5  -4  11       7362.79       7313.73       229.86 o                         
   6  -4  11       3756.75       3599.28       275.91 o                         
 -10  -3  11        212.92        327.89       221.84 o                         
  -9  -3  11        249.53        278.84       123.89 o                         
  -8  -3  11        690.98        639.19        77.57 o                         
  -7  -3  11          6.49          9.13        45.96 o                         
  -6  -3  11       2711.94       2725.28        99.91 o                         
  -5  -3  11         16.76         69.12        44.69 o                         
  -4  -3  11       1071.61       1164.64        63.22 o                         
  -3  -3  11       3646.46       3568.93       111.36 o                         
  -2  -3  11       6722.92       6814.14       152.30 o                         
  -1  -3  11        649.55        561.50        58.80 o                         
   0  -3  11      11831.28      11720.85       223.73 o                         
   1  -3  11       9538.66      10057.21       221.35 o                         
   2  -3  11       4503.17       4867.53       182.78 o                         
   3  -3  11       2428.62       2308.11       145.94 o                         
   4  -3  11      12937.54      13287.15       366.05 o                         
   5  -3  11       6198.35       6525.18       245.44 o                         
   6  -3  11        343.30        633.22       142.02 o                         
 -10  -2  11         65.60        -69.58       101.83 o                         
  -9  -2  11        519.21        595.64        76.56 o                         
  -8  -2  11         55.44         -9.61        57.76 o                         
  -7  -2  11       1519.34       1550.31        82.11 o                         
  -6  -2  11        133.09        249.04        46.18 o                         
  -5  -2  11       4322.89       4300.94       124.42 o                         
  -4  -2  11       5144.45       5257.32       129.42 o                         
  -3  -2  11       6657.41       6450.07       149.45 o                         
  -2  -2  11        312.84        278.97        44.50 o                         
  -1  -2  11       9088.82       9249.55       216.99 o                         
   0  -2  11       9415.99       9512.94       234.51 o                         
   1  -2  11       2057.40       2263.81       121.20 o                         
   2  -2  11        256.94        312.56        65.03 o                         
   3  -2  11       8416.63       8490.02       242.07 o                         
   4  -2  11       2928.68       3008.73       167.42 o                         
   5  -2  11        778.92        854.37       113.40 o                         
   6  -2  11       2728.41       2837.51       351.26 o                         
 -11  -1  11          9.44        165.72        88.03 o                         
 -10  -1  11         22.43         44.22        67.81 o                         
  -9  -1  11          0.09        101.52        59.17 o                         
  -8  -1  11         99.81         29.90        55.78 o                         
  -7  -1  11       1700.31       1587.52        94.20 o                         
  -6  -1  11        218.21        237.23        46.81 o                         
  -5  -1  11       1126.52       1087.81        73.01 o                         
  -4  -1  11        212.38        153.62        42.55 o                         
  -3  -1  11        150.21        139.08        40.06 o                         
  -2  -1  11       4103.00       4152.75       131.07 o                         
  -1  -1  11       4603.79       4417.10       152.51 o                         
   0  -1  11        460.51        528.87        69.12 o                         
   1  -1  11       3358.67       3536.91       137.00 o                         
   2  -1  11      10366.63      10933.11       307.13 o                         
   3  -1  11       2910.40       3069.48       164.99 o                         
   4  -1  11       1449.92       1604.63       135.69 o                         
   5  -1  11       7384.67       7997.40       347.04 o                         
 -11   0  11       1063.56       1162.57       141.00 o                         
 -10   0  11       1009.87       1037.81        95.79 o                         
  -9   0  11       1697.38       1686.98       111.10 o                         
  -8   0  11          0.31         37.53        49.23 o                         
  -7   0  11         23.73         33.62        44.42 o                         
  -6   0  11        944.48        731.27        63.87 o                         
  -5   0  11        318.18        367.58        53.04 o                         
  -4   0  11       1722.97       1784.31        84.16 o                         
  -3   0  11       3899.36       3893.88       128.20 o                         
  -2   0  11       8957.02       9061.66       207.59 o                         
  -1   0  11          1.14        -25.04        50.81 o                         
   0   0  11       5507.02       5426.54       188.18 o                         
   1   0  11       6523.56       6575.40       208.94 o                         
   2   0  11       5269.33       5345.68       224.83 o                         
   3   0  11        131.85        166.42        73.64 o                         
   4   0  11       5163.06       5731.37       258.69 o                         
 -11   1  11        237.28         95.59       103.69 o                         
 -10   1  11        185.82        194.91        64.72 o                         
  -9   1  11        124.85        178.65        59.67 o                         
  -8   1  11        361.03        390.53        57.98 o                         
  -7   1  11       1026.35       1173.32        82.50 o                         
  -6   1  11       1051.92       1141.92        87.08 o                         
  -5   1  11        308.99        362.73        59.66 o                         
  -4   1  11        170.14         79.68        50.74 o                         
  -3   1  11       2364.84       2393.76       111.30 o                         
  -2   1  11       1374.65       1210.66        89.99 o                         
  -1   1  11       2498.58       2524.56       134.39 o                         
   0   1  11        828.38        964.87        93.47 o                         
   1   1  11        348.59        319.28        85.14 o                         
   2   1  11        532.67        508.72        90.00 o                         
   3   1  11       5101.48       5565.62       232.02 o                         
 -11   2  11         36.28        151.81        79.33 o                         
 -10   2  11        502.95        417.65        81.40 o                         
  -9   2  11       2856.43       3159.18       158.32 o                         
  -8   2  11       2013.20       2283.59       159.65 o                         
  -7   2  11        289.08        183.59        60.62 o                         
  -6   2  11        163.60        162.26        56.54 o                         
  -5   2  11         49.60         45.79        60.83 o                         
  -4   2  11       1531.05       1658.98        96.19 o                         
  -3   2  11         17.84         96.99        53.02 o                         
  -2   2  11       2561.46       2621.32       132.29 o                         
  -1   2  11       3478.42       3547.69       152.03 o                         
   0   2  11        153.88        234.99        76.09 o                         
   1   2  11       1236.18       1206.56       126.71 o                         
   2   2  11       4669.72       5068.27       221.93 o                         
   3   2  11       3892.05       4119.00       329.81 o                         
 -12   3  11       1015.48       1091.15       317.32 o                         
 -11   3  11        387.82        423.60       307.37 o                         
 -10   3  11       1462.12       1481.69       136.50 o                         
  -9   3  11       4309.91       4250.51       173.69 o                         
  -8   3  11        100.56        184.07        62.26 o                         
  -7   3  11        117.82        157.08        55.72 o                         
  -6   3  11        280.02        309.91        59.86 o                         
  -5   3  11          0.10        -34.55        50.91 o                         
  -4   3  11         25.56         54.64        56.38 o                         
  -3   3  11         56.81         27.60        56.43 o                         
  -2   3  11       3730.14       3749.80       149.77 o                         
  -1   3  11        389.85        404.49        80.96 o                         
   0   3  11        515.20        497.92        94.52 o                         
   1   3  11        538.16        561.97       112.13 o                         
   2   3  11       1296.50       1200.71       192.42 o                         
 -11   4  11       1318.31        910.26       264.16 o                         
 -10   4  11        451.53        466.95        87.66 o                         
  -9   4  11        361.42        518.03        88.15 o                         
  -8   4  11       3521.79       3438.69       154.61 o                         
  -7   4  11        802.90        927.29        92.05 o                         
  -6   4  11        544.40        519.08        64.07 o                         
  -5   4  11        184.64        211.34        59.12 o                         
  -4   4  11       1511.96       1504.58        94.46 o                         
  -3   4  11         69.26        156.75        69.61 o                         
  -2   4  11        132.05        181.87        68.88 o                         
  -1   4  11        850.02        648.86       110.72 o                         
   0   4  11        413.20        593.11        98.07 o                         
   1   4  11          4.17        297.80       262.20 o                         
 -10   5  11        114.05        243.97       142.86 o                         
  -9   5  11       6220.78       6380.86       231.14 o                         
  -8   5  11       5234.18       5433.35       194.10 o                         
  -7   5  11        185.32        355.59        65.00 o                         
  -6   5  11          7.45         41.66        77.54 o                         
  -5   5  11        175.29        258.03        68.60 o                         
  -4   5  11        270.31        335.54        76.32 o                         
  -3   5  11         58.99          5.67        76.29 o                         
  -2   5  11        131.45        128.34        83.88 o                         
  -1   5  11       1389.27       1418.86       207.54 o                         
   0   5  11         99.44        379.48       234.86 o                         
 -10   6  11       1791.59       1288.68       238.37 o                         
  -9   6  11       2586.13       2823.56       145.80 o                         
  -8   6  11         61.84         -0.22        69.55 o                         
  -7   6  11       2693.49       2827.48       138.05 o                         
  -6   6  11        341.69        444.53        75.79 o                         
  -5   6  11        184.42        271.60        75.57 o                         
  -4   6  11        746.31        716.50        93.49 o                         
  -3   6  11       1442.31       1399.02       154.14 o                         
  -2   6  11          1.26        -96.79       148.51 o                         
 -10   7  11       1913.74       1577.52       263.46 o                         
  -9   7  11        183.00        247.07       136.37 o                         
  -8   7  11       8707.32       8683.41       275.17 o                         
  -7   7  11       4135.54       4262.82       199.97 o                         
  -6   7  11        612.91        509.65        86.32 o                         
  -5   7  11         45.80         83.63       124.10 o                         
  -4   7  11       1556.39       1671.52       190.49 o                         
  -3   7  11        388.20       -137.37       190.08 o                         
  -8   8  11       3798.32       2787.28       446.09 o                         
  -7   8  11        108.76       -229.25       271.10 o                         
  -6   8  11        374.60        552.19       141.12 o                         
  -2 -10  12       3017.97       3894.53       539.20 o                         
  -1 -10  12       2331.17       1955.21       269.24 o                         
   0 -10  12        401.65        381.71       159.78 o                         
   1 -10  12       1513.75       1573.16       359.30 o                         
   4 -10  12          2.61        222.94       141.53 o                         
  -2  -9  12       1502.32       1686.02       224.02 o                         
  -1  -9  12        226.76        252.15       102.51 o                         
   0  -9  12        164.75        237.10        88.05 o                         
   1  -9  12       3089.62       3160.89       189.48 o                         
   2  -9  12        685.17        493.06        94.82 o                         
   3  -9  12        939.92       1009.24       162.20 o                         
   4  -9  12       3240.50       3159.74       275.88 o                         
   5  -9  12       2318.59       2464.79       321.60 o                         
  -5  -8  12        106.86        -87.09       178.52 o                         
  -4  -8  12          5.61        -18.24       113.28 o                         
  -3  -8  12        382.56        237.33        85.76 o                         
  -2  -8  12        805.99        997.68       112.02 o                         
  -1  -8  12       1637.67       2001.61       184.78 o                         
   0  -8  12       1986.37       1893.03       147.17 o                         
   1  -8  12       1298.87       1560.81       126.23 o                         
   2  -8  12       3105.72       3087.22       140.03 o                         
   3  -8  12       6963.58       6801.41       219.31 o                         
   4  -8  12       3623.82       3979.86       174.31 o                         
   5  -8  12        318.40        192.04        99.47 o                         
  -6  -7  12         41.09         48.08       200.54 o                         
  -5  -7  12          4.00         66.91        88.85 o                         
  -4  -7  12        421.33        418.17        88.28 o                         
  -3  -7  12          0.33        149.95        81.69 o                         
  -2  -7  12       2365.74       2408.81       155.77 o                         
  -1  -7  12       1338.18       1360.23       179.77 o                         
   0  -7  12       1584.26       1614.77       112.81 o                         
   1  -7  12        125.16        117.29        63.29 o                         
   2  -7  12       4582.27       4390.32       165.82 o                         
   3  -7  12       1087.21       1117.87        98.64 o                         
   4  -7  12        118.37        -51.89        68.72 o                         
   5  -7  12       1733.82       1474.07       160.41 o                         
   6  -7  12       3991.74       3279.49       348.25 o                         
  -7  -6  12        336.73        236.13       207.89 o                         
  -6  -6  12        256.63        282.20        85.73 o                         
  -5  -6  12          1.31        -56.84        68.93 o                         
  -4  -6  12       1405.04       1492.35       128.75 o                         
  -3  -6  12         27.52         90.35        76.06 o                         
  -2  -6  12         40.55         71.01        56.07 o                         
  -1  -6  12        372.66        348.07        63.44 o                         
   0  -6  12        133.75        134.62        57.53 o                         
   1  -6  12       2986.97       3016.87       147.83 o                         
   2  -6  12        709.91        756.46        87.81 o                         
   3  -6  12       2166.40       2111.98       125.71 o                         
   4  -6  12       3585.72       3662.30       166.77 o                         
   5  -6  12       4131.41       4468.68       241.66 o                         
   6  -6  12        514.40        420.84       203.32 o                         
  -8  -5  12        806.17        635.88       201.38 o                         
  -7  -5  12        930.23        789.03       131.12 o                         
  -6  -5  12        433.91        319.01        80.55 o                         
  -5  -5  12         38.27         71.51        95.30 o                         
  -4  -5  12         66.47         78.23        58.85 o                         
  -3  -5  12        433.72        393.35        62.48 o                         
  -2  -5  12        370.69        340.35        64.21 o                         
  -1  -5  12        935.81        928.59        89.69 o                         
   0  -5  12       1458.07       1502.95       109.52 o                         
   1  -5  12       3103.80       3017.56       157.59 o                         
   2  -5  12        224.68        275.20        71.51 o                         
   3  -5  12       2723.67       2933.51       137.63 o                         
   4  -5  12       1276.13       1079.27        92.99 o                         
   5  -5  12        617.15        444.18       153.02 o                         
  -8  -4  12        314.41        361.69       107.88 o                         
  -7  -4  12          4.90        -49.94        75.33 o                         
  -6  -4  12        216.51        298.91        57.78 o                         
  -5  -4  12       1495.11       1380.31        87.25 o                         
  -4  -4  12        338.00        258.94        74.07 o                         
  -3  -4  12        912.70       1027.33        87.52 o                         
  -2  -4  12         31.29         50.91        56.23 o                         
  -1  -4  12        404.64        310.17        65.79 o                         
   0  -4  12        171.72         64.87        62.57 o                         
   1  -4  12         10.11         97.32        61.07 o                         
   2  -4  12       1818.72       1769.94       117.60 o                         
   3  -4  12         60.34        152.12        62.66 o                         
   4  -4  12        456.00        466.63        79.90 o                         
   5  -4  12       1531.34       1610.43       156.95 o                         
  -9  -3  12       1884.55       1933.22       197.65 o                         
  -8  -3  12        149.39         87.80        63.16 o                         
  -7  -3  12       2199.90       2107.81        98.44 o                         
  -6  -3  12       5874.26       5816.38       204.15 o                         
  -5  -3  12       2018.43       2083.91       105.38 o                         
  -4  -3  12        520.18        469.21        63.58 o                         
  -3  -3  12         62.64         29.78        50.34 o                         
  -2  -3  12        167.72        167.42        49.10 o                         
  -1  -3  12        789.75        816.82        84.47 o                         
   0  -3  12         17.50         15.87        49.73 o                         
   1  -3  12       2312.32       2212.21       118.99 o                         
   2  -3  12       1767.38       1863.03       121.71 o                         
   3  -3  12        525.26        575.29        84.00 o                         
   4  -3  12        769.95        747.21       116.55 o                         
   5  -3  12       2810.66       2765.49       214.87 o                         
  -9  -2  12         94.04         66.45        65.51 o                         
  -8  -2  12       2028.69       2070.17       111.24 o                         
  -7  -2  12       1251.77       1072.26        76.63 o                         
  -6  -2  12       1325.77       1303.09        83.29 o                         
  -5  -2  12       1243.68       1266.77        80.06 o                         
  -4  -2  12       1077.66       1238.17        80.99 o                         
  -3  -2  12        570.04        557.45        60.44 o                         
  -2  -2  12         58.70         19.82        49.47 o                         
  -1  -2  12        438.42        327.74        59.21 o                         
   0  -2  12        155.59        148.62        59.94 o                         
   1  -2  12       1868.73       1546.35       107.03 o                         
   2  -2  12         40.76         69.93        70.68 o                         
   3  -2  12        275.43        129.62        76.02 o                         
   4  -2  12          5.25        186.77       110.35 o                         
   5  -2  12        255.87        487.40       237.56 o                         
 -10  -1  12        513.04        802.90       110.64 o                         
  -9  -1  12       6220.32       6453.45       212.77 o                         
  -8  -1  12       1170.56       1283.14       111.33 o                         
  -7  -1  12         79.93        145.89        53.81 o                         
  -6  -1  12       3390.43       3260.35       122.77 o                         
  -5  -1  12      11938.68      11867.56       231.14 o                         
  -4  -1  12       1098.22       1164.79        76.48 o                         
  -3  -1  12        384.70        384.59        60.61 o                         
  -2  -1  12        514.72        575.02        65.01 o                         
  -1  -1  12       2983.66       3016.38       126.74 o                         
   0  -1  12        278.76        286.01        69.03 o                         
   1  -1  12         96.45         81.73        67.62 o                         
   2  -1  12       1366.36       1545.84       130.70 o                         
   3  -1  12         27.59         17.20       104.94 o                         
   4  -1  12         14.36        -91.98       231.60 o                         
 -10   0  12      10979.38      10828.16       340.42 o                         
  -9   0  12       9473.25       9680.60       276.73 o                         
  -8   0  12         26.26         28.33        55.38 o                         
  -7   0  12       1140.87       1094.48        83.13 o                         
  -6   0  12       7549.07       7426.09       178.86 o                         
  -5   0  12       4005.30       4152.64       139.11 o                         
  -4   0  12       1110.06       1106.48        98.50 o                         
  -3   0  12        863.08       1104.98        86.15 o                         
  -2   0  12        261.76        139.78        62.86 o                         
  -1   0  12        201.61        321.02        71.58 o                         
   0   0  12       1266.52       1175.03       111.26 o                         
   1   0  12          0.82         68.50        70.23 o                         
   2   0  12       1069.49       1169.18       154.33 o                         
   3   0  12          3.69        -87.69       147.27 o                         
 -10   1  12       6802.42       7127.83       260.20 o                         
  -9   1  12        114.61        133.44        72.09 o                         
  -8   1  12       4470.32       4487.23       163.98 o                         
  -7   1  12       2220.63       2210.22       104.65 o                         
  -6   1  12        785.63        766.65        81.37 o                         
  -5   1  12       5498.08       5137.29       170.93 o                         
  -4   1  12       8891.99       8923.29       232.68 o                         
  -3   1  12        593.55        465.68        68.51 o                         
  -2   1  12        126.80        166.88        63.53 o                         
  -1   1  12       2194.20       2279.72       135.06 o                         
   0   1  12       3630.57       4028.13       190.18 o                         
   1   1  12         14.57        134.00        91.92 o                         
   2   1  12         10.75        143.89       121.53 o                         
 -10   2  12       1233.98       1420.08       120.77 o                         
  -9   2  12      15738.80      15701.73       361.52 o                         
  -8   2  12       7877.35       8138.02       238.83 o                         
  -7   2  12        580.04        464.27        73.14 o                         
  -6   2  12       2043.96       1926.96       114.99 o                         
  -5   2  12      13437.91      13137.98       263.25 o                         
  -4   2  12       3277.63       3216.06       146.22 o                         
  -3   2  12        153.69        230.12        66.25 o                         
  -2   2  12        337.83        290.18        90.06 o                         
  -1   2  12       1950.26       2421.96       144.78 o                         
   0   2  12          4.25         -4.12        71.46 o                         
   1   2  12        850.87        905.50       141.12 o                         
 -10   3  12       8797.83       9274.49       436.42 o                         
  -9   3  12       9069.71       9392.85       284.62 o                         
  -8   3  12          1.60         82.51        92.55 o                         
  -7   3  12       1038.40        976.87        90.11 o                         
  -6   3  12       6821.70       6772.62       185.93 o                         
  -5   3  12       1849.96       1750.89       105.55 o                         
  -4   3  12       2911.66       3012.60       141.02 o                         
  -3   3  12       3938.88       3954.69       160.99 o                         
  -2   3  12       1451.62       1456.23       115.31 o                         
  -1   3  12          9.32        -17.90        68.90 o                         
   0   3  12       3273.59       3679.30       243.44 o                         
 -10   4  12       4973.33       5165.00       476.13 o                         
  -9   4  12        824.41       1033.64       108.50 o                         
  -8   4  12      10453.94      10712.01       310.26 o                         
  -7   4  12       6864.50       6947.19       211.80 o                         
  -6   4  12       2204.21       2039.15       113.04 o                         
  -5   4  12       3879.99       3952.25       162.98 o                         
  -4   4  12      16032.82      16470.88       332.06 o                         
  -3   4  12       3314.40       3654.35       225.21 o                         
  -2   4  12        613.57        732.44        98.83 o                         
  -1   4  12       1400.39       1698.53       294.53 o                         
 -10   5  12          5.57       -266.66       276.92 o                         
  -9   5  12      12306.91      11535.32       544.96 o                         
  -8   5  12       7668.56       7769.48       251.81 o                         
  -7   5  12       1258.25       1196.50       101.06 o                         
  -6   5  12        671.56        809.92        85.11 o                         
  -5   5  12       8351.64       8564.27       258.14 o                         
  -4   5  12       1586.01       1508.21       123.35 o                         
  -3   5  12        799.05        755.99       165.67 o                         
  -2   5  12       1455.38       1550.82       275.60 o                         
 -10   6  12       4795.62       5400.15       453.57 o                         
  -9   6  12       5406.49       5778.05       681.56 o                         
  -8   6  12        155.57        357.41       148.76 o                         
  -7   6  12       3343.49       3036.34       223.33 o                         
  -6   6  12       4366.79       4244.58       205.80 o                         
  -5   6  12       2134.72       1825.14       185.31 o                         
  -4   6  12       4344.14       4798.94       367.50 o                         
  -7   7  12       7739.15       6017.35       689.46 o                         
  -2  -9  13       1262.85        614.09       308.82 o                         
  -1  -9  13        212.56        357.83       152.24 o                         
   0  -9  13       1066.04       1176.26       317.32 o                         
   1  -9  13         76.19        -91.53       139.46 o                         
   3  -9  13          4.67          4.73       218.30 o                         
  -3  -8  13       1780.39       1344.68       337.67 o                         
  -2  -8  13         39.25        248.05       149.90 o                         
  -1  -8  13       1368.71       1342.86       217.95 o                         
   0  -8  13         95.16        193.46       112.29 o                         
   1  -8  13          0.29        142.15       130.79 o
[truncated: 22,683 more chars]
