# Supplementary material for: Crystal structures of five gold(I) complexes with methyl­piperidine ligands
Source: Acta Crystallogr E Crystallogr Commun. 2023 Jan 19;80(Pt 2):157–65. doi: 10.1107/S2056989023010940 (PMC10848987; doi:10.1107/S2056989023010940)
Supplement: Supplementary file 5 [file e-80-00157-4sup5.hkl]

data_4                                                                          
_shelx_title ' gotha_wider_25 in P2(1)/c'                                       
_shelx_refln_list_code          4                                               
_shelx_F_calc_maximum     1220.81                                               
_exptl_crystal_F_000      3216.00                                               
_reflns_d_resolution_high  0.7500                                               
                                                                                
loop_                                                                           
 _space_group_symop_operation_xyz                                               
 'x, y, z'                                                                      
 '-x, y+1/2, -z+1/2'                                                            
 '-x, -y, -z'                                                                   
 'x, -y-1/2, z-1/2'                                                             
                                                                                
_cell_length_a    20.5785                                                       
_cell_length_b    16.0876                                                       
_cell_length_c    18.2247                                                       
_cell_angle_alpha  90.000                                                       
_cell_angle_beta  116.196                                                       
_cell_angle_gamma  90.000                                                       
                                                                                
_shelx_F_squared_multiplier     1.000                                           
                                                                                
loop_                                                                           
 _refln_index_h                                                                 
 _refln_index_k                                                                 
 _refln_index_l                                                                 
 _refln_F_squared_calc                                                          
 _refln_F_squared_meas                                                          
 _refln_F_squared_sigma                                                         
 _refln_observed_status                                                         
   3   0   0        495.92       1677.01       201.85 o                         
   4   0   0     504738.34     493188.16      4427.66 o                         
   5   0   0       2001.23       2321.18       272.62 o                         
   6   0   0     904306.75     906434.12      7715.68 o                         
   7   0   0       1255.97       1413.37       279.26 o                         
   8   0   0    1015158.12    1010686.00     10618.90 o                         
   9   0   0       5403.34       6413.03       917.97 o                         
  10   0   0     160139.73     165129.95      4606.17 o                         
  11   0   0        408.43        430.32       351.77 o                         
  12   0   0      77147.87      83789.33      3838.74 o                         
  13   0   0       8641.36       8601.54      1288.18 o                         
  14   0   0      75813.90      83585.93      4140.15 o                         
  15   0   0         87.10        152.60       452.06 o                         
  16   0   0      28768.48      32917.47      2773.53 o                         
  17   0   0        947.85        397.44       534.29 o                         
  18   0   0       1572.20       3147.94      1115.64 o                         
  19   0   0         88.46        252.67      1015.57 o                         
  20   0   0      23015.32      23449.13      2927.46 o                         
  21   0   0        667.40       1002.48      1157.79 o                         
  22   0   0        839.38       1510.70      1097.25 o                         
  23   0   0       1477.83       2865.06      1890.66 o                         
  24   0   0       1924.30       4144.30      2007.91 o                         
   2   1   0      17827.04      18587.77       538.14 o                         
   4   1   0     172358.38     173897.58      1567.25 o                         
   6   1   0     200086.42     196411.98      2033.02 o                         
   8   1   0     226918.59     224606.98      3015.44 o                         
   9   1   0       5567.72       8633.59       748.70 o                         
  10   1   0     117574.55     121271.84      2864.18 o                         
  11   1   0        124.33        694.78       384.34 o                         
  12   1   0      95271.81      97497.73      2791.68 o                         
  13   1   0        374.57        553.52       327.84 o                         
  14   1   0      68834.24      73014.23      2718.03 o                         
  15   1   0        460.67        578.80       405.22 o                         
  16   1   0      26739.96      32117.43      1925.15 o                         
  17   1   0       2919.47       3683.65       664.55 o                         
  18   1   0      37205.25      43091.73      2634.64 o                         
  19   1   0       1190.97       2421.65       596.72 o                         
  20   1   0       6635.40       6739.55      1228.73 o                         
  21   1   0       6996.53       5946.47      1131.56 o                         
  22   1   0       2438.99       2310.82      1325.60 o                         
  23   1   0       5873.58       7255.51      1304.69 o                         
  24   1   0        655.28       1567.20      1399.82 o                         
   1   2   0          1.24        706.36       124.45 o                         
   2   2   0       7372.23       8301.97       233.74 o                         
   3   2   0       1264.33       2012.13       147.43 o                         
   4   2   0     311193.41     310485.12      2257.58 o                         
   5   2   0       1669.88       1932.51       151.11 o                         
   6   2   0     135276.61     143813.02      1581.00 o                         
   7   2   0       2250.43       2152.38       189.37 o                         
   8   2   0     102399.66     106938.02      1744.12 o                         
   9   2   0      17391.46      17220.27       724.65 o                         
  10   2   0      60404.97      59342.47      1980.63 o                         
  11   2   0      10524.44      10756.11       799.24 o                         
  12   2   0     111321.72     114560.00      2803.53 o                         
  13   2   0      22414.94      22399.85      1237.65 o                         
  14   2   0     197840.64     205366.59      4117.70 o                         
  15   2   0      10028.52      11093.56       977.26 o                         
  16   2   0      63653.41      67870.76      2528.97 o                         
  17   2   0      26754.59      30774.30      2220.58 o                         
  18   2   0     114072.91     124531.38      4580.28 o                         
  19   2   0      18630.61      20107.61      1887.82 o                         
  20   2   0     102462.62     111696.03      4986.96 o                         
  21   2   0      11988.05      13747.88      1768.13 o                         
  22   2   0      81720.91      87323.09      5022.64 o                         
  23   2   0      11991.79      12691.81      2102.66 o                         
  24   2   0      27610.30      33631.19      3501.83 o                         
   2   3   0     213326.89     216287.20      1714.97 o                         
   4   3   0      89663.81      89554.02      1000.59 o                         
   5   3   0       1587.34       2313.70       194.32 o                         
   6   3   0      13215.05      13103.16       463.89 o                         
   7   3   0         28.22        895.93       184.08 o                         
   8   3   0     105843.36     102575.51      1638.84 o                         
   9   3   0       1198.43       2447.72       338.11 o                         
  10   3   0     158530.97     160041.25      2507.89 o                         
  11   3   0         55.96        217.60       259.39 o                         
  12   3   0      72364.45      74426.84      1615.60 o                         
  13   3   0       1298.48       2041.27       410.23 o                         
  14   3   0      46962.18      48441.93      1820.85 o                         
  15   3   0        840.85        660.98       336.17 o                         
  16   3   0      27760.94      31995.78      2175.58 o                         
  17   3   0       3763.34       2525.56       677.29 o                         
  18   3   0      20479.32      23142.72      1910.05 o                         
  19   3   0       3364.48       3011.02       754.06 o                         
  20   3   0       9090.25      10896.88      1554.89 o                         
  21   3   0       8417.44      10663.84      1612.55 o                         
  22   3   0      13667.59      15062.19      2045.87 o                         
  23   3   0       5702.78       7095.99      2275.37 o                         
  24   3   0       1977.17       3024.43      1217.42 o                         
   0   4   0    1490379.38    1467518.88     11570.67 o                         
   1   4   0          7.05        133.61        84.40 o                         
   2   4   0     478785.91     492007.34      3561.03 o                         
   3   4   0         50.38        130.44        89.54 o                         
   4   4   0     778112.31     776217.12      4528.71 o                         
   5   4   0         30.56        282.02       121.35 o                         
   6   4   0     386135.38     389902.16      3641.89 o                         
   7   4   0          3.75        245.23       152.84 o                         
   8   4   0     388456.34     383514.94      3920.55 o                         
   9   4   0        456.50        337.53       138.32 o                         
  10   4   0     112941.06     112415.09      2006.85 o                         
  11   4   0         20.07        301.85       178.23 o                         
  12   4   0     136857.89     139061.20      2301.30 o                         
  13   4   0        433.51        540.75       190.55 o                         
  14   4   0      47758.91      47168.26      1515.29 o                         
  15   4   0        187.99        871.89       265.64 o                         
  16   4   0      38357.62      41646.75      2364.19 o                         
  17   4   0         30.65        440.49       622.60 o                         
  18   4   0       9262.71       9629.92      1141.55 o                         
  19   4   0       1636.72       1653.49       701.38 o                         
  20   4   0      22028.49      22964.74      2053.92 o                         
  21   4   0       1659.46       2069.14       754.83 o                         
  22   4   0       2457.77       2932.81      1042.64 o                         
  23   4   0       3172.77       2981.69      1042.23 o                         
  24   4   0       2925.66       1902.21      1714.22 o                         
   1   5   0         82.23        737.38       131.28 o                         
   2   5   0         11.30        398.49       119.95 o                         
   3   5   0       1088.85       1315.35       173.93 o                         
   4   5   0       5267.03       5875.69       326.54 o                         
   5   5   0        556.00        907.16       188.60 o                         
   6   5   0      32432.30      31958.86       840.48 o                         
   7   5   0       2676.62       2851.62       271.99 o                         
   8   5   0       3233.67       3156.87       272.47 o                         
   9   5   0       2333.02       2168.57       307.20 o                         
  10   5   0       3838.54       3188.34       371.93 o                         
  11   5   0        822.43        638.35       194.12 o                         
  12   5   0       2925.96       2092.23       347.64 o                         
  13   5   0       1216.64       1006.22       393.04 o                         
  14   5   0         76.01        146.76       252.99 o                         
  15   5   0        678.74        269.19       479.21 o                         
  16   5   0       1674.54       1328.35       503.48 o                         
  17   5   0        195.58        140.45       585.32 o                         
  18   5   0         12.44       -424.33       502.91 o                         
  19   5   0        149.84        -51.22       557.38 o                         
  20   5   0        485.17       1660.79      1012.77 o                         
  21   5   0        188.36        747.83       972.08 o                         
  22   5   0       2955.38       3271.65      1114.74 o                         
  23   5   0         56.26       -296.77       956.02 o                         
   0   6   0      61963.27      61436.65      1543.83 o                         
   1   6   0         43.04        136.53       112.85 o                         
   2   6   0     225311.52     229756.20      2247.94 o                         
   3   6   0         53.40        124.48       129.46 o                         
   4   6   0     143242.19     143522.80      1879.03 o                         
   5   6   0        671.75        702.35       121.94 o                         
   6   6   0     197562.28     196240.44      2590.37 o                         
   7   6   0        546.15        417.28       137.07 o                         
   8   6   0      74911.94      73893.55      1579.73 o                         
   9   6   0        801.76        854.83       178.89 o                         
  10   6   0     257064.36     249717.25      3615.97 o                         
  11   6   0       2445.14       1788.94       284.27 o                         
  12   6   0      84454.83      88382.73      2355.76 o                         
  13   6   0       1944.37       1574.90       363.32 o                         
  14   6   0      99275.86     100787.18      2733.93 o                         
  15   6   0       1511.81       1533.90       380.29 o                         
  16   6   0      41837.03      43312.66      2233.45 o                         
  17   6   0       3304.73       2524.19       607.70 o                         
  18   6   0      54710.10      58312.52      3122.78 o                         
  19   6   0       2940.91       3123.85       865.40 o                         
  20   6   0      11454.54      10365.71      1822.69 o                         
  21   6   0       4954.77       3679.55      1249.11 o                         
  22   6   0      11182.90      11542.58      1672.70 o                         
  23   6   0       2275.83       2702.42       954.57 o                         
   1   7   0        849.12       1086.95       172.45 o                         
   2   7   0        742.93        940.05       157.26 o                         
   3   7   0        189.87        394.89       148.94 o                         
   4   7   0         36.24        199.85       143.41 o                         
   5   7   0       1152.64       1231.45       188.98 o                         
   6   7   0       9712.09      10067.56       543.88 o                         
   7   7   0       1142.70       1126.72       188.95 o                         
   8   7   0        717.97       1252.67       199.23 o                         
   9   7   0       4452.56       4560.66       361.30 o                         
  10   7   0        614.40        463.34       230.95 o                         
  11   7   0       2037.09       1956.84       236.75 o                         
  12   7   0        478.14        650.72       298.88 o                         
  13   7   0       1987.66       1127.05       410.70 o                         
  14   7   0       1041.77        960.44       349.59 o                         
  15   7   0       4650.08       4524.82       530.49 o                         
  16   7   0        311.39        800.00       423.01 o                         
  17   7   0        341.21        243.11       441.17 o                         
  18   7   0       1005.66        983.00       587.99 o                         
  19   7   0       1250.30        290.65       609.68 o                         
  20   7   0        102.14        369.54       621.19 o                         
  21   7   0         40.89       -509.01       685.84 o                         
  22   7   0       1820.97       1180.22       740.31 o                         
  23   7   0          9.01        463.65      1072.78 o                         
   0   8   0      40491.40      41589.81      1936.69 o                         
   1   8   0        153.15        194.71       164.68 o                         
   2   8   0      61636.48      62197.61      1415.56 o                         
   3   8   0        299.66        183.93       163.74 o                         
   4   8   0      89560.23      88973.42      1731.90 o                         
   5   8   0        682.07        718.45       141.95 o                         
   6   8   0       1919.66       1966.65       227.41 o                         
   7   8   0       2641.55       2639.73       249.63 o                         
   8   8   0      68138.58      69631.91      1662.20 o                         
   9   8   0       3288.96       2883.48       289.76 o                         
  10   8   0      34675.43      34523.42      1220.42 o                         
  11   8   0       3360.05       2957.99       405.91 o                         
  12   8   0      61407.16      62239.85      2076.43 o                         
  13   8   0      11250.42       9694.05       787.40 o                         
  14   8   0       4228.55       3720.07       554.05 o                         
  15   8   0       8599.33       7063.35       747.66 o                         
  16   8   0      77773.30      79647.18      3391.46 o                         
  17   8   0      10703.11      11024.74      1246.44 o                         
  18   8   0      68648.92      72161.05      3709.34 o                         
  19   8   0      13208.81      14073.83      1629.20 o                         
  20   8   0      40414.50      45706.15      3131.84 o                         
  21   8   0       4431.52       3462.34      1282.42 o                         
  22   8   0      35038.93      40311.96      3568.15 o                         
   1   9   0         79.12        203.38       216.89 o                         
   2   9   0        238.65        434.43       177.06 o                         
   3   9   0        150.82        549.71       189.38 o                         
   4   9   0      43312.21      42606.08      1335.67 o                         
   5   9   0        716.87        504.42       183.33 o                         
   6   9   0      18720.78      17786.73       859.42 o                         
   7   9   0       1292.06       1390.26       263.76 o                         
   8   9   0      41083.98      39984.49      1238.64 o                         
   9   9   0        312.02        154.68       190.97 o                         
  10   9   0      52997.81      52732.57      1685.13 o                         
  11   9   0        266.84        391.03       331.55 o                         
  12   9   0     115473.38     115677.64      3135.27 o                         
  13   9   0       1612.24       1835.88       344.47 o                         
  14   9   0      82574.30      86557.62      2825.31 o                         
  15   9   0       3044.29       3230.23       535.21 o                         
  16   9   0      51518.08      51564.68      2830.98 o                         
  17   9   0      10582.88      10518.86      1368.01 o                         
  18   9   0      67266.62      72320.23      3743.31 o                         
  19   9   0       4700.82       2772.73      1213.42 o                         
  20   9   0      30274.69      39243.40      3177.49 o                         
  21   9   0      10810.47       9107.60      1396.74 o                         
  22   9   0      11741.97      10517.77      1523.83 o                         
   0  10   0     294892.75     295857.75      6105.32 o                         
   1  10   0        626.92        409.39       246.42 o                         
   2  10   0     418453.56     419020.97      4947.27 o                         
   3  10   0         95.46        438.17       236.82 o                         
   4  10   0     354996.47     353508.16      4461.26 o                         
   5  10   0        111.60        397.52       222.78 o                         
   6  10   0     254638.25     252797.33      3600.64 o                         
   7  10   0         90.75        -41.71       204.51 o                         
   8  10   0     108723.96     108357.74      2501.19 o                         
   9  10   0        926.22       1268.32       272.99 o                         
  10  10   0     273358.19     279991.91      4529.78 o                         
  11  10   0        625.72        766.05       298.89 o                         
  12  10   0      43519.67      43798.18      1837.27 o                         
  13  10   0       1441.34        870.06       391.09 o                         
  14  10   0      30176.83      32470.00      1794.35 o                         
  15  10   0        835.14        773.82       455.99 o                         
  16  10   0       9415.47       9438.23      1113.03 o                         
  17  10   0       1384.53       1354.40       624.13 o                         
  18  10   0       6005.84       4002.31      1344.45 o                         
  19  10   0        349.19       1400.73       749.54 o                         
  20  10   0       1227.11       2024.52       727.41 o                         
  21  10   0        545.59       -259.44       878.30 o                         
   1  11   0        443.06        496.42       328.19 o                         
   2  11   0        190.13        199.36       217.63 o                         
   3  11   0       1976.55       1875.04       271.33 o                         
   4  11   0       5446.42       5691.15       539.19 o                         
   5  11   0       3907.33       3982.44       427.88 o                         
   6  11   0      28479.75      28234.05      1086.76 o                         
   7  11   0       2627.05       2650.64       348.63 o                         
   8  11   0      83604.45      83944.34      2550.39 o                         
   9  11   0       6587.39       7297.04       708.63 o                         
  10  11   0      17139.49      17000.29      1113.75 o                         
  11  11   0       3333.24       3191.66       491.39 o                         
  12  11   0      11680.03      11917.22      1008.79 o                         
  13  11   0       2808.79       2890.65       613.76 o                         
  14  11   0      50532.06      52147.23      2498.85 o                         
  15  11   0       3010.39       2171.33       467.41 o                         
  16  11   0      33682.27      37838.20      2722.45 o                         
  17  11   0         20.12        787.86       586.89 o                         
  18  11   0       4666.99       5403.37      1221.87 o                         
  19  11   0         19.33        881.53       649.47 o                         
  20  11   0        637.34       1204.72      1020.64 o                         
  21  11   0        357.25        837.64      1257.96 o                         
   0  12   0      10762.17      10503.73      1200.50 o                         
   1  12   0        703.84       1044.90       337.42 o                         
   2  12   0       5727.63       6022.74       543.66 o                         
   3  12   0        971.92        873.98       289.78 o                         
   4  12   0        908.27        727.99       256.72 o                         
   5  12   0       1951.38       1876.37       232.99 o                         
   6  12   0       8217.04       8579.50       743.83 o                         
   7  12   0       9154.41       8553.62       748.36 o                         
   8  12   0       7306.92       7498.21       754.38 o                         
   9  12   0       4664.36       4807.41       533.30 o                         
  10  12   0       2282.36       1831.72       509.09 o                         
  11  12   0       6690.29       6346.88       793.66 o                         
  12  12   0      24336.87      26398.54      1845.53 o                         
  13  12   0      18136.95      19640.74      1523.16 o                         
  14  12   0      14660.41      15739.98      1453.23 o                         
  15  12   0      17045.22      18354.60      1712.00 o                         
  16  12   0      56968.82      60556.36      3527.34 o                         
  17  12   0       9916.24      11739.00      1513.61 o                         
  18  12   0      49015.11      52257.73      3612.20 o                         
  19  12   0      11309.09      12573.49      2129.11 o                         
  20  12   0      45628.89      52416.23      4111.90 o                         
   1  13   0        182.65        199.12       278.51 o                         
   2  13   0       5945.73       5935.76       705.01 o                         
   3  13   0         19.40        187.88       428.63 o                         
   4  13   0      43943.52      43230.72      2079.65 o                         
   5  13   0         24.50        299.90       295.61 o                         
   6  13   0      52016.20      52554.51      2043.18 o                         
   7  13   0        187.82        459.74       289.37 o                         
   8  13   0      53411.38      56505.91      2230.64 o                         
   9  13   0        378.36        211.56       519.56 o                         
  10  13   0      99926.84      99766.90      3373.62 o                         
  11  13   0       1991.93       1000.10       485.63 o                         
  12  13   0     133304.61     134674.45      4379.74 o                         
  13  13   0       2674.08       2923.24       634.84 o                         
  14  13   0      93706.05      98385.09      3878.47 o                         
  15  13   0       4092.68       3857.81       837.72 o                         
  16  13   0      68951.53      77368.67      4046.03 o                         
  17  13   0       8762.84      10672.65      1353.78 o                         
  18  13   0      64061.68      69101.11      4383.53 o                         
  19  13   0      10413.78      12082.79      1969.91 o                         
   0  14   0      93568.51      95899.10      4194.78 o                         
   1  14   0        756.19       1038.03       379.26 o                         
   2  14   0     189895.03     191067.02      4803.15 o                         
   3  14   0          9.08        624.03       522.98 o                         
   4  14   0     162190.53     162703.95      3955.44 o                         
   5  14   0        192.74        -49.19       358.31 o                         
   6  14   0     157235.20     165490.64      3899.86 o                         
   7  14   0         93.08        201.98       380.68 o                         
   8  14   0      49733.80      52846.16      2489.73 o                         
   9  14   0         27.61       -338.30       338.60 o                         
  10  14   0      61119.64      62802.73      3016.52 o                         
  11  14   0       1640.22       1407.12       540.08 o                         
  12  14   0      26545.37      29115.70      2046.96 o                         
  13  14   0        588.70       1097.39       644.16 o                         
  14  14   0      19711.64      21810.01      1789.02 o                         
  15  14   0        991.88       1087.86       633.41 o                         
  16  14   0        996.04       1292.89      1252.48 o                         
  17  14   0       1227.78       3929.40      1140.93 o                         
  18  14   0        642.50        801.76       609.05 o                         
   1  15   0          6.08        247.60       440.59 o                         
   2  15   0        532.06        706.42       514.50 o                         
   3  15   0       1311.75       1553.73       487.19 o                         
   4  15   0        399.57        146.87       410.54 o                         
   5  15   0       2180.17       2249.94       451.06 o                         
   6  15   0       6412.36       5684.98       891.52 o                         
   7  15   0       2184.57       2018.39       579.02 o                         
   8  15   0       4104.04       2583.72       547.16 o                         
   9  15   0       2930.53       2457.27       551.39 o                         
  10  15   0       9905.49      10451.57      1228.06 o                         
  11  15   0       4550.49       5278.29       890.39 o                         
  12  15   0      12083.73      11353.83      1404.43 o                         
  13  15   0       4032.60       3508.21       737.85 o                         
  14  15   0       8405.16       9583.53      1234.98 o                         
  15  15   0        725.71      -1043.32      1043.32 o                         
  16  15   0       4135.04       6057.99      1407.16 o                         
  17  15   0        556.26       1343.00      1101.32 o                         
   0  16   0       6196.71       4818.33      1375.65 o                         
   1  16   0        818.55        223.02       553.82 o                         
   2  16   0        289.68        548.54       632.29 o                         
   3  16   0        992.21        404.63       525.74 o                         
   4  16   0       3399.37       1814.39       551.34 o                         
   5  16   0        347.08         31.74       404.57 o                         
   6  16   0         16.90        363.82       469.01 o                         
   7  16   0       2486.56       2881.71       565.37 o                         
   8  16   0       2311.35       2045.67       561.35 o                         
   9  16   0       2396.53       2233.16       662.84 o                         
  10  16   0        204.56        386.18       558.77 o                         
  11  16   0       5094.97       3683.21       688.78 o                         
  12  16   0       3093.13       2117.35      1063.46 o                         
  13  16   0       2539.70       1736.95       758.62 o                         
  14  16   0      10637.05      12378.65      1565.34 o                         
  15  16   0       7856.23       8381.80      1480.85 o                         
  16  16   0      14972.01      14040.38      1784.77 o                         
   1  17   0          3.05       -308.23       568.72 o                         
   2  17   0       1466.61       1085.66       609.68 o                         
   3  17   0         46.57        398.20       659.19 o                         
   4  17   0        217.04        268.17       608.06 o                         
   5  17   0        867.72       1235.77       452.33 o                         
   6  17   0       6036.89       5193.07       836.54 o                         
   7  17   0        233.58       -277.61       566.52 o                         
   8  17   0      12687.31      10067.76      1195.13 o                         
   9  17   0        344.55        441.16       765.89 o                         
  10  17   0      17147.60      16136.65      1819.97 o                         
  11  17   0       1247.69         80.90       754.01 o                         
  12  17   0      10636.66       9049.54      1792.66 o                         
  13  17   0       2092.86       1647.19       809.03 o                         
  14  17   0      23355.55      24310.80      2142.89 o                         
  15  17   0       2973.26       3151.91       867.45 o                         
   0  18   0       2994.29        269.05      1221.59 o                         
   1  18   0        477.10        572.23       670.86 o                         
   2  18   0      13313.63      10206.96      1740.55 o                         
   3  18   0       1654.88       1667.15       890.87 o                         
   4  18   0       1236.44       1968.10       727.27 o                         
   5  18   0        828.50        588.27       525.71 o                         
   6  18   0      11520.68      10703.85      1381.00 o                         
   7  18   0        120.33       1092.16       558.66 o                         
   8  18   0      13389.50      13094.26      1708.77 o                         
   9  18   0       1858.30       1449.59       931.19 o                         
  10  18   0       8529.21       5827.94      1136.36 o                         
  11  18   0        276.95        302.74       769.30 o                         
  12  18   0       3833.25       3699.97       993.94 o                         
  13  18   0        287.64       2164.69      1370.25 o                         
   1  19   0          2.55        339.59      1077.68 o                         
   2  19   0       4509.08       3848.96      1102.34 o                         
   3  19   0         70.12         43.20       943.82 o                         
   4  19   0       2560.61       3374.25      1101.79 o                         
   5  19   0        383.45        709.02       686.13 o                         
   6  19   0        603.63       3164.35       765.78 o                         
   7  19   0       1119.08        843.22       787.63 o                         
   8  19   0      15539.28      17915.63      2134.74 o                         
   9  19   0        639.30        419.70       757.73 o                         
  10  19   0       7607.04       6639.94      1688.70 o                         
  11  19   0       1616.99       1207.74      1096.08 o                         
   0  20   0      28783.07      27515.10      3834.58 o                         
   1  20   0        127.14        935.05      1188.12 o                         
   2  20   0      11877.81       9616.76      1635.56 o                         
   3  20   0       1015.97        363.12       782.06 o                         
   4  20   0      16703.53      17319.14      1926.91 o                         
   5  20   0        348.62       1356.30       895.73 o                         
   6  20   0       6951.60       7151.31      1204.49 o                         
   7  20   0         56.30        -56.50       945.70 o                         
   8  20   0       7739.59       4914.89      1454.37 o                         
   1  21   0         56.09       -945.20       945.20 o                         
   2  21   0        467.21       1208.36      1165.82 o                         
   3  21   0        556.97       -226.32       821.89 o                         
   4  21   0       2756.97       1934.54       743.00 o                         
   5  21   0        499.07        912.50       799.27 o                         
 -25   1   1      10730.85      10244.70      2795.81 o                         
 -24   1   1       2714.43       2108.77       813.04 o                         
 -23   1   1      11162.65      11513.94      1755.63 o                         
 -22   1   1       2025.77       1375.89       794.71 o                         
 -21   1   1      17410.94      16798.23      1916.30 o                         
 -20   1   1       4919.14       5117.14       951.52 o                         
 -19   1   1      22597.19      23881.07      2140.73 o                         
 -18   1   1       5070.80       5354.54       716.37 o                         
 -17   1   1      19560.11      19846.29      1447.78 o                         
 -16   1   1       2807.15       2458.18       699.69 o                         
 -15   1   1      26827.71      28224.06      2628.91 o                         
 -14   1   1       4425.25       4063.18       587.68 o                         
 -13   1   1      42573.96      39978.27      3360.02 o                         
 -12   1   1       8940.87       9632.07       879.58 o                         
 -11   1   1      34868.48      35498.23      1900.48 o                         
 -10   1   1       7342.64       7616.61       691.78 o                         
  -9   1   1      77025.27      79471.03      3724.40 o                         
  -8   1   1      37652.79      34808.59      1086.36 o                         
  -7   1   1     121142.46     129461.59      3554.14 o                         
  -6   1   1      32441.97      29869.00       685.83 o                         
  -5   1   1      57281.34      61047.13       900.48 o                         
  -4   1   1      44154.21      41918.88       930.73 o                         
  -3   1   1     104843.83     104791.89      1071.15 o                         
  -2   1   1      87793.26      88503.45      1800.93 o                         
   1   1   1     102475.22     101693.65      2422.93 o                         
   2   1   1      89844.37      89118.35      1641.12 o                         
   3   1   1      51520.77      53858.26       847.68 o                         
   4   1   1      49079.61      47993.14       810.46 o                         
   5   1   1      37880.19      38949.70       815.98 o                         
   6   1   1     103793.75     101428.98      2874.19 o                         
   7   1   1      43926.97      44835.19      1260.20 o                         
   8   1   1      66538.96      65945.16      3034.17 o                         
   9   1   1       7331.66       7136.25       589.75 o                         
  10   1   1      31013.51      31340.26      1962.26 o                         
  11   1   1       9211.58      10102.57       809.42 o                         
  12   1   1      36898.55      38197.76      3116.82 o                         
  13   1   1       5084.43       4312.03       744.81 o                         
  14   1   1      23550.95      24151.39      2506.47 o                         
  15   1   1       2481.91       2687.38       630.10 o                         
  16   1   1      19240.37      20308.57      1528.52 o                         
  17   1   1       4345.14       4528.82       987.87 o                         
  18   1   1      22686.32      24925.93      2067.44 o                         
  19   1   1       4235.40       4153.88       835.00 o                         
  20   1   1      16608.74      16350.10      1863.99 o                         
  21   1   1       1788.61       2099.61       917.49 o                         
  22   1   1      12064.99      12305.97      1951.85 o                         
  23   1   1       2385.65       2014.94       998.52 o                         
  24   1   1      12141.00      12628.12      2953.76 o                         
 -24   2   1        316.14       2113.35       976.98 o                         
 -23   2   1       1221.91       2436.76      1430.52 o                         
 -22   2   1        742.84        181.62       718.59 o                         
 -21   2   1       2947.50       2538.39       808.65 o                         
 -20   2   1       1038.70        568.13       593.26 o                         
 -19   2   1       5166.07       5292.12       860.92 o                         
 -18   2   1        955.42        636.07       740.87 o                         
 -17   2   1       3670.64       2808.40       697.48 o                         
 -16   2   1        204.07        -48.50       363.03 o                         
 -15   2   1       7083.50       6976.78       950.87 o                         
 -14   2   1        613.22        406.25       301.90 o                         
 -13   2   1      13458.81      12857.43      1222.75 o                         
 -12   2   1       9353.92      10158.87       839.78 o                         
 -11   2   1      21385.78      20105.49      1040.34 o                         
 -10   2   1      11356.45      10552.54       582.89 o                         
  -9   2   1      18712.85      19234.47       696.89 o                         
  -8   2   1       5202.90       5067.25       340.69 o                         
  -7   2   1      47459.00      46797.65      1028.55 o                         
  -6   2   1      37899.66      37635.88       778.44 o                         
  -5   2   1      46787.01      47804.95       805.17 o                         
  -4   2   1      35361.54      35155.24       610.64 o                         
  -3   2   1      38519.20      39157.31       752.72 o                         
  -2   2   1      41644.44      41172.42       567.52 o                         
  -1   2   1      44467.89      43759.52      1061.11 o                         
   0   2   1      51649.12      50615.87       792.07 o                         
   1   2   1      35879.39      36195.43       553.48 o                         
   2   2   1      44774.17      43851.07       647.61 o                         
   3   2   1      30431.97      30657.85       701.85 o                         
   4   2   1      52000.64      52650.86       880.30 o                         
   5   2   1      35509.54      35232.09       808.78 o                         
   6   2   1      48814.33      49360.97      1077.01 o                         
   7   2   1       4731.29       4351.79       326.97 o                         
   8   2   1      19767.14      21104.51       772.54 o                         
   9   2   1      10899.08      10252.44       615.17 o                         
  10   2   1      19111.35      17821.25      1464.95 o                         
  11   2   1      10839.29      10128.75       851.05 o                         
  12   2   1      11830.58      11693.25       914.38 o                         
  13   2   1        644.17        406.77       285.46 o                         
  14   2   1       6094.32       6885.97       686.43 o                         
  15   2   1        203.54        811.37       261.39 o                         
  16   2   1       3149.89       2924.42       645.58 o                         
  17   2   1        851.71       1273.50       563.80 o                         
  18   2   1       4960.60       4351.39       791.50 o                         
  19   2   1       1168.12       1931.54       833.11 o                         
  20   2   1       2975.38       3632.94       842.18 o                         
  21   2   1        656.93       1559.67      1053.10 o                         
  22   2   1       1419.29       1134.76       885.15 o                         
  23   2   1        322.60       1272.07      1236.04 o                         
 -24   3   1       4680.86       2872.21      1030.65 o                         
 -23   3   1      41221.82      45097.58      4042.85 o                         
 -22   3   1       6730.56       5582.62      1258.23 o                         
 -21   3   1      78522.55      81995.68      4644.92 o                         
 -20   3   1      12948.23      12507.71      1495.36 o                         
 -19   3   1      86282.85      97808.65      4175.93 o                         
 -18   3   1      22088.44      22242.68      2301.52 o                         
 -17   3   1      79486.70      89171.45      4018.95 o                         
 -16   3   1      15962.31      15569.60      1293.24 o                         
 -15   3   1      91588.23      98282.16      2961.33 o                         
 -14   3   1      38644.28      32919.14      1921.49 o                         
 -13   3   1      92965.81      93455.24      4218.69 o                         
 -12   3   1      36047.99      33422.88      1824.21 o                         
 -11   3   1     113695.04     117088.64      2973.19 o                         
 -10   3   1      47728.54      49620.60      1518.24 o                         
  -9   3   1      66859.05      65849.28      2162.98 o                         
  -8   3   1      44571.13      44546.09      1240.68 o                         
  -7   3   1      41656.86      41214.48      1231.25 o                         
  -6   3   1      31981.75      32806.73       742.53 o                         
  -5   3   1      45324.55      45984.99       797.45 o                         
  -4   3   1      25339.26      25107.31       494.11 o                         
  -3   3   1      18895.16      18442.19       438.89 o                         
  -2   3   1       6705.88       6641.76       258.99 o                         
  -1   3   1        572.39        954.95       105.50 o                         
   0   3   1        558.54        690.10        97.90 o                         
   1   3   1       6724.87       7179.36       267.93 o                         
   2   3   1      20247.78      20381.00       496.05 o                         
   3   3   1      21708.68      23018.02       532.37 o                         
   4   3   1      49519.82      49836.18       858.29 o                         
   5   3   1      28238.23      27893.50       736.04 o                         
   6   3   1      48584.12      48639.61      1142.22 o                         
   7   3   1      40112.65      40149.37      1125.04 o                         
   8   3   1      76564.05      76831.95      1614.42 o                         
   9   3   1      42482.65      42593.53      1723.63 o                         
  10   3   1     124808.42     121840.20      3112.48 o                         
  11   3   1      31255.39      32606.42      1844.03 o                         
  12   3   1     100366.12      97960.66      2553.98 o                         
  13   3   1      34171.92      35072.26      2531.96 o                         
  14   3   1      94264.48      97956.10      2571.65 o                         
  15   3   1      14295.78      13951.23      1298.05 o                         
  16   3   1      84230.29      90776.43      3504.87 o                         
  17   3   1      19043.24      22432.58      2808.47 o                         
  18   3   1      87031.63      90908.75      3977.72 o                         
  19   3   1      11880.91      14907.54      1654.57 o                         
  20   3   1      77638.25      84093.31      4425.77 o                         
  21   3   1       5820.16       7592.40      1741.88 o                         
  22   3   1      39871.75      47962.73      4109.67 o                         
  23   3   1       4022.78       4181.09      2121.36 o                         
 -24   4   1       1586.27       -391.76       917.33 o                         
 -23   4   1      19503.35      26343.78      2808.04 o                         
 -22   4   1       5133.08       5028.47      1122.38 o                         
 -21   4   1      27239.73      28052.32      2280.69 o                         
 -20   4   1       1724.41       2420.13       708.03 o                         
 -19   4   1      28627.13      30974.36      2230.28 o                         
 -18   4   1       8970.23       8547.00      1428.46 o                         
 -17   4   1      43607.59      42097.73      2590.72 o                         
 -16   4   1      17599.27      18915.20      1933.00 o                         
 -15   4   1      49317.48      51255.38      1909.44 o                         
 -14   4   1       5344.62       5028.06       809.17 o                         
 -13   4   1      32685.75      33645.51      1687.16 o                         
 -12   4   1      14719.57      14097.93       826.79 o                         
 -11   4   1      72288.92      71703.99      3220.55 o                         
 -10   4   1      27433.84      25869.07       961.59 o                         
  -9   4   1      43507.40      42678.30      1185.22 o                         
  -8   4   1      11712.64      11774.46       588.43 o                         
  -7   4   1      26794.33      26633.15       762.85 o                         
  -6   4   1      21541.58      20702.87       546.79 o                         
  -5   4   1      24249.36      24579.04       581.08 o                         
  -4   4   1      18978.34      18224.43       480.26 o                         
  -3   4   1      38558.58      38700.41       681.49 o                         
  -2   4   1      53287.88      52811.65       897.40 o                         
  -1   4   1      51622.17      51692.15       795.47 o                         
   0   4   1      59229.12      60553.19       850.74 o                         
   1   4   1      51707.17      52416.25       788.73 o                         
   2   4   1      41199.18      41567.68       795.69 o                         
   3   4   1      16581.27      16363.99       470.29 o                         
   4   4   1      27678.40      26917.39       632.23 o                         
   5   4   1      19840.56      19334.26       594.54 o                         
   6   4   1      25990.93      24566.41       790.76 o                         
   7   4   1      13653.92      14000.30       681.15 o                         
   8   4   1      37781.58      38192.41      1375.66 o                         
   9   4   1      31955.02      31369.47      1249.72 o                         
  10   4   1      61935.94      62636.70      3107.63 o                         
  11   4   1      16274.31      16745.93       986.00 o                         
  12   4   1      28353.54      28743.09      1618.69 o                         
  13   4   1       5808.15       5018.02       540.46 o                         
  14   4   1      45448.71      47867.86      2058.50 o                         
  15   4   1      19429.37      18809.71      1313.15 o                         
  16   4   1      40416.04      40145.16      2337.22 o                         
  17   4   1       7953.78       8929.66      1142.32 o                         
  18   4   1      29368.82      28240.09      2195.09 o                         
  19   4   1       1536.26       1324.22       783.13 o                         
  20   4   1      28804.53      35122.52      3000.93 o                         
  21   4   1       4660.74       3992.65      1669.74 o                         
  22   4   1      20848.28      22611.14      2628.80 o                         
  23   4   1       1366.46        853.08      1245.46 o                         
 -24   5   1        693.48        533.48       988.82 o                         
 -23   5   1       3500.30       4529.02      1053.88 o                         
 -22   5   1       1976.46       2173.52       833.60 o                         
 -21   5   1       1058.60       -946.05       950.30 o                         
 -20   5   1       3423.16       2827.38       692.99 o                         
 -19   5   1        685.57        137.16       596.25 o                         
 -18   5   1        916.31       1415.36       652.99 o                         
 -17   5   1       9180.61       8272.21      1046.72 o                         
 -16   5   1         69.58        156.97       499.43 o                         
 -15   5   1      14020.56      13375.58       844.50 o                         
 -14   5   1       4273.92       3746.54       390.31 o                         
 -13   5   1      51974.33      52659.81      1640.62 o                         
 -12   5   1      19272.36      18452.33       945.33 o                         
 -11   5   1      88657.59      91516.84      2046.60 o                         
 -10   5   1      27565.67      27486.83       972.24 o                         
  -9   5   1     138197.47     140589.41      3467.46 o                         
  -8   5   1      82522.98      83394.17      1465.08 o                         
  -7   5   1     168102.00     160659.47      2857.89 o                         
  -6   5   1      53531.92      52898.94      1093.23 o                         
  -5   5   1     157082.77     154357.55      1975.79 o                         
  -4   5   1     153567.25     152787.89      2644.36 o                         
  -3   5   1     295045.38     290577.69      3147.37 o                         
  -2   5   1     136060.61     136857.59      1752.53 o                         
  -1   5   1      89636.90      89597.40      1156.91 o                         
   0   5   1      76870.94      76112.77       985.39 o                         
   1   5   1     158273.73     159783.62      1772.79 o                         
   2   5   1     253722.62     255508.09      3659.18 o                         
   3   5   1     175571.08     173984.33      2286.71 o                         
   4   5   1     137604.84     137613.02      2274.19 o                         
   5   5   1      58820.23      57684.65      1082.34 o                         
   6   5   1     149524.48     149110.23      2405.49 o                         
   7   5   1      91052.27      90104.95      1807.11 o                         
   8   5   1     125053.77     129762.47      3105.45 o                         
   9   5   1      29185.73      28565.08      1067.53 o                         
  10   5   1      81035.12      83227.61      2392.54 o                         
  11   5   1      21857.50      20416.86      1021.79 o                         
  12   5   1      47679.15      47605.62      1941.12 o                         
  13   5   1       3711.87       4018.96       479.81 o                         
  14   5   1      14931.08      14790.29      1086.98 o                         
  15   5   1         70.12       -445.51       445.51 o                         
  16   5   1       9199.04       8254.08       745.36 o                         
  17   5   1        992.07        645.12       384.12 o                         
  18   5   1        598.68        257.75       539.14 o                         
  19   5   1       3500.33       3560.59       790.45 o                         
  20   5   1        958.41       1286.88       848.00 o                         
  21   5   1       1876.58        651.80       716.09 o                         
  22   5   1       3842.65       3937.54       951.54 o                         
  23   5   1        638.34       1346.73      1360.41 o                         
 -24   6   1        831.07         21.56       934.31 o                         
 -23   6   1       6794.52       8534.70      1485.56 o                         
 -22   6   1       1376.23       2600.96      1019.56 o                         
 -21   6   1       8332.84       8083.77      1128.19 o                         
 -20   6   1       1154.69       1444.80       646.31 o                         
 -19   6   1      12453.37      11745.88      1581.85 o                         
 -18   6   1       1560.98       1160.63       497.72 o                         
 -17   6   1      21272.08      21218.52      1739.84 o                         
 -16   6   1       4460.90       4292.99       877.86 o                         
 -15   6   1      31928.72      35580.12      1980.77 o                         
 -14   6   1       4754.52       4484.08       504.24 o                         
 -13   6   1      43201.64      43485.96      1782.40 o                         
 -12   6   1      15902.77      13912.53       878.73 o                         
 -11   6   1      73635.11      74131.96      1937.45 o                         
 -10   6   1      33684.60      33515.57      1235.05 o                         
  -9   6   1      83060.67      84500.73      1643.91 o                         
  -8   6   1      29982.53      29456.31       856.88 o                         
  -7   6   1     122385.90     121449.46      1966.07 o                         
  -6   6   1      99911.75      94628.34      1665.74 o                         
  -5   6   1     123133.19     122755.31      2624.22 o                         
  -4   6   1     125877.79     119660.93      1773.99 o                         
  -3   6   1     152605.22     146428.45      2339.65 o                         
  -2   6   1     165045.48     163234.47      1989.48 o                         
  -1   6   1     179788.33     178539.98      2661.39 o                         
   0   6   1     209454.50     206788.25      2236.35 o                         
   1   6   1     141444.94     138714.14      1854.36 o                         
   2   6   1     177757.81     172673.08      2251.75 o                         
   3   6   1     107966.77     105189.13      1740.42 o                         
   4   6   1     141145.03     136812.39      2057.21 o                         
   5   6   1      89394.52      86464.54      1511.19 o                         
   6   6   1     130755.84     128220.66      1844.04 o                         
   7   6   1      27180.82      26825.91       880.35 o                         
   8   6   1      87799.23      86942.39      1813.68 o                         
   9   6   1      31224.32      31474.73      1293.75 o                         
  10   6   1      70534.34      70257.74      1884.58 o                         
  11   6   1      17613.88      16552.51       911.84 o                         
  12   6   1      39082.77      36572.24      1419.68 o                         
  13   6   1       5379.92       5457.67       570.28 o                         
  14   6   1      27432.00      28590.06      2276.77 o                         
  15   6   1       5188.10       4070.64       669.76 o                         
  16   6   1      18226.50      19465.08      2234.48 o                         
  17   6   1       1753.20       1516.68       716.77 o                         
  18   6   1      11242.13       8012.76      1113.90 o                         
  19   6   1       1318.47       1337.35       690.11 o                         
  20   6   1       8492.03       7326.89       957.73 o                         
  21   6   1       1179.92       1008.02       687.20 o                         
  22   6   1       7909.61       6224.61      1414.42 o                         
  23   6   1        775.77        180.99       731.91 o                         
 -23   7   1      52781.47      62198.62      4117.86 o                         
 -22   7   1       6118.77       6902.70      1081.70 o                         
 -21   7   1      68246.08      75574.60      3836.03 o                         
 -20   7   1       8562.02       6487.93      1232.64 o                         
 -19   7   1      85596.56      94634.90      4115.51 o                         
 -18   7   1      20268.97      21520.89      1839.94 o                         
 -17   7   1     104305.25     108235.56      4140.65 o                         
 -16   7   1      20141.02      20373.49      1521.75 o                         
 -15   7   1      95895.61      92033.12      3308.87 o                         
 -14   7   1      32288.53      34350.99      1672.42 o                         
 -13   7   1      86979.26      87595.90      4467.03 o                         
 -12   7   1      31520.65      31101.67      1494.28 o                         
 -11   7   1     102567.02     101601.77      2363.37 o                         
 -10   7   1      54870.97      54188.57      1470.01 o                         
  -9   7   1      81630.93      82663.88      1893.21 o                         
  -8   7   1      65478.73      64894.57      1468.38 o                         
  -7   7   1      68682.19      67428.48      1491.30 o                         
  -6   7   1      35363.17      32922.38       969.88 o                         
  -5   7   1      37274.65      34696.14       964.79 o                         
  -4   7   1      17676.57      17240.84       676.88 o                         
  -3   7   1      11795.55      11703.50       548.67 o                         
  -2   7   1      10285.94      10640.38       513.02 o                         
  -1   7   1       3362.37       3091.62       266.33 o                         
   0   7   1       3203.82       3407.05       298.81 o                         
   1   7   1      10265.01      10496.66       569.97 o                         
   2   7   1      12687.68      12713.29       600.17 o                         
   3   7   1      15167.29      14964.87       635.82 o                         
   4   7   1      43231.21      41383.98      1090.26 o                         
   5   7   1      30325.37      30865.64       953.00 o                         
   6   7   1      78716.09      74118.08      1438.35 o                         
   7   7   1      58724.89      59233.76      1354.44 o                         
   8   7   1      95062.84      88512.11      2527.39 o                         
   9   7   1      48229.75      48773.09      1453.13 o                         
  10   7   1     113563.28     109172.81      3994.97 o                         
  11   7   1      27243.04      28089.49      1259.97 o                         
  12   7   1      98796.52      98182.18      3749.90 o                         
  13   7   1      27708.68      29627.58      1632.46 o                         
  14   7   1     104785.09     107598.24      3168.50 o                         
  15   7   1      18361.56      18456.13      1394.14 o                         
  16   7   1     107807.59     105986.42      3801.40 o                         
  17   7   1      18534.75      16742.11      1471.34 o                         
  18   7   1      85976.00      89605.28      3704.48 o                         
  19   7   1       7838.88      10854.99      1507.72 o                         
  20   7   1      68630.36      74194.73      3988.63 o                         
  21   7   1       5316.76       5945.14      1174.29 o                         
  22   7   1      50051.56      54568.10      4531.09 o                         
 -23   8   1      23067.33      24863.10      3471.82 o                         
 -22   8   1       4340.98       4681.58      1391.59 o                         
 -21   8   1      32162.02      31914.82      2486.81 o                         
 -20   8   1       6035.42       5996.29       982.93 o                         
 -19   8   1      43888.62      43475.09      2752.49 o                         
 -18   8   1       9278.73      10295.70      1221.46 o                         
 -17   8   1      45891.19      48581.93      2792.92 o                         
 -16   8   1      10455.92       9077.96      1111.64 o                         
 -15   8   1      51644.37      55562.16      2175.17 o                         
 -14   8   1      17316.56      16773.43      1081.58 o                         
 -13   8   1      62775.41      61802.51      2568.43 o                         
 -12   8   1      23582.01      23774.95      1322.19 o                         
 -11   8   1      48455.86      46192.31      1916.04 o                         
 -10   8   1      13906.20      13490.38       854.80 o                         
  -9   8   1      21795.75      20548.41       869.91 o                         
  -8   8   1      10795.15      10718.92       591.70 o                         
  -7   8   1      28354.62      26778.84       940.84 o                         
  -6   8   1      22356.13      21182.06       891.84 o                         
  -5   8   1      26043.13      24372.03       897.13 o                         
  -4   8   1      12590.92      13152.54       655.49 o                         
  -3   8   1       8704.93       8857.88       535.44 o                         
  -2   8   1      11308.12      11159.08       595.39 o                         
  -1   8   1      11438.83      11316.11       585.41 o                         
   0   8   1      13292.82      12149.88       654.65 o                         
   1   8   1       9989.22      10038.75       651.34 o                         
   2   8   1       9791.93       9473.27       643.06 o                         
   3   8   1      13058.83      12669.54       762.36 o                         
   4   8   1      23757.74      21870.65       858.92 o                         
   5   8   1      25844.62      26531.77      1034.92 o                         
   6   8   1      24423.44      24577.81       944.72 o                         
   7   8   1      12303.81      10815.68       642.85 o                         
   8   8   1      19321.61      19767.64       844.26 o                         
   9   8   1      15946.60      15921.17       827.83 o                         
  10   8   1      42497.76      39839.27      1550.36 o                         
  11   8   1      25418.67      24160.36      1287.07 o                         
  12   8   1      55719.84      55202.75      2746.24 o                         
  13   8   1      18108.22      19943.76      1231.07 o                         
  14   8   1      49377.50      52843.00      2253.73 o                         
  15   8   1      10456.35      10358.31      1147.33 o                         
  16   8   1      45811.89      48275.30      2676.55 o                         
  17   8   1       8772.92       9240.89      1133.58 o                         
  18   8   1      44163.93      45345.53      2979.90 o                         
  19   8   1       5708.64       6907.59      1142.19 o                         
  20   8   1      33160.25      33977.58      2919.70 o                         
  21   8   1       3969.64       4323.90      1258.13 o                         
  22   8   1      24642.38      32343.75      3524.01 o                         
 -22   9   1       1515.19        498.97       742.25 o                         
 -21   9   1        820.99       1373.43       952.68 o                         
 -20   9   1        722.33        506.99       772.83 o                         
 -19   9   1        627.73        332.87       722.05 o                         
 -18   9   1        126.70       -516.08       516.08 o                         
 -17   9   1       3575.35       2872.52       974.45 o                         
 -16   9   1        503.19        242.80       510.79 o                         
 -15   9   1       4937.72       5240.48       717.64 o                         
 -14   9   1       1044.58        811.61       351.53 o                         
 -13   9   1      17125.98      17640.29      1149.10 o                         
 -12   9   1       7966.23       8909.21       741.94 o                         
 -11   9   1      39206.09      41484.01      1597.96 o                         
 -10   9   1      10093.54      10336.58       735.06 o                         
  -9   9   1      44209.23      45089.54      1437.47 o                         
  -8   9   1      11532.39      11567.68       676.42 o                         
  -7   9   1      46588.01      45587.34      1404.24 o                         
  -6   9   1      32054.55      31632.58      1138.31 o                         
  -5   9   1      91857.09      88067.24      1790.54 o                         
  -4   9   1      65261.68      65152.17      1845.20 o                         
  -3   9   1      94794.41      90388.87      1950.20 o                         
  -2   9   1      49015.53      48969.74      1827.42 o                         
  -1   9   1      46442.79      43289.12      1476.50 o                         
   0   9   1      39812.96      38117.06      1257.73 o                         
   1   9   1      56740.32      54961.79      1467.47 o                         
   2   9   1      81552.49      80785.66      2912.68 o                         
   3   9   1      74816.41      72802.20      1978.87 o                         
   4   9   1      81814.78      81124.02      1931.22 o                         
   5   9   1      34584.46      34667.20      1327.71 o                         
   6   9   1      41240.52      41843.65      1482.29 o                         
   7   9   1      12516.94      12364.44       716.10 o                         
   8   9   1      39837.42      40403.05      1368.17 o                         
   9   9   1      10769.08      10554.94       691.30 o                         
  10   9   1      36362.31      37355.02      1451.66 o                         
  11   9   1       8137.83       7406.53       646.67 o                         
  12   9   1      16351.38      15457.02      1120.75 o                         
  13   9   1        984.24        886.48       355.05 o                         
  14   9   1       4498.76       3932.02       604.09 o                         
  15   9   1        432.56       -219.72       522.95 o                         
  16   9   1       3120.23       4469.53       742.40 o                         
  17   9   1        124.77        300.85       764.16 o                         
  18   9   1        538.49        291.49       866.84 o                         
  19   9   1        751.57        728.09       969.56 o                         
  20   9   1        764.11        227.67      1102.68 o                         
  21   9   1       1449.38       1907.55      1036.61 o                         
 -22  10   1        963.45         22.21       776.78 o                         
 -21  10   1        123.69        355.88       878.89 o                         
 -20  10   1        421.82        793.16       707.19 o                         
 -19  10   1        491.27        330.43       718.24 o                         
 -18  10   1        458.60        462.05       787.70 o                         
 -17  10   1       6542.88       6318.24      1043.60 o                         
 -16  10   1       3602.47       3095.61       720.25 o                         
 -15  10   1      14876.18      15028.76      1230.15 o                         
 -14  10   1       5758.53       6008.24       744.18 o                         
 -13  10   1       8256.86       9342.78       835.15 o                         
 -12  10   1       4670.33       4960.75       583.51 o                         
 -11  10   1      14555.64      15796.71      1083.49 o                         
 -10  10   1      12892.23      10742.94       797.91 o                         
  -9  10   1      47354.01      44247.62      1507.65 o                         
  -8  10   1      35325.64      34822.53      1340.34 o                         
  -7  10   1      58672.09      60061.11      1809.20 o                         
  -6  10   1      48700.80      45282.80      1380.77 o                         
  -5  10   1      58589.06      58919.70      1972.23 o                         
  -4  10   1      58384.03      57997.05      1750.18 o                         
  -3  10   1      72897.56      72555.17      1772.73 o                         
  -2  10   1      73832.60      68645.07      1791.16 o                         
  -1  10   1      77449.54      77683.38      2421.32 o                         
   0  10   1      90082.45      87211.77      2007.63 o                         
   1  10   1      63478.84      58812.79      1952.21 o                         
   2  10   1      83174.12      79852.50      2089.12 o                         
   3  10   1      50151.19      50722.00      1659.95 o                         
   4  10   1      67953.59      66053.92      2038.27 o                         
   5  10   1      41720.79      42263.01      1446.54 o                         
   6  10   1      66511.18      63794.15      1879.48 o                         
   7  10   1      31624.02      30574.46      1386.80 o                         
   8  10   1      48509.44      49994.63      1785.20 o                         
   9  10   1      11899.76      12334.72       798.23 o                         
  10  10   1      16199.12      15090.70      1051.78 o                         
  11  10   1       4102.10       3521.14       498.30 o                         
  12  10   1       9280.02       8934.68       824.08 o                         
  13  10   1       5171.93       4435.93       690.26 o                         
  14  10   1      15227.70      14038.36      1157.72 o                         
  15  10   1       3394.36       4170.68       948.13 o                         
  16  10   1       6464.69       5547.53      1011.50 o                         
  17  10   1        426.67        958.63       613.14 o                         
  18  10   1        566.47       -831.65       831.65 o                         
  19  10   1        463.05        666.66       663.32 o                         
  20  10   1        143.37       -476.04      1063.00 o                         
  21  10   1        972.97        895.89      1158.72 o                         
 -21  11   1      16567.90      17941.05      2369.38 o                         
 -20  11   1       1054.49       1784.56      1371.48 o                         
 -19  11   1      12593.38       9470.19      1753.33 o                         
 -18  11   1       1599.31       3044.83       677.56 o                         
 -17  11   1      21786.44      23675.21      2187.36 o                         
 -16  11   1       5265.27       4878.12      1002.13 o                         
 -15  11   1      25461.74      25769.03      1831.86 o                         
 -14  11   1       4661.71       2854.13       422.99 o                         
 -13  11   1      22948.02      22384.55      1462.82 o                         
 -12  11   1       7381.79       6452.70       773.34 o                         
 -11  11   1      15822.23      15788.24      1022.60 o                         
 -10  11   1       9591.08       9365.97       827.48 o                         
  -9  11   1      27010.96      27379.02      1402.20 o                         
  -8  11   1      11211.27      11801.47       776.27 o                         
  -7  11   1      22843.46      21869.46       989.07 o                         
  -6  11   1       7789.27       6488.04       517.00 o                         
  -5  11   1      11087.06      10180.46       690.27 o                         
  -4  11   1       5420.06       4605.97       415.33 o                         
  -3  11   1       7786.61       7391.51       540.29 o                         
  -2  11   1       5739.42       6113.06       488.71 o                         
  -1  11   1       2781.80       2662.97       379.55 o                         
   0  11   1       3002.06       2905.67       453.68 o                         
   1  11   1       5762.58       6666.49       537.88 o                         
   2  11   1       7380.84       6234.66       580.98 o                         
   3  11   1       5663.75       5482.32       533.92 o                         
   4  11   1      11618.65      11430.79       814.19 o                         
   5  11   1       7490.67       7821.58       703.73 o                         
   6  11   1      23042.12      22279.27      1114.15 o                         
   7  11   1      11209.19      10385.45       812.59 o                         
   8  11   1      28548.64      28831.73      1486.57 o                         
   9  11   1       8557.60       7684.31       790.52 o                         
  10  11   1      15969.99      16482.68      1061.86 o                         
  11  11   1       7183.78       6359.66       744.28 o                         
  12  11   1      23269.69      24980.54      1610.33 o                         
  13  11   1       4535.97       3751.40       606.31 o                         
  14  11   1      26279.71      28894.27      1857.30 o                         
  15  11   1       4865.59       3523.61       851.45 o                         
  16  11   1      21185.39      22856.29      2237.82 o                         
  17  11   1       1509.58       1347.60       859.03 o                         
  18  11   1      12671.87      14711.92      1941.73 o                         
  19  11   1        930.08       -530.12       642.22 o                         
  20  11   1      16785.00      16278.69      2173.90 o                         
 -20  12   1       2226.89       2232.11       911.50 o                         
 -19  12   1      10707.63      10293.62      1827.77 o                         
 -18  12   1       2797.23       1906.66       824.32 o                         
 -17  12   1       9392.43      10412.39      1462.15 o                         
 -16  12   1       7542.97       5664.07       946.78 o                         
 -15  12   1      14174.75      14281.48      2042.57 o                         
 -14  12   1      13460.77      15224.98      1429.91 o                         
 -13  12   1      24724.41      24626.20      1701.25 o                         
 -12  12   1       7013.82       7818.77       983.67 o                         
 -11  12   1      13039.23      11478.43      1356.10 o                         
 -10  12   1      11849.62       9363.82       963.39 o                         
  -9  12   1      19956.59      18502.52      1193.11 o                         
  -8  12   1      17196.94      15316.64      1073.51 o                         
  -7  12   1      23521.11      22547.51      1272.57 o                         
  -6  12   1      21093.11      19978.20      1159.87 o                         
  -5  12   1      19823.27      19939.70      1022.23 o                         
  -4  12   1      13175.66      12920.19       848.92 o                         
  -3  12   1       9792.80      10021.88       649.84 o                         
  -2  12   1      14056.67      14420.33       972.54 o                         
  -1  12   1      16875.81      17966.12      1073.49 o                         
   0  12   1      19145.24      18287.99      1144.44 o                         
   1  12   1      12353.43      12234.06       759.83 o                         
   2  12   1      11248.21      10810.04       759.27 o                         
   3  12   1      12626.25      12955.00       897.07 o                         
   4  12   1      22185.59      23283.26      1225.48 o                         
   5  12   1      19105.13      19712.50      1187.80 o                         
   6  12   1      27425.20      26432.88      1395.29 o                         
   7  12   1      14824.49      14162.38      1024.84 o                         
   8  12   1      23288.22      21541.06      1333.75 o                         
   9  12   1      10238.38      10658.44       985.86 o                         
  10  12   1      14965.85      15198.89      1139.80 o                         
  11  12   1       6497.45       6865.79       873.71 o                         
  12  12   1      26715.12      27499.87      1909.03 o                         
  13  12   1      12384.30      11046.41      1145.68 o                         
  14  12   1      16403.12      15665.93      1392.40 o                         
  15  12   1       6521.68       5092.94      1032.05 o                         
  16  12   1      10708.56      12409.14      1522.76 o                         
  17  12   1       3037.20       2993.75      1021.15 o                         
  18  12   1      10189.83      10845.25      1727.66 o                         
  19  12   1       2225.71       2037.80      1294.97 o                         
 -20  13   1       2956.71       2580.94      1304.58 o                         
 -19  13   1       6570.06       7109.30      1768.40 o                         
 -18  13   1       3740.08       4289.49      1127.25 o                         
 -17  13   1       9058.06       8507.12      1414.60 o                         
 -16  13   1       3669.67       3946.68      1137.77 o                         
 -15  13   1      24293.85      26382.86      1966.23 o                         
 -14  13   1       7650.31       7134.50      1014.84 o                         
 -13  13   1      10794.49       9745.59      1111.81 o                         
 -12  13   1       2296.41       1583.28       561.63 o                         
 -11  13   1       6879.23       6739.41       859.04 o                         
 -10  13   1       2299.33       1931.92       482.26 o                         
  -9  13   1       5074.38       5123.09       628.79 o                         
  -8  13   1       1009.15       1064.50       430.08 o                         
  -7  13   1       4919.87       4484.18       488.77 o                         
  -6  13   1       2307.05       1855.95       312.58 o                         
  -5  13   1       2818.38       2495.64       426.09 o                         
  -4  13   1       1196.01        719.05       414.23 o                         
  -3  13   1       1654.30       1396.36       511.47 o                         
  -2  13   1        340.08         24.98       366.82 o                         
  -1  13   1       5089.69       4590.75       620.25 o                         
   0  13   1       4379.46       4140.04       557.98 o                         
   1  13   1        392.99        249.30       312.15 o                         
   2  13   1       1855.28       2010.95       529.35 o                         
   3  13   1       1059.28        980.59       480.29 o                         
   4  13   1       2452.65       1783.80       415.94 o                         
   5  13   1       2512.62       1785.83       410.98 o                         
   6  13   1       4735.88       5435.66       660.90 o                         
   7  13   1        955.74        682.10       359.69 o                         
   8  13   1       5165.94       4792.53       628.33 o                         
   9  13   1       2130.95       1898.42       562.43 o                         
  10  13   1       7371.86       7323.82      1062.99 o                         
  11  13   1       1976.77       1476.04       517.35 o                         
  12  13   1      11288.76      11106.45      1203.62 o                         
  13  13   1       7384.03       5883.48       926.18 o                         
  14  13   1      24635.74      26976.89      2017.53 o                         
  15  13   1       3462.74       3662.20       812.71 o                         
  16  13   1       9633.73      10730.82      1440.96 o                         
  17  13   1       3274.44       4694.76       998.47 o                         
  18  13   1       6543.41       8640.15      1593.02 o                         
  19  13   1       2711.05       2227.07      1596.09 o                         
 -19  14   1      19689.84      20118.45      2299.05 o                         
 -18  14   1       4983.25       2821.85       808.71 o                         
 -17  14   1      16364.35      19404.28      1988.72 o                         
 -16  14   1       5688.86       5060.90      1032.74 o                         
 -15  14   1      19877.48      20957.90      1940.05 o                         
 -14  14   1       5285.92       4605.48      1065.44 o                         
 -13  14   1      17656.46      19479.70      1757.98 o                         
 -12  14   1       8540.61       7685.23      1040.66 o                         
 -11  14   1      14979.61      13546.12      1311.95 o                         
 -10  14   1       4008.99       4046.18       591.58 o                         
  -9  14   1       7575.02       7266.79       762.52 o                         
  -8  14   1      11798.75      10875.00      1140.88 o                         
  -7  14   1      17368.15      17716.29      1338.70 o                         
  -6  14   1      12109.45      11006.60       893.97 o                         
  -5  14   1       7107.45       5085.54       590.11 o                         
  -4  14   1       4565.25       3578.44       629.99 o                         
  -3  14   1       5268.92       5149.54       717.42 o                         
  -2  14   1      12257.97      10440.52       907.63 o                         
  -1  14   1       8411.64       8134.03       820.35 o                         
   0  14   1       9820.26       9233.33      1174.11 o                         
   1  14   1      10595.66      10979.25      1101.34 o                         
   2  14   1       6139.81       5088.95       745.96 o                         
   3  14   1       4114.46       3421.76       556.86 o                         
   4  14   1       7703.90       7230.46       732.06 o                         
   5  14   1      12861.71      12917.22      1066.22 o                         
   6  14   1      17584.50      18236.54      1226.86 o                         
   7  14   1      10978.66      10104.34       983.66 o                         
   8  14   1       8073.47       5844.54       662.79 o                         
   9  14   1       3980.71       3513.33       648.23 o                         
  10  14   1      14444.88      14446.86      1427.13 o                         
  11  14   1       9092.20       9020.72      1083.16 o                         
  12  14   1      17562.07      17201.61      1608.83 o                         
  13  14   1       4844.26       3465.15       910.62 o                         
  14  14   1      20779.29      18058.24      1649.31 o                         
  15  14   1       5383.51       6082.67      1156.45 o                         
  16  14   1      17076.79      16900.97      1938.28 o                         
  17  14   1       4290.43       2498.32      1148.58 o                         
  18  14   1      21401.22      20678.54      2530.52 o                         
 -18  15   1       2077.58         69.09       736.95 o                         
 -17  15   1       1642.30       1638.18      1284.92 o                         
 -16  15   1       1114.60        406.39       891.70 o                         
 -15  15   1       4406.25       4226.86       747.35 o                         
 -14  15   1       4464.76       2471.12       909.86 o                         
 -13  15   1      10775.98      12310.33      1389.43 o                         
 -12  15   1       3484.90       3052.08       755.15 o                         
 -11  15   1       5963.60       5949.73       858.14 o                         
 -10  15   1       1595.13        480.51       606.55 o                         
  -9  15   1      11084.21      10227.50      1053.45 o                         
  -8  15   1      15837.97      16035.23      1385.49 o                         
  -7  15   1      28506.19      27556.64      1689.73 o                         
  -6  15   1      11027.75      10346.27       928.86 o                         
  -5  15   1      17429.29      14968.94      1389.68 o                         
  -4  15   1      12075.22      11889.46      1167.54 o                         
  -3  15   1      26549.34      25778.21      1677.49 o                         
  -2  15   1      20836.86      20711.75      1682.84 o                         
  -1  15   1      22455.51      22489.15      1652.75 o                         
   0  15   1      19290.38      19601.46      1757.45 o                         
   1  15   1      24292.80      21447.41      1742.12 o                         
   2  15   1      22744.61      22454.90      1646.64 o                         
   3  15   1      13809.18      13617.83      1493.50 o                         
   4  15   1      15014.97      12594.42       953.50 o                         
   5  15   1      12790.24      14250.37      1104.24 o                         
   6  15   1      24876.73      27632.27      1728.25 o                         
   7  15   1      17955.01      16864.89      1403.07 o                         
   8  15   1       9736.63       7069.37       910.05 o                         
   9  15   1       1430.40       1169.79       503.90 o                         
  10  15   1       6359.77       7016.14      1010.57 o                         
  11  15   1       3235.58       2721.27       632.74 o                         
  12  15   1      10314.35      10842.08      1266.41 o                         
  13  15   1       4438.79       3652.70       795.52 o                         
  14  15   1       4691.68       4087.11       827.94 o                         
  15  15   1        965.87       1771.95       995.09 o                         
  16  15   1       1895.69       3159.95      1250.13 o                         
  17  15   1       1838.45       2255.62       865.50 o                         
 -16  16   1       3588.02       5508.16      1138.63 o                         
 -15  16   1       7981.08       7471.09      1768.52 o                         
 -14  16   1       6205.01       7665.99      1150.14 o                         
 -13  16   1      24588.62      30795.53      2549.94 o                         
 -12  16   1      11592.40      11552.62      1513.71 o                         
 -11  16   1      32254.67      35900.87      2677.17 o                         
 -10  16   1      23797.49      21256.40      1790.68 o                         
  -9  16   1      36886.98      40032.27      2443.66 o                         
  -8  16   1      32960.37      30712.23      2000.08 o                         
  -7  16   1      56234.02      56736.48      2621.87 o                         
  -6  16   1      37493.05      36732.67      2144.05 o                         
  -5  16   1      52162.97      53270.73      2874.54 o                         
  -4  16   1      41513.30      36991.07      2384.35 o                         
  -3  16   1      41855.03      45842.68      2678.54 o                         
  -2  16   1      52976.02      51868.24      3038.39 o                         
  -1  16   1      54603.45      60530.05      3582.19 o                         
   0  16   1      63658.05      61689.87      3611.41 o                         
   1  16   1      45428.38      48033.83      2887.20 o                         
   2  16   1      48580.05      48417.57      2740.82 o                         
   3  16   1      35560.37      39349.80      2265.78 o                         
   4  16   1      59648.39      58194.34      2727.24 o                         
   5  16   1      32671.89      34501.11      2024.93 o                         
   6  16   1      63259.05      67700.11      2860.74 o                         
   7  16   1      28514.62      32048.56      1964.56 o                         
   8  16   1      41838.86      40772.91      2425.28 o                         
   9  16   1      20510.91      20142.17      1754.58 o                         
  10  16   1      34929.02      36710.39      2422.93 o                         
  11  16   1      10556.69      10438.47      1329.17 o                         
  12  16   1      26493.34      25667.86      2130.91 o                         
  13  16   1       5408.74       5949.39      1326.62 o                         
  14  16   1       8469.52      10132.76      1418.99 o                         
  15  16   1       3172.75       2485.56       922.93 o                         
 -15  17   1      28663.48      35296.74      3137.66 o                         
 -14  17   1       8214.25       8845.73      1470.77 o                         
 -13  17   1      16927.91      16463.68      1976.01 o                         
 -12  17   1       6308.73       4795.68      1100.55 o                         
 -11  17   1      21096.75      22133.36      2105.70 o                         
 -10  17   1       5178.15       3887.84      1053.16 o                         
  -9  17   1      15123.68      15867.98      1772.88 o                         
  -8  17   1       7718.26       6394.84      1265.45 o                         
  -7  17   1       8203.10       9111.20      1131.22 o                         
  -6  17   1       2115.30       1321.60       629.03 o                         
  -5  17   1       7334.80       7651.59      1117.71 o                         
  -4  17   1       6045.53       4866.16       769.75 o                         
  -3  17   1      10457.76       9501.76      1219.07 o                         
  -2  17   1       3889.91       2929.76       800.35 o                         
  -1  17   1       2391.29       2092.69       637.04 o                         
   0  17   1       2072.74       1868.43       737.72 o                         
   1  17   1       4535.84       4611.37       981.65 o                         
   2  17   1       9655.34       9057.85      1470.72 o                         
   3  17   1       6856.06       5778.24       870.71 o                         
   4  17   1       7478.90       5920.85      1093.25 o                         
   5  17   1       2057.97       1204.01       586.27 o                         
   6  17   1       9331.11       7313.90       983.96 o                         
   7  17   1       6735.23       6784.23      1064.12 o                         
   8  17   1      17349.63      17374.51      1686.23 o                         
   9  17   1       4528.31       3811.02       894.40 o                         
  10  17   1      24619.74      26497.58      2178.22 o                         
  11  17   1       5415.73       5752.79      1205.82 o                         
  12  17   1      19547.87      16874.52      1929.51 o                         
  13  17   1       7341.90       8876.95      1547.05 o                         
  14  17   1      31710.07      38192.42      3197.04 o                         
 -13  18   1      21936.44      24275.06      2392.58 o                         
 -12  18   1       5669.71       4126.57      1140.48 o                         
 -11  18   1      16738.47      14838.83      2020.17 o                         
 -10  18   1       7997.99      10308.35      1653.01 o                         
  -9  18   1      19213.78      18717.18      1998.85 o                         
  -8  18   1       8141.64       9016.96      1434.02 o                         
  -7  18   1       7803.88       7598.04       867.00 o                         
  -6  18   1       2246.50       2753.33       724.29 o                         
  -5  18   1       2107.15       3513.49       762.65 o                         
  -4  18   1       2373.20       2215.87       973.56 o                         
  -3  18   1       3217.42       4480.87      1117.35 o                         
  -2  18   1       2308.45       3498.97      1101.16 o                         
  -1  18   1         70.77        297.34       576.23 o                         
   0  18   1         68.35        100.16      1233.80 o                         
   1  18   1       2509.19       1774.96       681.47 o                         
   2  18   1       2819.92       2109.61       797.55 o                         
   3  18   1       2696.48       3737.51       937.69 o                         
   4  18   1       1966.54       1283.12       696.32 o                         
   5  18   1       2335.67       2785.16       727.44 o                         
   6  18   1       6919.61       5950.83       894.85 o                         
   7  18   1       9271.70       6247.66      1278.13 o                         
   8  18   1      16641.36      17620.73      1918.65 o                         
   9  18   1       9081.86       8976.77      1364.47 o                         
  10  18   1      14814.01      16647.48      2030.21 o                         
  11  18   1       6044.37       5953.29      1117.65 o                         
  12  18   1      20716.66      19930.97      2625.43 o                         
 -11  19   1       8542.91       7508.15      1441.59 o                         
 -10  19   1       5501.80       4761.38       877.71 o                         
  -9  19   1      10809.29       9588.57      1613.58 o                         
  -8  19   1       6611.50       5756.67      1211.36 o                         
  -7  19   1      12481.09      17858.84      2065.79 o                         
  -6  19   1       7549.58       6289.84      1138.09 o                         
  -5  19   1      15586.05      14386.44      1573.85 o                         
  -4  19   1      12099.24      12581.56      1775.47 o                         
  -3  19   1      13704.72      11620.11      1736.16 o                         
  -2  19   1      11307.47       8439.57      1510.44 o                         
  -1  19   1      12180.67       7940.83      1220.43 o                         
   0  19   1      10441.27      10689.44      1629.40 o                         
   1  19   1      13159.21      12594.99      1766.63 o                         
   2  19   1      11746.95      12410.47      1836.63 o                         
   3  19   1      13598.19      13597.67      1852.72 o                         
   4  19   1      13522.30      13678.96      1705.72 o                         
   5  19   1       8366.58       9428.91      1358.58 o                         
   6  19   1      11882.92      11964.18      1600.95 o                         
   7  19   1       6733.25       5962.08      1028.75 o                         
   8  19   1      10659.48       9671.47      1508.68 o                         
   9  19   1       5312.49       4718.24      1184.56 o                         
  10  19   1       9316.88       8737.40      1433.97 o                         
  -9  20   1      23792.77      25552.37      2778.08 o                         
  -8  20   1      18670.83      20829.14      2529.91 o                         
  -7  20   1      32447.60      37017.79      3101.82 o                         
  -6  20   1      26977.39      25749.00      2371.98 o                         
  -5  20   1      37015.55      37658.85      3895.04 o                         
  -4  20   1      33744.35      36588.38      3284.47 o                         
  -3  20   1      31951.43      31776.98      2924.34 o                         
  -2  20   1      26893.26      28807.52      2877.34 o                         
  -1  20   1      27700.76      26143.32      2623.49 o                         
   0  20   1      32338.21      31842.18      2926.93 o                         
   1  20   1      23242.71      23570.05      2545.83 o                         
   2  20   1      37133.63      45626.26      3602.28 o                         
   3  20   1      29176.91      27756.51      2826.25 o                         
   4  20   1      41877.45      45326.50      3312.09 o                         
   5  20   1      23329.18      24210.22      2662.94 o                         
   6  20   1      36777.70      40466.39      3416.89 o                         
   7  20   1      16131.45      17184.03      2702.32 o                         
   8  20   1      27112.54      30233.73      3472.48 o                         
  -5  21   1       3181.40       4976.97      1410.36 o                         
  -4  21   1        545.61       1672.04       867.71 o                         
  -3  21   1       2787.52       3206.69      1002.07 o                         
  -2  21   1       3065.06       1797.77      1682.17 o                         
  -1  21   1       8871.93       7172.82      1867.56 o                         
   0  21   1       7614.23       6153.48      1244.67 o                         
   1  21   1       3578.30       1445.06      1025.59 o                         
   2  21   1       2707.71       2107.54      1258.02 o                         
   3  21   1        620.24       2221.72      1023.28 o                         
   4  21   1       3308.26       2847.94      1302.35 o                         
 -25   0   2       6631.55       4818.64      5190.60 o                         
 -24   0   2       4348.83       6820.20      2100.39 o                         
 -23   0   2       1705.78       2643.16      1387.14 o                         
 -22   0   2       5716.39       4538.94      1544.33 o                         
 -21   0   2        915.40        774.39       963.40 o                         
 -20   0   2       8834.59       9666.92      1827.79 o                         
 -19   0   2       7323.84       5787.49      2269.70 o                         
 -18   0   2      20561.15      23494.93      3507.99 o                         
 -17   0   2      18908.08      20467.28      2212.30 o                         
 -16   0   2       2168.15       1820.03       484.46 o                         
 -15   0   2      39759.40      40954.03      2932.98 o                         
 -14   0   2      22864.65      23811.46      2191.33 o                         
 -13   0   2      74010.09      76714.23      3821.17 o                         
 -12   0   2      42882.77      43635.55      3370.35 o                         
 -11   0   2      77812.44      76878.27      3089.25 o                         
 -10   0   2      51214.88      51514.86      2376.25 o                         
  -9   0   2      38114.84      37714.87      1507.55 o                         
  -8   0   2     128980.88     126358.02      3180.70 o                         
  -7   0   2      71683.92      75388.05      1602.03 o                         
  -6   0   2      26608.66      27376.21       903.70 o                         
  -5   0   2      44203.68      46688.03      1095.59 o                         
  -4   0   2      94869.94      98371.30      1481.17 o                         
  -3   0   2      13349.26      14138.73       553.41 o                         
  -2   0   2     184983.16     191834.58      2876.85 o                         
  -1   0   2        219.36        340.35       309.87 o                         
   0   0   2     187934.84     189445.36      3247.84 o                         
   1   0   2      13151.01      14226.78       523.95 o                         
   2   0   2     101696.92     105657.81      2600.15 o                         
   3   0   2      44300.97      47691.50      1196.99 o                         
   4   0   2      30566.22      31605.76      1084.64 o                         
   5   0   2      68754.75      69450.62      1827.16 o                         
   6   0   2     143956.91     150585.30      2760.66 o                         
   7   0   2      37809.23      39046.09      1426.35 o                         
   8   0   2      58288.88      59289.55      2351.54 o                         
   9   0   2      77302.54      74495.11      2786.09 o                         
  10   0   2      49389.25      53859.80      3471.37 o                         
  11   0   2      74434.07      73249.56      3475.46 o                         
  12   0   2      26634.47      25995.26      2096.91 o                         
  13   0   2      39259.10      36089.64      2258.14 o                         
  14   0   2       2371.13       2758.61       630.15 o                         
  15   0   2      18035.85      18370.96      2097.61 o                         
  16   0   2      22250.53      24911.86      2515.79 o                         
  17   0   2       8508.47       9988.18      1816.47 o                         
  18   0   2       8876.10       7768.11      1701.18 o                         
  19   0   2       1065.11       2402.41      1604.65 o                         
  20   0   2       5526.27       5411.06      1661.36 o                         
  21   0   2       1462.46       1197.53      1598.37 o                         
  22   0   2       3796.93       3055.39      1340.52 o                         
  23   0   2       5901.67       5295.67      1624.02 o                         
 -25   1   2      20430.12      22212.88      3659.69 o                         
 -24   1   2        765.87        993.62       881.75 o                         
 -23   1   2      25082.12      28734.57      2627.81 o                         
 -22   1   2       5289.75       5072.60      1108.98 o                         
 -21   1   2      19806.12      21603.69      2091.04 o                         
 -20   1   2       8188.55       7628.04      1501.11 o                         
 -19   1   2      25333.88      25871.62      2011.52 o                         
 -18   1   2       9094.72      11392.88      1220.52 o                         
 -17   1   2       4101.33       3245.88       494.53 o                         
 -16   1   2      16636.16      22822.09      1568.81 o                         
 -15   1   2       5270.47       3757.08       756.45 o                         
 -14   1   2      10902.09      12514.59      1141.27 o                         
 -13   1   2      23857.29      23061.90      1430.61 o                         
 -12   1   2       9243.75       9622.47       814.35 o                         
 -11   1   2       4336.05       3942.82       477.83 o                         
 -10   1   2      24288.82      23475.81       964.00 o                         
  -9   1   2     152678.41     148377.45      2263.41 o                         
  -8   1   2      35292.56      33932.64       916.76 o                         
  -7   1   2     109699.38     109946.01      1446.79 o                         
  -6   1   2      38113.98      38584.43       784.88 o                         
  -5   1   2     367881.94     362042.09      2713.81 o                         
  -4   1   2      24570.59      28062.79       590.63 o                         
  -3   1   2     248158.25     248171.14      1821.84 o                         
  -2   1   2       8142.32      10686.90       422.63 o                         
  -1   1   2     350568.56     350477.09      3016.35 o                         
   0   1   2       8404.16      11194.17       454.76 o                         
   1   1   2     247646.66     245100.98      1943.79 o                         
   2   1   2      24477.95      27150.83       676.18 o                         
   3   1   2     369317.50     367690.53      3177.12 o                         
   4   1   2      41107.23      44520.70       915.13 o                         
   5   1   2     110329.53     111754.38      1557.25 o                         
   6   1   2      38352.12      40668.66      1142.06 o                         
   7   1   2     150965.41     147813.91      2428.59 o                         
   8   1   2      27836.07      28666.60      1042.25 o                         
   9   1   2       4924.97       4247.04       487.88 o                         
  10   1   2       9892.13      11083.18       853.10 o                         
  11   1   2      22730.01      22180.54      1287.21 o                         
  12   1   2      11780.74      14810.22      1068.65 o                         
  13   1   2       4562.86       4804.52       475.61 o                         
  14   1   2      19146.37      19757.00      1254.79 o                         
  15   1   2       3860.93       4167.85       677.54 o                         
  16   1   2       9459.33       9174.35       915.39 o                         
  17   1   2      24549.12      26579.59      2024.84 o                         
  18   1   2       7077.26       8532.92      1156.72 o                         
  19   1   2      18882.34      21710.66      2217.02 o                         
  20   1   2       5769.02       5022.35      1261.15 o                         
  21   1   2      25607.10      27965.16      3092.79 o                         
  22   1   2        887.06       2065.93      1158.73 o                         
  23   1   2      19611.77      22777.46      3568.36 o                         
 -25   2   2      20126.24      28452.85      3711.12 o                         
 -24   2   2      20756.45      26033.84      4430.94 o                         
 -23   2   2      36274.68      41722.14      3273.47 o                         
 -22   2   2      19462.09      24752.57      2642.21 o                         
 -21   2   2      69811.70      74898.30      4222.63 o                         
 -20   2   2      38216.13      45735.54      5838.21 o                         
 -19   2   2      92889.86     100027.10      4205.79 o                         
 -18   2   2      29179.92      37435.39      3682.65 o                         
 -17   2   2     156285.20     161450.56      4534.77 o                         
 -16   2   2      55152.74      66825.87      4333.56 o                         
 -15   2   2     183919.75     183038.55      4638.50 o                         
 -14   2   2      39982.09      46203.26      2050.84 o                         
 -13   2   2     187033.16     175406.05      4538.75 o                         
 -12   2   2      72726.52      70933.85      1810.15 o                         
 -11   2   2     211277.95     199995.52      3707.27 o                         
 -10   2   2     103225.21     103015.50      2087.45 o                         
  -9   2   2     218560.25     217714.75      2818.17 o                         
  -8   2   2      62510.28      66658.27      1329.44 o                         
  -7   2   2     190193.84     190200.59      2207.87 o                         
  -6   2   2      74050.33      78831.36      1166.29 o                         
  -5   2   2      46819.91      48762.98       831.54 o                         
  -4   2   2       1751.08       2057.09       151.94 o                         
  -3   2   2       7482.30       7968.40       304.55 o                         
  -2   2   2     159560.70     158272.48      1299.37 o                         
  -1   2   2        267.86        618.51        78.28 o                         
   0   2   2     159546.95     161093.44      1487.29 o                         
   1   2   2       7443.99       7654.92       293.17 o                         
   2   2   2       1648.02       2054.36       169.59 o                         
   3   2   2      45841.74      47660.06       912.15 o                         
   4   2   2      74619.97      78085.27      1200.40 o                         
   5   2   2     183701.97     187421.28      2142.30 o                         
   6   2   2      62931.05      68937.77      1467.56 o                         
   7   2   2     215711.56     218799.06      3144.52 o                         
   8   2   2     107887.98     112503.76      2483.93 o                         
   9   2   2     205498.28     200495.77      3584.27 o                         
  10   2   2      77125.90      77238.83      1976.68 o                         
  11   2   2     180715.00     179699.66      3908.41 o                         
  12   2   2      43995.92      48378.86      1972.61 o                         
  13   2   2     179223.03     185079.88      4085.01 o                         
  14   2   2      62261.60      64494.08      2850.60 o                         
  15   2   2     150379.11     158632.20      4999.18 o                         
  16   2   2      33970.79      37333.04      3273.00 o                         
  17   2   2      90964.58      99220.79      3802.76 o                         
  18   2   2      44627.50      49929.98      3851.24 o                         
  19   2   2      65332.35      73192.40      4239.98 o                         
  20   2   2      21644.79      21809.17      2719.70 o                         
  21   2   2      34484.12      43759.42      4324.27 o                         
  22   2   2      23297.09      24969.27      2732.02 o                         
  23   2   2      18266.96      21987.37      3469.35 o                         
 -25   3   2      16249.23      13232.71      2058.11 o                         
 -24   3   2       1179.97       2255.17      1027.85 o                         
 -23   3   2      22908.05      22734.25      2443.97 o                         
 -22   3   2       4451.77       4548.83      1046.92 o                         
 -21   3   2      16116.31      18053.65      2127.94 o                         
 -20   3   2       4719.22       5565.35      1302.82 o                         
 -19   3   2      21754.36      23279.45      1998.40 o                         
 -18   3   2       6972.89       7047.76      1082.41 o                         
 -17   3   2       9506.74       9038.42       993.37 o                         
 -16   3   2      12743.88      11747.71      1083.38 o                         
 -15   3   2      22082.96      20837.46      1391.67 o                         
 -14   3   2      15331.81      15680.26      1482.28 o                         
 -13   3   2       3176.94       2854.65       406.76 o                         
 -12   3   2      26060.48      26841.03      1178.67 o                         
 -11   3   2       2564.26       2161.48       305.98 o                         
 -10   3   2       5248.55       4050.24       376.09 o                         
  -9   3   2      30232.90      29454.13      1081.68 o                         
  -8   3   2       4866.86       5505.52       446.50 o                         
  -7   3   2       3332.51       3712.66       295.16 o                         
  -6   3   2     117993.92     119536.61      1470.86 o                         
  -5   3   2     145618.88     146198.95      1527.26 o                         
  -4   3   2       4392.64       4823.23       249.66 o                         
  -3   3   2      54584.50      53684.71       735.34 o                         
  -2   3   2       4569.94       5464.61       290.71 o                         
  -1   3   2      94367.89      95346.48      1052.76 o                         
   0   3   2       4491.70       5287.69       251.37 o                         
   1   3   2      54180.77      55164.00       844.39 o                         
   2   3   2       4106.42       5094.71       287.91 o                         
   3   3   2     146381.23     146798.72      1638.26 o                         
   4   3   2     120726.98     122432.18      1571.67 o                         
   5   3   2       3520.69       3812.11       312.61 o                         
   6   3   2       5450.32       5383.58       407.75 o                         
   7   3   2      31209.61      31448.83      1080.48 o                         
   8   3   2       6085.35       7255.49       524.35 o                         
   9   3   2       2583.89       2392.93       310.26 o                         
  10   3   2      29120.73      30523.50      1281.37 o                         
  11   3   2       3224.72       3708.73       493.62 o                         
  12   3   2      17844.16      17012.07       975.76 o                         
  13   3   2      20489.12      22649.37      1573.26 o                         
  14   3   2      10996.36      10229.42      1374.62 o                         
  15   3   2       8663.16       9123.81       948.74 o                         
  16   3   2       6592.77       6570.14       817.65 o                         
  17   3   2      20633.79      23018.22      1759.09 o                         
  18   3   2       5484.93       5324.92       761.36 o                         
  19   3   2      15748.22      14402.34      1562.40 o                         
  20   3   2       5063.45       5805.67      1458.45 o                         
  21   3   2      23058.04      22704.85      2710.89 o                         
  22   3   2       1130.69       1478.17       939.78 o                         
  23   3   2      15377.14      20313.07      3140.75 o                         
 -25   4   2       6249.31       6948.93      1853.66 o                         
 -24   4   2       5364.88       7322.19      1650.33 o                         
 -23   4   2       4569.37       4269.30      1125.70 o                         
 -22   4   2      14917.39      14489.48      1919.82 o                         
 -21   4   2       4408.09       4640.32       835.86 o                         
 -20   4   2      12496.31      13986.00      1730.64 o                         
 -19   4   2       2512.59       1746.35       611.85 o                         
 -18   4   2       9254.59      10408.61      1448.56 o                         
 -17   4   2        935.17        988.63       547.48 o                         
 -16   4   2      10326.06      10587.81      1499.11 o                         
 -15   4   2       2907.66       2667.35       469.00 o                         
 -14   4   2      32994.90      32245.07      2280.35 o                         
 -13   4   2       4071.30       4546.83       455.40 o                         
 -12   4   2      14244.73      16059.11      1103.51 o                         
 -11   4   2       6047.62       6329.33       535.20 o                         
 -10   4   2      13989.84      13603.97       726.94 o                         
  -9   4   2       7128.03       7473.37       501.45 o                         
  -8   4   2      62074.80      61550.18      1304.92 o                         
  -7   4   2       9228.42       9546.05       446.58 o                         
  -6   4   2     118332.84     122059.88      1465.98 o                         
  -5   4   2       5698.20       6029.67       291.25 o                         
  -4   4   2     134559.38     139174.84      1532.49 o                         
  -3   4   2       1397.15       1523.71       147.67 o                         
  -2   4   2     142659.30     143734.92      1411.88 o                         
  -1   4   2         42.84         93.92        79.64 o                         
   0   4   2     145416.61     150088.23      1485.23 o                         
   1   4   2       1332.95       1418.64       150.16 o                         
   2   4   2     139955.52     142911.11      1653.47 o                         
   3   4   2       5223.37       5582.03       286.39 o                         
   4   4   2     125377.59     128067.34      1655.78 o                         
   5   4   2       9188.32       9733.81       493.25 o                         
   6   4   2      68529.97      67217.91      1537.00 o                         
   7   4   2       6979.21       7125.25       549.77 o                         
   8   4   2      16267.09      14725.30       746.45 o                         
   9   4   2       5815.11       5490.18       473.97 o                         
  10   4   2      16568.13      16614.46       846.04 o                         
  11   4   2       4394.20       4548.29       464.44 o                         
  12   4   2      37133.42      35523.67      1470.45 o                         
  13   4   2       3348.26       2187.59       701.38 o                         
  14   4   2      11834.31      12170.34      1164.93 o                         
  15   4   2       1091.25       1664.86       545.77 o                         
  16   4   2      10596.00      12167.55      1261.62 o                         
  17   4   2       2172.04        491.02       458.23 o                         
  18   4   2      13871.49      12942.96      1420.07 o                         
  19   4   2       3804.35       3423.20       815.70 o                         
  20   4   2      15818.26      15351.00      1870.30 o                         
  21   4   2       3962.44       2350.90      1057.87 o                         
  22   4   2       5548.92       4059.21      1536.83 o                         
  23   4   2       5697.88       2197.82      1095.97 o                         
 -24   5   2        165.28       -342.85       900.92 o                         
 -23   5   2        967.44        463.45       815.30 o                         
 -22   5   2        498.79       -735.49       763.14 o                         
 -21   5   2        714.31        209.36       758.19 o                         
 -20   5   2       9837.01       8144.36      1008.97 o                         
 -19   5   2        805.43       1093.42       804.82 o                         
 -18   5   2       1427.57        714.17       620.20 o                         
 -17   5   2       4327.11       4428.29       794.13 o                         
 -16   5   2        888.80        302.40       411.56 o                         
 -15   5   2       2463.38       2826.35       476.34 o                         
 -14   5   2       5566.15       5021.48       554.71 o                         
 -13   5   2      17909.12      17694.70       993.04 o                         
 -12   5   2       6239.04       6062.73       524.29 o                         
 -11   5   2       2858.43       2637.59       323.83 o                         
 -10   5   2      27548.88      26388.28       971.84 o                         
  -9   5   2      60976.52      60366.56      1356.30 o                         
  -8   5   2       4214.91       4357.61       307.11 o                         
  -7   5   2      27631.46      27680.52       757.02 o                         
  -6   5   2       1313.06       1489.87       183.77 o                         
  -5   5   2      89686.26      88495.84      1561.72 o                         
  -4   5   2      18351.98      19603.44       626.86 o                         
  -3   5   2      23523.83      24404.27       614.02 o                         
  -2   5   2      47935.25      50819.66       883.31 o                         
  -1   5   2     165969.41     168976.69      1631.50 o                         
   0   5   2      48774.15      52858.76       888.77 o                         
   1   5   2      23290.21      24820.15       631.19 o                         
   2   5   2      18761.36      20061.15       595.57 o                         
   3   5   2      88909.53      90141.64      1382.08 o                         
   4   5   2       1203.03       1044.03       159.39 o                         
   5   5   2      26939.91      28210.96       879.55 o                         
   6   5   2       4659.01       4525.97       402.29 o                         
   7   5   2      60992.00      59290.29      1668.34 o                         
   8   5   2      29451.87      29172.20      1169.58 o                         
   9   5   2       2731.64       2679.86       358.05 o                         
  10   5   2       6010.35       6893.56       564.01 o                         
  11   5   2      17532.14      18571.97       967.51 o                         
  12   5   2       4889.36       4339.53       579.99 o                         
  13   5   2       2439.19       2557.93       426.06 o                         
  14   5   2        761.70        739.09       362.27 o                         
  15   5   2       4051.14       2372.80       492.04 o                         
  16   5   2       1223.51       1686.92       708.85 o                         
  17   5   2        885.87       1568.36       441.07 o                         
  18   5   2       9678.56       8671.45      1049.89 o                         
  19   5   2        627.95       1339.55       635.21 o                         
  20   5   2        443.92        388.73       967.85 o                         
  21   5   2       1051.83       1392.52      1017.28 o                         
  22   5   2        147.07        -46.87       871.10 o                         
 -24   6   2       2869.07       3625.64      1100.19 o                         
 -23   6   2      12537.28      17301.98      2019.93 o                         
 -22   6   2       8129.73       7751.47      1580.04 o                         
 -21   6   2      14620.88      14692.25      1566.58 o                         
 -20   6   2       8008.48       9796.15      1772.59 o                         
 -19   6   2      19913.55      20489.68      1700.56 o                         
 -18   6   2       7868.44       5885.08      1186.23 o                         
 -17   6   2      13411.59      12214.62      1302.98 o                         
 -16   6   2      24346.08      25719.60      1946.97 o                         
 -15   6   2      17376.39      18632.56      1141.20 o                         
 -14   6   2      55184.19      54694.04      1830.16 o                         
 -13   6   2      16326.18      17430.44      1017.94 o                         
 -12   6   2      40467.27      39576.73      1502.77 o                         
 -11   6   2       8123.38       7537.86       548.70 o                         
 -10   6   2      32034.76      31710.87      1061.02 o                         
  -9   6   2      13634.20      14091.00       686.04 o                         
  -8   6   2     103752.25     101899.15      1611.84 o                         
  -7   6   2       9976.06       9722.67       521.54 o                         
  -6   6   2      41342.76      42384.46      1048.94 o                         
  -5   6   2       6058.34       6111.57       364.61 o                         
  -4   6   2      30389.73      31292.69       971.04 o                         
  -3   6   2       1575.77       1528.63       189.35 o                         
  -2   6   2      15959.37      16584.79       594.25 o                         
  -1   6   2        774.76        772.12       143.12 o                         
   0   6   2      16298.08      15880.61       527.87 o                         
   1   6   2       1468.38       1801.63       174.77 o                         
   2   6   2      31988.04      33488.54       848.71 o                         
   3   6   2       5866.97       6123.86       423.83 o                         
   4   6   2      42879.39      43299.45      1119.43 o                         
   5   6   2       9718.67       9709.24       589.51 o                         
   6   6   2     108906.62     108097.52      1867.28 o                         
   7   6   2      12515.32      12356.64       632.06 o                         
   8   6   2      35430.49      35579.03      1318.98 o                         
   9   6   2       7871.31       7306.87       611.10 o                         
  10   6   2      44430.54      43433.52      1480.19 o                         
  11   6   2      15811.73      16439.30       968.24 o                         
  12   6   2      59691.66      62390.19      2005.20 o                         
  13   6   2      16209.16      16166.55      1056.31 o                         
  14   6   2      27015.79      26309.40      1452.16 o                         
  15   6   2      12814.01      13519.42      1208.62 o                         
  16   6   2       9123.76       8577.74       940.77 o                         
  17   6   2      18626.60      20538.32      1595.25 o                         
  18   6   2       9337.00      10306.13      1233.66 o                         
  19   6   2      13797.49      14597.33      1617.14 o                         
  20   6   2       9461.91       8656.79      1819.58 o                         
  21   6   2      11343.55      14179.48      2034.24 o                         
  22   6   2       3245.93       3443.44      1236.06 o                         
 -24   7   2        953.76        -21.88       776.13 o                         
 -23   7   2        309.24       -163.72       981.88 o                         
 -22   7   2        181.58        743.70       697.56 o                         
 -21   7   2        112.72        -58.75       565.47 o                         
 -20   7   2        402.25        198.68       655.76 o                         
 -19   7   2       5620.39       7563.65      1062.46 o                         
 -18   7   2        358.47        807.19       590.24 o                         
 -17   7   2       2368.89       2726.98       573.46 o                         
 -16   7   2       2391.14       2415.57       417.88 o                         
 -15   7   2      10512.40      11964.50       971.02 o                         
 -14   7   2       3723.53       3527.37       558.05 o                         
 -13   7   2       7759.71       8573.71       702.85 o                         
 -12   7   2       1151.76       1315.57       292.31 o                         
 -11   7   2      31628.61      30830.17      1203.32 o                         
 -10   7   2       1627.78       1619.55       236.96 o                         
  -9   7   2      36585.69      37567.08      1217.90 o                         
  -8   7   2       4859.20       5203.65       440.19 o                         
  -7   7   2      95158.89      94760.36      1803.66 o                         
  -6   7   2      26369.10      26672.14       871.01 o                         
  -5   7   2      21765.38      21217.95       769.88 o                         
  -4   7   2        471.26        543.42       157.91 o                         
  -3   7   2     154881.44     159024.23      2051.45 o                         
  -2   7   2       5802.27       6650.51       462.99 o                         
  -1   7   2      61197.41      63071.86      1292.68 o                         
   0   7   2       6339.43       6477.38       359.62 o                         
   1   7   2     155562.19     154314.88      2089.74 o                         
   2   7   2        452.48        561.28       209.83 o                         
   3   7   2      21184.52      21807.02       795.93 o                         
   4   7   2      25620.88      27399.99       853.38 o                         
   5   7   2      93144.66      94958.72      1897.86 o                         
   6   7   2       4207.23       4237.41       339.74 o                         
   7   7   2      35206.80      37021.21      1196.64 o                         
   8   7   2       1470.61       1097.05       228.64 o                         
   9   7   2      31275.99      30554.52      1250.52 o                         
  10   7   2       1291.35       1379.31       297.83 o                         
  11   7   2       6778.77       7796.99       641.41 o                         
  12   7   2       3765.03       2615.34       414.88 o                         
  13   7   2      10234.39      10336.35       899.70 o                         
  14   7   2       2756.06       2123.66       573.26 o                         
  15   7   2       2172.42       1726.80       558.59 o                         
  16   7   2        348.14        538.29       497.67 o                         
  17   7   2       5031.85       3589.12       850.88 o                         
  18   7   2        383.26        967.21       590.90 o                         
  19   7   2        122.83       1428.52       815.35 o                         
  20   7   2        206.43        312.58       786.06 o                         
  21   7   2        266.35       1610.43      1440.01 o                         
  22   7   2       1112.30        740.55      1409.06 o                         
 -23   8   2      11810.79      12028.80      2049.45 o                         
 -22   8   2      19955.97      18540.51      2063.69 o                         
 -21   8   2      23339.48      24594.01      2086.85 o                         
 -20   8   2      19628.41      21204.41      2115.05 o                         
 -19   8   2      31781.04      28328.84      2228.54 o                         
 -18   8   2       8648.37       8987.54      1003.32 o                         
 -17   8   2      48768.34      51524.66      2678.68 o                         
 -16   8   2      22326.22      20979.96      1962.68 o                         
 -15   8   2      45910.20      49459.45      2137.73 o                         
 -14   8   2      15433.74      16488.27      1184.48 o                         
 -13   8   2      57064.50      58979.66      2000.95 o                         
 -12   8   2       6447.37       6204.79       519.87 o                         
 -11   8   2      61237.12      59475.27      1807.24 o                         
 -10   8   2      21740.96      21169.75      1103.71 o                         
  -9   8   2      41133.73      40922.74      1441.61 o                         
  -8   8   2      17090.32      16884.62       813.87 o                         
  -7   8   2      57915.60      56050.01      1536.14 o                         
  -6   8   2      46277.98      46233.29      1264.31 o                         
  -5   8   2      14105.26      14109.77       645.10 o                         
  -4   8   2      13045.54      12957.59       603.57 o                         
  -3   8   2       1950.75       1996.66       286.74 o                         
  -2   8   2      94675.78      93578.03      1955.83 o                         
  -1   8   2        110.48         83.56       175.82 o                         
   0   8   2      95380.91      95354.43      1551.82 o                         
   1   8   2       1700.04       1418.47       203.58 o                         
   2   8   2      13172.08      12617.43       686.71 o                         
   3   8   2      14261.32      14033.24       665.61 o                         
   4   8   2      47625.57      49075.95      1303.92 o                         
   5   8   2      56121.12      56786.41      1333.49 o                         
   6   8   2      17593.40      17806.37       815.01 o                         
   7   8   2      40451.84      40410.61      1249.03 o                         
   8   8   2      23471.00      23619.29       945.19 o                         
   9   8   2      58596.88      57288.21      1541.59 o                         
  10   8   2       7430.95       6590.74       633.86 o                         
  11   8   2      55829.23      55772.12      1984.22 o                         
  12   8   2      17373.61      18672.75      1147.35 o                         
  13   8   2      44654.41      46070.78      1974.10 o                         
  14   8   2      25538.38      27268.84      1584.54 o                         
  15   8   2      45302.30      46888.98      2628.37 o                         
  16   8   2      10096.70       7903.20      1048.65 o                         
  17   8   2      30820.82      29220.11      2125.81 o                         
  18   8   2      22819.41      25861.61      2252.54 o                         
  19   8   2      21527.52      21032.91      2224.79 o                         
  20   8   2      23040.68      22037.92      3000.72 o                         
  21   8   2      10855.26       8999.53      1663.40 o                         
 -23   9   2      16163.66      14974.54      2486.53 o                         
 -22   9   2       5759.46       3877.98      1997.10 o                         
 -21   9   2      33656.16      33597.11      2814.54 o                         
 -20   9   2       8136.32       8467.58      1340.76 o                         
 -19   9   2      22814.14      23885.33      2134.52 o                         
 -18   9   2       8924.72       9675.43      1339.72 o                         
 -17   9   2      33606.15      40137.10      2527.47 o                         
 -16   9   2      16545.14      18227.65      1915.50 o                         
 -15   9   2      17155.48      18852.98      1274.40 o                         
 -14   9   2       3315.96       3083.13       455.20 o                         
 -13   9   2      14102.12      13849.03       981.87 o                         
 -12   9   2      18946.04      18813.49      1106.48 o                         
 -11   9   2       2430.41       2483.06       399.88 o                         
 -10   9   2       1028.75        659.02       244.80 o                         
  -9   9   2       1410.63       1728.00       240.73 o                         
  -8   9   2        443.07        214.54       194.67 o                         
  -7   9   2       5920.10       5555.37       474.21 o                         
  -6   9   2       2226.10       1779.07       265.13 o                         
  -5   9   2        677.65        781.53       176.19 o                         
  -4   9   2         25.49         50.60       157.44 o                         
  -3   9   2      36457.53      36277.55      1191.84 o                         
  -2   9   2       1812.08       1362.89       252.83 o                         
  -1   9   2       1375.82       1502.24       277.64 o                         
   0   9   2       1604.67       1253.51       212.12 o                         
   1   9   2      35933.48      35999.43      1354.77 o                         
   2   9   2         22.56        135.87       177.39 o                         
   3   9   2        603.41        340.40       184.98 o                         
   4   9   2       2210.44       1944.22       244.02 o                         
   5   9   2       6568.50       6080.93       494.31 o                         
   6   9   2        512.51        490.52       177.80 o                         
   7   9   2       1339.89       1272.62       197.39 o                         
   8   9   2       1196.75       1234.44       329.54 o                         
   9   9   2       2107.29       2244.14       360.83 o                         
  10   9   2      21858.91      20427.74      1173.16 o                         
  11   9   2      13530.59      13727.09       999.75 o                         
  12   9   2       3838.65       3856.88       493.65 o                         
  13   9   2      15270.40      15856.37      1160.64 o                         
  14   9   2      19082.67      22253.83      1490.22 o                         
  15   9   2      32322.55      33758.34      2193.09 o                         
  16   9   2      10340.91       9587.87      1203.93 o                         
  17   9   2      21663.07      22369.17      2429.10 o                         
  18   9   2       9495.37       9063.21      1445.42 o                         
  19   9   2      30746.25      33707.34      3370.40 o                         
  20   9   2       6726.08       6727.91      1394.50 o                         
  21   9   2      15434.13      20952.85      2590.21 o                         
 -22  10   2        862.85        291.99      1118.30 o                         
 -21  10   2       1115.99       1282.32      1009.37 o                         
 -20  10   2       1534.77       1067.98       730.46 o                         
 -19  10   2       2397.68       1998.92       764.75 o                         
 -18  10   2       7180.67       7172.05      1150.79 o                         
 -17  10   2       8594.38       7726.89      1004.53 o                         
 -16  10   2       6949.98       7967.40       941.98 o                         
 -15  10   2      14814.84      16495.15      1304.50 o                         
 -14  10   2      16444.27      16646.36      1231.86 o                         
 -13  10   2      28293.50      28581.31      1613.18 o                         
 -12  10   2      27906.55      27743.76      1391.82 o                         
 -11  10   2      45303.40      46723.32      1638.52 o                         
 -10  10   2      40561.39      40619.64      1920.09 o                         
  -9  10   2      25109.12      24468.55      1149.89 o                         
  -8  10   2      66242.07      64224.67      1777.30 o                         
  -7  10   2      16610.92      15356.79       818.57 o                         
  -6  10   2      11938.82      11459.61       689.17 o                         
  -5  10   2       9885.28      10245.08       698.18 o                         
  -4  10   2      39491.75      38611.36      1320.19 o                         
  -3  10   2      18084.74      18534.37       958.55 o                         
  -2  10   2      27215.06      26902.73      1212.68 o                         
  -1  10   2        169.01        111.01       105.68 o                         
   0  10   2      27769.80      27657.65      1158.45 o                         
   1  10   2      17965.91      17854.77       963.11 o                         
   2  10   2      41689.90      41041.42      1560.44 o                         
   3  10   2      10554.34      10374.23       724.28 o                         
   4  10   2      13440.64      12469.32       832.75 o                         
   5  10   2      16340.46      16819.13       944.71 o                         
   6  10   2      72072.86      72951.77      2143.08 o                         
   7  10   2      26085.23      25970.58      1195.57 o                         
   8  10   2      44187.15      43753.43      1507.39 o                         
   9  10   2      45164.56      44811.41      1821.69 o                         
  10  10   2      30669.53      32912.94      1628.08 o                         
  11  10   2      28603.04      28721.33      1620.25 o                         
  12  10   2      18216.18      20189.82      1336.36 o                         
  13  10   2      15414.92      15395.71      1300.85 o                         
  14  10   2       7555.00       7509.35       927.85 o                         
  15  10   2       8846.04       9592.26      1398.82 o                         
  16  10   2       7700.94       6686.59      1006.24 o                         
  17  10   2       2731.27       1988.36       568.38 o                         
  18  10   2       1342.36       1989.15      1096.21 o                         
  19  10   2       1076.50       1124.67       796.69 o                         
  20  10   2        742.98         39.09       831.81 o                         
 -22  11   2       1306.98       1421.64      1100.50 o                         
 -21  11   2       7182.00       8684.91      1773.67 o                         
 -20  11   2       2298.98       3104.10      1181.40 o                         
 -19  11   2        153.76         76.75       949.47 o                         
 -18  11   2       2282.33       1621.18       707.89 o                         
 -17  11   2       1089.78       1789.95       724.55 o                         
 -16  11   2       6576.98       7562.75      1104.07 o                         
 -15  11   2      11055.86      10217.83       964.55 o                         
 -14  11   2       3294.62       4613.20       716.16 o                         
 -13  11   2      21969.47      22502.13      1432.66 o                         
 -12  11   2       6102.65       5003.50       639.51 o                         
 -11  11   2      68880.01      72505.04      2567.57 o                         
 -10  11   2      11867.60      10979.47       838.33 o                         
  -9  11   2     100426.24      96249.86      2545.51 o                         
  -8  11   2       3302.12       3722.83       425.11 o                         
  -7  11   2     218606.53     209233.58      3274.50 o                         
  -6  11   2       1940.87       1451.96       333.55 o                         
  -5  11   2     212233.22     207032.67      3801.38 o                         
  -4  11   2      10828.42      10745.05       693.08 o                         
  -3  11   2     367074.72     363643.81      4927.17 o                         
  -2  11   2       5544.00       5385.95       484.72 o                         
  -1  11   2     207647.48     206602.83      3900.30 o                         
   0  11   2       5013.38       5711.59       571.42 o                         
   1  11   2     364691.22     359784.88      5874.58 o                         
   2  11   2      10017.16      10153.35       770.19 o                         
   3  11   2     212993.19     208977.06      3712.37 o                         
   4  11   2       1758.27       1451.57       352.06 o                         
   5  11   2     214569.75     217747.80      4270.95 o                         
   6  11   2       3312.28       3090.75       457.06 o                         
   7  11   2      96192.23      99960.38      2909.70 o                         
   8  11   2      10372.42       9634.78       895.58 o                         
   9  11   2      67760.78      70667.72      2480.13 o                         
  10  11   2       6684.53       6494.55       776.12 o                         
  11  11   2      20593.44      21817.40      1513.45 o                         
  12  11   2       3395.28       2944.03       648.70 o                         
  13  11   2      10193.36       7880.47       922.50 o                         
  14  11   2       6839.36       8043.43      1020.54 o                         
  15  11   2        967.93       2309.55       853.31 o                         
  16  11   2       2180.35       1931.84       860.79 o                         
  17  11   2        161.66       -274.95       917.02 o                         
  18  11   2       2599.66       1405.36       655.53 o                         
  19  11   2       7115.33       7978.77      1511.32 o                         
  20  11   2       1120.33        458.86       994.32 o                         
 -21  12   2      28055.09      30341.86      3193.50 o                         
 -20  12   2      12372.13      11147.01      1762.14 o                         
 -19  12   2      47266.42      50141.55      3629.36 o                         
 -18  12   2       9605.55       7382.58      1157.82 o                         
 -17  12   2      72012.58      80177.09      4411.95 o                         
 -16  12   2       7256.99       7790.56      1349.06 o                         
 -15  12   2      85844.38      95833.01      3717.62 o                         
 -14  12   2       2333.64       1773.77       683.94 o                         
 -13  12   2     103143.33     106072.26      3553.69 o                         
 -12  12   2       6486.35       6598.54       946.05 o                         
 -11  12   2     102854.84     104957.02      3578.00 o                         
 -10  12   2       1469.32       1624.32       468.36 o                         
  -9  12   2      81199.66      78558.44      2797.85 o                         
  -8  12   2       1837.84       2211.93       404.10 o                         
  -7  12   2      73363.55      72415.16      2217.82 o                         
  -6  12   2      20825.81      20117.95      1060.14 o                         
  -5  12   2      31757.22      32351.42      1441.65 o                         
  -4  12   2      25928.10      25357.41      1153.06 o                         
  -3  12   2       6615.83       6951.95       597.28 o                         
  -2  12   2       4358.99       4155.78       550.48 o                         
  -1  12   2         26.85        430.92       223.59 o                         
   0  12   2       4160.24       4571.76       556.68 o                         
   1  12   2       6183.09       6043.89       701.45 o                         
   2  12   2      25445.80      26799.64      1278.08 o                         
   3  12   2      30257.44      30120.32      1331.86 o                         
   4  12   2      20803.52      21877.24      1075.04 o                         
   5  12   2      72285.79      72932.91      2495.92 o                         
   6  12   2       1981.58       1750.19       356.41 o                         
   7  12   2      81415.84      83274.23      2735.52 o                         
   8  12   2       1470.06       1567.30       352.81 o                         
   9  12   2      98740.24     101069.41      3103.37 o                         
  10  12   2       6836.47       6973.74       909.46 o                         
  11  12   2     100264.77     100637.28      3404.90 o                         
  12  12   2       2704.29       2402.44       573.86 o                         
  13  12   2      83392.27      91677.51      3790.16 o                         
  14  12   2       8470.03       7473.23      1006.83 o                         
  15  12   2      68849.30      75283.91      4171.99 o                         
  16  12   2      11171.21      10901.37      1635.09 o                         
  17  12   2      45196.31      47486.69      3457.08 o                         
  18  12   2      14429.93      16988.56      2052.58 o                         
  19  12   2      26306.02      32426.98      2974.44 o                         
 -20  13   2      10016.29      12613.86      1748.57 o                         
 -19  13   2      29783.05      30125.58      2897.79 o                         
 -18  13   2      14541.04      17481.57      2227.77 o                         
 -17  13   2      39433.94      38879.18      3167.41 o                         
 -16  13   2      16101.75      16798.40      2038.29 o                         
 -15  13   2      18737.07      19020.35      1774.49 o                         
 -14  13   2       6140.40       4393.10       728.81 o                         
 -13  13   2      18719.21      18834.04      1492.83 o                         
 -12  13   2      12431.81      13495.24      1343.80 o                         
 -11  13   2       1938.49       1148.14       363.82 o                         
 -10  13   2       7153.47       7748.04       808.59 o                         
  -9  13   2        690.02        446.89       418.37 o                         
  -8  13   2        707.07        959.74       387.19 o                         
  -7  13   2       4912.36       4889.44       580.29 o                         
  -6  13   2       4995.77       4840.44       521.50 o                         
  -5  13   2        350.73        563.09       399.09 o                         
  -4  13   2       4005.71       3713.33       566.23 o                         
  -3  13   2      24540.12      24218.02      1420.07 o                         
  -2  13   2       1984.40       2071.98       537.48 o                         
  -1  13   2      15354.92      13783.05      1069.86 o                         
   0  13   2       1839.21       2422.16       463.83 o                         
   1  13   2      25445.72      24158.30      1575.17 o                         
   2  13   2       3820.12       4243.11       661.90 o                         
   3  13   2        371.59        892.99       390.99 o                         
   4  13   2       4888.57       5157.15       730.68 o                         
   5  13   2       4826.04       5073.12       648.69 o                         
   6  13   2        656.96        455.03       378.73 o                         
   7  13   2        695.26        638.63       445.31 o                         
   8  13   2       8185.90       7219.75       775.02 o                         
   9  13   2       1730.50       1300.83       399.80 o                         
  10  13   2      14473.90      13137.41      1329.14 o                         
  11  13   2      18205.52      19304.36      1664.32 o                         
  12  13   2       7095.20       5498.65       905.93 o                         
  13  13   2      17223.35      18566.64      1572.59 o                         
  14  13   2      18756.88      18883.90      1800.47 o                         
  15  13   2      37441.89      38600.50      2870.97 o                         
  16  13   2      16921.35      16354.40      2051.90 o                         
  17  13   2      28593.52      26863.87      2663.81 o                         
  18  13   2      11564.32       8374.73      1386.85 o                         
 -19  14   2       7446.81       9213.46      1496.75 o                         
 -18  14   2       6494.81       5745.42      1154.19 o                         
 -17  14   2      11654.84      10186.12      1617.73 o                         
 -16  14   2       4572.79       5395.57       895.46 o                         
 -15  14   2      16917.30      19513.55      1818.16 o                         
 -14  14   2       5550.09       4950.14      1030.48 o                         
 -13  14   2      24596.83      26633.99      2212.38 o                         
 -12  14   2      21131.47      21870.43      1828.45 o                         
 -11  14   2      31946.25      30345.40      2018.07 o                         
 -10  14   2      18815.87      20742.76      1656.68 o                         
  -9  14   2      28850.60      30651.54      1867.11 o                         
  -8  14   2       5527.36       6304.73       734.19 o                         
  -7  14   2      15215.74      16096.26      1282.74 o                         
  -6  14   2      26270.76      26037.97      1608.74 o                         
  -5  14   2      11287.64      10896.71      1088.43 o                         
  -4  14   2      44764.36      44456.17      2281.36 o                         
  -3  14   2       4280.11       3693.84       583.31 o                         
  -2  14   2       2977.75       2289.91       493.33 o                         
  -1  14   2          4.30        216.90       478.90 o                         
   0  14   2       3127.22       2516.49       505.28 o                         
   1  14   2       4523.20       3847.45       700.62 o                         
   2  14   2      46185.04      44567.84      2273.44 o                         
   3  14   2      11729.17      11083.85      1066.75 o                         
   4  14   2      28166.13      28975.64      1671.29 o                         
   5  14   2      15650.72      17113.39      1202.38 o                         
   6  14   2       6356.14       5551.05       673.20 o                         
   7  14   2      29440.16      28996.87      1642.81 o                         
   8  14   2      20361.56      18483.84      1430.93 o                         
   9  14   2      32173.72      30708.02      1929.76 o                         
  10  14   2      22736.02      22196.67      1782.70 o                         
  11  14   2      25408.39      26730.64      1994.42 o                         
  12  14   2       6067.99       3528.38       627.48 o                         
  13  14   2      17167.77      19849.90      1879.31 o                         
  14  14   2       4770.15       4134.18       856.18 o                         
  15  14   2      12091.45      14325.76      1906.33 o                         
  16  14   2       6413.79       4176.34       894.99 o                         
  17  14   2       7678.18       7674.90      1508.65 o                         
 -18  15   2       1516.09        410.42       740.83 o                         
 -17  15   2       3126.49       4222.40      1171.88 o                         
 -16  15   2       3415.37       3977.52       896.82 o                         
 -15  15   2      13441.72      16359.43      1772.72 o                         
 -14  15   2       1485.61       1236.59       667.52 o                         
 -13  15   2      16651.42      19160.23      1989.62 o                         
 -12  15   2       2011.51       1270.91       782.17 o                         
 -11  15   2      56199.95      57705.30      3346.39 o                         
 -10  15   2       2673.42       3534.53       687.38 o                         
  -9  15   2      53565.93      55898.82      2615.19 o                         
  -8  15   2       2381.51       1978.66       435.92 o                         
  -7  15   2     109534.05     110315.91      3493.77 o                         
  -6  15   2       2566.78       2021.54       509.09 o                         
  -5  15   2     127372.81     123587.91      4048.18 o                         
  -4  15   2        907.19        410.87       636.60 o                         
  -3  15   2     173139.83     176149.42      5164.71 o                         
  -2  15   2        727.94        469.56       412.13 o                         
  -1  15   2     115906.23     113718.98      4308.70 o                         
   0  15   2        627.51       1158.77       385.22 o                         
   1  15   2     169069.89     175125.59      5531.93 o                         
   2  15   2       1045.02        882.14       393.65 o                         
   3  15   2     127459.85     129815.52      3720.19 o                         
   4  15   2       2211.15       1826.64       571.22 o                         
   5  15   2     108582.09     112223.22      3366.14 o                         
   6  15   2       2048.76       1664.57       516.28 o                         
   7  15   2      51516.31      52926.64      2510.64 o                         
   8  15   2       2298.46       1715.92       566.47 o                         
   9  15   2      53537.92      58442.35      2925.38 o                         
  10  15   2       1837.42       1184.29       541.36 o                         
  11  15   2      16208.97      16559.48      1592.30 o                         
  12  15   2       1370.42       1562.60       640.39 o                         
  13  15   2      12295.25      14156.38      1594.29 o                         
  14  15   2       2927.39       2738.40      1030.26 o                         
  15  15   2       2701.89       1927.83       989.81 o                         
  16  15   2       1299.28       1656.65       726.41 o                         
 -17  16   2      13860.84      16093.20      1994.28 o                         
 -16  16   2        884.73       1291.47       834.00 o                         
 -15  16   2      21073.09      25454.79      2260.43 o                         
 -14  16   2        351.86        -39.77       762.57 o                         
 -13  16   2      19900.81      20459.30      2066.55 o                         
 -12  16   2       4227.95       3506.39       739.22 o                         
 -11  16   2      18047.64      17397.44      1882.50 o                         
 -10  16   2       1721.03        983.76       573.69 o                         
  -9  16   2      19102.11      19344.44      1852.95 o                         
  -8  16   2        127.67        677.98       437.54 o                         
  -7  16   2       9599.79       9372.86      1116.92 o                         
  -6  16   2       1875.67        758.96       639.36 o                         
  -5  16   2       8422.61       8078.15      1085.86 o                         
  -4  16   2      11176.16       9703.12      1228.24 o                         
  -3  16   2       2306.80       2076.18       653.42 o                         
  -2  16   2        205.54        820.43       762.37 o                         
  -1  16   2        616.48       -411.19       646.55 o                         
   0  16   2        222.06        217.59       682.72 o                         
   1  16   2       2149.26       1962.04       730.12 o                         
   2  16   2      11121.48      11281.32      1232.85 o                         
   3  16   2       8051.85       9174.11       979.12 o                         
   4  16   2       1839.29       1645.13       592.86 o                         
   5  16   2       9116.55      10454.53      1154.03 o                         
   6  16   2        119.73        509.68       485.35 o                         
   7  16   2      18197.01      19523.54      1512.35 o                         
   8  16   2       1690.20       2468.86       792.67 o                         
   9  16   2      17512.34      16768.92      1597.91 o                         
  10  16   2       4390.98       2811.62       692.07 o                         
  11  16   2      19592.02      22475.07      1882.11 o                         
  12  16   2        358.43        953.68       819.87 o                         
  13  16   2      20058.35      23624.32      2115.77 o                         
  14  16   2       1029.52       2202.66       850.86 o                         
  15  16   2      13536.56      14654.42      2018.00 o                         
 -15  17   2       8241.86       5198.31      1003.18 o                         
 -14  17   2       3063.67       3456.03       682.37 o                         
 -13  17   2      18156.49      15926.24      1860.29 o                         
 -12  17   2        402.37         -6.17       543.15 o                         
 -11  17   2       9588.20      12506.62      1784.06 o                         
 -10  17   2        537.16        145.25       997.79 o                         
  -9  17   2      14728.92      18217.93      2016.24 o                         
  -8  17   2       1585.17        624.52       758.66 o                         
  -7  17   2       5701.49       5339.83       737.49 o                         
  -6  17   2        923.14       1469.34       683.51 o                         
  -5  17   2      16809.32      18347.54      1746.11 o                         
  -4  17   2        294.33       1240.34       628.88 o                         
  -3  17   2       6438.21       6391.07      1090.01 o                         
  -2  17   2       2254.35       2212.52       817.62 o                         
  -1  17   2       5888.64       5836.37       973.77 o                         
   0  17   2       2422.07        857.26       827.05 o                         
   1  17   2       6157.36       7984.49      1296.59 o                         
   2  17   2        252.89       -215.69       616.62 o                         
   3  17   2      16553.64      18012.54      1719.22 o                         
   4  17   2        853.53        932.64       502.52 o                         
   5  17   2       5580.08       6830.12       898.65 o                         
   6  17   2       1616.66        659.64       549.57 o                         
   7  17   2      13580.97      14595.77      1356.59 o                         
   8  17   2        603.27        379.45       614.34 o                         
   9  17   2       9124.20       8849.81      1153.70 o                         
  10  17   2        454.45         42.54       611.78 o                         
  11  17   2      17345.56      19399.44      1939.57 o                         
  12  17   2       3487.04       4378.87      1273.47 o                         
  13  17   2       7785.20       8674.96      1409.30 o                         
 -14  18   2        555.92        581.94       611.13 o                         
 -13  18   2        232.48        177.69       844.20 o                         
 -12  18   2       2329.53       1621.25       975.34 o                         
 -11  18   2        152.75       2034.49       862.52 o                         
 -10  18   2       5502.19       3915.66       850.91 o                         
  -9  18   2        325.49       -556.49       740.38 o                         
  -8  18   2        435.33       1176.97       607.41 o                         
  -7  18   2        681.15        684.29       693.78 o                         
  -6  18   2       2243.75        915.62       673.20 o                         
  -5  18   2        191.67       1633.37       702.96 o                         
  -4  18   2       1330.63       1534.06       847.13 o                         
  -3  18   2        243.04        575.76       746.14 o                         
  -2  18   2       2873.69       2847.23      1134.08 o                         
  -1  18   2        666.24        815.70       997.80 o                         
   0  18   2       2890.14       1490.48       671.43 o                         
   1  18   2        215.07        359.02       891.49 o                         
   2  18   2       1375.54        410.38       761.66 o                         
   3  18   2        204.83        451.09       836.26 o                         
   4  18   2       2386.53       1946.47      1103.39 o                         
   5  18   2        595.19        121.27       479.84 o                         
   6  18   2        472.09       1535.07       670.65 o                         
   7  18   2        320.47       1204.22       665.11 o                         
   8  18   2       5716.49       3920.87       891.91 o                         
   9  18   2        146.33        439.39       799.91 o                         
  10  18   2       2431.37       4974.32      1270.09 o                         
  11  18   2        225.87       -257.88      1323.27 o                         
  12  18   2        614.34        501.30       697.66 o                         
 -12  19   2       3714.42       3792.57      1357.98 o                         
 -11  19   2      18374.62      18854.85      2085.49 o                         
 -10  19   2        777.70        153.04       739.97 o                         
  -9  19   2       8631.47       7581.67      1265.00 o                         
  -8  19   2       1538.73       1847.22       919.31 o                         
  -7  19   2      15922.00      16320.85      2019.98 o                         
  -6  19   2       2285.20       1797.59      1083.09 o                         
  -5  19   2      11844.90       8860.86      1259.57 o                         
  -4  19   2        128.64        100.30       751.79 o                         
  -3  19   2      14888.85      18182.90      2159.51 o                         
  -2  19   2        272.01       -841.82       841.82 o                         
  -1  19   2      10167.46       9610.03      1762.37 o                         
   0  19   2        257.00        172.53       694.51 o                         
   1  19   2      14915.01      14862.18      1908.09 o                         
   2  19   2        123.51       -286.04      1119.32 o                         
   3  19   2      11409.41       8226.59      1549.10 o                         
   4  19   2       2244.74       2021.54       619.43 o                         
   5  19   2      15198.05      16251.01      1828.11 o                         
   6  19   2       1565.49        714.92       792.75 o                         
   7  19   2       8233.71       9866.26      1801.32 o                         
   8  19   2        847.82       1385.80      1068.58 o                         
   9  19   2      17336.44      17630.87      2369.80 o                         
  10  19   2       3954.16       3947.85      1876.49 o                         
  -9  20   2       2297.89       2634.49      1060.53 o                         
  -8  20   2       4059.18       2796.78      1206.03 o                         
  -7  20   2       3214.76       2929.81       989.77 o                         
  -6  20   2        560.48       -330.10       900.30 o                         
  -5  20   2       1115.70        722.16      1012.48 o                         
  -4  20   2       1843.19       1838.93       978.22 o                         
  -3  20   2        300.04       -145.12       796.80 o                         
  -2  20   2       4085.17       2960.83       926.18 o                         
  -1  20   2         61.42       -825.83       825.83 o                         
   0  20   2       4155.58       4273.05      1421.34 o                         
   1  20   2        349.28        875.23       890.87 o                         
   2  20   2       1901.27       2230.41       934.03 o                         
   3  20   2       1195.25       -535.25       707.73 o                         
   4  20   2        603.49        786.53       779.42 o                         
   5  20   2       3401.50       4155.47      1217.30 o                         
   6  20   2       4207.71       5560.12      1508.35 o                         
   7  20   2       2498.16       2690.20       795.45 o                         
  -5  21   2      56964.04      66506.17      4813.91 o                         
  -4  21   2        364.23        429.89      1096.48 o                         
  -3  21   2      51419.66      61126.97      4302.22 o                         
  -2  21   2        128.04        999.57       879.67 o                         
  -1  21   2      55875.43      58995.44      4235.07 o                         
   0  21   2        126.14         94.31       794.96 o                         
   1  21   2      51753.10      55049.91      4084.77 o                         
   2  21   2        314.42        357.14       969.63 o                         
   3  21   2      56239.12      65622.34      5247.65 o                         
 -25   1   3       9540.95       9081.06      1407.96 o                         
 -24   1   3       2509.94       1928.97       917.31 o                         
 -23   1   3       5367.93       6633.13      1294.49 o                         
 -22   1   3       3860.40       5172.05      1118.18 o                         
 -21   1   3      16353.47      16593.96      1904.50 o                         
 -20   1   3      18486.60      17462.23      3191.50 o                         
 -19   1   3      41886.71      43677.42      3057.60 o                         
 -18   1   3      26564.81      31545.06      2989.57 o                         
 -17   1   3      30973.34      29694.99      2108.53 o                         
 -16   1   3      21331.45      23355.05      1682.96 o                         
 -15   1   3      32227.13      26955.05      2007.58 o                         
 -14   1   3      41748.66      44098.96      2724.98 o                         
 -13   1   3      96699.63     102879.03      6014.34 o                         
 -12   1   3     138121.70     137383.95      5338.46 o                         
 -11   1   3     164404.98     171780.36      8461.03 o                         
 -10   1   3     116594.60     109303.20      4835.91 o                         
  -9   1   3     101188.80     104062.45      3612.50 o                         
  -8   1   3      82378.59      79582.24      2430.03 o                         
  -7   1   3     150741.83     149849.98      2962.70 o                         
  -6   1   3     220388.22     222426.83      3484.28 o                         
  -5   1   3     276998.56     271501.19      4477.80 o                         
  -4   1   3     231966.02     238555.98      2842.53 o                         
  -3   1   3     230926.56     221105.36      2436.44 o                         
  -2   1   3     170471.23     174458.38      2192.12 o                         
  -1   1   3     199026.38     188009.62      1851.12 o                         
   0   1   3     197862.64     201108.62      3666.27 o                         
   1   1   3     270876.44     259034.69      1964.48 o                         
   2   1   3     237467.70     247508.08      3636.60 o                         
   3   1   3     257221.14     253611.47      3637.92 o                         
   4   1   3     129468.69     133497.91      2594.51 o                         
   5   1   3      96060.10      95353.00      1947.24 o                         
   6   1   3      87359.59      87299.42      3587.99 o                         
   7   1   3     135455.48     138578.06      4656.51 o                         
   8   1   3     141637.55     146852.61      7548.43 o                         
   9   1   3     161295.09     159586.38      5666.27 o                         
  10   1   3      83796.28      84113.38      3807.71 o                         
  11   1   3      48532.50      47604.53      2592.42 o                         
  12   1   3      28183.41      27234.35      1542.72 o                         
  13   1   3      24778.40      25416.91      1493.59 o                         
  14   1   3      27188.89      28997.28      2372.15 o                         
  15   1   3      30929.61      32193.94      1695.96 o                         
  16   1   3      37649.68      40428.85      2370.25 o                         
  17   1   3      21589.49      22426.49      1787.76 o                         
  18   1   3      15211.82      16166.62      2730.56 o                         
  19   1   3       3988.42       4893.10      1199.95 o                         
  20   1   3       4969.08       4154.43      1077.56 o                         
  21   1   3       2712.07       3547.98      1302.96 o                         
  22   1   3       8993.15      10235.52      1963.85 o                         
 -25   2   3        377.84        428.21       825.33 o                         
 -24   2   3       7739.44       9432.09      1440.36 o                         
 -23   2   3       1352.87       1801.90       706.96 o                         
 -22   2   3       3967.20       5309.59      1001.36 o                         
 -21   2   3         41.64       -728.58       728.58 o                         
 -20   2   3       2724.08       4180.02      1008.03 o                         
 -19   2   3        282.74       -511.02       513.57 o                         
 -18   2   3      10624.95      10473.45      1068.62 o                         
 -17   2   3      10272.65       8619.61       994.74 o                         
 -16   2   3      15971.38      18520.60      1497.94 o                         
 -15   2   3       8065.92       5876.36       593.61 o                         
 -14   2   3       7922.49       9487.77       944.46 o                         
 -13   2   3        369.63        434.41       205.97 o                         
 -12   2   3       8700.29       8184.63       552.64 o                         
 -11   2   3      10443.48      10321.94       659.17 o                         
 -10   2   3      33073.47      33105.06      1085.58 o                         
  -9   2   3      19945.17      19727.48       759.93 o                         
  -8   2   3       8533.75       8604.28       470.95 o                         
  -7   2   3       7333.19       7806.46       417.70 o                         
  -6   2   3      25803.54      25558.96       635.29 o                         
  -5   2   3       7423.30       8125.65       356.50 o                         
  -4   2   3       8070.48       8864.67       355.54 o                         
  -3   2   3      10071.73      10189.56       322.41 o                         
  -2   2   3      23950.29      22638.64       477.83 o                         
  -1   2   3      20584.02      20938.22       494.08 o                         
   0   2   3      10944.04      10771.92       360.06 o                         
   1   2   3       7563.53       8211.40       342.75 o                         
   2   2   3       8248.03       8423.44       324.19 o                         
   3   2   3      22463.53      23285.01       666.53 o                         
   4   2   3       7996.61       7981.33       413.91 o                         
   5   2   3       8900.66       9340.54       539.78 o                         
   6   2   3      17142.79      16768.00       795.57 o                         
   7   2   3      37528.50      38342.35      1273.48 o                         
   8   2   3       9322.20       9754.86       620.31 o                         
   9   2   3       8362.70       7603.76       472.82 o                         
  10   2   3        325.03         58.84       180.77 o                         
  11   2   3       9248.11       8492.19       737.60 o                         
  12   2   3       6930.62       6431.67       533.04 o                         
  13   2   3      18590.75      17780.39      1088.44 o                         
  14   2   3       8944.11       8783.84       828.74 o                         
  15   2   3      11725.23      10691.09      1097.93 o                         
  16   2   3        282.57        516.98       459.04 o                         
  17   2   3       2836.39       2861.96       594.70 o                         
  18   2   3         44.19        139.34       618.89 o                         
  19   2   3       3732.53       3768.05      1107.84 o                         
  20   2   3       1192.20       1233.59       901.48 o                         
  21   2   3       7409.57       8074.40      1270.58 o                         
  22   2   3        440.82         32.96      1051.16 o                         
 -25   3   3      23660.38      23175.58      3627.56 o                         
 -24   3   3      42361.51      49664.46      3852.82 o                         
 -23   3   3      23767.88      24527.63      2455.01 o                         
 -22   3   3      42305.58      53117.02      5005.98 o                         
 -21   3   3      43636.20      43005.62      3101.82 o                         
 -20   3   3      72639.84      76080.31      3862.40 o                         
 -19   3   3      56917.63      57165.08      5373.54 o                         
 -18   3   3      82141.41      89627.37      6646.27 o                         
 -17   3   3      45363.91      43665.90      3849.64 o                         
 -16   3   3      46037.73      45729.48      2302.52 o                         
 -15   3   3      39751.80      42916.50      3092.28 o                         
 -14   3   3      76870.31      76498.74      2436.85 o                         
 -13   3   3      71724.09      71318.49      4118.51 o                         
 -12   3   3      58989.77      57905.65      1888.35 o                         
 -11   3   3      72493.31      74725.53      3144.07 o                         
 -10   3   3      80491.29      80212.85      1713.56 o                         
  -9   3   3      71887.37      72689.18      2191.42 o                         
  -8   3   3      36055.93      36694.02      1055.98 o                         
  -7   3   3      25398.79      26915.94       827.39 o                         
  -6   3   3      18348.21      18011.35       553.67 o                         
  -5   3   3      55188.00      54534.18      1002.91 o                         
  -4   3   3      58393.59      59451.64       884.11 o                         
  -3   3   3      51507.43      50689.44       897.21 o                         
  -2   3   3      19857.91      19912.44       513.93 o                         
  -1   3   3      23160.62      23266.83       548.93 o                         
   0   3   3      44136.50      44561.79       920.80 o                         
   1   3   3      67388.67      67076.28      1010.97 o                         
   2   3   3      48031.32      48904.81       939.28 o                         
   3   3   3      18779.87      18767.13       557.72 o                         
   4   3   3      21788.49      23161.19       785.14 o                         
   5   3   3      39185.46      39582.02      1101.00 o                         
   6   3   3      62365.95      67401.32      2239.32 o                         
   7   3   3      84259.59      86338.49      1837.59 o                         
   8   3   3      62625.80      64574.86      2412.28 o                         
   9   3   3      64497.32      66030.80      1946.57 o                         
  10   3   3      61479.00      61794.74      3653.82 o                         
  11   3   3      79167.04      79818.78      2419.85 o                         
  12   3   3      34068.16      36208.16      2603.01 o                         
  13   3   3      45571.59      46094.90      1981.18 o                         
  14   3   3      38893.64      43649.17      4614.23 o                         
  15   3   3      89339.97      91058.43      3481.04 o                         
  16   3   3      49042.81      48979.72      4957.28 o                         
  17   3   3      77874.65      82867.68      3555.28 o                         
  18   3   3      38235.00      42390.19      3522.34 o                         
  19   3   3      46392.15      44822.45      3531.29 o                         
  20   3   3      21165.16      26083.11      2882.71 o                         
  21   3   3      46816.71      51164.59      4664.78 o                         
  22   3   3      21339.49      23263.18      2953.54 o                         
 -25   4   3       1179.65       2063.67      1034.15 o                         
 -24   4   3      21741.35      26096.54      2800.64 o                         
 -23   4   3       1013.98       2204.74      1137.29 o                         
 -22   4   3      20954.86      22625.98      2336.37 o                         
 -21   4   3      13714.23      15471.61      2332.38 o                         
 -20   4   3      50165.59      57763.86      4899.05 o                         
 -19   4   3      19633.59      14967.09      2092.84 o                         
 -18   4   3      36775.20      39567.01      2240.89 o                         
 -17   4   3       7341.14       6210.96       729.45 o                         
 -16   4   3      27320.98      28025.36      2296.76 o                         
 -15   4   3      31250.77      30146.73      1553.15 o                         
 -14   4   3      93561.06      96024.05      4850.43 o                         
 -13   4   3      63594.31      62070.72      3359.71 o                         
 -12   4   3      50511.38      49027.03      1574.54 o                         
 -11   4   3      37310.20      36892.77      1288.36 o                         
 -10   4   3      39413.73      36788.59      1204.85 o                         
  -9   4   3      19824.16      18410.39       774.06 o                         
  -8   4   3      39138.72      40410.78      1140.31 o                         
  -7   4   3      86710.20      86878.48      1365.08 o                         
  -6   4   3     127477.54     127583.64      1648.66 o                         
  -5   4   3      59424.88      59164.80       999.82 o                         
  -4   4   3      17130.36      16372.59       487.46 o                         
  -3   4   3      28817.72      28794.16       653.66 o                         
  -2   4   3      65752.45      63919.23       925.72 o                         
  -1   4   3      56954.71      55986.57       975.56 o                         
   0   4   3      32677.06      32213.84       643.88 o                         
   1   4   3      15030.48      15746.21       502.03 o                         
   2   4   3      56635.21      57898.36      1052.12 o                         
   3   4   3     134188.53     136030.70      1706.12 o                         
   4   4   3      81487.35      83372.70      1496.42 o                         
   5   4   3      42500.61      43979.34      1302.45 o                         
   6   4   3      18766.12      18936.32       877.73 o                         
   7   4   3      44036.18      44890.92      1419.86 o                         
   8   4   3      35020.50      34962.82      1180.30 o                         
   9   4   3      57323.14      58609.68      1842.83 o                         
  10   4   3      55036.96      57069.29      3052.79 o                         
  11   4   3     108880.56     110296.21      3563.30 o                         
  12   4   3      26972.89      27909.73      1867.52 o                         
  13   4   3      31888.51      31457.87      1468.73 o                         
  14   4   3       6492.19       4972.57       719.63 o                         
  15   4   3      39379.71      40955.10      2194.09 o                         
  16   4   3      16908.47      16875.88      2251.23 o                         
  17   4   3      55145.80      61350.82      3089.51 o                         
  18   4   3      11759.63      11343.42      1987.32 o                         
  19   4   3      20843.75      24914.69      2246.54 o                         
  20   4   3        876.79       2288.77      1059.26 o                         
  21   4   3      20087.24      23450.00      2879.62 o                         
  22   4   3       1046.40       1706.11       980.64 o                         
 -25   5   3       1310.99       1291.94       775.18 o                         
 -24   5   3       3762.04       2993.05      1182.46 o                         
 -23   5   3       5933.89       6551.84      1335.45 o                         
 -22   5   3        698.52       -126.83       875.18 o                         
 -21   5   3      10915.15       9487.60      1229.55 o                         
 -20   5   3       9990.08      10311.38      1276.48 o                         
 -19   5   3      11120.30       7644.75       826.99 o                         
 -18   5   3      13647.48      13003.26      1341.90 o                         
 -17   5   3      17967.56      16378.08      1223.82 o                         
 -16   5   3      46789.61      46015.11      1908.52 o                         
 -15   5   3      51148.61      52893.77      2016.73 o                         
 -14   5   3      68352.75      68760.92      2092.57 o                         
 -13   5   3      72518.45      70659.89      3643.63 o                         
 -12   5   3     119320.26     117338.12      4144.22 o                         
 -11   5   3     125281.95     121824.23      4038.11 o                         
 -10   5   3     168423.78     161413.41      3274.04 o                         
  -9   5   3     140516.48     133324.06      3369.47 o                         
  -8   5   3     197557.19     198345.39      3236.83 o                         
  -7   5   3     278422.06     269224.25      3784.38 o                         
  -6   5   3     339277.53     336146.31      4960.79 o                         
  -5   5   3     307056.72     303628.75      4129.98 o                         
  -4   5   3     299645.84     301262.44      5864.24 o                         
  -3   5   3     463460.50     459645.94      5398.43 o                         
  -2   5   3     528157.06     540614.19      7256.70 o                         
  -1   5   3     616604.00     608115.31      4904.03 o                         
   0   5   3     397053.47     408589.00      6406.79 o                         
   1   5   3     349127.38     343343.94      3652.78 o                         
   2   5   3     264207.50     262027.17      5463.11 o                         
   3   5   3     391183.16     381342.28      5806.46 o                         
   4   5   3     240629.52     243821.19      4678.66 o                         
   5   5   3     226415.19     217946.64      4096.83 o                         
   6   5   3     123231.19     123053.45      2961.62 o                         
   7   5   3     186617.55     182643.56      3758.49 o                         
   8   5   3     109595.51     111259.33      3872.15 o                         
   9   5   3     134771.98     134549.66      3182.52 o                         
  10   5   3      65164.33      65745.26      2174.39 o                         
  11   5   3      68947.61      69902.16      2096.84 o                         
  12   5   3      48050.07      47534.95      1878.32 o                         
  13   5   3      48190.30      48420.10      1936.73 o                         
  14   5   3      17504.59      17258.16      1284.48 o                         
  15   5   3      12299.02      11200.96      1119.97 o                         
  16   5   3      10877.00      10769.92      1202.19 o                         
  17   5   3       9127.65       9190.26      1176.05 o                         
  18   5   3      10886.32       9366.39      1220.51 o                         
  19   5   3        617.94        158.09       659.14 o                         
  20   5   3       6271.15       5635.80      1375.32 o                         
  21   5   3       4234.58       4915.62      1300.55 o                         
  22   5   3       1520.61       2354.27      1038.66 o                         
 -24   6   3      15821.10      18538.21      2060.78 o                         
 -23   6   3        866.20       1905.54       654.13 o                         
 -22   6   3      12206.88      12486.80      1682.18 o                         
 -21   6   3       3512.50       3723.91       800.78 o                         
 -20   6   3      10548.15      11155.92      1336.54 o                         
 -19   6   3       4525.39       5528.46       906.91 o                         
 -18   6   3      24069.05      22683.08      1700.39 o                         
 -17   6   3      14484.74      15889.83      1307.25 o                         
 -16   6   3      31909.34      29669.53      2218.06 o                         
 -15   6   3      11516.56       9860.22       873.25 o                         
 -14   6   3      22712.76      22860.13      1684.21 o                         
 -13   6   3       2795.78       2538.50       380.48 o                         
 -12   6   3      25022.81      23918.34      1103.35 o                         
 -11   6   3      36017.09      34864.48      1157.04 o                         
 -10   6   3      95299.33      94919.37      2343.59 o                         
  -9   6   3      56277.91      54755.39      1354.33 o                         
  -8   6   3      52662.02      52793.80      1297.95 o                         
  -7   6   3      28663.93      28478.09       931.19 o                         
  -6   6   3      69468.27      66802.51      1424.45 o                         
  -5   6   3      19535.54      19286.19       717.19 o                         
  -4   6   3      27531.71      26465.46       740.77 o                         
  -3   6   3      36308.93      36073.16       905.22 o                         
  -2   6   3      47486.84      47255.06       978.88 o                         
  -1   6   3      41175.74      42282.50       948.75 o                         
   0   6   3      37364.64      38252.61       963.12 o                         
   1   6   3      26342.90      26027.04       843.23 o                         
   2   6   3      20338.06      19312.34       763.47 o                         
   3   6   3      61576.22      62054.91      1328.84 o                         
   4   6   3      30088.45      30426.42       984.48 o                         
   5   6   3      53777.43      54997.99      1511.52 o                         
   6   6   3      48683.30      50918.01      1641.31 o                         
   7   6   3     107610.86     105200.34      2401.61 o                         
   8   6   3      31252.86      32215.22      1345.86 o                         
   9   6   3      25706.25      25385.81      1245.01 o                         
  10   6   3       2412.34       1707.37       287.64 o                         
  11   6   3      26499.79      26158.08      1253.57 o                         
  12   6   3       9884.24       9840.62       851.18 o                         
  13   6   3      37013.51      34861.59      1687.98 o                         
  14   6   3      12595.98      12718.82      1442.13 o                         
  15   6   3      27132.02      27908.08      1848.25 o                         
  16   6   3       4947.40       4518.17       890.39 o                         
  17   6   3      11195.65      10605.27      1010.32 o                         
  18   6   3       4097.20       2658.58      1064.15 o                         
  19   6   3      11242.08       9200.00      1256.68 o                         
  20   6   3        958.53        706.53       844.46 o                         
  21   6   3      14119.28      12037.03      1720.24 o                         
 -24   7   3      46028.55      48302.71      5494.28 o                         
 -23   7   3      28573.91      32972.86      2719.20 o                         
 -22   7   3      58642.27      62276.05      5022.69 o                         
 -21   7   3      38412.55      38133.69      3240.45 o                         
 -20   7   3      65914.47      71407.62      3604.98 o                         
 -19   7   3      25985.01      27300.58      2965.40 o                         
 -18   7   3      63561.57      67230.29      3111.47 o                         
 -17   7   3      36234.59      39626.97      2346.74 o                         
 -16   7   3      64150.83      67121.20      2386.81 o                         
 -15   7   3      51689.78      55162.24      2448.74 o                         
 -14   7   3      84614.04      80898.63      2661.52 o                         
 -13   7   3      36860.63      36443.51      1471.10 o                         
 -12   7   3      40506.12      38087.87      1374.19 o                         
 -11   7   3      19501.12      20233.49       953.09 o                         
 -10   7   3      48752.06      49919.70      1381.64 o                         
  -9   7   3      37480.57      39025.52      1231.43 o                         
  -8   7   3      25431.78      25512.24      1112.18 o                         
  -7   7   3       7375.49       6972.62       516.28 o                         
  -6   7   3      14637.10      14228.96       772.81 o                         
  -5   7   3       3064.32       3010.22       306.02 o                         
  -4   7   3       5550.13       5870.08       369.52 o                         
  -3   7   3       1659.94       1865.92       212.10 o                         
  -2   7   3       2824.30       2384.01       220.13 o                         
  -1   7   3       3161.54       3724.40       282.57 o                         
   0   7   3       1438.36       1636.95       228.61 o                         
   1   7   3       4763.12       5458.94       432.21 o                         
   2   7   3       3504.18       3665.06       335.29 o                         
   3   7   3      12777.65      13683.40       716.40 o                         
   4   7   3       6596.27       6533.24       475.44 o                         
   5   7   3      26058.04      25781.85      1055.87 o                         
   6   7   3      32306.30      33116.77      1416.50 o                         
   7   7   3      45442.63      46247.69      1354.21 o                         
   8   7   3      17670.76      18275.83      1058.27 o                         
   9   7   3      36971.88      37783.69      1570.42 o                         
  10   7   3      32250.30      36177.39      1530.68 o                         
  11   7   3      84311.89      86564.74      2463.53 o                         
  12   7   3      44535.46      49679.16      2546.98 o                         
  13   7   3      64496.70      65275.93      2276.88 o                         
  14   7   3      31050.85      32534.73      2513.00 o                         
  15   7   3      64427.36      65710.03      2955.39 o                         
  16   7   3      22273.80      21047.36      1939.74 o                         
  17   7   3      68041.33      70486.47      3426.12 o                         
  18   7   3      33050.08      37737.57      3653.23 o                         
  19   7   3      64596.77      66951.80      3746.14 o                         
  20   7   3      25101.56      27675.28      4358.68 o                         
  21   7   3      51079.23      53204.23      5390.86 o                         
 -24   8   3      25601.25      31952.39      3578.06 o                         
 -23   8   3       5234.50       2575.95       971.54 o                         
 -22   8   3      29765.98      38167.33      2768.00 o                         
 -21   8   3      11465.65      11751.53      1455.07 o                         
 -20   8   3      42726.10      47926.17      3478.86 o                         
 -19   8   3      16157.97      17505.83      1767.53 o                         
 -18   8   3      43117.52      47056.67      4118.05 o                         
 -17   8   3      16311.61      17233.13      1484.05 o                         
 -16   8   3      34663.68      36229.15      2646.64 o                         
 -15   8   3      33380.75      34803.13      1698.92 o                         
 -14   8   3      66654.91      66765.75      3645.54 o                         
 -13   8   3      50649.36      50054.51      1919.47 o                         
 -12   8   3      59434.26      60530.59      3063.52 o                         
 -11   8   3      47899.36      47255.87      1837.90 o                         
 -10   8   3      46064.59      46842.75      1642.16 o                         
  -9   8   3      20722.27      18893.92      1062.59 o                         
  -8   8   3      23695.37      21771.84      1087.64 o                         
  -7   8   3      43019.77      40916.21      1462.12 o                         
  -6   8   3      44971.23      45635.14      1389.20 o                         
  -5   8   3      31858.31      31222.80       942.00 o                         
  -4   8   3      27693.26      26848.41       956.22 o                         
  -3   8   3      21287.27      21037.40       784.61 o                         
  -2   8   3      27994.79      28456.56       912.03 o                         
  -1   8   3      24051.16      23749.30       772.62 o                         
   0   8   3      23258.95      22633.21       784.74 o                         
   1   8   3      27021.28      25939.38       960.10 o                         
   2   8   3      30255.78      30964.35      1055.96 o                         
   3   8   3      48040.54      48902.34      1350.64 o                         
   4   8   3      42005.72      42766.85      1403.56 o                         
   5   8   3      24729.73      23420.99       948.05 o                         
   6   8   3      19841.22      20236.51       954.00 o                         
   7   8   3      51689.81      50181.28      1501.34 o                         
   8   8   3      43483.78      44198.27      1377.41 o                         
   9   8   3      68604.24      66386.65      2301.68 o                         
  10   8   3      44761.40      46620.87      1757.41 o                         
  11   8   3      77561.39      74682.67      3385.51 o                         
  12   8   3      29219.33      31204.62      1927.83 o                         
  13   8   3      40274.13      41940.73      2911.42 o                         
  14   8   3      14141.56      13685.97      1362.68 o                         
  15   8   3      47628.11      51744.06      2777.13 o                         
  16   8   3      13949.22      14910.53      1988.75 o                         
  17   8   3      45273.12      47606.30      2762.67 o                         
  18   8   3       9946.72       9590.70      1341.09 o                         
  19   8   3      30265.08      31234.24      3040.55 o                         
  20   8   3       4514.75       4771.95      2023.67 o                         
  21   8   3      24780.15      27942.27      3296.65 o                         
 -23   9   3       5583.96       1365.63      1187.61 o                         
 -22   9   3       1397.71        358.09      1109.87 o                         
 -21   9   3       4062.87       3374.86       873.27 o                         
 -20   9   3       3311.47       4069.21       866.63 o                         
 -19   9   3       8657.49       5986.98       942.67 o                         
 -18   9   3      10762.19      11630.58      1244.57 o                         
 -17   9   3      25379.86      27705.29      2000.04 o                         
 -16   9   3      34231.48      34403.82      1852.38 o                         
 -15   9   3      41097.52      40518.63      1973.39 o                         
 -14   9   3      42266.54      44549.51      2068.79 o                         
 -13   9   3      32142.46      31910.38      1610.30 o                         
 -12   9   3      47863.93      47156.11      2015.85 o                         
 -11   9   3      66374.09      64593.08      2016.42 o                         
 -10   9   3     100200.35      99844.67      3297.88 o                         
  -9   9   3     133882.22     126245.44      3034.43 o                         
  -8   9   3     158245.34     147204.95      4861.71 o                         
  -7   9   3     161948.45     159437.70      2960.74 o                         
  -6   9   3     123848.76     120648.50      3332.89 o                         
  -5   9   3     109801.17     109152.92      1946.99 o                         
  -4   9   3     131763.45     130514.48      3659.97 o                         
  -3   9   3     214459.41     212754.97      3427.66 o                         
  -2   9   3     216634.73     214533.58      5209.01 o                         
  -1   9   3     252913.61     254024.45      3281.05 o                         
   0   9   3     183805.70     182986.33      4828.73 o                         
   1   9   3     153843.23     151176.20      2641.97 o                         
   2   9   3      94104.27      94147.37      2036.73 o                         
   3   9   3     144520.70     137100.88      2564.18 o                         
   4   9   3     139836.31     142486.25      2586.65 o                         
   5   9   3     183220.61     175960.20      3836.07 o                         
   6   9   3     116292.39     116426.18      3025.03 o                         
   7   9   3     114209.51     110931.37      2290.00 o                         
   8   9   3      58708.88      59614.60      1727.42 o                         
   9   9   3      53633.56      50121.64      1809.51 o                         
  10   9   3      28335.22      28175.12      1402.93 o                         
  11   9   3      45956.63      47732.32      1978.59 o                         
  12   9   3      37348.25      37034.26      1881.32 o                         
  13   9   3      36730.30      37286.04      1925.04 o                         
  14   9   3      24693.30      24149.96      1829.69 o                         
  15   9   3      10310.65       9423.67      1167.74 o                         
  16   9   3       8954.67       8437.77      1002.07 o                         
  17   9   3       2896.87       1745.72       881.58 o                         
  18   9   3       4035.69       2235.47       672.09 o                         
  19   9   3       1320.90       1434.54      1135.25 o                         
  20   9   3       5513.97       4253.44      1004.42 o                         
 -23  10   3       5104.13       5777.91      1110.66 o                         
 -22  10   3       1317.80        332.58      1075.41 o                         
 -21  10   3       2771.61        565.63       863.14 o                         
 -20  10   3        467.17         33.26       686.45 o                         
 -19  10   3       1734.02       1202.15       572.57 o                         
 -18  10   3       1381.89        895.47       571.50 o                         
 -17  10   3       2466.75       1852.02       585.72 o                         
 -16  10   3       1315.50       1701.41       515.80 o                         
 -15  10   3       2783.13       3845.66       624.29 o                         
 -14  10   3       6766.05       7852.77       861.14 o                         
 -13  10   3        362.08        373.59       381.80 o                         
 -12  10   3      10746.26      10715.38       793.44 o                         
 -11  10   3       1014.97       1014.07       313.47 o                         
 -10  10   3       7250.38       6705.51       689.20 o                         
  -9  10   3        775.48        896.48       320.82 o                         
  -8  10   3      10389.09       8836.95       743.15 o                         
  -7  10   3       4074.93       3741.15       360.71 o                         
  -6  10   3       7543.26       6990.48       459.24 o                         
  -5  10   3       1226.68        809.71       207.79 o                         
  -4  10   3       8290.65       7403.17       535.37 o                         
  -3  10   3       1946.79       1619.03       351.07 o                         
  -2  10   3        293.84        427.64       265.53 o                         
  -1  10   3        253.20        103.29       160.70 o                         
   0  10   3       2270.46       1610.97       351.60 o                         
   1  10   3       7666.14       6630.50       512.77 o                         
   2  10   3       1268.70        883.40       257.56 o                         
   3  10   3       6616.84       6155.51       536.07 o                         
   4  10   3       3527.84       2923.42       385.42 o                         
   5  10   3       9692.12       9597.33       640.12 o                         
   6  10   3        737.13        993.68       270.65 o                         
   7  10   3       6493.90       6305.76       485.61 o                         
   8  10   3        925.47        802.67       273.15 o                         
   9  10   3       9644.62      10326.31       836.28 o                         
  10  10   3        333.20        407.14       379.47 o                         
  11  10   3       6899.04       6844.02       831.15 o                         
  12  10   3       3126.54       2077.62       470.92 o                         
  13  10   3       1459.13        548.59       391.90 o                         
  14  10   3       2872.95       2108.75       607.53 o                         
  15  10   3       1589.37       1769.88       670.17 o                         
  16  10   3       1988.79       2362.35       708.12 o                         
  17  10   3        508.51        471.81       880.32 o                         
  18  10   3       3121.15       2445.88       898.26 o                         
  19  10   3       1137.18       1298.86      1350.38 o                         
  20  10   3       5127.91       5332.11      1566.99 o                         
 -22  11   3      12983.54      12607.61      1788.38 o                         
 -21  11   3       8660.64       6258.27      1269.36 o                         
 -20  11   3      14152.31      12623.00      1879.76 o                         
 -19  11   3       7949.94       6584.60      1268.87 o                         
 -18  11   3      16397.93      16080.10      1840.95 o                         
 -17  11   3      16529.67      16342.02      2176.45 o                         
 -16  11   3      21953.43      23969.60      1897.36 o                         
 -15  11   3      17227.73      17638.38      1445.41 o                         
 -14  11   3      15509.81      15332.05      1266.46 o                         
 -13  11   3      12223.08      12613.60      1037.66 o                         
 -12  11   3      14660.49      14390.19      1225.10 o                         
 -11  11   3      10709.17       9632.11       930.60 o                         
 -10  11   3       8135.29       6920.03       726.49 o                         
  -9  11   3      15780.02      15928.92      1205.33 o                         
  -8  11   3      11211.71      10104.76       840.07 o                         
  -7  11   3      16959.75      16113.67       756.63 o                         
  -6  11   3      17981.59      16643.18      1002.66 o                         
  -5  11   3      19546.00      19233.37       973.08 o                         
  -4  11   3       7608.49       7205.56       601.88 o                         
  -3  11   3      11526.11      10358.47       725.44 o                         
  -2  11   3      18139.25      17654.39       955.58 o                         
  -1  11   3      21135.99      20093.56       922.59 o                         
   0  11   3       9905.53       8629.81       647.62 o                         
   1  11   3       8811.04       8500.17       643.70 o                         
   2  11   3      17296.42      17194.74       919.88 o                         
   3  11   3      20860.55      20613.30      1028.33 o                         
   4  11   3      14542.50      14030.08       904.89 o                         
   5  11   3      12999.35      12008.30       820.18 o                         
   6  11   3      13782.82      13541.76       821.65 o                         
   7  11   3       9318.47       9327.67       987.39 o                         
   8  11   3       9175.95       9212.92       871.16 o                         
   9  11   3      14598.87      14984.34      1252.35 o                         
  10  11   3      10474.17      11245.94      1090.77 o                         
  11  11   3      16521.27      17512.85      1393.73 o                         
  12  11   3      14767.14      14435.68      1389.44 o                         
  13  11   3      24048.80      25285.09      1802.71 o                         
  14  11   3      14250.66      13926.68      1621.34 o                         
  15  11   3      16194.52      18042.95      2100.83 o                         
  16  11   3       6831.37       8128.12      1497.47 o                         
  17  11   3      15088.51      13075.40      1785.62 o                         
  18  11   3       7462.06       6803.37      1618.40 o                         
  19  11   3      14186.86      12420.92      1852.87 o                         
 -21  12   3       2224.67       2325.84      1033.94 o                         
 -20  12   3       3552.24        938.66       881.02 o                         
 -19  12   3       3480.50       3162.68      1148.02 o                         
 -18  12   3       7691.11       8274.57      1155.97 o                         
 -17  12   3       7858.67       9774.54      1572.71 o                         
 -16  12   3       5619.01       4057.10       778.48 o                         
 -15  12   3       7812.28       7089.69       921.61 o                         
 -14  12   3       2004.97       1180.59       424.00 o                         
 -13  12   3       3520.72       4027.54       723.02 o                         
 -12  12   3       4299.32       4644.79       634.70 o                         
 -11  12   3       7842.76       7052.69       706.47 o                         
 -10  12   3       2619.68       1748.68       420.01 o                         
  -9  12   3       4479.33       3742.60       723.98 o                         
  -8  12   3       1183.62        799.73       353.70 o                         
  -7  12   3       1350.23       1057.58       304.29 o                         
  -6  12   3       1517.46       1453.46       329.56 o                         
  -5  12   3        395.44        617.46       319.45 o                         
  -4  12   3        491.98        248.01       295.59 o                         
  -3  12   3       3973.38       3630.69       449.04 o                         
  -2  12   3       1947.03       2096.34       295.85 o                         
  -1  12   3       2005.10       2256.37       424.50 o                         
   0  12   3       3463.82       2875.09       537.82 o                         
   1  12   3        570.39        412.01       354.10 o                         
   2  12   3        376.48        225.03       326.02 o                         
   3  12   3       1307.91        770.68       289.07 o                         
   4  12   3       1519.63       1659.61       375.51 o                         
   5  12   3       1124.75        769.15       350.29 o                         
   6  12   3       4920.44       4490.72       623.90 o                         
   7  12   3       3056.85       1740.97       471.69 o                         
   8  12   3       7129.06       7085.89       830.35 o                         
   9  12   3       4953.33       4790.08       682.74 o                         
  10  12   3       3567.29       3103.50       540.47 o                         
  11  12   3       2330.71       2416.91       500.80 o                         
  12  12   3       8148.57       8149.46      1005.04 o                         
  13  12   3       6329.42       6356.91       845.04 o                         
  14  12   3       7500.04       8257.59      1173.74 o                         
  15  12   3       8737.29       7039.25      1329.51 o                         
  16  12   3       3102.40       2931.72      1120.17 o                         
  17  12   3       3339.32       3415.13      1075.48 o                         
  18  12   3       2034.70       1145.01       854.36 o                         
 -20  13   3       9046.13       9897.87      1722.34 o                         
 -19  13   3      11627.09      12408.09      1823.56 o                         
 -18  13   3      12097.24      12700.42      1694.16 o                         
 -17  13   3      10164.95       8910.08      1397.76 o                         
 -16  13   3       7032.46       7535.83      1172.18 o                         
 -15  13   3      13034.60      13845.33      1487.62 o                         
 -14  13   3      17059.75      17314.92      1595.76 o                         
 -13  13   3      16552.66      16573.06      1444.22 o                         
 -12  13   3      14636.81      13968.13      1476.73 o                         
 -11  13   3      15608.19      14562.44      1328.00 o                         
 -10  13   3      15645.00      16318.38      1268.66 o                         
  -9  13   3      12504.55      11133.51      1043.51 o                         
  -8  13   3      14498.56      14538.21      1110.76 o                         
  -7  13   3      17564.63      17689.74      1256.77 o                         
  -6  13   3      17314.04      16787.52      1147.04 o                         
  -5  13   3      26034.39      25837.23      1745.48 o                         
  -4  13   3      27909.05      28522.34      1578.21 o                         
  -3  13   3      15840.97      15617.42       955.38 o                         
  -2  13   3       2707.66       2268.48       481.06 o                         
  -1  13   3       3155.62       2829.25       554.17 o                         
   0  13   3      13621.78      11370.42      1230.12 o                         
   1  13   3      31109.89      31963.56      1913.05 o                         
   2  13   3      22459.76      20257.90      1507.33 o                         
   3  13   3      18900.89      20250.65      1461.55 o                         
   4  13   3      15078.82      15163.02      1227.42 o                         
   5  13   3      16505.34      15061.01      1104.85 o                         
   6  13   3      10895.28      10064.96       927.69 o                         
   7  13   3      16336.74      17033.85      1258.18 o                         
   8  13   3      13377.75      13642.45      1140.55 o                         
   9  13   3      16239.54      15724.36      1263.96 o                         
  10  13   3      14315.74      14129.02      1393.30 o                         
  11  13   3      19332.74      20148.39      1656.21 o                         
  12  13   3      11655.90       8499.19       974.59 o                         
  13  13   3       8009.69       8785.67      1162.13 o                         
  14  13   3       9139.97       9635.98      1512.01 o                         
  15  13   3      13743.32      14293.95      1782.42 o                         
  16  13   3      10431.54      12211.56      1663.78 o                         
  17  13   3       9605.25      10793.27      1724.90 o                         
 -19  14   3       8181.75       7405.04      1966.34 o                         
 -18  14   3      15538.77      20036.63      2307.21 o                         
 -17  14   3      14255.68      15161.26      2006.56 o                         
 -16  14   3      20843.63      22181.54      1991.34 o                         
 -15  14   3      12886.49      10979.71      1239.66 o                         
 -14  14   3      19340.94      16235.36      1577.89 o                         
 -13  14   3      10860.50       9969.11      1345.21 o                         
 -12  14   3      12579.01       9193.72      1274.26 o                         
 -11  14   3      11131.16       8442.02       803.22 o                         
 -10  14   3      15338.00      15314.03      1263.49 o                         
  -9  14   3      13308.32      12786.00      1123.68 o                         
  -8  14   3       7400.13       6470.32       806.39 o                         
  -7  14   3       4872.66       5320.67       736.28 o                         
  -6  14   3       8319.19       7160.59       861.10 o                         
  -5  14   3      10757.87      11923.41      1158.78 o                         
  -4  14   3       4976.27       5654.92       717.13 o                         
  -3  14   3       7512.60       6843.97       805.37 o                         
  -2  14   3      12799.53      13276.40      1299.87 o                         
  -1  14   3      10998.55      10872.51      1232.87 o                         
   0  14   3       8727.52      10430.09      1189.80 o                         
   1  14   3       5563.12       5808.68       788.99 o                         
   2  14   3      10677.74       9954.38      1053.47 o                         
   3  14   3       8359.49       7948.19       932.74 o                         
   4  14   3       4942.66       3790.77       555.86 o                         
   5  14   3       8633.20       7928.41       853.51 o                         
   6  14   3      11952.84      12179.17      1035.43 o                         
   7  14   3      17858.87      19948.83      1415.01 o                         
   8  14   3       9951.45       9839.32       980.01 o                         
   9  14   3      14397.73      13399.50      1445.33 o                         
  10  14   3       9500.80      10825.67      1274.12 o                         
  11  14   3      21374.15      20805.29      1685.74 o                         
  12  14   3      11260.54      10221.23      1203.42 o                         
  13  14   3      23561.10      21987.26      1750.43 o                         
  14  14   3      12623.33      13287.14      1687.36 o                         
  15  14   3      16517.84      16166.82      1983.18 o                         
  16  14   3       7291.84       5573.57      1502.20 o                         
 -18  15   3       1654.46        449.76       965.18 o                         
 -17  15   3       4501.83       3703.67       835.47 o                         
 -16  15   3       4499.98       3735.59      1060.45 o                         
 -15  15   3       3010.15       3225.81       488.51 o                         
 -14  15   3       5768.36       5201.43      1156.75 o                         
 -13  15   3      14256.16      14852.06      1680.18 o                         
 -12  15   3      19463.75      19237.07      1814.30 o                         
 -11  15   3      22497.80      23079.01      2133.02 o                         
 -10  15   3      25887.56      26081.45      2079.68 o                         
  -9  15   3      19307.32      18854.51      1589.85 o                         
  -8  15   3      21871.54      21625.81      1523.58 o                         
  -7  15   3      32287.23      34010.62      2016.83 o                         
  -6  15   3      51397.65      52314.24      2502.29 o                         
  -5  15   3      59932.44      61557.46      3061.05 o                         
  -4  15   3      40208.99      40700.77      2422.84 o                         
  -3  15   3      39986.27      38865.96      2546.99 o                         
  -2  15   3      39096.79      41261.48      2677.66 o                         
  -1  15   3      45514.13      42944.02      2626.92 o                         
   0  15   3      34296.20      35202.32      2431.17 o                         
   1  15   3      46656.14      45535.93      2619.59 o                         
   2  15   3      52960.47      53984.47      3126.85 o                         
   3  15   3      59114.61      58478.04      2574.38 o                         
   4  15   3      28922.56      29396.71      1763.47 o                         
   5  15   3      24028.20      24673.92      1500.79 o                         
   6  15   3      18355.81      19482.17      1380.30 o                         
   7  15   3      28107.77      28589.57      1879.65 o                         
   8  15   3      20215.16      22333.79      1707.99 o                         
   9  15   3      21861.67      20111.62      1735.83 o                         
  10  15   3      12950.10      14121.27      1431.71 o                         
  11  15   3       5676.99       6140.38       902.29 o                         
  12  15   3       2983.71       3477.91      1039.06 o                         
  13  15   3       4641.54       4742.02      1000.10 o                         
  14  15   3       4109.45       4265.83       843.06 o                         
  15  15   3       1687.99        788.86      1004.69 o                         
 -17  16   3       2078.50       1767.11       953.51 o                         
 -16  16   3       2700.25        487.36       634.01 o                         
 -15  16   3       2509.84       1987.50       567.69 o                         
 -14  16   3       2227.45       1689.01       588.81 o                         
 -13  16   3       3339.42       3699.47      1121.82 o                         
 -12  16   3       6812.28       5686.59       836.39 o                         
 -11  16   3       5921.03       4995.41      1010.15 o                         
 -10  16   3      10826.79      10091.29      1355.84 o                         
  -9  16   3       3408.43       4931.98      1140.37 o                         
  -8  16   3       6230.10       6073.57       874.05 o                         
  -7  16   3       1793.31        580.81       567.22 o                         
  -6  16   3      10283.53       9761.84      1136.46 o                         
  -5  16   3       5356.14       4689.96       866.73 o                         
  -4  16   3      10943.88       9790.63      1317.54 o                         
  -3  16   3       4428.70       3196.53       510.45 o                         
  -2  16   3      15936.51      14196.12      1669.51 o                         
  -1  16   3      13669.51      12962.40      1648.99 o                         
   0  16   3       5018.70       3808.68       873.31 o                         
   1  16   3      10247.89      10496.25      1272.99 o                         
   2  16   3       5248.35       5679.17       856.69 o                         
   3  16   3       9044.58       8995.36       875.89 o                         
   4  16   3       1963.80       1615.66       364.86 o                         
   5  16   3       6184.15       5321.64       814.67 o                         
   6  16   3       2939.24       3530.78       703.17 o                         
   7  16   3      11537.68      13308.16      1354.42 o                         
   8  16   3       5609.15       6789.13      1016.71 o                         
   9  16   3       7792.68       7204.85       961.21 o                         
  10  16   3       3488.67       2930.86       610.11 o                         
  11  16   3       2555.83       2163.57       766.57 o                         
  12  16   3       2920.79       2272.35      1130.61 o                         
  13  16   3       3061.18       3038.91      1025.03 o                         
  14  16   3       2319.91       2650.21       865.86 o                         
 -16  17   3      14675.23      15012.45      2159.32 o                         
 -15  17   3       3006.97       2772.05      1165.42 o                         
 -14  17   3      17017.73      15568.81      1883.00 o                         
 -13  17   3       2888.19       2948.59      1456.09 o                         
 -12  17   3      15555.81      15217.30      1755.64 o                         
 -11  17   3       2523.57        538.83       744.76 o                         
 -10  17   3      14413.38      13948.78      1726.16 o                         
  -9  17   3       1071.38       2236.84       827.70 o                         
  -8  17   3      15566.57      14605.00      1507.99 o                         
  -7  17   3       1746.32       1490.33       620.87 o                         
  -6  17   3      10993.76       9316.00      1067.71 o                         
  -5  17   3       2501.41       2053.60       776.19 o                         
  -4  17   3       8726.82       8830.57      1307.72 o                         
  -3  17   3       5066.36       4614.81      1072.21 o                         
  -2  17   3      11139.63       6656.17      1632.17 o                         
  -1  17   3      12692.10      13187.86      1682.32 o                         
   0  17   3       4342.37       4222.43      1233.51 o                         
   1  17   3       7965.19      10384.53      1558.64 o                         
   2  17   3       2774.62       2413.20       721.98 o                         
   3  17   3      10170.79      10594.55      1265.67 o                         
   4  17   3       1831.95       2051.34       684.07 o                         
   5  17   3      13747.33      14539.66      1350.76 o                         
   6  17   3       1181.67        392.33       501.87 o                         
   7  17   3      12349.06      12047.58      1363.54 o                         
   8  17   3       2419.94       1754.74       727.62 o                         
   9  17   3      13605.36      13001.20      1367.36 o                         
  10  17   3       2789.71       1984.26       954.51 o                         
  11  17   3      15169.31      17213.50      2057.89 o                         
  12  17   3       2585.82       3057.98       820.83 o                         
  13  17   3      13680.29      14353.91      2189.32 o                         
 -14  18   3      32446.57      31730.71      2647.97 o                         
 -13  18   3      23163.36      23478.96      2495.43 o                         
 -12  18   3      28109.52      29275.53      2753.17 o                         
 -11  18   3      15155.83      17409.09      2178.54 o                         
 -10  18   3      15836.42      19060.47      2065.50 o                         
  -9  18   3      16248.52      13433.45      1692.04 o                         
  -8  18   3      22405.15      28169.71      2629.70 o                         
  -7  18   3      19869.66      18398.31      1718.17 o                         
  -6  18   3      19289.29      17440.97      1561.16 o                         
  -5  18   3      17597.51      18237.66      1915.91 o                         
  -4  18   3      11848.23      11116.34      1567.24 o                         
  -3  18   3      10475.31       9336.50      1467.96 o                         
  -2  18   3      10903.06       9968.29      1532.87 o                         
  -1  18   3       9345.62      10368.88      1687.88 o                         
   0  18   3      12180.68      10261.31      1582.45 o                         
   1  18   3      11171.53       7791.55      1275.19 o                         
   2  18   3      18239.59      18643.79      2184.04 o                         
   3  18   3      19663.88      21576.47      2157.80 o                         
   4  18   3      18638.94      18087.95      1838.46 o                         
   5  18   3      25808.23      25919.77      2060.73 o                         
   6  18   3      14531.09      13322.66      1540.40 o                         
   7  18   3      18481.87      22617.01      2202.62 o                         
   8  18   3      13412.70      13623.40      1864.42 o                         
   9  18   3      32734.84      34013.50      3176.50 o                         
  10  18   3      20192.12      21309.62      2246.07 o                         
  11  18   3      37300.64      40331.07      3380.72 o                         
 -12  19   3      11738.66      13617.74      2040.61 o                         
 -11  19   3       8567.91       8386.47      1496.69 o                         
 -10  19   3      15529.40      12180.94      1743.54 o                         
  -9  19   3      18496.06      21974.81      2391.08 o                         
  -8  19   3      21648.35      20327.94      2523.56 o                         
  -7  19   3      23427.85      22818.54      2357.02 o                         
  -6  19   3      26595.11      25681.22      2268.93 o                         
  -5  19   3      29390.33      29126.15      2418.15 o                         
  -4  19   3      30055.55      29898.04      2839.00 o                         
  -3  19   3      28188.10      26795.56      2583.85 o                         
  -2  19   3      26131.85      25993.60      2625.40 o                         
  -1  19   3      30425.10      31575.59      2923.89 o                         
   0  19   3      24492.79      23089.85      2449.71 o                         
   1  19   3      34646.08      32387.29      2833.98 o                         
   2  19   3      25827.78      27847.46      2720.61 o                         
   3  19   3      30425.01      31896.12      2903.04 o                         
   4  19   3      21348.24      20739.13      2210.06 o                         
   5  19   3      23490.64      24874.84      2238.27 o                         
   6  19   3      17949.15      18264.52      2088.37 o                         
   7  19   3      16357.85      15199.96      1829.41 o                         
   8  19   3       8703.49       7987.73      1782.91 o                         
   9  19   3      11215.04       7193.35      2653.35 o                         
  -9  20   3       2343.01       1129.09       888.02 o                         
  -8  20   3       7102.82       6312.74      1299.91 o                         
  -7  20   3       1225.81        134.10      1257.35 o                         
  -6  20   3       4301.83       3650.70      1166.10 o                         
  -5  20   3       1608.42        741.58       812.73 o                         
  -4  20   3       6233.17       5361.62      2041.02 o                         
  -3  20   3       5180.57       4534.19      1064.65 o                         
  -2  20   3       8607.14       8019.92      1445.72 o                         
  -1  20   3       7372.41       5356.56      1975.87 o                         
   0  20   3       5950.03       8735.65      1700.31 o                         
   1  20   3       5616.62       5538.49      1143.73 o                         
   2  20   3       1658.87       2048.54      1206.06 o                         
   3  20   3       3759.43       5525.05      1364.87 o                         
   4  20   3       1101.82       1584.41       768.31 o                         
   5  20   3       7188.19       6489.12      1211.47 o                         
   6  20   3       2048.40       2733.03      1105.93 o                         
  -5  21   3       2823.97       2314.17      1085.73 o                         
  -4  21   3       5156.89       4460.06      1566.15 o                         
  -3  21   3       3018.37       3952.23       841.05 o                         
  -2  21   3       2512.50       2901.10       975.54 o                         
  -1  21   3       2690.37       1342.54      1003.54 o                         
   0  21   3       2612.71       1119.93       802.44 o                         
   1  21   3       5360.92       5263.10      1217.14 o                         
   2  21   3       2462.51       1179.49       966.73 o                         
 -26   0   4      12404.04      13313.39      2729.35 o                         
 -25   0   4       6292.79       6356.55      2100.46 o                         
 -24   0   4      19871.20      19325.32      2953.04 o                         
 -23   0   4      12595.24      12764.08      2549.09 o                         
 -22   0   4      21592.57      27771.76      3482.76 o                         
 -21   0   4      11377.42       9509.70      1542.22 o                         
 -20   0   4       5797.50       5009.99      1251.20 o                         
 -19   0   4       9218.83      10065.28      1688.66 o                         
 -18   0   4       6169.85       7647.83      1089.72 o                         
 -17   0   4      21003.36      20395.71      2639.46 o                         
 -16   0   4       5871.81       6974.59      1241.11 o                         
 -15   0   4       8048.92       8567.68      1086.85 o                         
 -14   0   4     103268.16      99275.65      4400.59 o                         
 -13   0   4      16106.37      16924.65      1614.35 o                         
 -12   0   4     167376.30     174590.72      7772.23 o                         
 -11   0   4       5172.69       5336.45       645.77 o                         
 -10   0   4     256052.38     255508.28      7398.48 o                         
  -9   0   4       9077.13       9830.76       734.41 o                         
  -8   0   4     174703.20     175924.39      3108.86 o                         
  -7   0   4        295.19        799.98       201.48 o                         
  -6   0   4     544223.38     542816.12      5163.67 o                         
  -5   0   4       3887.63       3967.98       322.41 o                         
  -4   0   4     350900.62     341429.28      4217.72 o                         
  -3   0   4       5907.91       5906.01       328.29 o                         
  -2   0   4     103643.80     103310.84      1645.95 o                         
  -1   0   4       5674.06       6038.31       373.42 o                         
   0   0   4     346945.94     345892.44      4132.70 o                         
   1   0   4       3732.91       3881.62       357.49 o                         
   2   0   4     533345.19     540529.12      8504.82 o                         
   3   0   4        328.55        570.57       212.01 o                         
   4   0   4     168006.38     161754.77      4537.47 o                         
   5   0   4       8236.84       7986.92       677.50 o                         
   6   0   4     246360.73     237217.70      5727.23 o                         
   7   0   4       6027.60       6129.48       671.36 o                         
   8   0   4     155413.30     155517.92      8156.23 o                         
   9   0   4      13828.16      14897.35      1279.68 o                         
  10   0   4      99608.91     105350.89      3274.62 o                         
  11   0   4       7801.43       7455.92       940.14 o                         
  12   0   4       5568.83       5229.12       851.48 o                         
  13   0   4      18052.00      14155.24      1816.74 o                         
  14   0   4       5378.83       4569.28       982.30 o                         
  15   0   4       8342.01       7734.41      1191.77 o                         
  16   0   4       6773.02       5169.61      1022.33 o                         
  17   0   4      10166.58      11821.97      1845.05 o                         
  18   0   4      24033.80      23857.97      4148.62 o                         
  19   0   4      11168.09      13484.80      2929.34 o                         
  20   0   4      20269.65      27605.92      4306.56 o                         
  21   0   4       6123.72       5647.66      2098.54 o                         
  22   0   4      14171.76      13254.95      3145.67 o                         
 -26   1   4        715.20       1583.26       798.72 o                         
 -25   1   4       9973.32      16121.02      2020.60 o                         
 -24   1   4       8135.32       8161.52      1186.25 o                         
 -23   1   4       7566.57       6784.85      1302.30 o                         
 -22   1   4      26349.13      27280.70      2485.34 o                         
 -21   1   4       6429.06       8305.69      1316.55 o                         
 -20   1   4      40546.52      42707.76      2697.34 o                         
 -19   1   4       1708.29       2171.31       584.76 o                         
 -18   1   4     107909.70     113571.06      3922.68 o                         
 -17   1   4       2985.87       2860.75       532.89 o                         
 -16   1   4     118285.70     110250.44      3911.00 o                         
 -15   1   4        553.36        662.08       356.10 o                         
 -14   1   4     136385.95     134324.42      2870.14 o                         
 -13   1   4       2823.44       2967.42       415.77 o                         
 -12   1   4     125387.48     121149.77      2333.69 o                         
 -11   1   4      16381.01      17136.09       744.82 o                         
 -10   1   4      85437.94      84092.86      1770.84 o                         
  -9   1   4       4800.81       5719.23       415.60 o                         
  -8   1   4      48250.29      46724.96       973.48 o                         
  -7   1   4      51081.62      51423.39       918.52 o                         
  -6   1   4       8264.60       8141.07       381.54 o                         
  -5   1   4       3414.62       3511.14       239.80 o                         
  -4   1   4       3929.96       4478.63       243.03 o                         
  -3   1   4      62300.89      62960.89       866.35 o                         
  -2   1   4        461.00       1225.28       132.90 o                         
  -1   1   4      63399.53      63204.31       859.21 o                         
   0   1   4       3619.27       4130.59       249.68 o                         
   1   1   4       3928.99       4074.11       217.26 o                         
   2   1   4       7377.47       7353.75       364.06 o                         
   3   1   4      53683.77      54056.64      1146.78 o                         
   4   1   4      47834.64      47121.63      1180.64 o                         
   5   1   4       5532.13       6384.85       418.85 o                         
   6   1   4      80791.02      79532.07      1653.24 o                         
   7   1   4      17979.73      19790.32       857.27 o                         
   8   1   4     123482.12     121515.23      2260.55 o                         
   9   1   4       3271.27       3618.40       386.66 o                         
  10   1   4     132581.52     130644.15      2883.04 o                         
  11   1   4        525.85        619.52       253.43 o                         
  12   1   4     115538.45     110636.66      2841.18 o                         
  13   1   4       2561.72       2064.83       595.31 o                         
  14   1   4     107801.73     111280.73      3509.84 o                         
  15   1   4       1983.05       1364.95       448.82 o                         
  16   1   4      38163.90      44646.58      2220.54 o                         
  17   1   4       7141.47       6208.15      1159.80 o                         
  18   1   4      26296.23      27093.51      2562.00 o                         
  19   1   4       8696.29      11124.56      2060.65 o                         
  20   1   4       7763.69       8141.79      1562.94 o                         
  21   1   4      11232.63       9162.03      1442.73 o                         
  22   1   4        766.65       2533.93      1003.80 o                         
 -26   2   4      54539.34      57679.25      4319.92 o                         
 -25   2   4      15488.48      16487.84      3251.96 o                         
 -24   2   4      66311.39      72868.34      6401.76 o                         
 -23   2   4      37687.23      43577.25      5888.54 o                         
 -22   2   4      54994.57      57988.05      4511.58 o                         
 -21   2   4      50496.23      58112.44      7437.43 o                         
 -20   2   4      88866.98      89796.81      5860.23 o                         
 -19   2   4      56512.10      67294.90      5457.95 o                         
 -18   2   4      51862.33      56860.09      3723.88 o                         
 -17   2   4      37624.28      44200.82      3728.76 o                         
 -16   2   4      24299.78      25388.91      1772.02 o                         
 -15   2   4      78469.80      81680.09      2898.05 o                         
 -14   2   4      13835.39      15650.94       864.22 o                         
 -13   2   4      42126.37      40704.24      1526.22 o                         
 -12   2   4      25809.19      28443.21      1638.14 o                         
 -11   2   4      68523.53      66890.30      1689.69 o                         
 -10   2   4      18119.22      18384.47       781.04 o                         
  -9   2   4      14299.32      14155.88       572.09 o                         
  -8   2   4      11985.83      12933.66       622.66 o                         
  -7   2   4      28433.08      29310.97       842.79 o                         
  -6   2   4      10788.56      11063.88       445.32 o                         
  -5   2   4       9315.72       9760.09       418.06 o                         
  -4   2   4       1450.18       1864.20       171.53 o                         
  -3   2   4       7088.67       6940.20       320.36 o                         
  -2   2   4       1638.23       1948.60       153.76 o                         
  -1   2   4       7195.66       7099.11       310.70 o                         
   0   2   4       1403.81       1605.53       168.07 o                         
   1   2   4       9263.09       8911.04       353.55 o                         
   2   2   4      11629.09      11733.87       423.01 o                         
   3   2   4      30259.15      30593.85       804.99 o                         
   4   2   4      13749.07      13746.41       614.44 o                         
   5   2   4      16153.35      16137.40       673.33 o                         
   6   2   4      20935.93      20843.38       839.74 o                         
   7   2   4      74656.02      74960.65      1553.06 o                         
   8   2   4      22778.97      27539.18      1164.07 o                         
   9   2   4      48050.69      45110.82      1493.98 o                         
  10   2   4      13753.91      16681.76       810.08 o                         
  11   2   4      88221.09      84898.55      3359.81 o                         
  12   2   4      21103.28      22809.93      1457.94 o                         
  13   2   4      43772.06      46687.79      2626.45 o                         
  14   2   4      46065.92      50354.06      3709.59 o                         
  15   2   4      64692.73      72034.25      4658.97 o                         
  16   2   4      79463.10      95345.84      6107.24 o                         
  17   2   4      57309.61      59121.31      3634.43 o                         
  18   2   4      49235.04      58144.22      4959.53 o                         
  19   2   4      43346.36      49791.51      5252.57 o                         
  20   2   4      59073.64      65608.96      7180.58 o                         
  21   2   4      17603.13      17004.33      2548.34 o                         
  22   2   4      49637.37      57140.05      5189.54 o                         
 -26   3   4       1755.75       2522.07       854.46 o                         
 -25   3   4       8647.03      12041.46      2541.44 o                         
 -24   3   4       2623.24       2552.61       701.24 o                         
 -23   3   4       5195.25       6541.88      1047.26 o                         
 -22   3   4      22855.98      27186.83      2600.75 o                         
 -21   3   4       6243.85       5710.79       928.99 o                         
 -20   3   4      39452.29      41810.88      2628.33 o                         
 -19   3   4       5245.45       4950.53      1024.83 o                         
 -18   3   4      52867.74      51747.45      2510.68 o                         
 -17   3   4       1874.36       1786.67       605.39 o                         
 -16   3   4      63656.27      64126.73      2900.24 o                         
 -15   3   4       3743.37       3943.13       440.45 o                         
 -14   3   4     102316.34      99881.04      2720.02 o                         
 -13   3   4       1085.46       1039.89       315.13 o                         
 -12   3   4      59293.91      57752.11      1652.97 o                         
 -11   3   4        891.12       1064.42       291.00 o                         
 -10   3   4      36729.12      37009.89      1146.19 o                         
  -9   3   4       3787.88       4173.50       487.19 o                         
  -8   3   4      43464.01      42335.45      1068.44 o                         
  -7   3   4        605.32        622.70       148.78 o                         
  -6   3   4      15212.84      14209.07       544.45 o                         
  -5   3   4       4740.75       4861.50       282.15 o                         
  -4   3   4        137.97        352.76       107.69 o                         
  -3   3   4       5914.06       6228.44       288.08 o                         
  -2   3   4         95.89        440.10        89.03 o                         
  -1   3   4       6198.17       6496.56       331.12 o                         
   0   3   4        136.93        416.28       112.83 o                         
   1   3   4       4507.25       5129.00       295.90 o                         
   2   3   4      14551.72      14879.51       533.40 o                         
   3   3   4        701.46        770.83       171.59 o                         
   4   3   4      44164.12      44108.42      1070.80 o                         
   5   3   4       3268.70       4437.99       470.25 o                         
   6   3   4      35828.67      38757.47      1331.12 o                         
   7   3   4       1012.12       1455.33       307.29 o                         
   8   3   4      58368.06      57748.45      1641.97 o                         
   9   3   4       1003.70       1288.18       309.61 o                         
  10   3   4      99216.16      96560.63      2329.52 o                         
  11   3   4       3671.22       3819.69       588.98 o                         
  12   3   4      62746.37      60705.45      2204.26 o                         
  13   3   4       2173.54       1731.78       537.70 o                         
  14   3   4      52090.62      51588.53      2193.76 o                         
  15   3   4       6007.22       5337.81       806.12 o                         
  16   3   4      36997.34      42257.29      2664.20 o                         
  17   3   4       7286.75       6571.04      1123.90 o                         
  18   3   4      22507.74      22174.86      2045.09 o                         
  19   3   4       6064.56       6722.61      1328.71 o                         
  20   3   4       2444.67       4400.19      1015.82 o                         
  21   3   4      10093.71      10742.75      1886.92 o                         
  22   3   4       1594.30       2103.85      1195.88 o                         
 -25   4   4       8631.14       9090.46      2033.39 o                         
 -24   4   4       2878.96       1578.27      1076.34 o                         
 -23   4   4      12656.13      11861.61      1742.18 o                         
 -22   4   4       4079.78       3360.38       797.01 o                         
 -21   4   4      15668.22      18034.09      1989.52 o                         
 -20   4   4       4744.61       5628.45       930.48 o                         
 -19   4   4       5235.13       4160.56       710.32 o                         
 -18   4   4      13551.75      12123.17      1322.66 o                         
 -17   4   4       9149.19       9102.47       873.46 o                         
 -16   4   4      11836.47       9926.25      1155.79 o                         
 -15   4   4       7203.31       6142.87       665.11 o                         
 -14   4   4      48383.89      43723.14      2676.10 o                         
 -13   4   4      14934.58      14866.00       913.45 o                         
 -12   4   4      69434.38      68672.55      2225.26 o                         
 -11   4   4       2167.61       2180.33       268.69 o                         
 -10   4   4     185333.78     185132.89      3354.96 o                         
  -9   4   4       9358.74      10143.54       603.67 o                         
  -8   4   4      75871.52      73197.30      1572.18 o                         
  -7   4   4        660.45        614.15       209.17 o                         
  -6   4   4     112012.52     111443.10      1584.27 o                         
  -5   4   4      11456.50      11711.62       475.63 o                         
  -4   4   4     132087.81     133191.77      1454.65 o                         
  -3   4   4        969.62       1054.32       139.79 o                         
  -2   4   4     331298.31     340679.28      2745.37 o                         
  -1   4   4        877.16       1032.46       146.87 o                         
   0   4   4     130536.33     132004.92      1550.70 o                         
   1   4   4      11580.93      12031.02       487.50 o                         
   2   4   4     107565.63     108027.33      1630.52 o                         
   3   4   4        568.61        829.65       192.03 o                         
   4   4   4      72066.98      72556.84      1448.09 o                         
   5   4   4       9376.94       9727.24       608.47 o                         
   6   4   4     175905.44     175762.19      3007.26 o                         
   7   4   4       1896.66       1335.09       248.69 o                         
   8   4   4      63298.85      67041.38      1971.97 o                         
   9   4   4      14040.39      13884.99       890.01 o                         
  10   4   4      44008.48      45255.56      1711.76 o                         
  11   4   4       6360.86       5685.89       570.65 o                         
  12   4   4      10216.56      10166.69       859.92 o                         
  13   4   4       8511.68       8401.09       787.09 o                         
  14   4   4      11684.85       9907.23      1153.45 o                         
  15   4   4       4688.15       4645.91       609.24 o                         
  16   4   4       4673.54       3719.94       632.51 o                         
  17   4   4      15121.69      15003.32      1600.17 o                         
  18   4   4       4314.57       3946.11       887.87 o                         
  19   4   4      12218.73      11055.07      1468.25 o                         
  20   4   4       3300.22       2774.66      1447.98 o                         
  21   4   4       8947.04       8177.25      1822.34 o                         
 -25   5   4        273.63        327.08       848.20 o                         
 -24   5   4        621.46       1304.35       813.21 o                         
 -23   5   4        543.01        106.44       916.00 o                         
 -22   5   4       1569.92       1526.02      1016.67 o                         
 -21   5   4       1459.85       1293.74       808.43 o                         
 -20   5   4       2614.59       3354.08      1049.46 o                         
 -19   5   4       6817.21       5389.24       801.38 o                         
 -18   5   4      11918.69       9963.25       822.94 o                         
 -17   5   4       5029.32       3357.19       693.42 o                         
 -16   5   4       7935.82       7066.06       746.99 o                         
 -15   5   4       6150.73       6495.97       819.75 o                         
 -14   5   4       3244.13       2774.12       370.41 o                         
 -13   5   4      13882.50      12593.08       767.66 o                         
 -12   5   4       2033.93       1703.06       299.73 o                         
 -11   5   4      26656.40      26683.00      1047.13 o                         
 -10   5   4       7727.54       6625.86       446.16 o                         
  -9   5   4      30762.46      30602.44       863.98 o                         
  -8   5   4        283.44        483.25       168.09 o                         
  -7   5   4      23042.76      22925.38       770.81 o                         
  -6   5   4        146.82        617.81       160.01 o                         
  -5   5   4      27058.05      26556.99       799.55 o                         
  -4   5   4       2770.57       2898.84       229.94 o                         
  -3   5   4      42759.41      43474.84       905.40 o                         
  -2   5   4        621.06        554.43       159.06 o                         
  -1   5   4      43267.45      45058.56       929.55 o                         
   0   5   4       3136.29       3810.33       264.91 o                         
   1   5   4      27122.00      25815.97       830.79 o                         
   2   5   4        148.91        440.08       157.79 o                         
   3   5   4      24216.12      23995.34       913.60 o                         
   4   5   4        246.85        547.53       224.61 o                         
   5   5   4      31929.57      33009.57      1285.27 o                         
   6   5   4       7148.70       6200.35       623.55 o                         
   7   5   4      28072.77      26938.73      1260.90 o                         
   8   5   4       1922.68       1149.11       373.85 o                         
   9   5   4      14756.04      15241.39       986.15 o                         
  10   5   4       3170.46       3145.63       489.40 o                         
  11   5   4       6507.99       5983.39       618.62 o                         
  12   5   4       7967.39       7519.28       870.66 o                         
  13   5   4       5414.28       4717.13       580.20 o                         
  14   5   4      11631.89      11585.96      1057.90 o                         
  15   5   4       7250.66       7063.94       903.74 o                         
  16   5   4       2768.55       3653.35       960.75 o                         
  17   5   4       1462.76       1464.66       620.13 o                         
  18   5   4       1660.59       2235.89       693.50 o                         
  19   5   4        480.03        284.98       719.09 o                         
  20   5   4        724.31        258.50       696.87 o                         
  21   5   4        235.26       -480.67       972.74 o                         
 -25   6   4       7695.16       7316.61      1344.99 o                         
 -24   6   4      13059.08      13688.59      1731.81 o                         
 -23   6   4      15127.95      13267.43      1639.51 o                         
 -22   6   4      16611.23      18226.88      2194.44 o                         
 -21   6   4      14423.46      15583.80      1700.58 o                         
 -20   6   4      11854.34       9411.86      1657.18 o                         
 -19   6   4      16800.12      17691.41      1620.53 o                         
 -18   6   4       4911.47       4803.43       674.94 o                         
 -17   6   4       9105.58       8911.26       871.17 o                         
 -16   6   4      19646.90      17281.13      1306.36 o                         
 -15   6   4      12795.33      11708.11       922.94 o                         
 -14   6   4       6578.13       5301.89       662.16 o                         
 -13   6   4      15894.29      15933.66       844.10 o                         
 -12   6   4      12875.53      12385.44       735.69 o                         
 -11   6   4      14482.44      14469.62       739.44 o                         
 -10   6   4      17169.46      17363.84       756.71 o                         
  -9   6   4        213.87        223.93       190.15 o                         
  -8   6   4      57770.88      57625.32      1397.75 o                         
  -7   6   4       4127.69       3466.19       336.62 o                         
  -6   6   4       4313.13       4202.31       363.76 o                         
  -5   6   4         72.11        525.52       138.44 o                         
  -4   6   4      91960.21      95329.02      1543.70 o                         
  -3   6   4      12240.27      12933.62       541.01 o                         
  -2   6   4      84267.19      88313.55      1460.55 o                         
  -1   6   4      12387.07      13172.42       541.41 o                         
   0   6   4      90436.80      94044.20      1676.13 o                         
   1   6   4         77.94        105.38       154.84 o                         
   2   6   4       3859.76       3930.76       305.12 o                         
   3   6   4       4255.47       4178.30       366.20 o                         
   4   6   4      54375.38      53935.00      1537.25 o                         
   5   6   4        231.75        597.18       208.69 o                         
   6   6   4      15835.97      17736.01       972.37 o                         
   7   6   4      15538.87      15959.29       992.46 o                         
   8   6   4      11051.95      12237.04       912.30 o                         
   9   6   4      16053.04      14890.60      1024.96 o                         
  10   6   4       5658.05       6046.88       678.50 o                         
  11   6   4      13840.80      12415.35      1004.51 o                         
  12   6   4      17066.93      17751.13      1223.40 o                         
  13   6   4       9820.23      10474.69       989.27 o                         
  14   6   4       4232.68       4747.58       805.14 o                         
  15   6   4      18591.97      18517.30      1440.09 o                         
  16   6   4      10161.49       8341.45      1230.85 o                         
  17   6   4      15724.92      14755.97      1495.54 o                         
  18   6   4      14376.12      15883.63      2294.33 o                         
  19   6   4      16570.13      18086.46      1981.11 o                         
  20   6   4      11601.41       9727.86      2277.80 o                         
  21   6   4       8660.91       9508.32      2008.16 o                         
 -24   7   4        513.91       1534.59       831.35 o                         
 -23   7   4        253.01       1542.18       702.81 o                         
 -22   7   4       1433.14       2689.20      1054.77 o                         
 -21   7   4       5691.53       5730.73      1049.58 o                         
 -20   7   4        972.68       1289.84       605.40 o                         
 -19   7   4       4362.42       3966.42       817.08 o                         
 -18   7   4        393.89        676.53       507.83 o                         
 -17   7   4       6682.80       6448.66       765.97 o                         
 -16   7   4        574.02       1600.30       438.55 o                         
 -15   7   4       4207.10       3962.70       526.66 o                         
 -14   7   4        754.68        651.33       288.94 o                         
 -13   7   4      13373.90      13506.93       768.58 o                         
 -12   7   4       2333.61       2040.98       278.00 o                         
 -11   7   4      25317.13      25404.01      1144.58 o                         
 -10   7   4       8308.54       7802.07       544.07 o                         
  -9   7   4      12682.04      12807.08       705.64 o                         
  -8   7   4      51045.85      51802.80      1438.82 o                         
  -7   7   4      35958.94      36777.27      1265.00 o                         
  -6   7   4       4703.63       3893.21       352.36 o                         
  -5   7   4      21084.89      20619.22       851.12 o                         
  -4   7   4       4832.29       6073.28       373.30 o                         
  -3   7   4      43056.28      44110.41      1065.63 o                         
  -2   7   4       1063.41       1033.24       177.33 o                         
  -1   7   4      42384.81      43170.76      1145.21 o                         
   0   7   4       5345.47       6454.08       433.40 o                         
   1   7   4      21948.25      22049.03       839.22 o                         
   2   7   4       4226.20       4386.16       409.00 o                         
   3   7   4      37276.55      35654.22      1259.62 o                         
   4   7   4      49783.91      51065.31      1494.09 o                         
   5   7   4      13760.86      13872.48       826.16 o                         
   6   7   4       7423.27       7859.07       710.16 o                         
   7   7   4      25557.74      25277.05      1237.18 o                         
   8   7   4       2238.93       2194.22       414.98 o                         
   9   7   4      13918.61      14643.69      1026.08 o                         
  10   7   4        818.88        354.81       308.57 o                         
  11   7   4       4478.39       3272.37       617.14 o                         
  12   7   4        496.93        404.61       328.43 o                         
  13   7   4       6545.72       6628.97       633.86 o                         
  14   7   4        373.47       -286.38       373.45 o                         
  15   7   4       4584.85       3722.56       816.58 o                         
  16   7   4       1046.51        620.00       672.74 o                         
  17   7   4       5638.02       4039.57       733.19 o                         
  18   7   4       1232.32        221.88       740.92 o                         
  19   7   4        271.45       -658.51       658.51 o                         
  20   7   4        457.79       1332.39      1160.02 o                         
 -24   8   4      14228.16      14003.89      2143.41 o                         
 -23   8   4       9518.95       9428.56      1611.38 o                         
 -22   8   4      27817.19      27958.03      2476.53 o                         
 -21   8   4      17666.09      17619.26      1737.47 o                         
 -20   8   4      11759.84      11951.47      1413.01 o                         
 -19   8   4      21977.37      23220.79      1911.48 o                         
 -18   8   4      26401.53      31144.37      2651.57 o                         
 -17   8   4      23382.83      23608.51      1626.69 o                         
 -16   8   4      43509.95      42443.61      2047.64 o                         
 -15   8   4      19445.83      19349.69      1382.48 o                         
 -14   8   4      33237.69      34010.31      1632.59 o                         
 -13   8   4      20183.47      20451.94      1242.06 o                         
 -12   8   4       4809.72       4310.43       430.23 o                         
 -11   8   4      20347.18      20241.18       882.32 o                         
 -10   8   4      22402.30      22181.85       942.73 o                         
  -9   8   4      22218.88      20689.48      1076.23 o                         
  -8   8   4       2377.50       1766.75       323.92 o                         
  -7   8   4       5033.77       5375.62       425.39 o                         
  -6   8   4       2487.22       2746.86       289.93 o                         
  -5   8   4      14822.29      13952.17       638.43 o                         
  -4   8   4      29211.07      29523.30       966.40 o                         
  -3   8   4       5688.70       6725.91       438.71 o                         
  -2   8   4       6949.51       6653.36       473.53 o                         
  -1   8   4       5570.70       6103.50       427.13 o                         
   0   8   4      29974.02      30406.61      1035.77 o                         
   1   8   4      15801.25      14724.25       744.89 o                         
   2   8   4       2832.17       2590.74       328.47 o                         
   3   8   4       5574.99       5151.74       486.88 o                         
   4   8   4       2053.60       2756.78       389.54 o                         
   5   8   4      24279.68      24135.77      1101.77 o                         
   6   8   4      19654.43      20571.40      1137.25 o                         
   7   8   4      22110.48      22211.78       968.23 o                         
   8   8   4       4166.01       3260.69       454.82 o                         
   9   8   4      22972.06      22205.49      1590.95 o                         
  10   8   4      29331.91      30741.96      1556.10 o                         
  11   8   4      21104.02      22187.40      1300.32 o                         
  12   8   4      40417.44      41307.79      1803.22 o                         
  13   8   4      26455.68      28164.87      1576.29 o                         
  14   8   4      23104.51      24165.31      2011.62 o                         
  15   8   4      23974.97      26683.45      1961.71 o                         
  16   8   4      10114.01      10139.25      1411.12 o                         
  17   8   4      19287.97      22698.00      2085.93 o                         
  18   8   4      25017.96      26870.77      2512.53 o                         
  19   8   4      10861.21      11216.67      1905.73 o                         
  20   8   4      12239.21      10534.45      2531.27 o                         
 -23   9   4       8796.83       7392.13      2424.77 o                         
 -22   9   4       5364.11       4998.83       872.38 o                         
 -21   9   4      12965.42      13153.43      2180.96 o                         
 -20   9   4       8240.19       4707.42      1447.38 o                         
 -19   9   4      22642.38      19589.82      2172.26 o                         
 -18   9   4      28685.36      30078.75      2093.43 o                         
 -17   9   4      10641.76       9288.96       928.48 o                         
 -16   9   4      35299.31      37459.38      1972.69 o                         
 -15   9   4      15751.49      15681.11      1194.26 o                         
 -14   9   4      31835.54      31486.48      1629.16 o                         
 -13   9   4      15674.24      14408.07      1084.29 o                         
 -12   9   4      81705.08      81458.83      2123.00 o                         
 -11   9   4      18695.53      18583.63      1068.28 o                         
 -10   9   4      73165.30      71304.28      2327.10 o                         
  -9   9   4      38966.88      39090.03      1606.78 o                         
  -8   9   4      37975.80      35928.60      1517.50 o                         
  -7   9   4       4442.79       4498.11       503.09 o                         
  -6   9   4      16697.18      15998.27       816.66 o                         
  -5   9   4      24903.64      25886.57       970.21 o                         
  -4   9   4      47470.71      48503.30      1379.26 o                         
  -3   9   4      16473.38      16801.76       768.69 o                         
  -2   9   4        262.47        308.51       211.92 o                         
  -1   9   4      16334.27      17215.95       838.05 o                         
   0   9   4      48124.63      49066.29      1479.67 o                         
   1   9   4      24045.01      23669.43       983.40 o                         
   2   9   4      16593.43      16491.21       865.74 o                         
   3   9   4       4539.92       5126.66       527.97 o                         
   4   9   4      38290.84      37992.52      1327.41 o                         
   5   9   4      37612.67      39396.83      1618.27 o                         
   6   9   4      72514.16      72233.07      2024.58 o                         
   7   9   4      18710.00      18145.97       913.88 o                         
   8   9   4      81883.02      83476.52      1991.15 o                         
   9   9   4      16313.48      16162.25      1046.98 o                         
  10   9   4      30507.27      31423.52      1591.87 o                         
  11   9   4      17030.71      17027.50      1194.28 o                         
  12   9   4      33323.67      35860.60      1846.63 o                         
  13   9   4      12035.22      13093.74      1158.11 o                         
  14   9   4      28384.99      28493.62      2193.60 o                         
  15   9   4      24410.84      26955.62      2199.22 o                         
  16   9   4       7238.57       8753.83      1235.47 o                         
  17   9   4      15050.04      13916.26      1786.91 o                         
  18   9   4       4982.12       2296.53      1026.22 o                         
  19   9   4      10210.05       6593.93      1410.49 o                         
 -23  10   4       2346.18       2959.14      1007.08 o                         
 -22  10   4       2981.57       3819.20      1475.28 o                         
 -21  10   4       2019.24       1611.09       792.90 o                         
 -20  10   4       1429.89       1911.19       782.07 o                         
 -19  10   4       4979.14       4591.62      1066.59 o                         
 -18  10   4       2266.91       1562.20       568.30 o                         
 -17  10   4       3381.36       2685.31       623.36 o                         
 -16  10   4       7564.22       6311.02       845.77 o                         
 -15  10   4       1563.09       1204.98       514.36 o                         
 -14  10   4       6069.18       4702.01       792.82 o                         
 -13  10   4       3449.10       2937.74       560.96 o                         
 -12  10   4      18103.21      17918.68      1072.95 o                         
 -11  10   4        868.05        745.05       412.01 o                         
 -10  10   4      61927.22      59445.56      2236.00 o                         
  -9  10   4       2490.89       2341.33       584.02 o                         
  -8  10   4     163464.81     156344.19      3426.04 o                         
  -7  10   4        192.97        375.08       228.71 o                         
  -6  10   4     113799.78     113460.45      1982.54 o                         
  -5  10   4       4378.25       3859.30       379.19 o                         
  -4  10   4     265707.06     266674.69      3672.29 o                         
  -3  10   4       2546.88       2158.07       315.58 o                         
  -2  10   4     204367.20     201571.55      3117.32 o                         
  -1  10   4       2460.14       2184.88       335.36 o                         
   0  10   4     265096.88     262277.81      4215.57 o                         
   1  10   4       4170.86       4142.25       428.87 o                         
   2  10   4     111231.10     113386.00      2408.46 o                         
   3  10   4        173.67       -175.97       259.23 o                         
   4  10   4     159215.72     162226.25      3123.81 o                         
   5  10   4       2907.42       2889.75       340.68 o                         
   6  10   4      60305.61      63246.75      2032.81 o                         
   7  10   4        807.58        494.80       230.29 o                         
   8  10   4      16361.75      18455.46      1072.34 o                         
   9  10   4       3154.10       1939.18       378.33 o                         
  10  10   4       5673.31       6363.87       801.83 o                         
  11  10   4       1701.42       1086.15       669.14 o                         
  12  10   4       6484.91       7778.79      1000.06 o                         
  13  10   4       3002.23       2761.18       690.48 o                         
  14  10   4       2588.14       1960.26       969.48 o                         
  15  10   4       4503.27       4536.61       978.71 o                         
  16  10   4       1619.03       1344.00       684.60 o                         
  17  10   4       1732.16       1592.68       635.68 o                         
  18  10   4       3435.60       3341.78      1006.91 o                         
  19  10   4       2117.62        685.87       897.84 o                         
 -22  11   4       4600.06       4583.25      1046.59 o                         
 -21  11   4       4468.10       3658.22      1133.94 o                         
 -20  11   4      14599.35      14968.88      1846.48 o                         
 -19  11   4       2986.99       2980.57       792.04 o                         
 -18  11   4       8383.04       9103.71      1245.09 o                         
 -17  11   4      14404.28      14275.06      1484.32 o                         
 -16  11   4      20441.12      21797.36      1576.63 o                         
 -15  11   4      14795.48      15151.11      1289.18 o                         
 -14  11   4      68057.96      72254.55      2825.37 o                         
 -13  11   4      27845.45      29682.41      1961.96 o                         
 -12  11   4      60918.00      59473.07      2495.95 o                         
 -11  11   4      34843.37      36505.24      1832.99 o                         
 -10  11   4      31673.95      29730.74      1657.31 o                         
  -9  11   4      39456.58      40918.83      1894.44 o                         
  -8  11   4      65665.77      67490.67      2258.51 o                         
  -7  11   4     103441.29     103468.56      2504.91 o                         
  -6  11   4      33283.23      32103.67       931.16 o                         
  -5  11   4      75681.20      75994.68      2079.32 o                         
  -4  11   4       4400.29       4300.47       498.59 o                         
  -3  11   4      88460.16      84690.19      2503.74 o                         
  -2  11   4        984.01       1026.05       315.92 o                         
  -1  11   4      89300.81      86454.91      2336.45 o                         
   0  11   4       3772.87       2959.08       371.55 o                         
   1  11   4      78507.48      77999.87      2180.41 o                         
   2  11   4      31222.08      30911.47      1257.31 o                         
   3  11   4     107194.52     106264.14      2590.92 o                         
   4  11   4      62994.42      62778.55      1961.78 o                         
   5  11   4      43073.50      44467.32      1765.03 o                         
   6  11   4      29350.36      27208.10      1517.10 o                         
   7  11   4      37107.32      38312.41      1807.36 o                         
   8  11   4      59855.38      65042.89      2542.09 o                         
   9  11   4      29847.94      30599.56      1786.51 o                         
  10  11   4      66723.94      69061.24      2782.48 o                         
  11  11   4      15642.09      15667.79      1416.43 o                         
  12  11   4      19478.67      19373.26      1643.68 o                         
  13  11   4      14288.49      17745.74      1613.59 o                         
  14  11   4       8434.21      10403.49      1540.27 o                         
  15  11   4       2846.56       2736.61       857.53 o                         
  16  11   4      14389.05      13408.50      1744.27 o                         
  17  11   4       3898.54       3984.82      1131.80 o                         
  18  11   4       5027.06       2938.34      1456.21 o                         
 -21  12   4      16445.03      18668.39      2336.56 o                         
 -20  12   4      23074.05      23768.58      2311.18 o                         
 -19  12   4      19418.67      19538.53      2300.56 o                         
 -18  12   4      25471.84      27747.11      2650.11 o                         
 -17  12   4      23056.61      24160.77      2135.56 o                         
 -16  12   4      10172.63       9233.72      1248.12 o                         
 -15  12   4      20310.54      22523.50      1842.39 o                         
 -14  12   4       9492.14       8542.81      1046.37 o                         
 -13  12   4      24697.08      25655.52      1776.28 o                         
 -12  12   4        809.10        346.86       426.37 o                         
 -11  12   4      14683.41      14743.83      1216.02 o                         
 -10  12   4       5742.53       5105.15       742.06 o                         
  -9  12   4      18782.65      18829.22      1305.35 o                         
  -8  12   4      26993.41      25623.94      1523.56 o                         
  -7  12   4       8761.78       9182.34       698.87 o                         
  -6  12   4      25069.24      24316.67      1302.07 o                         
  -5  12   4       6187.44       6141.17       567.67 o                         
  -4  12   4      80291.30      79297.53      2409.83 o                         
  -3  12   4        985.41        917.03       296.12 o                         
  -2  12   4      47010.41      46693.07      1595.61 o                         
  -1  12   4        929.88        829.79       400.62 o                         
   0  12   4      81253.59      81465.18      2410.74 o                         
   1  12   4       6799.14       6788.90       641.99 o                         
   2  12   4      25417.55      24483.67      1168.60 o                         
   3  12   4       9620.44      10017.71       840.26 o                         
   4  12   4      28270.29      29185.77      1471.11 o                         
   5  12   4      20258.39      21149.46      1270.42 o                         
   6  12   4       6599.57       5270.58       558.11 o                         
   7  12   4      16849.62      17051.92      1211.47 o                         
   8  12   4        902.57       1535.07       694.20 o                         
   9  12   4      28646.00      30288.42      1822.32 o                         
  10  12   4       8298.83       8438.35       962.72 o                         
  11  12   4      23149.85      22234.29      1615.20 o                         
  12  12   4       9081.35      10169.25      1291.79 o                         
  13  12   4      26570.85      26294.41      1980.67 o                         
  14  12   4      22750.88      24580.17      2212.24 o                         
  15  12   4      22563.19      27075.12      2611.08 o                         
  16  12   4      21005.45      24888.13      2486.51 o                         
  17  12   4      19067.04      20829.50      2311.77 o                         
  18  12   4      27832.51      30926.03      3219.08 o                         
 -21  13   4      12682.05      16570.70      2275.81 o                         
 -20  13   4      20350.67      19159.34      2447.10 o                         
 -19  13   4      17560.28      20942.45      2776.50 o                         
 -18  13   4      42609.98      50316.05      3609.15 o                         
 -17  13   4      15199.35      17590.95      2008.63 o                         
 -16  13   4      55707.92      61387.12      3297.92 o                         
 -15  13   4      18343.48      21423.52      1826.36 o                         
 -14  13   4      53433.49      55813.96      3065.71 o                         
 -13  13   4      13288.48      14196.10      1483.70 o                         
 -12  13   4      74916.70      76901.50      3688.20 o                         
 -11  13   4      15736.50      17384.47      1398.03 o                         
 -10  13   4      77201.67      77522.86      2923.75 o                         
  -9  13   4      18317.58      18059.88      1372.01 o                         
  -8  13   4      38750.88      38996.12      2026.05 o                         
  -7  13   4      12741.48      12267.78      1187.51 o                         
  -6  13   4      20602.65      21960.54      1300.53 o                         
  -5  13   4      17728.03      18374.79      1252.48 o                         
  -4  13   4      17504.54      17812.58      1295.67 o                         
  -3  13   4       7573.22       8352.31       787.72 o                         
  -2  13   4        270.68        183.85       210.15 o                         
  -1  13   4       7561.02      10085.42      1221.16 o                         
   0  13   4      17531.03      17377.20      1522.71 o                         
   1  13   4      17324.24      17471.80      1409.92 o                         
   2  13   4      21025.63      21650.41      1460.81 o                         
   3  13   4      12131.84      12850.20      1115.17 o                         
   4  13   4      38539.62      40697.82      1994.54 o                         
   5  13   4      17444.88      18882.88      1381.45 o                         
   6  13   4      76173.72      80826.66      2914.68 o                         
   7  13   4      15633.48      17726.63      1326.48 o                         
   8  13   4      74297.06      78110.02      2893.40 o                         
   9  13   4      13205.99      14672.40      1331.73 o                         
  10  13   4      51928.91      56535.68      2667.94 o                         
  11  13   4      19371.91      21146.43      1718.34 o                         
  12  13   4      53959.03      56276.86      2957.71 o                         
  13  13   4      16823.44      18592.16      1869.42 o                         
  14  13   4      40827.24      47007.12      3111.26 o                         
  15  13   4      19558.89      19052.63      2019.87 o                         
  16  13   4      18936.55      21932.13      2419.15 o                         
  17  13   4      14653.78      13779.89      1906.74 o                         
 -20  14   4        153.81          7.13       922.23 o                         
 -19  14   4       1246.38       1345.85       935.41 o                         
 -18  14   4        390.50        469.94       805.52 o                         
 -17  14   4       2352.92       1993.37       746.54 o                         
 -16  14   4        521.25        350.84       699.93 o                         
 -15  14   4       1513.07        859.08       658.47 o                         
 -14  14   4       2276.01       3822.73       779.74 o                         
 -13  14   4       1033.72       1276.96       625.11 o                         
 -12  14   4      29906.81      32280.70      2404.95 o                         
 -11  14   4        919.87        942.85       602.69 o                         
 -10  14   4      28963.81      30221.68      1976.89 o                         
  -9  14   4       2694.48       2734.20       460.39 o                         
  -8  14   4      66806.83      65952.61      2836.40 o                         
  -7  14   4         23.14        913.75       476.64 o                         
  -6  14   4      95012.48      98983.52      3421.48 o                         
  -5  14   4        181.99       1211.31       408.51 o                         
  -4  14   4     152588.66     154689.47      4600.23 o                         
  -3  14   4         79.22        160.43       475.90 o                         
  -2  14   4     114413.06     112471.00      4075.57 o                         
  -1  14   4         91.60       1077.78       545.66 o                         
   0  14   4     152213.47     155336.50      4928.11 o                         
   1  14   4        156.11        564.77       513.25 o                         
   2  14   4      93313.28      93831.95      3260.24 o                         
   3  14   4         23.20        608.82       437.92 o                         
   4  14   4      65903.14      67653.12      2692.24 o                         
   5  14   4       2984.80       2815.30       500.67 o                         
   6  14   4      28087.31      28795.03      1719.14 o                         
   7  14   4       1008.31        833.29       402.22 o                         
   8  14   4      28752.90      29607.92      1797.33 o                         
   9  14   4       1098.58        677.56       643.74 o                         
  10  14   4       2070.44       1323.97       500.63 o                         
  11  14   4       1370.62       1802.44       662.80 o                         
  12  14   4        471.52        346.09       575.13 o                         
  13  14   4       2665.62       2424.12       714.46 o                         
  14  14   4        456.08       -719.23       719.23 o                         
  15  14   4       1086.73        490.56       696.71 o                         
  16  14   4        160.99        265.64       851.84 o                         
 -19  15   4       8124.93      10170.12      1628.50 o                         
 -18  15   4       5299.17       5991.34      1113.17 o                         
 -17  15   4      11319.27      11186.20      1738.03 o                         
 -16  15   4       7322.62       6502.45       936.53 o                         
 -15  15   4      15628.25      15656.86      1683.54 o                         
 -14  15   4       9183.57       7248.95       956.66 o                         
 -13  15   4      31764.03      33233.13      2432.90 o                         
 -12  15   4      16549.80      15981.09      1694.94 o                         
 -11  15   4      30829.62      35083.49      2559.64 o                         
 -10  15   4      26323.39      25738.06      2160.19 o                         
  -9  15   4      39966.93      42788.23      2406.05 o                         
  -8  15   4      17770.64      16518.25      1408.32 o                         
  -7  15   4      57028.71      60367.24      2879.39 o                         
  -6  15   4      10689.85      10428.34      1197.41 o                         
  -5  15   4      73132.11      72480.12      3671.98 o                         
  -4  15   4       3539.48       2582.60       786.67 o                         
  -3  15   4      51291.24      52853.32      3157.67 o                         
  -2  15   4        554.35        605.73       825.20 o                         
  -1  15   4      52479.16      52821.88      3080.43 o                         
   0  15   4       3048.92       3227.20       744.39 o                         
   1  15   4      75251.03      74340.62      3508.82 o                         
   2  15   4      10200.00       9906.21      1034.73 o                         
   3  15   4      58625.98      63272.87      2709.78 o                         
   4  15   4      16626.48      17232.54      1369.24 o                         
   5  15   4      42235.72      48130.51      2282.99 o                         
   6  15   4      25260.03      27648.52      1685.86 o                         
   7  15   4      32867.52      34163.03      2118.91 o                         
   8  15   4      16116.06      13142.50      1241.07 o                         
   9  15   4      33180.14      34544.16      2331.57 o                         
  10  15   4       8932.50       8659.75      1149.62 o                         
  11  15   4      16179.37      13938.29      1469.61 o                         
  12  15   4       7279.94       6470.62      1070.64 o                         
  13  15   4      12135.06       9729.92      2055.58 o                         
  14  15   4       5207.72       4452.49      1312.49 o                         
  15  15   4       8199.62      10642.97      1796.02 o                         
 -17  16   4       5679.69       5224.65      1058.33 o                         
 -16  16   4        509.70       -247.07       710.24 o                         
 -15  16   4       4928.46       3549.87      1147.79 o                         
 -14  16   4       4143.36       4546.55      1175.99 o                         
 -13  16   4       7814.20       7642.50      1234.74 o                         
 -12  16   4        776.01       1145.51       547.88 o                         
 -11  16   4       1130.74        920.38       676.20 o                         
 -10  16   4        170.00        -58.74       724.73 o                         
  -9  16   4       3520.93       4171.86       972.90 o                         
  -8  16   4       7507.80       7263.69      1050.99 o                         
  -7  16   4       1720.56       1814.19       674.43 o                         
  -6  16   4       2084.42       2618.52       785.24 o                         
  -5  16   4        451.18       1184.81       746.98 o                         
  -4  16   4      15583.66      13497.10      1552.81 o                         
  -3  16   4        318.37        519.79       567.46 o                         
  -2  16   4      25673.09      27530.09      2454.30 o                         
  -1  16   4        371.52        924.42       548.31 o                         
   0  16   4      15728.28      14556.03      1677.01 o                         
   1  16   4        504.89        769.79       654.25 o                         
   2  16   4       2167.37       2408.68       519.52 o                         
   3  16   4       1992.74       2413.55       613.75 o                         
   4  16   4       7784.96       8338.59      1053.12 o                         
   5  16   4       4050.00       5121.11       673.85 o                         
   6  16   4        197.56       -321.00       565.90 o                         
   7  16   4       1316.45        400.97       605.50 o                         
   8  16   4        666.10       -184.58       632.55 o                         
   9  16   4       8582.73       5235.40       887.72 o                         
  10  16   4       3972.27       2005.97       692.36 o                         
  11  16   4       5745.76       3385.70       693.84 o                         
  12  16   4        446.80        495.62       698.96 o                         
  13  16   4       6431.72       2917.92      1170.64 o                         
 -16  17   4       5578.98       4613.89      1293.09 o                         
 -15  17   4       9464.97       9786.10      1429.21 o                         
 -14  17   4      12506.82      12290.25      1600.76 o                         
 -13  17   4      15359.45      19077.27      2238.29 o                         
 -12  17   4       4844.19       4145.88      1101.25 o                         
 -11  17   4      23200.66      23478.23      2373.43 o                         
 -10  17   4       4370.33       4805.78      1058.26 o                         
  -9  17   4      12045.28      10892.98      1537.74 o                         
  -8  17   4       9894.20       9039.16      1108.47 o                         
  -7  17   4      23776.86      25837.06      1998.07 o                         
  -6  17   4      10305.21       9294.69      1340.14 o                         
  -5  17   4      22717.39      26375.89      2263.81 o                         
  -4  17   4        107.82         24.97       668.30 o                         
  -3  17   4      24592.10      23365.82      2362.13 o                         
  -2  17   4        457.26       1477.04       872.54 o                         
  -1  17   4      24941.66      27250.91      2622.24 o                         
   0  17   4        124.17        -71.43       930.33 o                         
   1  17   4      22976.91      23174.91      1938.55 o                         
   2  17   4      10694.76      11695.00      1335.32 o                         
   3  17   4      23557.46      25633.58      1864.57 o                         
   4  17   4       9991.17       9653.03      1175.61 o                         
   5  17   4      12246.42      13859.79      1469.61 o                         
   6  17   4       4650.22       5209.99       792.09 o                         
   7  17   4      24120.05      25932.40      2267.14 o                         
   8  17   4       4781.08       6213.15      1231.06 o                         
   9  17   4      15930.62      14720.02      1703.57 o                         
  10  17   4      12040.51      11655.06      1399.75 o                         
  11  17   4      10019.48       8658.38      1400.00 o                         
  12  17   4       5334.82       3349.68       916.79 o                         
 -14  18   4        458.83        722.27      1161.19 o                         
 -13  18   4        108.37       -243.71       634.45 o                         
 -12  18   4       2425.61       3696.65      1674.53 o                         
 -11  18   4        924.79       1724.92      1004.06 o                         
 -10  18   4        210.85        253.55       710.28 o                         
  -9  18   4        429.45       1195.44       878.21 o                         
  -8  18   4       3912.75       2086.79      1162.28 o                         
  -7  18   4        184.77        247.18       944.68 o                         
  -6  18   4       6801.28       6020.79      1087.75 o                         
  -5  18   4        546.10        462.00       621.24 o                         
  -4  18   4       6364.72       6802.89      1172.63 o                         
  -3  18   4        463.25        525.95       821.68 o                         
  -2  18   4       1494.27       1760.86       711.73 o                         
  -1  18   4        478.79        872.52       815.33 o                         
   0  18   4       6455.54       6628.67      1407.30 o                         
   1  18   4        512.91       1305.69       662.43 o                         
   2  18   4       6730.96       7052.20      1239.66 o                         
   3  18   4        213.74        265.28       583.29 o                         
   4  18   4       3749.71       3807.09       852.35 o                         
   5  18   4        422.17       1423.81       809.33 o                         
   6  18   4        227.29        -83.57       790.15 o                         
   7  18   4        940.07       1485.69       782.84 o                         
   8  18   4       2390.74       3461.15       983.72 o                         
   9  18   4         96.95       -100.38       799.97 o                         
  10  18   4        397.42        361.93       740.11 o                         
 -12  19   4       2017.36       2947.05      1005.73 o                         
 -11  19   4      15439.11      14994.03      2043.63 o                         
 -10  19   4        144.51          1.23       906.21 o                         
  -9  19   4      18952.77      23145.27      2511.88 o                         
  -8  19   4       4656.59       8254.95      1415.26 o                         
  -7  19   4      14660.87      16910.69      2084.35 o                         
  -6  19   4        933.53       2248.92       821.30 o                         
  -5  19   4      24737.66      23744.00      2155.87 o                         
  -4  19   4       1058.80       2872.38       864.45 o                         
  -3  19   4      16495.24      17222.73      2168.11 o                         
  -2  19   4        170.41       -680.11       680.11 o                         
  -1  19   4      16502.08      18803.42      2320.35 o                         
   0  19   4        967.69       1750.04       767.11 o                         
   1  19   4      25239.92      28627.57      2753.96 o                         
   2  19   4        966.90       1672.98       753.32 o                         
   3  19   4      14994.17      15840.72      1901.49 o                         
   4  19   4       4870.93       6570.82      1131.19 o                         
   5  19   4      19071.87      16912.50      1849.83 o                         
   6  19   4        139.05        -52.58       990.63 o                         
   7  19   4      15875.60      18177.31      2080.52 o                         
   8  19   4       2007.16        665.38       885.59 o                         
  -9  20   4        262.42       1062.93      1086.86 o                         
  -8  20   4       5019.65       5953.81      1436.52 o                         
  -7  20   4        373.61         -8.28       861.12 o                         
  -6  20   4       9048.96       8684.39      1448.86 o                         
  -5  20   4        146.89        405.71       749.92 o                         
  -4  20   4       6807.75       6045.59      1236.35 o                         
  -3  20   4        325.16       2000.59       863.29 o                         
  -2  20   4      10544.26      12365.67      1704.24 o                         
  -1  20   4        352.44       1471.61       877.27 o                         
   0  20   4       6968.20       7859.86      1409.45 o                         
   1  20   4        168.60       -320.80       968.14 o                         
   2  20   4       8879.13       6234.76      1344.72 o                         
   3  20   4        398.85       1002.80       908.90 o                         
   4  20   4       4957.90       3067.46       947.66 o                         
   5  20   4        291.46        556.91      1049.58 o                         
  -4  21   4       3076.05       2188.05      1446.09 o                         
  -3  21   4      31324.20      36198.18      3312.45 o                         
  -2  21   4         76.63        208.46       969.64 o                         
  -1  21   4      31350.35      28556.42      2804.32 o                         
   0  21   4       2808.22       3351.04      1290.59 o                         
 -26   1   5      15718.80      15359.82      1970.77 o                         
 -25   1   5       1967.41       3631.23      1066.88 o                         
 -24   1   5      20816.51      23007.15      2339.53 o                         
 -23   1   5       5273.38       5875.10      1284.88 o                         
 -22   1   5      24536.65      28914.74      2462.39 o                         
 -21   1   5       3846.06       2920.92       797.68 o                         
 -20   1   5      27442.30      31175.88      2288.14 o                         
 -19   1   5       2365.82       2070.09       542.54 o                         
 -18   1   5      27392.18      28232.49      2265.87 o                         
 -17   1   5      10551.58       9308.67      1353.89 o                         
 -16   1   5      36431.89      33141.54      1389.35 o                         
 -15   1   5       7409.34       7436.56       621.10 o                         
 -14   1   5      28152.49      27981.17      1473.96 o                         
 -13   1   5       1880.82       1959.47       241.36 o                         
 -12   1   5      28399.18      27599.10       983.71 o                         
 -11   1   5      17278.31      17152.64       726.52 o                         
 -10   1   5      83134.39      81034.90      2822.64 o                         
  -9   1   5      40433.89      40302.36      1637.55 o                         
  -8   1   5      39985.25      38236.93      1084.04 o                         
  -7   1   5       7471.61       7672.98       423.58 o                         
  -6   1   5      10428.04      10435.30       402.09 o                         
  -5   1   5      10957.69      10380.06       401.73 o                         
  -4   1   5      59762.82      59587.71       982.57 o                         
  -3   1   5     110269.45     107365.62      1751.06 o                         
  -2   1   5      94599.56      94636.16      1630.79 o                         
  -1   1   5      68611.72      64935.79       954.54 o                         
   0   1   5       9514.41       9408.31       365.73 o                         
   1   1   5      12142.15      11716.37       415.26 o                         
   2   1   5       6558.32       6642.01       354.73 o                         
   3   1   5      46686.59      45819.23      1133.02 o                         
   4   1   5      34754.11      34767.13       995.68 o                         
   5   1   5      96922.16      95125.47      2030.85 o                         
   6   1   5      14818.84      14506.15       713.82 o                         
   7   1   5      32919.18      31836.25      1127.77 o                         
   8   1   5       1632.38       1485.51       278.52 o                         
   9   1   5      32420.73      31488.95      1251.98 o                         
  10   1   5       6402.65       6537.04       528.26 o                         
  11   1   5      41422.23      40275.69      1535.45 o                         
  12   1   5       9050.89       8167.50       858.61 o                         
  13   1   5      30620.39      33023.30      1816.31 o                         
  14   1   5       2035.00        958.30       425.93 o                         
  15   1   5      28999.25      27158.65      1934.31 o                         
  16   1   5       3522.10       1804.84       750.29 o                         
  17   1   5      26081.45      26930.23      2042.89 o                         
  18   1   5       4766.03       5739.78      1094.67 o                         
  19   1   5      21368.26      21166.96      2460.78 o                         
  20   1   5       1933.57       2613.71      1111.38 o                         
  21   1   5      14926.69      18520.39      2697.65 o                         
 -26   2   5       1311.59       2974.18      1016.46 o                         
 -25   2   5       5238.80       4417.05      1130.80 o                         
 -24   2   5        492.31       1415.28       970.54 o                         
 -23   2   5       5629.64       5663.58      1046.73 o                         
 -22   2   5       1671.44       3220.94       931.15 o                         
 -21   2   5       3770.04       3536.41      1024.00 o                         
 -20   2   5       1607.38       1188.25       666.70 o                         
 -19   2   5      13569.39      10504.17      1523.92 o                         
 -18   2   5       1109.45        317.84       444.81 o                         
 -17   2   5      10477.96       8947.30      1090.06 o                         
 -16   2   5        463.59        501.50       282.12 o                         
 -15   2   5       4797.84       4346.88       620.97 o                         
 -14   2   5       2944.80       2845.84       448.00 o                         
 -13   2   5      14816.06      15083.91       895.08 o                         
 -12   2   5       6681.27       6551.11       511.47 o                         
 -11   2   5      28452.68      27553.68       944.66 o                         
 -10   2   5      24884.04      23542.92       842.13 o                         
  -9   2   5      18841.42      17809.29       792.84 o                         
  -8   2   5      12643.22      12692.21       673.54 o                         
  -7   2   5      14943.24      15151.36       623.31 o                         
  -6   2   5      35123.30      32550.46       817.94 o                         
  -5   2   5      59019.84      59743.57       987.37 o                         
  -4   2   5      43015.45      42567.65       747.32 o                         
  -3   2   5      15979.74      16529.36       461.49 o                         
  -2   2   5      18258.20      17531.14       488.11 o                         
  -1   2   5      37418.42      37550.95       714.18 o                         
   0   2   5      67539.82      64313.77       907.58 o                         
   1   2   5      30357.66      31556.81       822.12 o                         
   2   2   5      17363.63      15401.16       666.83 o                         
   3   2   5      11286.88      11122.39       566.11 o                         
   4   2   5      21545.54      21597.29       805.16 o                         
   5   2   5      21802.57      22538.47       826.12 o                         
   6   2   5      27977.31      27353.99       962.93 o                         
   7   2   5       6884.91       5897.84       395.26 o                         
   8   2   5      14326.38      14321.60       712.04 o                         
   9   2   5       2548.53       1985.04       227.32 o                         
  10   2   5       4525.83       4456.08       420.31 o                         
  11   2   5        539.69        418.16       200.78 o                         
  12   2   5       9358.28       7963.56       791.78 o                         
  13   2   5       1230.27       1264.94       363.81 o                         
  14   2   5      11762.73      11230.75      1073.96 o                         
  15   2   5       1875.09        603.59       611.30 o                         
  16   2   5       3720.46       2952.97       621.02 o                         
  17   2   5       1504.87       2620.65       847.85 o                         
  18   2   5       6240.27       7207.43      1294.89 o                         
  19   2   5        435.18        556.28       633.46 o                         
  20   2   5       5881.56       4012.91      1697.39 o                         
  21   2   5       1314.62       1191.32      1322.17 o                         
 -26   3   5      17260.28      18329.21      2077.74 o                         
 -25   3   5      12865.14      16030.65      2176.86 o                         
 -24   3   5      24615.66      19099.09      2218.75 o                         
 -23   3   5      17576.88      22105.08      2279.50 o                         
 -22   3   5      49301.95      51580.39      3513.91 o                         
 -21   3   5      26010.38      29843.11      2520.11 o                         
 -20   3   5      51453.11      50062.45      2715.68 o                         
 -19   3   5      46184.90      49723.03      4090.82 o                         
 -18   3   5      72025.42      67689.62      4685.23 o                         
 -17   3   5      51860.45      52968.32      3519.09 o                         
 -16   3   5      69386.24      65050.30      2266.04 o                         
 -15   3   5      53781.58      51936.12      2510.06 o                         
 -14   3   5      98355.81      95691.16      3392.73 o                         
 -13   3   5      79117.00      75173.20      2066.28 o                         
 -12   3   5     129360.45     125168.22      2466.68 o                         
 -11   3   5      76762.00      74520.69      1820.35 o                         
 -10   3   5      85985.61      85517.12      1914.35 o                         
  -9   3   5      98746.08      96518.81      2116.94 o                         
  -8   3   5     118687.19     118591.59      2210.04 o                         
  -7   3   5      68253.53      67308.30      1521.37 o                         
  -6   3   5      59797.95      61548.41      1264.40 o                         
  -5   3   5      82760.30      81177.13      1225.97 o                         
  -4   3   5     109056.29     114877.48      1774.71 o                         
  -3   3   5     137714.41     135763.89      1919.66 o                         
  -2   3   5     118513.13     121256.12      2411.57 o                         
  -1   3   5     124300.98     124434.58      1528.24 o                         
   0   3   5      71542.23      73674.64      1566.20 o                         
   1   3   5      68271.95      66590.73      1205.07 o                         
   2   3   5      62585.69      64525.50      1417.85 o                         
   3   3   5     125382.09     123785.56      2056.44 o                         
   4   3   5      99343.48      96871.13      1843.56 o                         
   5   3   5      85910.98      86598.54      2131.35 o                         
   6   3   5      81010.85      79617.70      2045.22 o                         
   7   3   5     128717.22     129358.71      2657.54 o                         
   8   3   5      87871.32      90560.94      2213.70 o                         
   9   3   5      93119.11      91157.98      2208.96 o                         
  10   3   5      60370.27      59925.80      1786.76 o                         
  11   3   5      68767.36      67487.21      1993.85 o                         
  12   3   5      60533.18      63013.62      2277.36 o                         
  13   3   5      67055.79      63976.38      2961.66 o                         
  14   3   5      53889.36      54610.65      3054.63 o                         
  15   3   5      48253.01      48704.04      2452.11 o                         
  16   3   5      30111.27      30369.42      2031.41 o                         
  17   3   5      48565.86      51087.62      2889.95 o                         
  18   3   5      19683.96      21081.59      2131.56 o                         
  19   3   5      23352.73      27052.77      2627.40 o                         
  20   3   5      13140.01      15905.44      1916.74 o                         
  21   3   5      16739.63      19110.21      2935.84 o                         
 -26   4   5      10351.58       9725.96      1585.07 o                         
 -25   4   5      12984.24      16530.65      2316.52 o                         
 -24   4   5       9531.54       9814.04      1579.35 o                         
 -23   4   5      20355.04      19859.56      2249.67 o                         
 -22   4   5      17821.37      18012.92      2061.63 o                         
 -21   4   5      19540.74      18401.95      1969.87 o                         
 -20   4   5       9705.77       7435.69      1759.34 o                         
 -19   4   5      14092.96      13102.21      1190.99 o                         
 -18   4   5      16761.57      15960.08      1403.08 o                         
 -17   4   5      19002.51      18985.39      1415.32 o                         
 -16   4   5       9190.96       9979.24      1016.36 o                         
 -15   4   5      27494.05      26196.76      1575.61 o                         
 -14   4   5        157.43        390.85       229.57 o                         
 -13   4   5       9508.52       7879.79      1073.11 o                         
 -12   4   5       1700.12       2126.94       373.43 o                         
 -11   4   5      13468.75      12917.93       872.36 o                         
 -10   4   5      19535.17      20104.83       852.23 o                         
  -9   4   5      49330.77      48110.29      1323.38 o                         
  -8   4   5      18647.76      18378.29       848.50 o                         
  -7   4   5      28833.41      28044.35       999.94 o                         
  -6   4   5      17565.28      16395.35       628.90 o                         
  -5   4   5      51329.75      52886.32      1170.85 o                         
  -4   4   5      37338.96      36069.64       888.71 o                         
  -3   4   5      11863.51      12739.09       538.93 o                         
  -2   4   5      13625.91      13502.36       610.80 o                         
  -1   4   5      33208.53      32811.77       949.53 o                         
   0   4   5      59511.46      59256.84      1397.91 o                         
   1   4   5      15483.41      16295.89       684.11 o                         
   2   4   5      26752.53      26752.55       915.51 o                         
   3   4   5      20918.28      20321.41       802.39 o                         
   4   4   5      50201.20      48929.48      1388.14 o                         
   5   4   5      17862.39      17241.46       950.70 o                         
   6   4   5      14062.36      14320.16       962.02 o                         
   7   4   5       1643.12       1931.96       350.39 o                         
   8   4   5       8160.40       7310.86       705.05 o                         
   9   4   5        138.01         83.54       279.66 o                         
  10   4   5      23681.38      25442.81      1392.50 o                         
  11   4   5       8922.71       8404.08       712.59 o                         
  12   4   5      17517.60      16715.87      1226.88 o                         
  13   4   5      15346.32      14552.19      1158.52 o                         
  14   4   5      14884.20      15896.01      1333.67 o                         
  15   4   5       8484.44       6776.93       980.41 o                         
  16   4   5      21014.09      20839.65      1748.43 o                         
  17   4   5      15310.52      17114.79      1699.98 o                         
  18   4   5      21086.95      23021.60      2153.00 o                         
  19   4   5       8431.18       7566.45      1478.31 o                         
  20   4   5      15159.48      21031.44      2514.04 o                         
  21   4   5       9358.80       9784.52      1926.12 o                         
 -25   5   5      10426.47      10314.19      1598.45 o                         
 -24   5   5       8781.96       8561.03      1519.07 o                         
 -23   5   5      17552.71      17597.78      2035.42 o                         
 -22   5   5       9350.76       9167.03      1296.40 o                         
 -21   5   5      27028.55      27901.32      2186.02 o                         
 -20   5   5      24753.27      26254.14      2637.77 o                         
 -19   5   5      23289.34      22190.25      1613.78 o                         
 -18   5   5      19703.15      20033.86      1447.83 o                         
 -17   5   5      26704.09      25641.99      1618.72 o                         
 -16   5   5      19725.21      18901.75      1393.95 o                         
 -15   5   5      40380.33      39788.74      1936.12 o                         
 -14   5   5      65569.84      62739.85      1670.49 o                         
 -13   5   5      50304.30      50695.50      1953.28 o                         
 -12   5   5      40682.86      40100.73      1491.55 o                         
 -11   5   5      15276.88      14482.21       825.52 o                         
 -10   5   5      38478.13      37161.59      1086.12 o                         
  -9   5   5      17251.90      16958.36       737.47 o                         
  -8   5   5      28945.41      28094.54      1062.14 o                         
  -7   5   5      13705.32      13469.60       584.94 o                         
  -6   5   5      13608.58      13552.26       682.04 o                         
  -5   5   5       2139.24       2276.09       267.30 o                         
  -4   5   5       9371.97       8417.50       473.56 o                         
  -3   5   5       3226.02       3113.57       241.15 o                         
  -2   5   5       2872.81       2756.84       270.92 o                         
  -1   5   5       9067.15       8607.41       434.69 o                         
   0   5   5       2068.65       1925.25       199.68 o                         
   1   5   5      15367.10      14783.93       663.46 o                         
   2   5   5      15787.61      15535.73       742.85 o                         
   3   5   5      26532.86      26883.85      1134.80 o                         
   4   5   5      20140.63      19150.22       941.55 o                         
   5   5   5      42954.12      43043.84      1318.62 o                         
   6   5   5      16106.13      16736.11      1023.47 o                         
   7   5   5      43963.84      44613.80      1705.03 o                         
   8   5   5      55051.22      52966.62      2038.25 o                         
   9   5   5      70495.56      70367.32      2304.53 o                         
  10   5   5      45757.11      46380.32      1876.31 o                         
  11   5   5      21032.18      19997.43      1301.39 o                         
  12   5   5      29516.04      26627.23      1606.94 o                         
  13   5   5      21772.91      20976.75      1506.51 o                         
  14   5   5      23152.82      23979.93      1682.68 o                         
  15   5   5      28866.44      29732.56      1872.50 o                         
  16   5   5      25322.68      29151.58      2075.43 o                         
  17   5   5      10751.87       9592.94      1236.38 o                         
  18   5   5      16680.23      19226.30      2111.83 o                         
  19   5   5       9464.82       9109.08      1484.29 o                         
  20   5   5       8990.75       9444.80      2004.58 o                         
 -25   6   5      12196.26      11291.92      1754.10 o                         
 -24   6   5       2542.64       2807.50      1015.72 o                         
 -23   6   5      21863.92      20638.42      2123.81 o                         
 -22   6   5       4586.19       4333.27      1521.84 o                         
 -21   6   5      16508.68      18625.06      1951.58 o                         
 -20   6   5       2258.55       1353.65       648.43 o                         
 -19   6   5      25049.31      28785.93      2239.02 o                         
 -18   6   5        420.10        524.23       456.54 o                         
 -17   6   5      22516.22      23104.41      1622.37 o                         
 -16   6   5       5077.17       3736.31       673.70 o                         
 -15   6   5      33708.77      31538.81      1507.71 o                         
 -14   6   5      17795.68      15688.86       853.06 o                         
 -13   6   5      53350.40      52534.29      1688.85 o                         
 -12   6   5      33498.99      31679.91      1242.34 o                         
 -11   6   5      79277.42      76972.61      1827.46 o                         
 -10   6   5      96796.66      94678.74      2078.49 o                         
  -9   6   5     104323.48     103022.94      1917.99 o                         
  -8   6   5      73479.80      73557.09      1569.85 o                         
  -7   6   5     109731.33     111157.51      2029.82 o                         
  -6   6   5     132606.78     131463.05      2600.25 o                         
  -5   6   5     161124.20     159803.98      3705.04 o                         
  -4   6   5     151672.73     148632.69      3263.99 o                         
  -3   6   5      84565.11      83028.42      1596.04 o                         
  -2   6   5      97716.84      97210.80      1969.00 o                         
  -1   6   5     130640.43     128476.18      2595.70 o                         
   0   6   5     183476.53     179616.12      3108.80 o                         
   1   6   5     117157.38     116958.74      2692.88 o                         
   2   6   5     120008.24     119837.73      2357.49 o                         
   3   6   5      63396.36      64901.29      1840.02 o                         
   4   6   5     118229.43     115256.12      3343.03 o                         
   5   6   5      83848.58      84255.16      2501.96 o                         
   6   6   5      81948.06      81001.04      2290.00 o                         
   7   6   5      31659.21      31670.53      1385.58 o                         
   8   6   5      49923.62      50133.96      1898.08 o                         
   9   6   5      15922.17      16269.50      1099.36 o                         
  10   6   5      31177.93      31937.98      1687.10 o                         
  11   6   5       4857.87       4292.46       644.55 o                         
  12   6   5      19304.94      19049.27      1370.62 o                         
  13   6   5        437.86        558.20       501.05 o                         
  14   6   5      21612.41      21523.98      1547.38 o                         
  15   6   5       2636.24       1279.99       718.30 o                         
  16   6   5      16426.18      17352.51      1688.40 o                         
  17   6   5       3940.40       4194.79      1354.84 o                         
  18   6   5      23283.63      24650.91      2239.78 o                         
  19   6   5       2351.51       1545.33       826.47 o                         
  20   6   5      13379.79      13183.26      2080.47 o                         
 -25   7   5      16072.80      17712.43      2309.78 o                         
 -24   7   5      22594.90      25990.68      2704.16 o                         
 -23   7   5      28894.97      34522.74      3006.39 o                         
 -22   7   5      35576.59      37359.43      2702.34 o                         
 -21   7   5      27561.11      28456.49      2977.07 o                         
 -20   7   5      57206.09      64480.22      3167.69 o                         
 -19   7   5      56561.37      54831.53      5847.93 o                         
 -18   7   5      79122.58      76235.46      4411.59 o                         
 -17   7   5      65953.98      68465.74      6268.89 o                         
 -16   7   5      71588.04      73992.27      2848.73 o                         
 -15   7   5      57632.81      58658.82      3448.07 o                         
 -14   7   5      87623.93      84998.49      2382.78 o                         
 -13   7   5      93867.11      93647.83      2014.68 o                         
 -12   7   5     125829.28     122326.81      2500.45 o                         
 -11   7   5      90860.02      90322.29      1885.28 o                         
 -10   7   5      74208.88      74474.23      1719.35 o                         
  -9   7   5      71068.38      68909.14      1688.84 o                         
  -8   7   5      93165.94      90577.21      1969.17 o                         
  -7   7   5      76836.88      74368.12      1822.22 o                         
  -6   7   5      80481.94      77630.16      2134.21 o                         
  -5   7   5     116629.84     114032.74      1830.80 o                         
  -4   7   5     104199.56     106171.70      1803.84 o                         
  -3   7   5     110038.29     112191.06      2099.70 o                         
  -2   7   5      94420.05      97333.50      1737.54 o                         
  -1   7   5     118931.59     121888.58      1975.63 o                         
   0   7   5     101034.60     106420.25      2554.79 o                         
   1   7   5      91574.70      88049.41      2173.42 o                         
   2   7   5      69703.79      68837.63      1482.26 o                         
   3   7   5      96987.92      96405.94      2083.04 o                         
   4   7   5      72569.22      71973.91      1882.23 o                         
   5   7   5      69798.41      72221.31      2157.61 o                         
   6   7   5      97913.30      95018.56      2237.70 o                         
   7   7   5     123908.97     125489.88      3060.98 o                         
   8   7   5     101841.66      97970.54      2789.78 o                         
   9   7   5      80788.02      84558.66      2683.46 o                         
  10   7   5      66882.24      65314.08      2239.91 o                         
  11   7   5      64419.55      68893.76      2544.13 o                         
  12   7   5      76973.87      77191.74      3327.36 o                         
  13   7   5      71708.73      77008.94      3667.51 o                         
  14   7   5      66031.38      66208.86      2959.13 o                         
  15   7   5      54372.18      61668.68      2878.57 o                         
  16   7   5      31678.45      28625.22      2303.21 o                         
  17   7   5      33407.07      35631.06      2705.04 o                         
  18   7   5      30400.81      32464.97      2832.70 o                         
  19   7   5      20734.77      21761.00      2399.59 o                         
  20   7   5      16834.66      16883.23      2541.34 o                         
 -24   8   5      15031.20      14781.05      2428.20 o                         
 -23   8   5      17202.74      15943.04      2122.33 o                         
 -22   8   5      19861.22      18824.60      2049.38 o                         
 -21   8   5      11303.99      10153.00      1369.34 o                         
 -20   8   5      17854.44      20290.58      1828.38 o                         
 -19   8   5      16408.37      17244.53      1497.27 o                         
 -18   8   5      22947.45      22777.58      2048.12 o                         
 -17   8   5      18191.00      18844.66      1507.19 o                         
 -16   8   5       7960.09       7716.85       924.53 o                         
 -15   8   5       6783.87       8118.06       871.01 o                         
 -14   8   5       2542.49       2633.10       499.60 o                         
 -13   8   5       6517.21       5571.68       514.27 o                         
 -12   8   5       2505.57       2287.97       341.40 o                         
 -11   8   5      22975.70      22671.82      1004.85 o                         
 -10   8   5       4568.66       4997.86       450.63 o                         
  -9   8   5       9860.70       9240.67       643.06 o                         
  -8   8   5        961.03        952.15       199.93 o                         
  -7   8   5       5694.38       5784.89       521.23 o                         
  -6   8   5       6941.20       5815.25       560.93 o                         
  -5   8   5      21442.21      20970.56       791.41 o                         
  -4   8   5      11468.63      11477.73       576.87 o                         
  -3   8   5       5843.65       5471.31       389.33 o                         
  -2   8   5       6524.38       6243.16       415.69 o                         
  -1   8   5      10422.89      10915.47       682.91 o                         
   0   8   5      24994.84      24061.65       974.45 o                         
   1   8   5       5959.71       5635.05       516.42 o                         
   2   8   5       6360.12       5531.31       590.80 o                         
   3   8   5        997.82       1461.34       275.09 o                         
   4   8   5       9800.45      10803.32       686.96 o                         
   5   8   5       5318.69       4680.48       456.83 o                         
   6   8   5      21157.34      21011.63      1178.29 o                         
   7   8   5       2360.93       2584.45       390.87 o                         
   8   8   5       5779.93       5661.82       681.35 o                         
   9   8   5       2512.03       1775.32       509.15 o                         
  10   8   5       5857.73       6717.42       714.88 o                         
  11   8   5       6829.73       7531.89       781.91 o                         
  12   8   5      17553.76      18822.27      1338.78 o                         
  13   8   5      19817.79      20763.62      1550.44 o                         
  14   8   5      16435.07      16580.76      1478.54 o                         
  15   8   5      15679.48      14501.46      1523.22 o                         
  16   8   5      12491.55       8150.52      1322.26 o                         
  17   8   5      17712.65      18985.80      2470.47 o                         
  18   8   5      19145.59      18470.29      2093.95 o                         
  19   8   5      13607.18      12066.41      2025.94 o                         
 -24   9   5       4765.95       3047.55      1161.56 o                         
 -23   9   5       5150.53       4772.47       929.19 o                         
 -22   9   5       6160.59       6597.46      1072.55 o                         
 -21   9   5      11392.85      10557.15      1328.02 o                         
 -20   9   5      11004.99       6740.35      1508.30 o                         
 -19   9   5      16669.92      15539.97      1574.27 o                         
 -18   9   5      13747.36      13754.76      2237.86 o                         
 -17   9   5      10121.19       9116.65      1029.60 o                         
 -16   9   5       9923.72      10305.59       996.69 o                         
 -15   9   5      15907.06      17313.14      1276.30 o                         
 -14   9   5      21138.61      20246.87      1431.91 o                         
 -13   9   5      12440.47      12677.11       966.70 o                         
 -12   9   5      16046.99      15660.36       796.09 o                         
 -11   9   5       8679.56       9128.13       721.26 o                         
 -10   9   5       9960.95       9881.04       789.13 o                         
  -9   9   5       4623.44       4455.51       426.13 o                         
  -8   9   5       8591.50       7802.59       541.50 o                         
  -7   9   5       5519.27       4788.18       512.09 o                         
  -6   9   5      11259.59      11593.81       762.51 o                         
  -5   9   5        761.94        385.54       191.17 o                         
  -4   9   5        913.05        882.33       198.94 o                         
  -3   9   5        632.64        888.81       199.70 o                         
  -2   9   5        549.52        572.55       177.62 o                         
  -1   9   5        998.77       1117.61       195.42 o                         
   0   9   5        668.00        345.81       276.26 o                         
   1   9   5      12619.50      11979.63       727.15 o                         
   2   9   5       5641.70       5065.04       516.46 o                         
   3   9   5       9040.23       8738.25       701.82 o                         
   4   9   5       5237.31       4499.45       459.20 o                         
   5   9   5      11018.88      11444.86       898.39 o                         
   6   9   5       9759.77       9682.93       772.54 o                         
   7   9   5      17206.88      16688.62      1017.03 o                         
   8   9   5      13804.62      12852.35      1001.28 o                         
   9   9   5      23377.23      23578.18      1383.14 o                         
  10   9   5      18137.58      17045.35      1199.63 o                         
  11   9   5      10979.96      10455.75       953.87 o                         
  12   9   5      10962.41      10169.29      1000.47 o                         
  13   9   5      15994.74      15607.50      1480.26 o                         
  14   9   5      16605.52      15096.10      1501.75 o                         
  15   9   5      12824.82      12516.45      1470.05 o                         
  16   9   5      11487.55      10504.17      1542.94 o                         
  17   9   5       7008.45       7884.80      1492.90 o                         
  18   9   5       4796.94       4039.31      1373.68 o                         
  19   9   5       5019.61       3154.68      1505.34 o                         
 -23  10   5       3282.33       3831.93      1125.84 o                         
 -22  10   5       4318.55       5493.20      1080.17 o                         
 -21  10   5       8871.59       7580.84      1154.72 o                         
 -20  10   5       5104.95       5852.64       988.01 o                         
 -19  10   5       5977.84       5153.77      1092.91 o                         
 -18  10   5       5612.58       6782.83      1003.08 o                         
 -17  10   5       7208.81       7257.14       954.22 o                         
 -16  10   5      16724.93      16653.77      1323.72 o                         
 -15  10   5      27895.34      28107.91      1808.77 o                         
 -14  10   5      24464.05      24821.58      1633.27 o                         
 -13  10   5      27438.88      26609.10      1476.23 o                         
 -12  10   5      30184.09      31483.15      1507.21 o                         
 -11  10   5      32287.14      31720.98      1517.79 o                         
 -10  10   5      39979.41      39527.45      1757.09 o                         
  -9  10   5      45133.14      43831.60      1738.94 o                         
  -8  10   5      59509.63      59814.64      1648.14 o                         
  -7  10   5      62417.80      59027.64      2014.44 o                         
  -6  10   5      54745.52      54670.88      1618.51 o                         
  -5  10   5      45151.22      42780.31      1368.70 o                         
  -4  10   5      63715.56      63314.16      1685.37 o                         
  -3  10   5      56316.55      55620.68      1531.56 o                         
  -2  10   5      65540.74      63831.21      1571.97 o                         
  -1  10   5      54622.26      54814.12      1758.49 o                         
   0  10   5      52678.89      50467.45      1658.11 o                         
   1  10   5      46958.71      45145.02      1476.04 o                         
   2  10   5      69129.98      69419.65      2024.93 o                         
   3  10   5      51672.11      53957.02      1828.35 o                         
   4  10   5      51918.80      50401.40      1815.72 o                         
   5  10   5      34307.14      36549.35      1588.31 o                         
   6  10   5      36321.37      35962.23      1746.75 o                         
   7  10   5      26377.52      27748.03      1281.06 o                         
   8  10   5      27628.87      29203.55      1628.13 o                         
   9  10   5      23745.97      24988.14      1717.91 o                         
  10  10   5      27152.19      27543.50      1825.28 o                         
  11  10   5      14851.60      15589.62      1432.06 o                         
  12  10   5       7440.97       8028.27       960.16 o                         
  13  10   5       4894.27       4711.02       895.61 o                         
  14  10   5       5133.33       4373.85       780.81 o                         
  15  10   5       5237.44       4950.73      1009.68 o                         
  16  10   5       7641.81       6592.78      1411.28 o                         
  17  10   5       4712.00       3040.75       913.54 o                         
  18  10   5       3114.73       1862.38       981.48 o                         
 -23  11   5       3041.88       2337.90      2229.59 o                         
 -22  11   5       9862.83       8608.44      1550.77 o                         
 -21  11   5       5282.28       6099.30      1043.15 o                         
 -20  11   5      17790.22      17033.51      2007.23 o                         
 -19  11   5       8426.15       7988.33      1430.57 o                         
 -18  11   5      17145.35      16074.63      1615.84 o                         
 -17  11   5       9948.36       8892.49      1288.75 o                         
 -16  11   5      29784.46      31154.10      2056.94 o                         
 -15  11   5      11063.68      11202.23      1268.64 o                         
 -14  11   5      15084.58      15942.12      1372.77 o                         
 -13  11   5      11373.29       9456.14       881.96 o                         
 -12  11   5      22518.17      23286.48      1491.37 o                         
 -11  11   5      16543.86      17677.46      1191.08 o                         
 -10  11   5      27972.37      26612.11      1505.02 o                         
  -9  11   5      21520.20      20183.78      1375.67 o                         
  -8  11   5      24736.86      25984.60      1537.67 o                         
  -7  11   5      16864.13      16530.89       880.35 o                         
  -6  11   5      21027.21      20079.06       871.07 o                         
  -5  11   5      27979.73      27029.91      1105.93 o                         
  -4  11   5      24442.93      22876.12      1097.31 o                         
  -3  11   5      17598.31      16111.84       845.03 o                         
  -2  11   5      15186.37      15313.84      1117.70 o                         
  -1  11   5      28497.06      26686.05      1407.15 o                         
   0  11   5      24007.47      23928.19      1261.56 o                         
   1  11   5      23991.61      22989.99      1214.93 o                         
   2  11   5      14796.80      14905.42       962.51 o                         
   3  11   5      28028.39      27711.84      1329.91 o                         
   4  11   5      18563.65      17079.91      1102.04 o                         
   5  11   5      30082.28      29610.20      1450.59 o                         
   6  11   5      16155.51      15622.99      1052.00 o                         
   7  11   5      24065.03      23900.45      1500.83 o                         
   8  11   5      10826.15      11189.73      1121.89 o                         
   9  11   5      15806.71      16380.25      1347.03 o                         
  10  11   5      12172.78      11166.67      1122.55 o                         
  11  11   5      28737.94      31384.28      2010.86 o                         
  12  11   5      10740.73      11056.41      1166.85 o                         
  13  11   5      16727.65      14990.70      1660.61 o                         
  14  11   5       9687.39       7091.99      1252.82 o                         
  15  11   5      17123.99      19769.31      2212.55 o                         
  16  11   5       6169.75       5164.69      1235.26 o                         
  17  11   5       8983.70      10845.58      2382.10 o                         
  18  11   5       3506.56       3750.07      1123.45 o                         
 -22  12   5      10252.56      10144.23      1859.16 o                         
 -21  12   5       2713.99       1515.08      1534.01 o                         
 -20  12   5      10964.14       9754.45      1557.85 o                         
 -19  12   5       1111.74       1218.35       680.34 o                         
 -18  12   5       6221.70       7421.80      1298.54 o                         
 -17  12   5       1262.30        882.38       478.04 o                         
 -16  12   5      10067.46       6775.22      1219.35 o                         
 -15  12   5       3507.78       2870.51       553.17 o                         
 -14  12   5      14500.58      15776.56      1652.30 o                         
 -13  12   5       2799.35       3309.16       677.05 o                         
 -12  12   5       4811.26       2829.49       988.97 o                         
 -11  12   5       3685.77       3652.07       633.68 o                         
 -10  12   5      19687.37      19864.59      1358.14 o                         
  -9  12   5      13698.65      12310.87      1010.42 o                         
  -8  12   5      15887.70      15407.16      1263.53 o                         
  -7  12   5       8944.15       9244.45       667.70 o                         
  -6  12   5      20558.87      20150.77      1007.63 o                         
  -5  12   5      16887.62      15274.16       984.22 o                         
  -4  12   5      25614.81      25583.20      1194.14 o                         
  -3  12   5      14759.12      13984.63       830.75 o                         
  -2  12   5      17071.37      18454.11      1108.04 o                         
  -1  12   5      23051.64      22677.66      1335.99 o                         
   0  12   5      19693.80      21125.13      1216.36 o                         
   1  12   5      17745.60      18177.15      1114.61 o                         
   2  12   5       9841.64       9694.49       776.50 o                         
   3  12   5      13748.01      13338.51       985.38 o                         
   4  12   5      15188.10      14575.88      1040.82 o                         
   5  12   5      16872.93      16626.27      1098.10 o                         
   6  12   5       4191.90       2944.32       450.97 o                         
   7  12   5       4125.79       4942.51       586.28 o                         
   8  12   5       2692.67       2016.37       550.34 o                         
   9  12   5      13076.59      12151.37      1141.98 o                         
  10  12   5       3704.28       3797.67       676.34 o                         
  11  12   5       9199.30       9662.76      1113.57 o                         
  12  12   5       1442.30       1133.47       660.03 o                         
  13  12   5       5359.75       4453.60      1246.73 o                         
  14  12   5       1282.40       1054.22       710.07 o                         
  15  12   5      10661.88      10260.52      1451.71 o                         
  16  12   5       2631.70       2014.20       816.58 o                         
  17  12   5      10111.20      13752.48      2231.07 o                         
 -21  13   5       1340.50       1638.55       987.18 o                         
 -20  13   5       1913.71       2043.74       669.57 o                         
 -19  13   5       1528.36       1314.23       693.59 o                         
 -18  13   5      12917.47      13390.57      1900.51 o                         
 -17  13   5       2169.56       2375.89       754.75 o                         
 -16  13   5      10434.65      10552.22      1418.30 o                         
 -15  13   5       4196.91       3899.17       703.92 o                         
 -14  13   5      12365.18      11951.36      1970.66 o                         
 -13  13   5       7481.39       7868.02      1189.73 o                         
 -12  13   5       9911.27      10277.34      1282.30 o                         
 -11  13   5       6075.16       4292.41       805.49 o                         
 -10  13   5      16934.41      16420.37      1422.37 o                         
  -9  13   5      11010.18      10306.14      1073.13 o                         
  -8  13   5      16099.58      17015.85      1432.97 o                         
  -7  13   5       8175.64       6064.17       700.04 o                         
  -6  13   5       6981.67       7052.29       695.04 o                         
  -5  13   5       3508.88       3502.87       579.82 o                         
  -4  13   5       7163.40       7402.57       726.99 o                         
  -3  13   5      14256.43      14838.20       968.49 o                         
  -2  13   5      12213.01      12412.22      1043.23 o                         
  -1  13   5       7810.88       7417.85       724.64 o                         
   0  13   5       3168.78       2675.09       446.71 o                         
   1  13   5       7868.17       8154.21       827.91 o                         
   2  13   5       7461.40       5381.49       630.19 o                         
   3  13   5      15798.77      15987.40      1225.25 o                         
   4  13   5      11562.99      12474.82      1060.25 o                         
   5  13   5      17096.68      17127.81      1252.94 o                         
   6  13   5       5811.47       4100.92       836.34 o                         
   7  13   5      10161.08       9466.77      1048.29 o                         
   8  13   5       8502.77       8263.30       941.52 o                         
   9  13   5      12065.06      10445.28      1005.41 o                         
  10  13   5       4113.20       4341.91       962.70 o                         
  11  13   5      11190.25       9522.21      1213.85 o                         
  12  13   5       2417.72       2496.03       966.62 o                         
  13  13   5      13336.24      12260.36      1534.44 o                         
  14  13   5       1782.30       2767.27       972.45 o                         
  15  13   5       1922.49       1976.84       900.28 o                         
  16  13   5       1537.01        139.44      1349.18 o                         
 -20  14   5       9542.22       9373.76      1613.28 o                         
 -19  14   5       5368.03       3834.32       935.31 o                         
 -18  14   5      16271.17      17924.27      2834.59 o                         
 -17  14   5      10638.32      11195.27      1396.66 o                         
 -16  14   5      20712.71      24378.79      2144.41 o                         
 -15  14   5       3971.09       1751.83       768.30 o                         
 -14  14   5      13588.41      12842.65      1508.28 o                         
 -13  14   5       5545.11       4451.27       814.31 o                         
 -12  14   5      15083.87      14846.22      1566.52 o                         
 -11  14   5       3752.49       4083.02       919.42 o                         
 -10  14   5       5325.21       4611.67       711.96 o                         
  -9  14   5       1908.26       1512.03       385.93 o                         
  -8  14   5      12408.82      11384.28      1168.93 o                         
  -7  14   5       2126.82       1568.74       435.19 o                         
  -6  14   5       1670.73       1749.75       473.12 o                         
  -5  14   5       1303.97       1415.09       506.82 o                         
  -4  14   5        524.10        313.09       420.34 o                         
  -3  14   5       1826.48        206.69       582.75 o                         
  -2  14   5       2107.17       2027.31       634.17 o                         
  -1  14   5        544.21        784.48       476.36 o                         
   0  14   5       1178.36        780.36       585.93 o                         
   1  14   5       1620.49       1014.93       559.20 o                         
   2  14   5       2242.44       2216.79       582.27 o                         
   3  14   5      11169.31      11746.68      1114.19 o                         
   4  14   5       2216.32       2646.32       532.87 o                         
   5  14   5       4565.66       4637.36       665.66 o                         
   6  14   5       4300.93       1929.31       599.36 o                         
   7  14   5      12931.53      12450.78      1228.51 o                         
   8  14   5       5855.00       4804.86       993.87 o                         
   9  14   5      11947.55      12690.59      1393.98 o                         
  10  14   5       4629.04       3270.19       736.09 o                         
  11  14   5      18003.49      19817.42      2023.21 o                         
  12  14   5      12161.72      10569.13      1364.46 o                         
  13  14   5      14256.80      12541.06      1838.40 o                         
  14  14   5       6035.64       6756.98      1303.59 o                         
  15  14   5       8303.84       6625.95      2005.35 o                         
 -19  15   5       3953.33       4501.36      1004.90 o                         
 -18  15   5       1302.58        419.90       749.90 o                         
 -17  15   5       8307.42       7858.94      1478.09 o                         
 -16  15   5       4391.70       4408.20      1026.35 o                         
 -15  15   5       5253.39       3049.87       715.65 o                         
 -14  15   5       4491.96       3580.79       621.39 o                         
 -13  15   5      12235.95      13201.24      1406.63 o                         
 -12  15   5       4673.65       2788.11       880.02 o                         
 -11  15   5       8579.80       6387.21       965.01 o                         
 -10  15   5       8711.48       9516.66      1245.10 o                         
  -9  15   5      10596.18      10696.17      1224.66 o                         
  -8  15   5       7084.33       7233.86      1107.41 o                         
  -7  15   5       2440.01       2077.40       693.89 o                         
  -6  15   5       1699.21       1459.95       512.99 o                         
  -5  15   5       3407.48       3252.91       695.69 o                         
  -4  15   5       3906.12       2356.96       795.53 o                         
  -3  15   5        683.77       -515.86       729.07 o                         
  -2  15   5        705.98       2110.16       686.57 o                         
  -1  15   5       4087.40       3794.92       730.48 o                         
   0  15   5       3849.62       2976.91       717.55 o                         
   1  15   5       1481.06        946.85       605.44 o                         
   2  15   5       2830.95       2252.12       615.69 o                         
   3  15   5       6840.59       6260.87       827.15 o                         
   4  15   5      12034.83      14037.21      1270.02 o                         
   5  15   5       8499.08       9707.66      1005.45 o                         
   6  15   5       9992.01       7874.29      1098.57 o                         
   7  15   5       4388.92       3448.11       634.52 o                         
   8  15   5      14195.13      15436.39      1749.97 o                         
   9  15   5       4308.03       3591.15       866.97 o                         
  10  15   5       5727.76       4834.28      1039.51 o                         
  11  15   5       5107.06       4158.28       851.85 o                         
  12  15   5       8560.51       8372.42      1287.97 o                         
  13  15   5       1415.06        630.62      1045.88 o                         
  14  15   5       4307.53       2327.95       820.52 o                         
 -18  16   5       4733.06       3454.94      1301.33 o                         
 -17  16   5      16924.67      16661.38      2033.06 o                         
 -16  16   5      10964.18       9282.92      1273.56 o                         
 -15  16   5      13374.12      15198.85      1772.39 o                         
 -14  16   5      15213.90      16252.67      1691.58 o                         
 -13  16   5      16203.33      15345.11      1567.29 o                         
 -12  16   5      14161.61      13564.81      1848.02 o                         
 -11  16   5      28636.02      32633.14      2758.53 o                         
 -10  16   5      41974.55      47115.93      3299.14 o                         
  -9  16   5      48411.99      51439.85      3459.57 o                         
  -8  16   5      52280.88      53204.33      2830.94 o                         
  -7  16   5      49160.27      55537.74      3156.84 o                         
  -6  16   5      72192.08      73017.30      3602.44 o                         
  -5  16   5      75054.45      78614.96      4419.66 o                         
  -4  16   5      77396.07      80021.12      4062.81 o                         
  -3  16   5      63935.91      64363.23      5019.47 o                         
  -2  16   5      74561.73      80213.54      4431.87 o                         
  -1  16   5      66299.93      66553.48      4048.31 o                         
   0  16   5      86720.95      85737.99      3933.54 o                         
   1  16   5      62137.82      65138.99      3198.00 o                         
   2  16   5      56456.07      58494.67      3036.43 o                         
   3  16   5      44822.93      46246.64      2692.99 o                         
   4  16   5      53751.15      54766.32      2723.35 o                         
   5  16   5      36667.38      40962.85      2384.86 o                         
   6  16   5      31126.23      33135.34      2212.41 o                         
   7  16   5      12522.73      14264.22      1522.60 o                         
   8  16   5      15521.52      14990.94      1634.16 o                         
   9  16   5      13609.65      12147.80      1672.86 o                         
  10  16   5      12592.83      14159.73      1688.64 o                         
  11  16   5      10418.30      13521.50      1699.88 o                         
  12  16   5      14874.77      14827.74      2297.04 o                         
  13  16   5       4807.28       3314.11      1737.35 o                         
 -16  17   5      13349.42      16796.47      1976.22 o                         
 -15  17   5      18387.04      20692.68      2235.73 o                         
 -14  17   5      21345.32      19556.51      2122.68 o                         
 -13  17   5      15428.01      15326.11      1853.33 o                         
 -12  17   5      17770.06      18128.29      2064.32 o                         
 -11  17   5      15673.48      17530.66      2184.20 o                         
 -10  17   5      24096.52      24763.51      2406.97 o                         
  -9  17   5      24944.88      27926.18      2517.49 o                         
  -8  17   5      20730.25      22864.24      2140.19 o                         
  -7  17   5      15982.24      17357.86      1666.73 o                         
  -6  17   5      18197.13      18720.78      1790.63 o                         
  -5  17   5       9354.89       7880.64      1132.89 o                         
  -4  17   5       9296.07       8774.46      1317.70 o                         
  -3  17   5      18995.27      21614.39      2237.40 o                         
  -2  17   5      16313.57      15525.77      1950.53 o                         
  -1  17   5      10364.94      10485.26      1533.51 o                         
   0  17   5       8343.37       7453.39      1200.39 o                         
   1  17   5      17983.06      20753.68      1931.20 o                         
   2  17   5      15829.77      16424.77      1618.09 o                         
   3  17   5      19002.21      20186.63      1810.17 o                         
   4  17   5      26521.07      26698.78      2116.88 o                         
   5  17   5      22629.09      25508.00      1959.43 o                         
   6  17   5      16422.18      17476.92      1667.46 o                         
   7  17   5      15833.79      15067.07      1700.82 o                         
   8  17   5      17755.58      20541.08      2017.47 o                         
   9  17   5      18742.68      21210.65      2090.91 o                         
  10  17   5      21299.68      22531.43      2177.06 o                         
  11  17   5      11853.57       9220.99      1518.09 o                         
 -14  18   5       8487.96      10848.23      1672.06 o                         
 -13  18   5       7509.45       7335.20      1601.88 o                         
 -12  18   5       4225.22       5979.39      1135.36 o                         
 -11  18   5       1152.16       2435.04       655.06 o                         
 -10  18   5       1114.14        429.37       860.49 o                         
  -9  18   5       3411.25       1519.30       811.84 o                         
  -8  18   5       1065.65       2070.22       835.32 o                         
  -7  18   5       3265.68       1948.63       764.60 o                         
  -6  18   5       1279.42       1159.02       947.00 o                         
  -5  18   5       3759.87       4645.05       981.44 o                         
  -4  18   5       3841.17       4295.71      1167.09 o                         
  -3  18   5       3487.47       3142.46       860.50 o                         
  -2  18   5       4013.41       3320.74      1185.14 o                         
  -1  18   5       3413.41       3539.93       897.10 o                         
   0  18   5       4387.75       2891.15      1483.43 o                         
   1  18   5       1233.99       2228.67       755.59 o                         
   2  18   5       3274.74       2756.43       691.46 o                         
   3  18   5       1165.56        714.97       870.81 o                         
   4  18   5       3006.86       3614.39       854.33 o                         
   5  18   5       1006.79       1003.36       589.46 o                         
   6  18   5        988.89        597.64       608.26 o                         
   7  18   5       3674.88       2668.06       794.96 o                         
   8  18   5       6810.01       5589.34      1124.07 o                         
   9  18   5       7289.73       7669.97      1289.10 o                         
 -12  19   5       7164.82       6110.75      1126.39 o                         
 -11  19   5      15064.79      14802.72      2004.11 o                         
 -10  19   5      10773.95       9133.15      2943.02 o                         
  -9  19   5       9642.98      14109.64      2114.24 o                         
  -8  19   5       4065.43       3559.54      1272.62 o                         
  -7  19   5       6670.37       8276.83      1484.36 o                         
  -6  19   5       3636.02       2817.20       943.14 o                         
  -5  19   5       4695.54       3824.59       935.11 o                         
  -4  19   5        621.51       1019.51       873.07 o                         
  -3  19   5       2603.40       3697.95      1252.17 o                         
  -2  19   5       2231.76       2115.24       976.26 o                         
  -1  19   5        620.46       -594.35       594.35 o                         
   0  19   5       5250.48       3593.85      1015.41 o                         
   1  19   5       3272.35       3825.06      1147.50 o                         
   2  19   5       7359.05       5582.32      1034.76 o                         
   3  19   5       3488.00       1749.52       889.51 o                         
   4  19   5      11058.08      13609.94      1607.70 o                         
   5  19   5       9261.36       9833.95      1563.45 o                         
   6  19   5      17562.12      18080.66      2153.57 o                         
   7  19   5       6301.85       3958.13      1182.50 o                         
  -9  20   5      25118.16      26617.20      2952.98 o                         
  -8  20   5      32515.17      34665.34      3324.95 o                         
  -7  20   5      36606.37      39031.07      3268.75 o                         
  -6  20   5      45041.70      54029.61      4245.55 o                         
  -5  20   5      42457.53      44982.88      3619.60 o                         
  -4  20   5      53609.34      58712.56      4095.84 o                         
  -3  20   5      46265.19      43543.87      3500.45 o                         
  -2  20   5      53919.24      58899.30      4165.16 o                         
  -1  20   5      46007.13      48336.08      3735.87 o                         
   0  20   5      48824.52      53728.16      3962.37 o                         
   1  20   5      38633.34      40092.16      3437.77 o                         
   2  20   5      42446.11      45238.12      3568.07 o                         
   3  20   5      27867.05      30094.67      2930.04 o                         
   4  20   5      27939.42      29964.57      2793.33 o                         
 -26   0   6       8741.52       8779.75      1722.05 o                         
 -25   0   6      13183.18      11904.70      3091.74 o                         
 -24   0   6      18715.00      21729.33      3221.06 o                         
 -23   0   6      18435.04      19235.60      2941.45 o                         
 -22   0   6      27689.07      26093.39      2895.32 o                         
 -21   0   6      36027.41      47263.20      3943.11 o                         
 -20   0   6      26486.75      25800.17      2766.35 o                         
 -19   0   6      51803.80      56640.17      4076.11 o                         
 -18   0   6      79338.12      71131.80      3826.17 o                         
 -17   0   6      90602.31      86134.46      4571.74 o                         
 -16   0   6     163537.28     156823.22      5272.01 o                         
 -15   0   6      99302.95     101989.01      3248.34 o                         
 -14   0   6     171053.19     168843.22      3871.48 o                         
 -13   0   6     107379.41     110931.17      2761.71 o                         
 -12   0   6     266508.22     262297.59      4634.40 o                         
 -11   0   6     186025.53     182932.89      3644.69 o                         
 -10   0   6     475777.72     468737.53      6191.28 o                         
  -9   0   6      52231.94      54139.97      1924.05 o                         
  -8   0   6     367758.66     362409.94      4786.56 o                         
  -7   0   6      82524.17      82169.87      1952.27 o                         
  -6   0   6     338976.88     336722.06      4315.77 o                         
  -5   0   6      46913.70      49161.97      1242.47 o                         
  -4   0   6     731947.19     742432.19      7387.57 o                         
  -3   0   6       2127.84       2948.04       412.58 o                         
  -2   0   6     737492.00     744813.00      6611.22 o                         
  -1   0   6      45652.56      47565.09      1308.62 o                         
   0   0   6     342047.69     331808.50      3942.73 o                         
   1   0   6      79663.42      79482.40      2261.26 o                         
   2   0   6     378517.44     376981.00      4904.30 o                         
   3   0   6      51190.09      53116.96      2243.71 o                         
   4   0   6     477659.62     481016.25      8247.01 o                         
   5   0   6     184379.06     184846.06      5028.53 o                         
   6   0   6     276401.00     271186.19      5203.76 o                         
   7   0   6     107757.23     104479.45      3701.25 o                         
   8   0   6     172137.88     169099.69      4016.70 o                         
   9   0   6      99900.10      98276.74      3085.17 o                         
  10   0   6     160645.19     161045.36      3974.33 o                         
  11   0   6      91821.95      92398.28      4071.54 o                         
  12   0   6      79458.36      76705.34      3840.31 o                         
  13   0   6      53662.13      53550.77      4003.52 o                         
  14   0   6      23587.56      22935.33      2609.58 o                         
  15   0   6      38045.08      40082.52      3689.36 o                         
  16   0   6      25469.09      23101.22      2724.42 o                         
  17   0   6      20129.55      22950.40      2943.47 o                         
  18   0   6      16048.47      15370.96      2390.96 o                         
  19   0   6      15231.27      14577.00      2848.03 o                         
  20   0   6       8333.21       7783.75      2223.88 o                         
 -26   1   6       2379.56       2908.04       985.57 o                         
 -25   1   6      31744.84      32227.12      2760.10 o                         
 -24   1   6       3691.82       2582.79       920.60 o                         
 -23   1   6      16254.49      16354.82      1797.96 o                         
 -22   1   6      14352.21      15696.00      1751.38 o                         
 -21   1   6      20776.75      20646.58      1637.99 o                         
 -20   1   6      23997.16      23770.67      2643.66 o                         
 -19   1   6       4906.64       4124.45       834.43 o                         
 -18   1   6      12103.53      11325.88      1146.32 o                         
 -17   1   6       3971.20       3095.78       576.98 o                         
 -16   1   6      32090.57      29785.54      1669.12 o                         
 -15   1   6        276.08        653.03       231.99 o                         
 -14   1   6      11282.80      10487.74       678.21 o                         
 -13   1   6      15324.64      15584.53       779.45 o                         
 -12   1   6      14807.75      15308.45       724.13 o                         
 -11   1   6      34376.33      34348.75      1001.34 o                         
 -10   1   6       1715.06       1682.46       227.77 o                         
  -9   1   6      53683.96      54399.82      1389.07 o                         
  -8   1   6       8489.06       8498.34       486.93 o                         
  -7   1   6     225803.78     226027.67      2479.02 o                         
  -6   1   6        607.40       1050.82       174.63 o                         
  -5   1   6      93415.35      95125.08      1295.06 o                         
  -4   1   6        629.70       1200.12       142.89 o                         
  -3   1   6     462784.19     473386.12      3538.77 o                         
  -2   1   6        721.26       1127.00       144.97 o                         
  -1   1   6      93524.41      94745.51      1293.93 o                         
   0   1   6        590.18        839.96       125.39 o                         
   1   1   6     224681.03     223717.03      2529.44 o                         
   2   1   6       8934.61       9149.43       433.70 o                         
   3   1   6      53181.66      52366.75      1225.62 o                         
   4   1   6       1984.50       1990.88       237.77 o                         
   5   1   6      33515.31      33225.54      1139.13 o                         
   6   1   6      17261.26      16117.58       848.96 o                         
   7   1   6      15422.87      14610.19       767.90 o                         
   8   1   6      12783.91      12573.19       755.27 o                         
   9   1   6        303.63        330.71       223.34 o                         
  10   1   6      37157.29      36317.93      1347.25 o                         
  11   1   6       3886.81       4394.89       564.06 o                         
  12   1   6      13862.01      14997.91      1184.54 o                         
  13   1   6       4779.40       4150.78       635.37 o                         
  14   1   6      27956.25      25612.35      2178.01 o                         
  15   1   6      19819.48      19705.12      1850.70 o                         
  16   1   6      16715.24      14868.95      1441.18 o                         
  17   1   6      15348.44      14903.26      1453.15 o                         
  18   1   6       4311.32       2660.93      1281.22 o                         
  19   1   6      29590.22      33920.67      3169.57 o                         
  20   1   6       2415.75       3514.40      1042.22 o                         
 -26   2   6      31802.70      39379.94      4312.93 o                         
 -25   2   6       6913.15       5716.81      1013.26 o                         
 -24   2   6      69698.84      73431.73      4301.01 o                         
 -23   2   6      13977.99      13763.17      1909.36 o                         
 -22   2   6      66866.67      69636.89      3856.40 o                         
 -21   2   6      39050.24      40752.79      3326.80 o                         
 -20   2   6      47910.23      48942.77      2569.80 o                         
 -19   2   6      35884.53      32647.06      4202.22 o                         
 -18   2   6      55479.08      56043.30      2642.13 o                         
 -17   2   6      43433.72      43247.59      2206.40 o                         
 -16   2   6      72523.27      72071.93      2220.20 o                         
 -15   2   6      76044.02      77111.84      3073.29 o                         
 -14   2   6      48694.35      50224.68      1553.61 o                         
 -13   2   6      77485.38      78037.62      2526.22 o                         
 -12   2   6      71078.92      69330.35      1849.90 o                         
 -11   2   6      91313.68      92654.65      2166.75 o                         
 -10   2   6     114323.38     113603.75      2549.60 o                         
  -9   2   6      39682.67      40018.38      1420.85 o                         
  -8   2   6     102899.85     104873.84      2247.78 o                         
  -7   2   6      75914.77      78149.28      1591.62 o                         
  -6   2   6      63463.10      62731.70      1262.02 o                         
  -5   2   6       6433.39       6329.59       338.35 o                         
  -4   2   6     204173.56     208146.50      2005.24 o                         
  -3   2   6       1374.64       1433.89       134.25 o                         
  -2   2   6     202339.69     207615.31      2024.93 o                         
  -1   2   6       5983.17       6000.45       298.15 o                         
   0   2   6      62198.51      61074.39       985.21 o                         
   1   2   6      72600.48      74162.80      1279.03 o                         
   2   2   6      96823.87      98310.08      1757.39 o                         
   3   2   6      38001.04      39025.97      1125.30 o                         
   4   2   6     111876.84     115596.83      2217.99 o                         
   5   2   6      86569.04      89402.45      2080.11 o                         
   6   2   6      66402.43      65696.57      1762.58 o                         
   7   2   6      72208.67      71400.58      2198.19 o                         
   8   2   6      47162.79      47708.81      1588.29 o                         
   9   2   6      70738.73      69454.71      2257.09 o                         
  10   2   6      72290.08      71302.78      1864.84 o                         
  11   2   6      39172.55      36501.97      1924.06 o                         
  12   2   6      54441.49      52589.24      2468.56 o                         
  13   2   6      31364.90      29056.31      1790.76 o                         
  14   2   6      50303.25      52600.80      2730.61 o                         
  15   2   6      34236.47      36494.49      2234.99 o                         
  16   2   6      68798.66      72434.24      3136.69 o                         
  17   2   6      12027.35      12013.50      1789.39 o                         
  18   2   6      75672.17      78937.66      3817.03 o                         
  19   2   6       6366.78       6813.31      1394.06 o                         
  20   2   6      35346.97      39815.18      3574.70 o                         
 -26   3   6       4158.78       5113.59      1473.66 o                         
 -25   3   6      15394.96      12229.09      2319.44 o                         
 -24   3   6      11121.81      13035.38      2259.87 o                         
 -23   3   6       8750.23       7396.67      1961.05 o                         
 -22   3   6       7085.03       6770.76      1534.61 o                         
 -21   3   6      17587.48      12999.85      1698.13 o                         
 -20   3   6      23500.86      22423.75      1956.42 o                         
 -19   3   6       2651.52       2005.56       634.79 o                         
 -18   3   6      32356.77      29902.22      1813.86 o                         
 -17   3   6       1281.65        833.84       426.55 o                         
 -16   3   6      23297.05      22842.18      1211.44 o                         
 -15   3   6        196.29        643.14       360.27 o                         
 -14   3   6       6192.40       5568.47       567.78 o                         
 -13   3   6       3730.13       3968.11       462.61 o                         
 -12   3   6      25419.45      25516.16      1200.01 o                         
 -11   3   6      37035.66      36336.88      1504.93 o                         
 -10   3   6        517.77        405.93       270.92 o                         
  -9   3   6      43078.37      44532.70      1524.20 o                         
  -8   3   6       3197.30       3584.84       470.42 o                         
  -7   3   6     105830.41     103794.56      2056.72 o                         
  -6   3   6        417.17        550.22       145.70 o                         
  -5   3   6      51169.73      50829.33      1172.69 o                         
  -4   3   6       9896.50      10196.03       429.68 o                         
  -3   3   6     310386.34     320273.38      3119.38 o                         
  -2   3   6       9692.51      10418.67       475.19 o                         
  -1   3   6      51386.45      51252.01      1166.02 o                         
   0   3   6        477.56        598.28       160.08 o                         
   1   3   6     105712.06     104952.19      1775.96 o                         
   2   3   6       2982.29       3149.83       384.87 o                         
   3   3   6      44179.95      44522.16      1234.03 o                         
   4   3   6        511.72        680.88       173.83 o                         
   5   3   6      37743.69      35953.53      1367.35 o                         
   6   3   6      27950.99      27479.39      1610.77 o                         
   7   3   6       3973.08       3102.91       466.43 o                         
   8   3   6       7120.64       6292.19       648.93 o                         
   9   3   6        220.42        -68.94       255.80 o                         
  10   3   6      26713.13      27088.70      1281.76 o                         
  11   3   6       1123.45       1327.67       491.18 o                         
  12   3   6      34708.55      34984.20      1840.52 o                         
  13   3   6       2283.77       1469.77       475.52 o                         
  14   3   6      26511.85      26421.06      1765.74 o                         
  15   3   6      15842.56      13069.33      1275.52 o                         
  16   3   6       8267.99       7444.95       999.91 o                         
  17   3   6       7598.85       7908.33      1644.97 o                         
  18   3   6      12433.71      13966.08      1611.19 o                         
  19   3   6      13660.38      13800.25      2002.53 o                         
  20   3   6       4651.94       5525.51      1359.63 o                         
 -26   4   6       5318.28       4807.94      1537.88 o                         
 -25   4   6       4620.41       3835.22       748.61 o                         
 -24   4   6      10079.72       7348.18      1487.05 o                         
 -23   4   6       9464.72       8005.94      1589.23 o                         
 -22   4   6      22939.24      21808.44      2157.30 o                         
 -21   4   6      10069.56       9324.25      1307.86 o                         
 -20   4   6      30910.62      32385.97      2162.11 o                         
 -19   4   6      11828.63      13416.41      1236.91 o                         
 -18   4   6      64016.70      64720.62      2785.19 o                         
 -17   4   6      22194.04      21541.68      1619.79 o                         
 -16   4   6     121214.56     122455.47      3862.77 o                         
 -15   4   6      34415.27      34459.63      1952.40 o                         
 -14   4   6     186208.62     183713.27      4146.58 o                         
 -13   4   6      30415.69      31354.85      1585.55 o                         
 -12   4   6     211617.94     211960.75      3591.08 o                         
 -11   4   6      26777.88      26990.08      1182.86 o                         
 -10   4   6     251283.92     252386.70      3632.92 o                         
  -9   4   6      14551.86      15462.21       980.29 o                         
  -8   4   6     260678.66     257915.69      3692.74 o                         
  -7   4   6      16003.35      15630.54       682.10 o                         
  -6   4   6     263564.75     263119.81      3285.52 o                         
  -5   4   6       7622.46       8160.60       509.83 o                         
  -4   4   6     230787.09     233540.98      2679.10 o                         
  -3   4   6        580.61        972.88       182.94 o                         
  -2   4   6     230994.44     236300.03      2778.11 o                         
  -1   4   6       7668.27       7935.58       464.22 o                         
   0   4   6     264535.72     268659.72      3228.78 o                         
   1   4   6      15894.27      15580.26       751.06 o                         
   2   4   6     264765.44     266746.72      3487.64 o                         
   3   4   6      14570.66      14017.83       711.61 o                         
   4   4   6     253337.16     258430.41      4079.28 o                         
   5   4   6      27117.29      26734.55      1071.66 o                         
   6   4   6     215504.75     218158.52      4413.46 o                         
   7   4   6      32083.63      33520.17      1525.29 o                         
   8   4   6     186457.56     193120.05      3764.20 o                         
   9   4   6      35410.47      38066.70      1667.39 o                         
  10   4   6     121189.96     126257.90      3608.12 o                         
  11   4   6      22674.75      22027.06      1475.68 o                         
  12   4   6      64066.05      66822.23      2691.01 o                         
  13   4   6      12762.92      12885.66      1130.53 o                         
  14   4   6      29302.38      29214.15      1900.04 o                         
  15   4   6      11525.73      13411.11      1375.45 o                         
  16   4   6      21163.78      22293.15      2055.59 o                         
  17   4   6      10738.53       9781.84      1218.24 o                         
  18   4   6       8955.54       7888.36      1397.53 o                         
  19   4   6       5383.66       5387.25      1204.19 o                         
  20   4   6       4594.69       5286.69      1354.45 o                         
 -26   5   6       4044.09       4478.98       997.55 o                         
 -25   5   6       1715.30       1550.32       944.61 o                         
 -24   5   6       1328.04        798.23       930.98 o                         
 -23   5   6       1404.56       -176.47       669.81 o                         
 -22   5   6        637.54       2114.32       830.53 o                         
 -21   5   6       2509.36       2575.12       839.26 o                         
 -20   5   6       1229.52        995.60       606.85 o                         
 -19   5   6       1125.31        254.65       482.22 o                         
 -18   5   6        619.03        -60.48       384.94 o                         
 -17   5   6       3791.73       3487.54       657.53 o                         
 -16   5   6       3117.65       3233.98       617.97 o                         
 -15   5   6       2862.70       2269.29       472.96 o                         
 -14   5   6       1513.41        773.95       383.21 o                         
 -13   5   6        732.28        432.03       306.84 o                         
 -12   5   6       9081.79       8445.51       749.24 o                         
 -11   5   6      11502.42      12189.24       686.18 o                         
 -10   5   6       4024.61       3491.16       367.46 o                         
  -9   5   6       2420.86       2186.45       283.96 o                         
  -8   5   6       2717.95       2478.90       362.62 o                         
  -7   5   6      30074.68      28687.05       999.06 o                         
  -6   5   6      34408.63      35169.33      1132.77 o                         
  -5   5   6       8259.75       8481.58       507.45 o                         
  -4   5   6      14304.53      14526.81       602.68 o                         
  -3   5   6      29235.19      28836.32       944.60 o                         
  -2   5   6      14453.32      14623.75       693.75 o                         
  -1   5   6       8112.78       7725.34       508.75 o                         
   0   5   6      34828.48      36740.94      1068.98 o                         
   1   5   6      29314.41      28772.51      1043.32 o                         
   2   5   6       2654.21       2507.03       285.54 o                         
   3   5   6       2114.30       1764.78       296.14 o                         
   4   5   6       4005.83       3186.58       352.00 o                         
   5   5   6      10220.58      10104.90       684.90 o                         
   6   5   6       8842.08       9658.50       833.34 o                         
   7   5   6        664.13        652.75       263.78 o                         
   8   5   6       1343.79       1449.45       437.84 o                         
   9   5   6       2464.04       2232.55       404.82 o                         
  10   5   6       3435.89       3423.09       577.43 o                         
  11   5   6       4400.78       5034.67       606.93 o                         
  12   5   6        534.12        337.58       452.06 o                         
  13   5   6       1089.40        832.00       504.00 o                         
  14   5   6       1416.03        961.72       461.30 o                         
  15   5   6       2684.86       1965.17       822.42 o                         
  16   5   6        726.03        -57.51       573.24 o                         
  17   5   6       1597.26       1637.54       750.17 o                         
  18   5   6       1162.56        496.00       565.85 o                         
  19   5   6       1808.69        300.82      1212.01 o                         
  20   5   6       3973.16       2915.31      1564.89 o                         
 -25   6   6       4035.83       4173.51       989.46 o                         
 -24   6   6      20092.77      19505.14      2199.50 o                         
 -23   6   6       3804.49       3643.35       974.60 o                         
 -22   6   6      28408.68      31920.50      2637.19 o                         
 -21   6   6       5037.95       2841.50       922.88 o                         
 -20   6   6      49981.75      54731.65      3073.89 o                         
 -19   6   6       3982.14       3249.96       985.13 o                         
 -18   6   6      37218.43      38853.73      2222.08 o                         
 -17   6   6       2404.48       2129.89       479.60 o                         
 -16   6   6      36661.06      39436.17      2101.40 o                         
 -15   6   6       2259.30       2635.70       553.70 o                         
 -14   6   6      68092.14      67155.20      2308.43 o                         
 -13   6   6        507.62        320.98       253.53 o                         
 -12   6   6     100359.06     102036.59      2227.57 o                         
 -11   6   6        497.32        809.24       253.32 o                         
 -10   6   6      84505.24      85204.12      1965.79 o                         
  -9   6   6        779.87        922.61       252.94 o                         
  -8   6   6     152512.25     155271.77      3016.31 o                         
  -7   6   6       3204.70       2770.59       357.62 o                         
  -6   6   6     224913.81     222952.80      3165.21 o                         
  -5   6   6         56.45        273.75       173.54 o                         
  -4   6   6     238226.67     239099.05      2699.78 o                         
  -3   6   6         36.97        204.55       132.04 o                         
  -2   6   6     238068.84     240832.64      3499.36 o                         
  -1   6   6         49.00         35.79       241.24 o                         
   0   6   6     224030.58     226632.08      3232.48 o                         
   1   6   6       3520.92       4156.98       373.82 o                         
   2   6   6     152984.42     156578.02      2925.45 o                         
   3   6   6        680.15       1001.78       278.89 o                         
   4   6   6      83409.80      83750.21      2126.74 o                         
   5   6   6        507.46        204.57       196.68 o                         
   6   6   6      98810.89     103457.84      2667.86 o                         
   7   6   6        511.48        731.29       315.02 o                         
   8   6   6      67306.45      67283.73      2397.41 o                         
   9   6   6       2619.46       2619.86       458.83 o                         
  10   6   6      35929.66      38374.72      1935.62 o                         
  11   6   6       2710.30       2375.36       524.91 o                         
  12   6   6      37235.45      40300.94      2118.79 o                         
  13   6   6       3780.96       3608.39       537.12 o                         
  14   6   6      48314.36      53275.34      2567.04 o                         
  15   6   6       5819.51       3835.00       898.19 o                         
  16   6   6      28237.26      28865.82      2276.24 o                         
  17   6   6       4152.29       3452.10       723.71 o                         
  18   6   6      19699.12      18619.79      2141.36 o                         
  19   6   6       4400.35       4348.23      1725.40 o                         
 -25   7   6       1725.99       3670.08      1066.83 o                         
 -24   7   6       5538.50       8461.57      1446.63 o                         
 -23   7   6       2943.13       2636.84       742.33 o                         
 -22   7   6       1851.66        669.17       832.30 o                         
 -21   7   6       3033.94       1753.32       566.60 o                         
 -20   7   6       4601.61       3967.52       609.90 o                         
 -19   7   6       4870.71       3358.50       740.88 o                         
 -18   7   6       4796.82       5479.21       767.54 o                         
 -17   7   6       2945.77       2767.25       522.63 o                         
 -16   7   6       4443.44       4377.90       597.22 o                         
 -15   7   6       3378.17       3588.15       565.12 o                         
 -14   7   6        172.03        558.29       372.77 o                         
 -13   7   6       2795.68       2708.67       430.80 o                         
 -12   7   6        925.83       1254.50       217.93 o                         
 -11   7   6       6319.88       6782.57       524.42 o                         
 -10   7   6       4256.19       4195.79       381.93 o                         
  -9   7   6       5516.84       5187.53       429.65 o                         
  -8   7   6       3146.59       3282.43       362.62 o                         
  -7   7   6        947.84       1194.18       294.47 o                         
  -6   7   6       1481.33       1286.83       355.00 o                         
  -5   7   6        785.80       1029.65       210.00 o                         
  -4   7   6       3646.67       3802.90       324.54 o                         
  -3   7   6         99.45        337.81       173.02 o                         
  -2   7   6       3935.75       4706.35       397.41 o                         
  -1   7   6        682.06        705.47       264.50 o                         
   0   7   6       1500.99       1352.34       200.90 o                         
   1   7   6        908.63       1322.87       231.94 o                         
   2   7   6       3229.45       3152.16       372.57 o                         
   3   7   6       4966.80       5000.38       547.44 o                         
   4   7   6       4268.88       3797.17       464.30 o                         
   5   7   6       7237.28       7211.68       587.29 o                         
   6   7   6        809.76        515.84       345.37 o                         
   7   7   6       2397.98       2149.25       429.18 o                         
   8   7   6        193.75        896.32       387.02 o                         
   9   7   6       3505.87       3081.61       396.68 o                         
  10   7   6       3883.03       4157.93       528.80 o                         
  11   7   6       2545.34       2610.73       465.35 o                         
  12   7   6       4590.34       3921.04       856.08 o                         
  13   7   6       5667.31       4681.24       625.20 o                         
  14   7   6       4229.38       4288.64       586.04 o                         
  15   7   6       3512.33       3168.87       656.88 o                         
  16   7   6       1593.38        577.27       636.06 o                         
  17   7   6       3236.64       3588.51       797.55 o                         
  18   7   6       5445.34       3006.67       903.88 o                         
  19   7   6       2012.13        513.34      1071.92 o                         
 -25   8   6       5202.56       3431.17      1547.08 o                         
 -24   8   6      13234.78      13748.16      2676.12 o                         
 -23   8   6       5717.61       6639.06      1650.44 o                         
 -22   8   6      22503.61      21598.90      2039.36 o                         
 -21   8   6       9572.19      11451.66      1441.80 o                         
 -20   8   6      40562.57      39963.89      2648.49 o                         
 -19   8   6       9170.28       9565.09      1241.03 o                         
 -18   8   6      41303.64      42403.69      2236.38 o                         
 -17   8   6      26001.76      26470.72      2078.08 o                         
 -16   8   6      51360.51      53094.29      2231.27 o                         
 -15   8   6      14441.26      14955.95      1135.89 o                         
 -14   8   6      98617.37      99850.86      2929.87 o                         
 -13   8   6       9755.57       9667.08       809.47 o                         
 -12   8   6      77503.34      76644.43      1827.11 o                         
 -11   8   6      27051.79      25659.38      1044.10 o                         
 -10   8   6      50122.01      48916.36      1495.90 o                         
  -9   8   6       7587.33       7607.29       568.03 o                         
  -8   8   6      77457.96      76269.80      2247.93 o                         
  -7   8   6      10974.22      10517.05       846.48 o                         
  -6   8   6      95227.09      94848.30      2318.64 o                         
  -5   8   6        546.64        329.39       187.23 o                         
  -4   8   6      24368.91      25017.09       905.05 o                         
  -3   8   6        276.44        455.27       192.43 o                         
  -2   8   6      24017.38      24445.20       974.29 o                         
  -1   8   6        490.63        734.58       169.30 o                         
   0   8   6      94156.80      96172.62      2007.65 o                         
   1   8   6      10081.27      11056.68       819.57 o                         
   2   8   6      75108.97      76728.92      1695.76 o                         
   3   8   6       6634.24       6636.51       486.29 o                         
   4   8   6      49614.30      49269.92      1661.66 o                         
   5   8   6      25310.56      26938.51      1371.61 o                         
   6   8   6      75421.00      75885.09      2127.92 o                         
   7   8   6       8541.23       9736.05       917.78 o                         
   8   8   6      97292.72     100405.73      2937.41 o                         
   9   8   6      12722.42      12775.82      1056.81 o                         
  10   8   6      51532.81      52465.14      2249.05 o                         
  11   8   6      23197.97      24228.28      1524.27 o                         
  12   8   6      40365.84      42109.98      2094.58 o                         
  13   8   6       7903.84       9243.54      1092.91 o                         
  14   8   6      42801.08      47244.11      2693.11 o                         
  15   8   6       8210.26       8368.50      1410.38 o                         
  16   8   6      23030.77      23211.29      2278.04 o                         
  17   8   6       4995.75       4173.70      1098.07 o                         
  18   8   6      14444.08      15955.51      1974.71 o                         
  19   8   6       4487.71       2022.60      1965.40 o                         
 -24   9   6       7556.67       6147.09      2563.82 o                         
 -23   9   6      11475.98       9541.85      1321.10 o                         
 -22   9   6      15488.06      17145.02      1861.79 o                         
 -21   9   6       7457.96       7066.47      1072.98 o                         
 -20   9   6      10705.20       8093.11      1058.50 o                         
 -19   9   6      10918.11       7590.06      1417.23 o                         
 -18   9   6      15527.41      16241.78      1611.31 o                         
 -17   9   6       3611.52       4489.74       732.69 o                         
 -16   9   6      23353.58      23245.25      1543.80 o                         
 -15   9   6       3670.57       3370.00       519.08 o                         
 -14   9   6      34317.39      32989.66      1793.59 o                         
 -13   9   6      26734.18      27469.75      1309.01 o                         
 -12   9   6      18398.62      17917.70       974.37 o                         
 -11   9   6       4914.60       5471.85       484.97 o                         
 -10   9   6      25663.11      23695.74      1085.35 o                         
  -9   9   6      30869.01      30205.82      1217.57 o                         
  -8   9   6      16002.10      14875.66      1022.48 o                         
  -7   9   6      38039.74      36645.30      1623.57 o                         
  -6   9   6      21269.74      20944.70       861.22 o                         
  -5   9   6      46450.14      45404.74      1232.97 o                         
  -4   9   6        306.79        406.29       196.05 o                         
  -3   9   6      60789.70      61203.89      1465.73 o                         
  -2   9   6        321.26        497.36       216.28 o                         
  -1   9   6      47436.59      47918.04      1678.90 o                         
   0   9   6      21629.14      21628.15      1076.29 o                         
   1   9   6      39036.82      39593.93      1530.86 o                         
   2   9   6      16471.76      17301.93      1005.44 o                         
   3   9   6      32232.64      32264.12      1439.52 o                         
   4   9   6      27615.02      25897.59      1322.06 o
[truncated: 689,880 more chars]
