# Supplementary material for: Crystal structures of five gold(I) complexes with methyl­piperidine ligands
Source: Acta Crystallogr E Crystallogr Commun. 2023 Jan 19;80(Pt 2):157–65. doi: 10.1107/S2056989023010940 (PMC10848987; doi:10.1107/S2056989023010940)
Supplement: Supplementary file 6 [file e-80-00157-5sup6.hkl]

data_5                                                                          
_shelx_title ' Detmold in C2/c'                                                 
_shelx_refln_list_code          4                                               
_shelx_F_calc_maximum      720.06                                               
_exptl_crystal_F_000      1664.00                                               
_reflns_d_resolution_high  0.6904                                               
                                                                                
loop_                                                                           
 _space_group_symop_operation_xyz                                               
 'x, y, z'                                                                      
 '-x, y, -z+1/2'                                                                
 'x+1/2, y+1/2, z'                                                              
 '-x+1/2, y+1/2, -z+1/2'                                                        
 '-x, -y, -z'                                                                   
 'x, -y, z-1/2'                                                                 
 '-x+1/2, -y+1/2, -z'                                                           
 'x+1/2, -y+1/2, z-1/2'                                                         
                                                                                
_cell_length_a    17.6978                                                       
_cell_length_b    11.2748                                                       
_cell_length_c    16.5620                                                       
_cell_angle_alpha  90.000                                                       
_cell_angle_beta  114.013                                                       
_cell_angle_gamma  90.000                                                       
                                                                                
_shelx_F_squared_multiplier     1.000                                           
                                                                                
loop_                                                                           
 _refln_index_h                                                                 
 _refln_index_k                                                                 
 _refln_index_l                                                                 
 _refln_F_squared_calc                                                          
 _refln_F_squared_meas                                                          
 _refln_F_squared_sigma                                                         
 _refln_observed_status                                                         
   2   0   0     364328.44     366797.00      1578.17 o                         
   4   0   0     143881.86     150868.77       496.11 o                         
   6   0   0     518484.00     530391.56      1222.56 o                         
   8   0   0     142608.23     142272.00       864.24 o                         
  10   0   0     135586.16     134965.97       905.30 o                         
  12   0   0     159495.17     159302.16      1131.05 o                         
  14   0   0      65384.23      65014.84       831.56 o                         
  16   0   0      73754.80      72952.04       901.12 o                         
  18   0   0      58906.79      58758.36      1082.90 o                         
  20   0   0      31280.29      30246.95      1453.67 o                         
  22   0   0      32569.29      32582.32      1589.39 o                         
   1   1   0     172389.05     178584.62      2279.62 o                         
   3   1   0      44221.89      44548.17       160.71 o                         
   5   1   0     157656.34     163778.31       572.10 o                         
   7   1   0      85587.30      82972.88       401.66 o                         
   9   1   0      40787.43      40482.15       371.36 o                         
  11   1   0      75436.84      75173.33       556.24 o                         
  13   1   0      31069.23      30520.54       411.16 o                         
  15   1   0      24162.56      23674.02       386.28 o                         
  17   1   0      33823.30      33119.62       542.20 o                         
  19   1   0      11831.70      11732.54       521.76 o                         
  21   1   0      10964.21      10287.43       690.27 o                         
  23   1   0      11731.65      10640.53      1261.20 o                         
   0   2   0     147441.03     144001.02       457.77 o                         
   2   2   0      57666.23      65060.53       288.64 o                         
   4   2   0       6169.29       7651.71        92.79 o                         
   6   2   0       9900.08      10714.62       142.62 o                         
   8   2   0      36603.62      37255.88       320.78 o                         
  10   2   0      10168.40      10339.06       234.88 o                         
  12   2   0       9208.71       9836.08       273.32 o                         
  14   2   0      15966.88      16019.58       309.62 o                         
  16   2   0       2626.51       2305.04       200.68 o                         
  18   2   0       4354.43       4209.30       325.64 o                         
  20   2   0       6009.62       6670.55       452.48 o                         
  22   2   0       1403.72       1999.60       658.61 o                         
   1   3   0     212066.30     221975.75       504.57 o                         
   3   3   0     405650.81     420592.91      1080.65 o                         
   5   3   0     152368.95     153771.92       556.84 o                         
   7   3   0     176416.38     179384.86       697.84 o                         
   9   3   0     189749.91     189630.91       723.36 o                         
  11   3   0      84978.32      85250.47       668.19 o                         
  13   3   0      97458.99      98162.46       747.16 o                         
  15   3   0      78790.34      78860.98       747.63 o                         
  17   3   0      46237.29      46346.99       720.05 o                         
  19   3   0      43664.33      42103.16       864.95 o                         
  21   3   0      27567.81      27790.92       871.00 o                         
   0   4   0     199509.14     200341.62      1220.58 o                         
   2   4   0     293506.78     299878.69       906.03 o                         
   4   4   0     199049.16     198624.06       788.43 o                         
   6   4   0     134307.88     132201.11       588.46 o                         
   8   4   0     159187.75     154646.97       609.07 o                         
  10   4   0      60038.86      58140.85       460.49 o                         
  12   4   0      40909.81      40289.48       499.82 o                         
  14   4   0      61480.41      60325.67       733.90 o                         
  16   4   0      35317.54      35890.22       654.53 o                         
  18   4   0      29553.51      28160.23       659.42 o                         
  20   4   0      24257.30      23094.99       896.17 o                         
  22   4   0      14148.61      14113.61      1036.36 o                         
   1   5   0         18.45        458.20       108.49 o                         
   3   5   0        542.78        789.32        75.42 o                         
   5   5   0        393.95       1038.24        78.12 o                         
   7   5   0        584.57        610.12        81.39 o                         
   9   5   0        155.07        338.61       146.31 o                         
  11   5   0        152.16        727.77       187.36 o                         
  13   5   0        443.11        286.32       202.54 o                         
  15   5   0         13.60        180.68       231.54 o                         
  17   5   0         66.53        317.19       291.00 o                         
  19   5   0        180.70        318.14       347.61 o                         
  21   5   0         89.99        404.26       552.76 o                         
   0   6   0     182113.44     186079.27      1098.86 o                         
   2   6   0     123516.98     124431.24       612.48 o                         
   4   6   0     102347.24     107463.89       522.09 o                         
   6   6   0     128586.68     129333.11       611.94 o                         
   8   6   0      82509.71      81428.65       550.95 o                         
  10   6   0      53952.41      55362.94       631.49 o                         
  12   6   0      36802.80      36810.58       549.28 o                         
  14   6   0      36195.18      35799.72       615.69 o                         
  16   6   0      39347.88      39344.02       777.31 o                         
  18   6   0      22770.62      22406.88       708.79 o                         
  20   6   0      17897.04      16991.44       836.99 o                         
   1   7   0     161222.38     159474.75       792.06 o                         
   3   7   0      90327.70      87792.05       551.19 o                         
   5   7   0     130421.69     125650.68       776.64 o                         
   7   7   0     106719.80     100754.38       819.70 o                         
   9   7   0      76613.27      75063.98       714.29 o                         
  11   7   0      79584.77      78083.94       782.72 o                         
  13   7   0      50572.88      49437.59       749.87 o                         
  15   7   0      43800.00      44119.88       852.30 o                         
  17   7   0      37837.24      37361.37       917.78 o                         
  19   7   0      23819.79      24801.13       777.02 o                         
   0   8   0      25998.02      24955.96       648.36 o                         
   2   8   0      15303.26      14606.94       292.67 o                         
   4   8   0      12638.84      11319.54       222.25 o                         
   6   8   0      11363.87      10665.39       247.61 o                         
   8   8   0       5722.13       5985.81       285.96 o                         
  10   8   0       9011.84       8884.58       341.31 o                         
  12   8   0       6571.48       6267.36       350.42 o                         
  14   8   0       2764.01       2892.90       317.43 o                         
  16   8   0       3140.28       3463.52       392.14 o                         
  18   8   0       1952.55       1798.32       398.68 o                         
  20   8   0       1591.03        721.96      1323.96 o                         
   1   9   0      40296.63      40340.85       515.33 o                         
   3   9   0      31100.28      30736.00       454.80 o                         
   5   9   0      29223.86      29349.22       485.64 o                         
   7   9   0      28326.64      28285.95       492.91 o                         
   9   9   0      18414.77      18155.87       455.63 o                         
  11   9   0      16411.70      16409.79       528.78 o                         
  13   9   0      16529.07      15995.31       553.40 o                         
  15   9   0       9321.37       8461.92       473.00 o                         
  17   9   0       8714.08       8760.80       558.60 o                         
  19   9   0       9112.31       4695.47      1104.42 o                         
   0  10   0     101262.69      96173.71      1114.23 o                         
   2  10   0      89395.78      89261.02       785.41 o                         
   4  10   0      65359.52      64563.84       726.86 o                         
   6  10   0      62536.06      61040.89       728.63 o                         
   8  10   0      59064.93      59516.29       870.29 o                         
  10  10   0      40152.11      39029.15       771.85 o                         
  12  10   0      35072.45      37459.48       796.26 o                         
  14  10   0      30204.09      31112.73       786.38 o                         
  16  10   0      22759.10      23301.75       764.51 o                         
  18  10   0      20454.57      19160.49      2380.03 o                         
   1  11   0      17345.97      17788.95       414.80 o                         
   3  11   0      20854.76      20993.12       467.94 o                         
   5  11   0      15384.71      14055.06       454.84 o                         
   7  11   0      16686.72      17312.92       528.48 o                         
   9  11   0      16785.63      17601.61       560.92 o                         
  11  11   0      10388.29      10882.55       490.97 o                         
  13  11   0       8647.52       8513.45       512.43 o                         
  15  11   0       9631.74      11098.59       670.64 o                         
   0  12   0       4976.72       5463.45       468.69 o                         
   2  12   0       4693.43       3964.86       295.53 o                         
   4  12   0       2920.08       2425.16       308.79 o                         
   6  12   0       2521.23       2381.88       323.21 o                         
   8  12   0       4130.58       4254.47       353.07 o                         
  10  12   0       2791.15       2480.45       337.07 o                         
  12  12   0       1623.39       1377.11       398.65 o                         
  14  12   0       2266.17       2450.14       618.35 o                         
   1  13   0      31314.57      31586.04       616.06 o                         
   3  13   0      37213.16      35586.36       802.44 o                         
   5  13   0      26017.40      25961.05       724.45 o                         
   7  13   0      24600.99      25601.64       669.25 o                         
   9  13   0      25424.04      25674.65       784.84 o                         
  11  13   0      14630.00      14517.00       622.80 o                         
  13  13   0      13585.72      14533.51      1021.20 o                         
   0  14   0      17687.26      18679.28       806.86 o                         
   2  14   0      19183.12      20317.58       706.98 o                         
   4  14   0      16941.95      18503.01       650.65 o                         
   6  14   0      13914.22      14073.70       576.02 o                         
   8  14   0      14044.84      15292.36       647.55 o                         
  10  14   0       9664.08      10299.06       883.77 o                         
  12  14   0       7954.59       8039.06      1587.76 o                         
   1  15   0        126.85        404.57       697.91 o                         
   3  15   0          2.29       1285.96       548.12 o                         
   5  15   0        182.76        850.86       446.44 o                         
   7  15   0          7.64       1801.18       686.41 o                         
 -23   1   1         50.22       -508.70       743.46 o                         
 -21   1   1         13.04        703.57       445.82 o                         
 -19   1   1        902.72        512.82       300.15 o                         
 -17   1   1       2118.87       1883.63       240.03 o                         
 -15   1   1        335.80        504.85       156.84 o                         
 -13   1   1        160.78        109.40       152.92 o                         
 -11   1   1        317.28         98.23       142.80 o                         
  -9   1   1        173.85        146.36       116.92 o                         
  -7   1   1       3537.66       3815.44       116.28 o                         
  -5   1   1         83.16         80.20        55.49 o                         
  -3   1   1      45015.83      47346.69       196.12 o                         
  -1   1   1        134.65         99.63        64.34 o                         
   1   1   1        280.68        352.67        30.95 o                         
   3   1   1      57310.72      57307.28       235.34 o                         
   5   1   1       1511.37       1762.35        93.45 o                         
   7   1   1       6941.10       7418.89       180.78 o                         
   9   1   1        784.01        696.90       128.74 o                         
  11   1   1         69.23          0.26       151.76 o                         
  13   1   1        187.38        227.16       157.35 o                         
  15   1   1        230.61        469.65       176.50 o                         
  17   1   1          5.98        -13.47       205.36 o                         
  19   1   1         31.53        932.31       287.54 o                         
  21   1   1        129.85        -27.24       490.94 o                         
 -22   2   1        200.82        175.22       584.69 o                         
 -20   2   1         35.36        -51.03       301.62 o                         
 -18   2   1       1635.03       1510.00       247.49 o                         
 -16   2   1        492.53        203.40       171.63 o                         
 -14   2   1        557.30        423.69       168.20 o                         
 -12   2   1       1683.51       1609.74       161.63 o                         
 -10   2   1         29.97         43.34       113.66 o                         
  -8   2   1        774.89        688.81        90.18 o                         
  -6   2   1       1187.94       1187.42        76.16 o                         
  -4   2   1       4958.70       4539.37        81.61 o                         
  -2   2   1         54.72        138.16        59.40 o                         
   0   2   1        720.54        806.26        54.51 o                         
   2   2   1        865.50       1297.09        58.90 o                         
   4   2   1        343.49        512.08        62.16 o                         
   6   2   1        325.37        363.98        87.47 o                         
   8   2   1        271.68        389.94       126.04 o                         
  10   2   1        290.03        386.54       143.05 o                         
  12   2   1        106.14        -27.79       173.25 o                         
  14   2   1         66.33        -16.24       166.06 o                         
  16   2   1         81.48       -190.54       190.54 o                         
  18   2   1         15.79        331.51       300.87 o                         
  20   2   1         18.04       -337.23       337.23 o                         
  22   2   1        281.52       1292.62       778.71 o                         
 -21   3   1          3.79        104.15       354.47 o                         
 -19   3   1        261.38        730.92       264.67 o                         
 -17   3   1        164.91        -62.38       244.48 o                         
 -15   3   1         55.98       -154.70       189.31 o                         
 -13   3   1       3227.62       2921.41       168.67 o                         
 -11   3   1        678.31        321.35        96.22 o                         
  -9   3   1         45.60         18.24        99.48 o                         
  -7   3   1       2517.78       2147.96        94.14 o                         
  -5   3   1       6201.59       6669.35       114.66 o                         
  -3   3   1       4897.55       5483.62        95.39 o                         
  -1   3   1       7422.75       8151.12       106.99 o                         
   1   3   1        965.56       1153.59        64.29 o                         
   3   3   1       1513.04       1727.00        65.81 o                         
   5   3   1        243.06        257.81        69.11 o                         
   7   3   1        288.34        175.78        86.10 o                         
   9   3   1        406.83        361.97       118.95 o                         
  11   3   1        322.20        309.66       144.29 o                         
  13   3   1         37.81       -133.90       184.38 o                         
  15   3   1        211.41       -210.88       210.88 o                         
  17   3   1        143.05         42.83       274.32 o                         
  19   3   1          4.61       -110.62       312.47 o                         
  21   3   1         71.80        -99.42       692.35 o                         
 -22   4   1         60.13        645.05       661.23 o                         
 -20   4   1         29.90       -233.22       312.11 o                         
 -18   4   1        105.50       -178.19       273.01 o                         
 -16   4   1        541.75        368.87       235.04 o                         
 -14   4   1        360.54        479.53       187.24 o                         
 -12   4   1        429.85        144.46       159.06 o                         
 -10   4   1         99.94        207.12       111.67 o                         
  -8   4   1        585.81        494.39        77.16 o                         
  -6   4   1       3382.09       3720.37       119.66 o                         
  -4   4   1         31.39         77.55        63.20 o                         
  -2   4   1       2498.10       2731.83        83.54 o                         
   0   4   1       5031.54       4558.22       103.23 o                         
   2   4   1       2559.40       2180.19        87.34 o                         
   4   4   1       2664.48       2759.52        86.37 o                         
   6   4   1         19.12        153.92        81.25 o                         
   8   4   1       2505.70       2923.94       135.03 o                         
  10   4   1        375.21        195.48       154.37 o                         
  12   4   1          1.56         14.40       176.70 o                         
  14   4   1          6.98         44.86       263.52 o                         
  16   4   1        704.43        799.00       246.79 o                         
  18   4   1         50.91        313.88       299.11 o                         
  20   4   1          2.16        579.29       476.79 o                         
  22   4   1          6.47        817.06       916.28 o                         
 -21   5   1        340.70        932.17       486.71 o                         
 -19   5   1         32.73        304.87       293.73 o                         
 -17   5   1        336.50         25.63       277.45 o                         
 -15   5   1       1744.84       1580.92       241.97 o                         
 -13   5   1        102.93        155.48       195.74 o                         
 -11   5   1       1545.97       1283.17       171.57 o                         
  -9   5   1       2602.76       2491.62       145.23 o                         
  -7   5   1       1530.99       1691.45       105.52 o                         
  -5   5   1       3238.33       3571.15       108.02 o                         
  -3   5   1       3695.65       3755.93        99.13 o                         
  -1   5   1       1291.27       1234.67       106.08 o                         
   1   5   1       3443.41       2825.21       140.87 o                         
   3   5   1       9993.22       9747.86       185.22 o                         
   5   5   1       6142.37       5501.10       129.29 o                         
   7   5   1       7349.70       6462.74       161.10 o                         
   9   5   1        179.12        210.57       129.55 o                         
  11   5   1        969.35        908.10       173.65 o                         
  13   5   1       1314.66       1458.07       214.30 o                         
  15   5   1          1.27       -171.70       233.44 o                         
  17   5   1          4.70        140.14       305.58 o                         
  19   5   1        122.13       -133.74       473.36 o                         
  21   5   1          6.84        -19.87       774.16 o                         
 -20   6   1        207.65        709.97       451.74 o                         
 -18   6   1         43.78       -335.42       335.42 o                         
 -16   6   1       2023.71       1537.99       296.99 o                         
 -14   6   1          6.66        -92.95       228.91 o                         
 -12   6   1         92.57        232.79       192.70 o                         
 -10   6   1       5832.56       5445.91       257.76 o                         
  -8   6   1          4.23        -27.70       148.60 o                         
  -6   6   1         22.58         70.98        85.68 o                         
  -4   6   1       2530.71       2480.04        91.58 o                         
  -2   6   1       4001.53       3311.18       121.26 o                         
   0   6   1       2107.93       1843.95       141.26 o                         
   2   6   1       2771.68       2516.56       121.62 o                         
   4   6   1       1183.72        863.00       114.64 o                         
   6   6   1       1651.84       1466.41       128.46 o                         
   8   6   1        158.28        111.04       121.06 o                         
  10   6   1       1562.90       1194.23       155.63 o                         
  12   6   1        455.83        155.57       205.74 o                         
  14   6   1         83.54        323.33       251.73 o                         
  16   6   1          7.21       -194.07       307.74 o                         
  18   6   1        317.81        237.11       333.90 o                         
  20   6   1         22.44        264.71       468.39 o                         
 -21   7   1        455.45       1397.33      1405.37 o                         
 -19   7   1          5.50        272.09       371.71 o                         
 -17   7   1         79.76        -11.86       339.88 o                         
 -15   7   1        896.88        417.33       274.38 o                         
 -13   7   1        237.14        283.73       233.25 o                         
 -11   7   1         70.20        -87.48       197.06 o                         
  -9   7   1        415.36        477.64       198.23 o                         
  -7   7   1        309.81        311.85       106.86 o                         
  -5   7   1       5561.66       5424.96       149.93 o                         
  -3   7   1        807.69        801.67        81.26 o                         
  -1   7   1       1904.99       1760.01       163.38 o                         
   1   7   1       2632.44       2818.36       163.78 o                         
   3   7   1        801.58        847.43       125.90 o                         
   5   7   1        104.71        238.39       136.73 o                         
   7   7   1       1291.13       1213.53       144.34 o                         
   9   7   1        300.72        296.27       194.12 o                         
  11   7   1        491.80        212.05       218.19 o                         
  13   7   1       1157.48       1240.49       286.78 o                         
  15   7   1        495.73        155.66       310.96 o                         
  17   7   1        302.13        449.18       350.35 o                         
  19   7   1        416.25        569.45       456.09 o                         
 -20   8   1          3.22       -129.16      1016.97 o                         
 -18   8   1        393.40        254.13       441.86 o                         
 -16   8   1          0.24        845.64       346.45 o                         
 -14   8   1          2.35        466.55       295.86 o                         
 -12   8   1        109.49        231.66       246.62 o                         
 -10   8   1        675.07        528.91       237.46 o                         
  -8   8   1         82.14        181.90       160.07 o                         
  -6   8   1         86.66       -168.33       177.15 o                         
  -4   8   1       7579.72       7423.16       221.90 o                         
  -2   8   1        270.54        313.99       170.03 o                         
   0   8   1        364.91        111.04       176.19 o                         
   2   8   1       1709.95       1859.95       153.23 o                         
   4   8   1       1394.22       1391.48       161.57 o                         
   6   8   1        573.52        628.41       165.60 o                         
   8   8   1        342.58        520.25       208.68 o                         
  10   8   1        584.49        399.01       229.92 o                         
  12   8   1       1163.99       1521.92       302.23 o                         
  14   8   1          2.66        386.57       281.54 o                         
  16   8   1        251.39        406.90       395.29 o                         
  18   8   1        760.23       1062.04       391.65 o                         
 -19   9   1        636.89       1827.11       717.33 o                         
 -17   9   1        374.33       1213.47       382.11 o                         
 -15   9   1         68.33       -168.23       310.03 o                         
 -13   9   1       1759.85       2287.99       304.59 o                         
 -11   9   1         58.68         41.20       251.24 o                         
  -9   9   1         36.69        -71.99       237.66 o                         
  -7   9   1       3237.46       3324.76       229.19 o                         
  -5   9   1       1422.69        674.70       199.37 o                         
  -3   9   1        974.38        748.39       178.41 o                         
  -1   9   1        731.77        413.83       185.47 o                         
   1   9   1       2500.45       2456.06       213.18 o                         
   3   9   1         31.51          3.88       188.22 o                         
   5   9   1        320.47        239.44       204.36 o                         
   7   9   1        520.79        462.00       181.71 o                         
   9   9   1        613.75        542.77       231.93 o                         
  11   9   1         22.55       -292.26       292.26 o                         
  13   9   1         84.13         38.17       287.16 o                         
  15   9   1        617.29        684.43       346.39 o                         
  17   9   1         21.37        126.42       437.09 o                         
 -18  10   1        565.63       -104.70      1198.86 o                         
 -16  10   1         18.60         58.93       365.37 o                         
 -14  10   1        179.45        389.64       312.77 o                         
 -12  10   1       1002.63       1224.65       295.72 o                         
 -10  10   1         13.70         84.64       260.25 o                         
  -8  10   1       1412.43       1743.37       261.06 o                         
  -6  10   1       1042.07        677.41       238.62 o                         
  -4  10   1         90.85       -203.91       203.91 o                         
  -2  10   1       6966.37       7424.40       267.01 o                         
   0  10   1        359.48        307.83       192.64 o                         
   2  10   1        292.55         14.64       182.87 o                         
   4  10   1       1675.25       1654.53       221.13 o                         
   6  10   1        100.41        467.47       201.36 o                         
   8  10   1         48.56        716.32       287.33 o                         
  10  10   1       1444.08       1008.33       290.63 o                         
  12  10   1        367.61        222.91       298.62 o                         
  14  10   1         78.62        340.20       334.66 o                         
  16  10   1        601.80        223.25       460.51 o                         
 -15  11   1         76.17        421.38       380.07 o                         
 -13  11   1        430.96         25.74       368.49 o                         
 -11  11   1        227.08        638.22       305.37 o                         
  -9  11   1         32.38        524.90       273.14 o                         
  -7  11   1        847.42       1172.65       319.48 o                         
  -5  11   1        189.91        263.42       270.71 o                         
  -3  11   1       1081.22       1047.06       221.49 o                         
  -1  11   1       2144.68       2755.32       234.97 o                         
   1  11   1         24.17       -120.60       208.53 o                         
   3  11   1       2580.63       2201.92       242.02 o                         
   5  11   1       1723.49       1895.33       266.64 o                         
   7  11   1        558.47        491.68       273.30 o                         
   9  11   1       1209.57       1177.85       299.55 o                         
  11  11   1        611.02        640.48       314.05 o                         
  13  11   1        122.91        497.68       349.28 o                         
  15  11   1        605.48        511.40       573.28 o                         
 -14  12   1         13.75        181.61       444.72 o                         
 -12  12   1        335.61        111.09       351.89 o                         
 -10  12   1        475.19        765.62       308.55 o                         
  -8  12   1        232.40        346.55       280.13 o                         
  -6  12   1       1311.13        931.46       287.18 o                         
  -4  12   1        263.40        375.98       265.79 o                         
  -2  12   1        385.79        719.60       244.67 o                         
   0  12   1        302.85        623.90       228.79 o                         
   2  12   1         26.04        406.81       234.46 o                         
   4  12   1       1551.31        532.36       273.72 o                         
   6  12   1          3.62        108.46       325.06 o                         
   8  12   1        352.75       1057.62       306.23 o                         
  10  12   1        232.66        187.43       313.58 o                         
  12  12   1          0.74       -365.96       365.96 o                         
  14  12   1         41.22       -450.61       624.72 o                         
 -13  13   1         26.06       -396.19       429.60 o                         
 -11  13   1        224.18        -80.54       357.52 o                         
  -9  13   1        673.90        889.35       314.23 o                         
  -7  13   1        100.73        282.72       311.51 o                         
  -5  13   1        424.75        457.19       348.61 o                         
  -3  13   1        242.72        463.51       302.05 o                         
  -1  13   1        209.23        629.17       241.43 o                         
   1  13   1        782.18       1002.83       257.25 o                         
   3  13   1         65.87        241.75       300.46 o                         
   5  13   1         17.33       -308.90       308.90 o                         
   7  13   1        629.11       1098.66       305.83 o                         
   9  13   1          7.75         40.69       321.47 o                         
  11  13   1         71.64       -495.43       495.43 o                         
  13  13   1        301.26       2798.79      1357.37 o                         
 -12  14   1         32.55       -777.44      1110.97 o                         
 -10  14   1        821.39       2014.70       606.25 o                         
  -8  14   1        802.15        927.28       434.64 o                         
  -6  14   1        789.05        681.93       532.51 o                         
  -4  14   1       2241.80       2232.25       611.70 o                         
  -2  14   1        470.50        973.87       337.18 o                         
   0  14   1        878.35        616.95       325.29 o                         
   2  14   1       1455.93       1789.22       351.47 o                         
   4  14   1        106.92        310.42       443.12 o                         
   6  14   1        440.86        566.66       379.69 o                         
   8  14   1         66.70       -265.51       399.18 o                         
  10  14   1         35.46        144.60       592.26 o                         
  -7  15   1         13.25       1867.35       578.17 o                         
  -5  15   1        500.59       -323.74       399.00 o                         
  -3  15   1        944.59       1321.78       400.25 o                         
  -1  15   1         42.07       1168.09       525.76 o                         
   1  15   1        620.88       1209.57       538.62 o                         
   3  15   1        572.62       1371.32       405.95 o                         
   5  15   1        118.85       1169.59       509.55 o                         
   7  15   1        276.13        920.72      1611.00 o                         
  -4  16   1         53.59        742.84       755.36 o                         
   2  16   1         16.61        441.62      1103.32 o                         
 -22   0   2      23288.55      21734.06      1342.51 o                         
 -20   0   2      51774.77      52224.43      1853.54 o                         
 -18   0   2      58293.28      57393.76      1025.63 o                         
 -16   0   2      58024.07      58780.24       838.92 o                         
 -14   0   2     121656.48     119404.10      1010.11 o                         
 -12   0   2     117607.30     117928.24       862.87 o                         
 -10   0   2     161936.08     161504.45       862.49 o                         
  -8   0   2     324963.69     325846.19      1234.47 o                         
  -6   0   2     234432.05     240231.34      1013.84 o                         
  -4   0   2     213121.61     212880.23       710.58 o                         
  -2   0   2     406837.09     428212.06      1255.35 o                         
   0   0   2     289393.91     300068.97      1879.98 o                         
   2   0   2     118339.49     120556.93       603.18 o                         
   4   0   2     233432.11     234766.20      1340.10 o                         
   6   0   2     278091.12     286285.53      1369.45 o                         
   8   0   2     205920.03     203921.81      1138.75 o                         
  10   0   2     106672.22     102813.94       832.98 o                         
  12   0   2     119781.30     122720.57       954.96 o                         
  14   0   2     121535.51     121580.11      1045.10 o                         
  16   0   2      70905.97      71270.70      1043.53 o                         
  18   0   2      55075.12      55110.13      1294.17 o                         
  20   0   2      40847.78      44980.65      4742.86 o                         
 -23   1   2       9494.11       9641.93       997.20 o                         
 -21   1   2       9419.37      10756.24       692.90 o                         
 -19   1   2      20710.49      20831.70       599.79 o                         
 -17   1   2      18205.97      17412.26       399.89 o                         
 -15   1   2      27111.23      27025.53       374.59 o                         
 -13   1   2      41103.34      40075.93       399.01 o                         
 -11   1   2      29788.00      29565.73       334.70 o                         
  -9   1   2      83297.42      80901.67       417.04 o                         
  -7   1   2      83862.02      84839.37       333.46 o                         
  -5   1   2      64324.30      66276.88       246.40 o                         
  -3   1   2     161537.45     166474.73       381.42 o                         
  -1   1   2      96777.66     100753.41       269.34 o                         
   1   1   2     120614.48     119880.40       315.38 o                         
   3   1   2     161266.19     171225.45       489.85 o                         
   5   1   2      42516.75      43302.68       297.11 o                         
   7   1   2      81568.49      81027.40       488.95 o                         
   9   1   2      80315.19      77937.45       531.02 o                         
  11   1   2      24902.16      25371.33       344.67 o                         
  13   1   2      44616.88      44980.20       450.27 o                         
  15   1   2      33757.81      33308.39       520.94 o                         
  17   1   2      15370.64      14493.64       444.46 o                         
  19   1   2      18926.89      19803.21       629.04 o                         
  21   1   2      10389.20      11024.22      1061.59 o                         
 -22   2   2       3747.25       4057.12       759.11 o                         
 -20   2   2       3601.18       3649.36       359.04 o                         
 -18   2   2       4386.55       5231.18       328.08 o                         
 -16   2   2       9132.18       9494.28       274.58 o                         
 -14   2   2       5021.15       5119.90       186.87 o                         
 -12   2   2      15951.44      15800.61       253.65 o                         
 -10   2   2      20848.62      21623.82       234.76 o                         
  -8   2   2      10800.95      11294.81       136.96 o                         
  -6   2   2      50830.60      51596.34       240.96 o                         
  -4   2   2      15796.84      18143.12       139.03 o                         
  -2   2   2      17816.22      19015.37       128.64 o                         
   0   2   2      76836.36      83159.85       308.26 o                         
   2   2   2        428.44        740.00        64.29 o                         
   4   2   2      28365.23      31020.44       228.13 o                         
   6   2   2      68939.07      69739.41       480.49 o                         
   8   2   2       2337.69       2521.07       141.96 o                         
  10   2   2      12699.16      13001.55       246.79 o                         
  12   2   2      17033.17      18078.43       350.30 o                         
  14   2   2       3076.64       3341.54       256.43 o                         
  16   2   2      13280.15      12767.01       401.38 o                         
  18   2   2       6008.46       5467.62       402.27 o                         
  20   2   2       1566.84       1172.71       418.66 o                         
  22   2   2       3729.64       5067.79      1333.45 o                         
 -23   3   2      29326.33      31465.24      2490.56 o                         
 -21   3   2      25828.02      25437.96       758.61 o                         
 -19   3   2      31943.05      31463.21       628.31 o                         
 -17   3   2      71130.09      72468.66       893.37 o                         
 -15   3   2      53190.73      52200.63       608.72 o                         
 -13   3   2      65586.48      65289.04       533.07 o                         
 -11   3   2     154814.12     153174.03       692.91 o                         
  -9   3   2     128783.77     129132.03       527.52 o                         
  -7   3   2     202260.27     197320.47      1032.45 o                         
  -5   3   2     324533.00     329731.81      1675.15 o                         
  -3   3   2     165299.58     170804.58       518.02 o                         
  -1   3   2     278249.88     292786.19      1175.43 o                         
   1   3   2     370642.50     381260.88      1094.84 o                         
   3   3   2     172463.23     177865.08       540.57 o                         
   5   3   2     186050.52     186902.81       706.84 o                         
   7   3   2     163298.34     158644.41       716.81 o                         
   9   3   2     118402.46     117829.94       687.43 o                         
  11   3   2     116460.55     116379.79       752.53 o                         
  13   3   2      77999.05      78043.08       713.27 o                         
  15   3   2      71367.24      72315.88       849.05 o                         
  17   3   2      58924.53      59208.76       867.23 o                         
  19   3   2      30414.81      30907.30       880.33 o                         
  21   3   2      27365.65      28303.69      1194.61 o                         
 -22   4   2      19389.32      19165.63       922.88 o                         
 -20   4   2      16810.31      15911.59       537.26 o                         
 -18   4   2      38296.87      37510.18       703.16 o                         
 -16   4   2      49721.80      48472.62       762.87 o                         
 -14   4   2      32227.77      32047.74       472.57 o                         
 -12   4   2      84878.07      82145.51       579.22 o                         
 -10   4   2     105843.36     102811.17       579.52 o                         
  -8   4   2      79576.23      76902.07       434.57 o                         
  -6   4   2     170385.81     163323.77       677.85 o                         
  -4   4   2     118517.91     119458.01       462.34 o                         
  -2   4   2     108053.37     107626.85       435.70 o                         
   0   4   2     254105.48     255567.61       801.29 o                         
   2   4   2      89094.97      87869.32       397.07 o                         
   4   4   2      56295.16      55762.79       322.87 o                         
   6   4   2     143087.72     136770.56       630.00 o                         
   8   4   2      83206.18      80217.55       530.51 o                         
  10   4   2      72442.99      71769.29       569.10 o                         
  12   4   2      82087.67      79821.09       713.13 o                         
  14   4   2      53218.00      52013.63       679.10 o                         
  16   4   2      40847.18      40880.73       724.29 o                         
  18   4   2      26654.76      27090.26       828.49 o                         
  20   4   2      19991.24      21461.06       973.15 o                         
 -23   5   2          2.54         93.89      1296.22 o                         
 -21   5   2          2.11        171.70       410.76 o                         
 -19   5   2        133.24        634.44       317.47 o                         
 -17   5   2        170.94        251.26       287.42 o                         
 -15   5   2          0.12         62.53       233.85 o                         
 -13   5   2        339.06        305.20       212.81 o                         
 -11   5   2        166.98        243.93       131.09 o                         
  -9   5   2       2568.28       2656.34       131.99 o                         
  -7   5   2       1669.44       2189.07       109.04 o                         
  -5   5   2        405.72        397.49        79.42 o                         
  -3   5   2       2785.14       3591.41       112.96 o                         
  -1   5   2       3991.36       3163.76       136.95 o                         
   1   5   2        254.90        773.39       102.38 o                         
   3   5   2      10726.94      10412.59       189.72 o                         
   5   5   2       9930.25       9384.14       161.78 o                         
   7   5   2        131.83        234.54       107.21 o                         
   9   5   2       1882.14       2206.73       137.57 o                         
  11   5   2       3472.48       3362.16       213.67 o                         
  13   5   2        502.22        859.56       204.70 o                         
  15   5   2        547.29        946.85       271.09 o                         
  17   5   2        812.29        463.82       346.29 o                         
  19   5   2        215.67        381.19       502.96 o                         
 -22   6   2      12060.44      11977.90      2227.90 o                         
 -20   6   2      20913.88      21966.93       711.82 o                         
 -18   6   2      28375.31      27781.68       731.53 o                         
 -16   6   2      30627.42      31768.47       668.76 o                         
 -14   6   2      44028.53      43738.32       651.09 o                         
 -12   6   2      49157.17      49862.44       649.36 o                         
 -10   6   2      74708.56      74689.93       679.54 o                         
  -8   6   2     105844.48     101589.32       800.96 o                         
  -6   6   2      71575.20      71749.49       502.04 o                         
  -4   6   2     107901.80     106882.97       542.62 o                         
  -2   6   2     138439.53     140622.06       749.88 o                         
   0   6   2      99422.26     100190.55       547.01 o                         
   2   6   2     117293.49     118029.27       667.46 o                         
   4   6   2      63065.53      64350.25       470.48 o                         
   6   6   2      71113.21      71526.33       517.52 o                         
   8   6   2     104779.95     104543.97       689.41 o                         
  10   6   2      46082.60      47494.84       513.40 o                         
  12   6   2      49356.73      50977.58       687.64 o                         
  14   6   2      65522.92      65370.20       947.64 o                         
  16   6   2      23866.68      23991.75       702.73 o                         
  18   6   2      19011.06      18350.73       720.16 o                         
  20   6   2      21518.46      22654.58      1424.66 o                         
 -21   7   2      18359.71      18973.93      2436.86 o                         
 -19   7   2      27019.89      27345.18       815.06 o                         
 -17   7   2      30927.16      31141.33       739.14 o                         
 -15   7   2      48849.65      48128.57       811.89 o                         
 -13   7   2      52628.97      52199.09       705.10 o                         
 -11   7   2      53252.80      53132.68       666.13 o                         
  -9   7   2      99556.73      96571.10       886.71 o                         
  -7   7   2     101958.34     100695.54       593.46 o                         
  -5   7   2     101618.34      99484.42       623.80 o                         
  -3   7   2     166721.84     162127.97       703.34 o                         
  -1   7   2     142786.34     141817.64       801.25 o                         
   1   7   2     107318.20     103780.38       624.74 o                         
   3   7   2     112264.86     109447.43       700.42 o                         
   5   7   2     100835.77     100691.95       627.44 o                         
   7   7   2      96448.92      94506.34       714.72 o                         
   9   7   2      85008.41      82417.87       843.15 o                         
  11   7   2      60161.51      60716.52       840.71 o                         
  13   7   2      52103.54      51645.82       843.74 o                         
  15   7   2      44152.39      44997.61       840.85 o                         
  17   7   2      33399.70      33404.43       907.65 o                         
  19   7   2      25059.04      26614.91      1532.22 o                         
 -20   8   2       2150.06       2464.23       831.04 o                         
 -18   8   2       2537.53       2780.79       398.87 o                         
 -16   8   2       2190.14       1833.33       352.45 o                         
 -14   8   2       6761.68       6994.56       384.33 o                         
 -12   8   2       5120.72       5043.44       310.20 o                         
 -10   8   2       3928.60       4050.78       264.31 o                         
  -8   8   2      11832.38      11040.71       280.94 o                         
  -6   8   2       7955.75       7921.64       253.34 o                         
  -4   8   2       7345.76       6806.22       210.30 o                         
  -2   8   2      11026.43      11039.88       281.69 o                         
   0   8   2       5218.21       5093.78       218.72 o                         
   2   8   2       9090.75       9434.75       282.70 o                         
   4   8   2       7890.71       7337.39       265.11 o                         
   6   8   2       5399.37       5291.46       198.73 o                         
   8   8   2       9288.00       8942.99       319.41 o                         
  10   8   2       5079.28       5053.45       328.95 o                         
  12   8   2       3863.54       4453.61       370.55 o                         
  14   8   2       5225.18       5652.43       397.97 o                         
  16   8   2       3801.92       4232.20       440.01 o                         
  18   8   2       3513.05       2656.23       794.07 o                         
 -19   9   2       6188.46       5776.25       676.23 o                         
 -17   9   2       9184.70       9324.19       805.22 o                         
 -15   9   2      16275.32      17277.96       591.67 o                         
 -13   9   2      14869.71      15205.78       505.24 o                         
 -11   9   2      18778.12      18709.04       507.07 o                         
  -9   9   2      27200.57      27044.71       559.62 o                         
  -7   9   2      32277.20      32010.66       556.43 o                         
  -5   9   2      38832.89      38900.14       544.50 o                         
  -3   9   2      37978.57      37653.60       469.67 o                         
  -1   9   2      40806.41      41306.21       505.60 o                         
   1   9   2      29810.92      30263.03       466.34 o                         
   3   9   2      21401.04      21407.77       406.64 o                         
   5   9   2      26552.54      27599.23       411.48 o                         
   7   9   2      20227.09      18934.46       434.09 o                         
   9   9   2      20606.32      20793.93       533.72 o                         
  11   9   2      19723.31      19331.38       582.92 o                         
  13   9   2      10678.63      10017.26       481.65 o                         
  15   9   2      12646.21      12402.33       559.69 o                         
  17   9   2      11254.48      11438.53      1111.25 o                         
 -18  10   2      19525.85      19753.97      1167.48 o                         
 -16  10   2      25392.92      26034.16       787.15 o                         
 -14  10   2      33083.66      34245.53       794.76 o                         
 -12  10   2      39539.61      40826.12       804.52 o                         
 -10  10   2      50493.18      50755.80       795.90 o                         
  -8  10   2      60501.31      60010.38       822.65 o                         
  -6  10   2      64431.38      63231.04       920.54 o                         
  -4  10   2      65299.30      65938.71       729.21 o                         
  -2  10   2      71568.06      69919.84       690.46 o                         
   0  10   2      71350.21      70558.12       681.81 o                         
   2  10   2      62481.06      63644.30       683.61 o                         
   4  10   2      56928.30      55957.24       694.47 o                         
   6  10   2      60569.10      58170.17       727.19 o                         
   8  10   2      57779.17      58165.79       852.10 o                         
  10  10   2      41019.27      40432.52       804.11 o                         
  12  10   2      33888.16      33920.36       779.30 o                         
  14  10   2      37930.61      40672.79       903.40 o                         
  16  10   2      27443.55      28661.57      1902.79 o                         
 -17  11   2       6636.06       7484.37      1151.51 o                         
 -15  11   2       7310.77       8275.50       523.30 o                         
 -13  11   2       5832.75       6191.69       427.78 o                         
 -11  11   2      12678.29      12727.75       498.65 o                         
  -9  11   2      18088.41      19597.03       538.40 o                         
  -7  11   2      10638.60      11176.52       514.30 o                         
  -5  11   2      13581.85      14078.58       482.52 o                         
  -3  11   2      20621.88      21031.27       468.58 o                         
  -1  11   2      15439.04      16054.83       410.45 o                         
   1  11   2      20107.26      19999.98       434.46 o                         
   3  11   2      24463.81      24757.21       506.21 o                         
   5  11   2      15343.78      15167.24       478.20 o                         
   7  11   2      14762.42      15893.39       526.22 o                         
   9  11   2      14613.86      15363.73       545.86 o                         
  11  11   2       8596.95       8515.59       471.45 o                         
  13  11   2      10340.60      12467.28       593.67 o                         
  15  11   2      10076.41      12399.60      1673.35 o                         
 -16  12   2       1262.83        287.75      2310.33 o                         
 -14  12   2       1318.39       1056.64       417.42 o                         
 -12  12   2       4689.47       4577.70       425.60 o                         
 -10  12   2       3030.79       1910.76       324.79 o                         
  -8  12   2       2956.83       2590.46       312.22 o                         
  -6  12   2       6262.54       7097.02       402.72 o                         
  -4  12   2       4036.38       3750.02       328.90 o                         
  -2  12   2       4718.17       4660.78       315.11 o                         
   0  12   2       7160.07       7585.85       337.67 o                         
   2  12   2       3650.26       3681.07       277.37 o                         
   4  12   2       3541.95       3179.31       321.39 o                         
   6  12   2       6628.10       6125.29       390.05 o                         
   8  12   2       3640.34       3500.58       359.04 o                         
  10  12   2       1733.21       1127.50       344.09 o                         
  12  12   2       2946.19       3007.74       402.70 o                         
  14  12   2       2373.73       2355.98      1215.39 o                         
 -13  13   2      13650.71      12338.90       760.14 o                         
 -11  13   2      25498.90      26684.18       788.34 o                         
  -9  13   2      26580.25      26197.54       697.69 o                         
  -7  13   2      28918.53      28803.47       743.60 o                         
  -5  13   2      33165.38      33158.38       858.15 o                         
  -3  13   2      28847.30      27249.25       812.49 o                         
  -1  13   2      32707.66      32506.12       689.18 o                         
   1  13   2      34296.97      33403.01       658.64 o                         
   3  13   2      25209.92      24695.76       689.87 o                         
   5  13   2      24503.70      23723.10       749.14 o                         
   7  13   2      23028.88      22768.76       694.12 o                         
   9  13   2      17444.82      17750.54       665.83 o                         
  11  13   2      18204.54      18336.45       972.22 o                         
 -12  14   2       9829.83       8436.40      1284.28 o                         
 -10  14   2      10487.36      11653.45       921.56 o                         
  -8  14   2      13103.32      14272.35       632.49 o                         
  -6  14   2      17231.30      18438.56       714.93 o                         
  -4  14   2      12512.49      12345.98       628.43 o                         
  -2  14   2      14047.13      15235.76       631.18 o                         
   0  14   2      20006.10      21532.25       750.40 o                         
   2  14   2      12436.65      12958.50       590.78 o                         
   4  14   2      12204.11      12160.74       599.91 o                         
   6  14   2      16055.85      17675.06       685.80 o                         
   8  14   2      10655.52      10384.71       690.30 o                         
  10  14   2      10877.98      12733.97      1476.07 o                         
  -9  15   2        480.35        346.03       946.75 o                         
  -7  15   2        122.69       1212.84       464.31 o                         
  -5  15   2         29.49        300.34       629.33 o                         
  -3  15   2        183.08        237.63       409.11 o                         
  -1  15   2          7.14        565.48       535.76 o                         
   1  15   2         17.56       1036.17       502.99 o                         
   3  15   2        104.48        319.02       584.74 o                         
   5  15   2        214.51       1072.82       571.80 o                         
   7  15   2         36.78       1112.84      1183.32 o                         
  -4  16   2       9126.62       7713.15      1183.96 o                         
   0  16   2       9328.31      11427.91      1877.49 o                         
 -23   1   3        106.92       -392.13       518.08 o                         
 -21   1   3        214.45        -55.83       372.55 o                         
 -19   1   3        583.60        802.52       274.93 o                         
 -17   1   3         10.35        377.60       183.30 o                         
 -15   1   3         91.17         28.87       149.62 o                         
 -13   1   3          2.42         75.69       130.70 o                         
 -11   1   3        767.48       1006.77       108.02 o                         
  -9   1   3       1971.33       1924.02       100.75 o                         
  -7   1   3      10280.01      10471.12       120.64 o                         
  -5   1   3        218.02        280.09        50.81 o                         
  -3   1   3        961.53        898.71        53.87 o                         
  -1   1   3      52741.07      57179.48       228.93 o                         
   1   1   3      48920.82      51606.73       256.65 o                         
   3   1   3       1680.93       2100.84        96.82 o                         
   5   1   3       2381.36       2595.43       134.18 o                         
   7   1   3       2539.36       2732.21       134.17 o                         
   9   1   3       2845.85       3096.30       162.38 o                         
  11   1   3        140.31        208.23       145.09 o                         
  13   1   3        574.65        596.46       169.36 o                         
  15   1   3        506.44        656.82       193.87 o                         
  17   1   3        149.60         67.77       279.95 o                         
  19   1   3         14.94       -361.50       361.50 o                         
  21   1   3        217.29       -161.27      1019.62 o                         
 -24   2   3        812.80       1878.08      1259.97 o                         
 -22   2   3        240.91        302.97       398.06 o                         
 -20   2   3         16.45        300.40       282.57 o                         
 -18   2   3       1690.56       1424.78       276.20 o                         
 -16   2   3       2309.79       2296.48       189.14 o                         
 -14   2   3         34.20        388.94       146.87 o                         
 -12   2   3        174.48        285.30       117.36 o                         
 -10   2   3       3690.57       3513.62       121.23 o                         
  -8   2   3         31.91        -21.57        61.58 o                         
  -6   2   3        248.02        168.91        83.28 o                         
  -4   2   3        188.25        258.03        59.95 o                         
  -2   2   3        140.91        202.30        57.79 o                         
   0   2   3        719.33        658.72        67.18 o                         
   2   2   3        807.73        872.77        69.73 o                         
   4   2   3       1235.59        994.80        95.87 o                         
   6   2   3        848.69        754.99       132.15 o                         
   8   2   3       1289.35       1321.91       158.55 o                         
  10   2   3        565.52        373.85       106.16 o                         
  12   2   3          2.35        -78.53       177.99 o                         
  14   2   3        213.12        452.57       204.09 o                         
  16   2   3        126.84        189.06       228.35 o                         
  18   2   3        140.63        238.33       356.09 o                         
  20   2   3         21.54        599.13       447.00 o                         
 -23   3   3        140.64       1024.60       741.68 o                         
 -21   3   3         43.29        111.03       316.18 o                         
 -19   3   3         25.83        165.58       270.80 o                         
 -17   3   3        730.99        777.72       246.44 o                         
 -15   3   3         32.68        125.94       170.73 o                         
 -13   3   3        612.69        723.40       154.56 o                         
 -11   3   3         10.54        -91.96        91.96 o                         
  -9   3   3        133.47         59.35        88.14 o                         
  -7   3   3        267.16         91.91        62.58 o                         
  -5   3   3       5964.55       5430.71       129.07 o                         
  -3   3   3        930.54       1009.13        70.04 o                         
  -1   3   3         49.45        223.52        70.14 o                         
   1   3   3       5577.71       5798.83       128.50 o                         
   3   3   3       3339.28       3319.68       101.67 o                         
   5   3   3       1828.01       1824.90       123.91 o                         
   7   3   3       4452.05       4331.73       177.55 o                         
   9   3   3        172.78        172.64       171.08 o                         
  11   3   3        662.05        711.08       193.28 o                         
  13   3   3        474.70        227.71       214.55 o                         
  15   3   3          2.29        -62.60       231.89 o                         
  17   3   3         84.16       -163.30       271.33 o                         
  19   3   3        182.26         31.14       373.74 o                         
  21   3   3         12.31       -410.29       617.47 o                         
 -22   4   3          1.94       -182.20       349.24 o                         
 -20   4   3        126.47        -97.05       281.39 o                         
 -18   4   3        685.73        806.36       270.34 o                         
 -16   4   3        105.63        292.30       247.44 o                         
 -14   4   3         99.15       -148.07       201.77 o                         
 -12   4   3         12.73       -122.98       122.98 o                         
 -10   4   3        569.02        238.99        82.90 o                         
  -8   4   3        162.46        131.68       103.60 o                         
  -6   4   3       1251.51       1037.82       109.82 o                         
  -4   4   3       4404.33       4586.06       100.21 o                         
  -2   4   3       2844.67       3298.08       107.16 o                         
   0   4   3        915.14        767.92        98.57 o                         
   2   4   3        178.62        319.42        83.07 o                         
   4   4   3        724.04        816.59        91.83 o                         
   6   4   3       2374.65       2005.92       124.55 o                         
   8   4   3         78.92         90.13        93.22 o                         
  10   4   3        226.60        143.75       176.31 o                         
  12   4   3       3452.17       3246.63       215.64 o                         
  14   4   3         73.17        336.39       232.35 o                         
  16   4   3        296.37        672.51       290.07 o                         
  18   4   3        583.00        869.29       540.75 o                         
  20   4   3         42.24         73.11       555.06 o                         
 -23   5   3        294.04       -344.94       569.70 o                         
 -21   5   3         12.13        316.60       324.01 o                         
 -19   5   3       1109.16       1182.47       275.40 o                         
 -17   5   3        644.89        890.13       310.25 o                         
 -15   5   3        741.79        464.86       235.06 o                         
 -13   5   3          5.30       -151.42       210.75 o                         
 -11   5   3        802.56        501.88       117.90 o                         
  -9   5   3       1435.35       1686.90       176.01 o                         
  -7   5   3       1232.50       1159.32       110.46 o                         
  -5   5   3         31.50         71.48        88.75 o                         
  -3   5   3        475.68        473.12        86.26 o                         
  -1   5   3       4688.56       5059.82       136.56 o                         
   1   5   3         16.81        246.33       121.06 o                         
   3   5   3       3745.16       3586.90       136.14 o                         
   5   5   3       7791.25       7884.88       171.64 o                         
   7   5   3        308.52        121.35       112.61 o                         
   9   5   3          4.42        124.13       160.28 o                         
  11   5   3       2018.84       1849.48       189.44 o                         
  13   5   3        249.00        279.50       224.20 o                         
  15   5   3        610.89        658.43       275.77 o                         
  17   5   3        371.30        963.27       386.99 o                         
  19   5   3          5.86        -33.63       455.20 o                         
 -22   6   3         23.82        130.62       686.40 o                         
 -20   6   3        149.73        370.62       330.24 o                         
 -18   6   3       1305.22        237.72       288.40 o                         
 -16   6   3          6.56        382.95       266.99 o                         
 -14   6   3        200.34        228.75       243.86 o                         
 -12   6   3       2504.12       2254.27       239.12 o                         
 -10   6   3         30.64       -207.95       207.95 o                         
  -8   6   3        948.67        776.73       151.45 o                         
  -6   6   3        657.24        507.17        79.02 o                         
  -4   6   3        968.28       1020.99       109.64 o                         
  -2   6   3       2108.95       2161.11       146.25 o                         
   0   6   3        501.38        307.44        68.57 o                         
   2   6   3       1962.45       1831.72       141.34 o                         
   4   6   3       2688.94       2849.46       146.42 o                         
   6   6   3        238.34        146.51        90.32 o                         
   8   6   3        322.42        519.02       151.54 o                         
  10   6   3       1693.34       1224.39       171.06 o                         
  12   6   3         24.96        180.88       259.34 o                         
  14   6   3         12.95         26.85       287.61 o                         
  16   6   3        723.00        624.16       417.11 o                         
  18   6   3         15.07       -330.08       383.85 o                         
  20   6   3        126.41        291.08      1215.94 o                         
 -21   7   3        106.91       -164.54       537.59 o                         
 -19   7   3         30.17        500.97       344.56 o                         
 -17   7   3         17.32        104.38       296.75 o                         
 -15   7   3         51.23        150.60       250.97 o                         
 -13   7   3       2188.51       1966.39       250.71 o                         
 -11   7   3        202.65         58.05       221.87 o                         
  -9   7   3         98.37       -145.08       224.81 o                         
  -7   7   3       5296.68       4493.00       146.64 o                         
  -5   7   3        608.82        416.20        98.18 o                         
  -3   7   3        225.34        375.64        96.95 o                         
  -1   7   3      11697.60      11716.90       250.95 o                         
   1   7   3        185.20         74.50       115.40 o                         
   3   7   3        640.77        749.27       190.57 o                         
   5   7   3       1602.22       1304.82       149.23 o                         
   7   7   3       1249.37        922.48       172.67 o                         
   9   7   3       2856.83       2936.79       268.29 o                         
  11   7   3       2935.71       3276.12       312.55 o                         
  13   7   3        305.17        213.14       301.40 o                         
  15   7   3        529.91       -314.37       314.37 o                         
  17   7   3        326.31        886.90       518.98 o                         
  19   7   3         63.92       1189.30      1243.53 o                         
 -20   8   3        147.28        341.61       599.76 o                         
 -18   8   3         40.76        -25.10       329.79 o                         
 -16   8   3        626.19        556.72       301.98 o                         
 -14   8   3        146.08       -130.16       269.70 o                         
 -12   8   3       1504.13       1540.16       229.25 o                         
 -10   8   3       1649.98       1494.20       284.82 o                         
  -8   8   3        869.50        626.30       170.23 o                         
  -6   8   3       3404.47       3156.92       198.25 o                         
  -4   8   3        643.25        492.56       105.84 o                         
  -2   8   3       2430.47       2510.08       164.83 o                         
   0   8   3         74.81        244.43        93.64 o                         
   2   8   3        910.70        805.57       166.70 o                         
   4   8   3       3741.79       4277.94       208.70 o                         
   6   8   3         65.79         81.57       142.54 o                         
   8   8   3        125.03        173.87       241.65 o                         
  10   8   3       2182.87       2416.77       305.60 o                         
  12   8   3          3.50         21.01       286.41 o                         
  14   8   3         60.50         55.57       319.09 o                         
  16   8   3        324.47       -145.54       366.54 o                         
  18   8   3         54.72         74.17      1365.00 o                         
 -19   9   3          7.15         95.39       523.88 o                         
 -17   9   3          6.82       -279.93       342.30 o                         
 -15   9   3        592.05        575.29       434.44 o                         
 -13   9   3        628.90        507.45       322.97 o                         
 -11   9   3          5.08        187.84       303.25 o                         
  -9   9   3        821.86        668.52       216.98 o                         
  -7   9   3       1334.99       1520.41       222.23 o                         
  -5   9   3         43.54        348.36       198.72 o                         
  -3   9   3       1384.27       1096.20       199.19 o                         
  -1   9   3        194.18        271.92       194.59 o                         
   1   9   3       4785.32       4930.87       252.07 o                         
   3   9   3        103.72         42.01       189.74 o                         
   5   9   3        129.31        256.32       171.95 o                         
   7   9   3       2644.87       2575.68       236.47 o                         
   9   9   3         98.55       -271.78       271.78 o                         
  11   9   3        178.61        290.94       299.21 o                         
  13   9   3        435.03         12.53       322.35 o                         
  15   9   3        184.35        -54.29       362.46 o                         
  17   9   3          5.55       -769.74      1265.08 o                         
 -18  10   3         14.18        321.41       448.55 o                         
 -16  10   3        836.64        638.63       375.20 o                         
 -14  10   3        481.92         89.32       305.68 o                         
 -12  10   3         46.15       -277.33       277.33 o                         
 -10  10   3       2634.00       2969.64       299.28 o                         
  -8  10   3        123.69        563.17       258.77 o                         
  -6  10   3        100.54        170.72       223.11 o                         
  -4  10   3       4873.78       5107.93       264.71 o                         
  -2  10   3         51.00        -76.28       206.67 o                         
   0  10   3         23.78         51.52       177.47 o                         
   2  10   3       2011.66       2342.12       220.40 o                         
   4  10   3         90.69        295.42       208.04 o                         
   6  10   3        836.81       1732.12       244.30 o                         
   8  10   3       1154.17       1328.72       281.39 o                         
  10  10   3         49.11        481.51       300.44 o                         
  12  10   3       1253.24       1455.67       324.56 o                         
  14  10   3        633.55        840.99       405.87 o                         
  16  10   3          9.07       -191.24      1338.72 o                         
 -17  11   3          4.30        250.27       589.58 o                         
 -15  11   3        925.03       1156.24       365.54 o                         
 -13  11   3          7.12        128.83       303.67 o                         
 -11  11   3        580.04        661.86       298.12 o                         
  -9  11   3       2038.66       2355.89       297.02 o                         
  -7  11   3         64.12        -98.41       274.67 o                         
  -5  11   3       3198.47       3562.42       292.81 o                         
  -3  11   3        931.74       1344.08       231.71 o                         
  -1  11   3        473.05        803.63       201.03 o                         
   1  11   3       2327.69       2335.30       231.58 o                         
   3  11   3        376.82        606.51       229.75 o                         
   5  11   3         22.78        148.09       232.44 o                         
   7  11   3       1762.47       2194.07       318.83 o                         
   9  11   3        140.69       -295.42       295.42 o                         
  11  11   3        696.24        586.44       334.73 o                         
  13  11   3        947.65        872.13       446.03 o                         
  15  11   3          5.47       -380.82      1182.75 o                         
 -16  12   3          2.35       -741.22       741.22 o                         
 -14  12   3         89.69       -338.88       411.69 o                         
 -12  12   3         66.59        417.53       313.25 o                         
 -10  12   3        242.56        287.43       290.42 o                         
  -8  12   3         38.62        382.13       270.38 o                         
  -6  12   3         21.05       -280.14       280.14 o                         
  -4  12   3        412.88       1030.95       291.61 o                         
  -2  12   3        128.85         32.66       274.34 o                         
   0  12   3        394.89        256.38       235.19 o                         
   2  12   3        520.29        429.17       234.63 o                         
   4  12   3        382.17         -9.94       254.37 o                         
   6  12   3        285.08        115.67       284.71 o                         
   8  12   3         65.35         88.87       329.10 o                         
  10  12   3         11.02        273.44       424.94 o                         
  12  12   3        679.62        255.88       555.87 o                         
 -13  13   3        233.07        721.28       614.70 o                         
 -11  13   3         15.89       -137.02       372.12 o                         
  -9  13   3         30.14        735.28       340.59 o                         
  -7  13   3       1274.27       1932.39       457.72 o                         
  -5  13   3         52.75        480.64       335.26 o                         
  -3  13   3        170.62        169.13       387.87 o                         
  -1  13   3       1706.65       2533.05       311.13 o                         
   1  13   3         78.09         93.97       278.31 o                         
   3  13   3        500.06         55.63       322.24 o                         
   5  13   3        801.01       1633.34       356.01 o                         
   7  13   3         12.50        550.77       459.73 o                         
   9  13   3        534.75        228.67       372.84 o                         
  11  13   3        103.76       -980.98       980.98 o                         
 -12  14   3       1075.01       1114.68       803.64 o                         
 -10  14   3        223.55        225.86       752.83 o                         
  -8  14   3       1280.17       2003.19       378.57 o                         
  -6  14   3       1149.67       1096.41       392.20 o                         
  -4  14   3         74.75        389.20       391.36 o                         
  -2  14   3       1296.85       2105.78       377.32 o                         
   0  14   3        379.85        502.95       357.47 o                         
   2  14   3         51.49       -250.28       346.17 o                         
   4  14   3       1198.17       1955.21       716.19 o                         
   6  14   3        124.17        547.64       410.86 o                         
   8  14   3        254.06        395.48       475.84 o                         
  10  14   3       1537.76        728.89       966.84 o                         
  -9  15   3        115.52      -1032.85      1047.43 o                         
  -7  15   3        630.10        858.58       608.37 o                         
  -5  15   3        320.63         33.69       563.52 o                         
  -3  15   3        352.81        350.41       445.18 o                         
  -1  15   3        269.09       1272.32       465.68 o                         
   1  15   3         16.32        -18.21       585.27 o                         
   3  15   3        661.52        950.74       640.40 o                         
   5  15   3        228.83        443.48       559.57 o                         
  -4  16   3         78.64       -570.39      1025.30 o                         
  -2  16   3          5.30        487.25      1072.95 o                         
   0  16   3          0.33        743.86      1218.37 o                         
 -22   0   4      34740.70      36724.61      1395.83 o                         
 -20   0   4      41809.77      40595.73      1377.96 o                         
 -18   0   4      73447.02      76525.28      1128.13 o                         
 -16   0   4     107738.17     107323.55      1109.34 o                         
 -14   0   4      87536.50      84693.86       845.31 o                         
 -12   0   4     170642.69     171305.47      1092.30 o                         
 -10   0   4     253239.72     255004.75      1134.96 o                         
  -8   0   4     206073.47     205416.02       927.23 o                         
  -6   0   4     393767.09     400185.28      1423.94 o                         
  -4   0   4     336797.22     345409.12      1232.39 o                         
  -2   0   4     121824.00     127121.88       549.94 o                         
   0   0   4     256141.33     274299.03      1391.12 o                         
   2   0   4     158021.69     155334.45       928.43 o                         
   4   0   4     207942.20     208605.53      1121.07 o                         
   6   0   4     297005.47     299532.09      1434.70 o                         
   8   0   4     109897.34     107340.34       922.03 o                         
  10   0   4     126983.62     128498.92      1102.80 o                         
  12   0   4     127646.95     131570.45      1251.19 o                         
  14   0   4      58360.21      59476.76       875.27 o                         
  16   0   4      65456.59      66285.44      1073.33 o                         
  18   0   4      38077.64      38778.93      1092.57 o                         
  20   0   4      24356.97      21791.00      2629.43 o                         
 -23   1   4      12246.16      12965.75       721.60 o                         
 -21   1   4      10207.59       9922.83       624.09 o                         
 -19   1   4      15763.05      16424.08       524.81 o                         
 -17   1   4      42028.09      42431.98       556.88 o                         
 -15   1   4      23466.99      23365.82       352.78 o                         
 -13   1   4      34849.49      35194.32       355.95 o                         
 -11   1   4     100657.14      98324.69       501.95 o                         
  -9   1   4      48334.77      47321.38       337.76 o                         
  -7   1   4      80125.21      81886.49       328.56 o                         
  -5   1   4     151242.30     155868.36       502.86 o                         
  -3   1   4      45018.25      44873.81       198.04 o                         
  -1   1   4     155959.08     160414.20       436.74 o                         
   1   1   4     109662.31     114034.10       505.53 o                         
   3   1   4      30410.10      30447.26       260.30 o                         
   5   1   4     118386.10     119504.86       631.30 o                         
   7   1   4      70750.77      68832.87       563.69 o                         
   9   1   4      29317.74      28845.20       351.43 o                         
  11   1   4      53944.32      52660.94       502.35 o                         
  13   1   4      23813.35      23815.03       406.55 o                         
  15   1   4      18539.77      18789.02       423.86 o                         
  17   1   4      22172.97      21152.44       562.73 o                         
  19   1   4       7600.24       7269.85       541.65 o                         
 -24   2   4       1316.49       1132.85       798.86 o                         
 -22   2   4       1663.42       1884.36       436.38 o                         
 -20   2   4       7863.84       9116.73       479.86 o                         
 -18   2   4       4594.31       4161.62       318.62 o                         
 -16   2   4       7565.32       7946.96       275.43 o                         
 -14   2   4      18263.92      18336.50       282.25 o                         
 -12   2   4       2431.77       2801.78       117.51 o                         
 -10   2   4      20523.98      21076.11       206.20 o                         
  -8   2   4      56788.19      57881.59       317.67 o                         
  -6   2   4       4562.49       5235.91       121.25 o                         
  -4   2   4      72591.41      74494.72       283.88 o                         
  -2   2   4      33144.57      37453.34       222.92 o                         
   0   2   4       2777.91       2728.42       102.28 o                         
   2   2   4      58811.04      61533.66       318.33 o                         
   4   2   4      33552.66      35033.04       327.45 o                         
   6   2   4       4873.34       5469.44       191.50 o                         
   8   2   4      29650.65      30317.01       395.43 o                         
  10   2   4      10115.46      10121.77       266.24 o                         
  12   2   4       4855.46       5489.25       234.73 o                         
  14   2   4      14079.04      14632.63       425.49 o                         
  16   2   4       3671.03       4086.18       297.29 o                         
  18   2   4       2332.99       3013.12       409.88 o                         
  20   2   4       4567.65       3040.25       804.55 o                         
 -23   3   4      21709.92      18775.84      1239.30 o                         
 -21   3   4      24033.20      23035.95       711.32 o                         
 -19   3   4      53951.58      52321.00      1182.45 o                         
 -17   3   4      65422.28      65380.99       843.74 o                         
 -15   3   4      74963.97      74501.16       733.01 o                         
 -13   3   4     108887.16     108349.93       596.22 o                         
 -11   3   4     129222.59     125048.40       850.94 o                         
  -9   3   4     200061.80     195281.94       721.81 o                         
  -7   3   4     167593.78     172189.55       667.48 o                         
  -5   3   4     144784.89     144722.50       479.91 o                         
  -3   3   4     320594.09     330141.75       967.75 o                         
  -1   3   4     207492.36     214829.12       744.25 o                         
   1   3   4     150764.73     149891.64       524.59 o                         
   3   3   4     238157.81     240931.92       710.17 o                         
   5   3   4     136661.16     137238.92       745.54 o                         
   7   3   4     171020.22     174106.67       918.28 o                         
   9   3   4     148186.62     148620.69       895.18 o                         
  11   3   4      57814.93      57726.15       603.31 o                         
  13   3   4      80197.26      82567.03       760.75 o                         
  15   3   4      61947.54      63010.14       824.41 o                         
  17   3   4      27622.89      26703.22       697.67 o                         
  19   3   4      31219.69      30035.35      1049.16 o                         
 -24   4   4      16821.79      16683.78      1970.27 o                         
 -22   4   4      14605.21      15109.97       829.92 o                         
 -20   4   4      26153.63      25621.58       649.51 o                         
 -18   4   4      40402.09      39460.53       812.99 o                         
 -16   4   4      35187.62      35516.98       638.50 o                         
 -14   4   4      76371.16      73120.71       784.78 o                         
 -12   4   4     106484.18     102307.44       636.34 o                         
 -10   4   4     100387.38      98645.44       584.61 o                         
  -8   4   4     130242.65     124028.63       726.66 o                         
  -6   4   4     100041.88      96139.00       565.80 o                         
  -4   4   4     116968.83     114676.62       562.39 o                         
  -2   4   4     167067.53     169713.52       727.47 o                         
   0   4   4     104143.01     101657.14       485.14 o                         
   2   4   4     109678.56     106761.97       493.56 o                         
   4   4   4      97056.64      93757.19       475.38 o                         
   6   4   4      87119.58      86421.98       592.57 o                         
   8   4   4     104650.64     104792.90       744.21 o                         
  10   4   4      52752.86      52174.01       585.33 o                         
  12   4   4      53127.88      54003.42       590.86 o                         
  14   4   4      56374.39      56169.04       768.07 o                         
  16   4   4      21628.77      20967.20       695.91 o                         
  18   4   4      22152.96      21088.21       848.04 o                         
  20   4   4      20401.29      20300.07      1515.47 o                         
 -23   5   4          0.16       -632.52       632.52 o                         
 -21   5   4         27.69       -174.01       322.28 o                         
 -19   5   4        124.46         84.46       276.37 o                         
 -17   5   4        442.77        264.38       260.33 o                         
 -15   5   4         45.17        237.73       222.71 o                         
 -13   5   4         51.04         94.96       201.35 o                         
 -11   5   4        822.01       1116.99       129.39 o                         
  -9   5   4       1630.06       1612.23       154.60 o                         
  -7   5   4         17.00        194.10        88.43 o                         
  -5   5   4        375.86        875.87        80.27 o                         
  -3   5   4       3395.14       3276.65       124.51 o                         
  -1   5   4        797.80       1872.47       106.54 o                         
   1   5   4        135.33        700.40       102.87 o                         
   3   5   4       4362.42       4608.44       154.58 o                         
   5   5   4        628.66       1443.11        99.68 o                         
   7   5   4       1023.34       1337.69       155.38 o                         
   9   5   4          6.35        -38.37       167.79 o                         
  11   5   4        259.82        251.20       197.23 o                         
  13   5   4          0.77         -7.14       247.97 o                         
  15   5   4          3.00       -230.21       299.65 o                         
  17   5   4         17.41        306.00       352.31 o                         
  19   5   4          8.04       1189.42       635.21 o                         
 -22   6   4      15565.63      15740.83       951.09 o                         
 -20   6   4      17319.64      16965.51       625.70 o                         
 -18   6   4      25734.41      26056.19       603.61 o                         
 -16   6   4      38390.51      37337.46       669.20 o                         
 -14   6   4      42546.91      42443.22       648.59 o                         
 -12   6   4      83148.63      84776.81       784.43 o                         
 -10   6   4      93551.86      92379.86       751.18 o                         
  -8   6   4      63014.10      63218.74       572.28 o                         
  -6   6   4     103676.95     104018.05       597.09 o                         
  -4   6   4     108785.23     109596.45       528.40 o                         
  -2   6   4      86722.52      87947.56       549.94 o                         
   0   6   4     121127.59     124326.59       768.40 o                         
   2   6   4      76693.67      75736.23       578.12 o                         
   4   6   4      70447.22      71108.97       467.47 o                         
   6   6   4      95007.07      97036.03       615.23 o                         
   8   6   4      57851.38      56455.24       510.39 o                         
  10   6   4      52173.98      53088.28       657.94 o                         
  12   6   4      51420.67      49536.67       800.33 o                         
  14   6   4      34127.00      33803.92       738.66 o                         
  16   6   4      24803.06      26423.15       735.92 o                         
  18   6   4      17305.49      16680.84       898.44 o                         
 -21   7   4      22734.61      22356.53       940.73 o                         
 -19   7   4      25189.08      26355.46       692.54 o                         
 -17   7   4      45565.92      45142.64       833.38 o                         
 -15   7   4      53487.23      52028.36       824.80 o                         
 -13   7   4      44972.31      45013.14       685.72 o                         
 -11   7   4      97973.95      95128.70       895.79 o                         
  -9   7   4     109655.91     107465.44       932.33 o                         
  -7   7   4      77766.05      74165.17       849.84 o                         
  -5   7   4     116220.73     113774.59       614.55 o                         
  -3   7   4     118841.45     115421.20       693.86 o                         
  -1   7   4     103106.91      99930.23       544.53 o                         
   1   7   4     117091.97     115782.46       649.22 o                         
   3   7   4     106732.48     103260.98       779.67 o                         
   5   7   4     104930.00     104247.28       648.04 o                         
   7   7   4      75903.16      74835.95       634.51 o                         
   9   7   4      65016.78      65404.84       738.73 o                         
  11   7   4      59571.84      59770.43       849.21 o                         
  13   7   4      39148.07      38746.23       854.67 o                         
  15   7   4      39915.66      40217.10       845.83 o                         
  17   7   4      27060.90      28691.44       969.99 o                         
 -20   8   4       2830.17       3315.03       774.81 o                         
 -18   8   4       3579.76       3504.19       429.28 o                         
 -16   8   4       6639.85       7120.10       407.04 o                         
 -14   8   4       4702.51       4947.10       346.10 o                         
 -12   8   4       4421.50       4905.62       280.02 o                         
 -10   8   4       8478.64       8289.11       327.12 o                         
  -8   8   4       9967.08       9602.79       302.67 o                         
  -6   8   4       9856.22       9660.96       265.02 o                         
  -4   8   4       5767.29       5532.13       234.13 o                         
  -2   8   4       6996.47       6861.77       226.94 o                         
   0   8   4       9838.80       9628.71       283.80 o                         
   2   8   4       4977.33       4905.32       238.83 o                         
   4   8   4       7065.90       6818.67       227.03 o                         
   6   8   4       9583.11       8977.50       283.96 o                         
   8   8   4       4571.72       4453.07       302.88 o                         
  10   8   4       4987.28       4444.82       345.57 o                         
  12   8   4       3835.97       3616.28       384.35 o                         
  14   8   4       3177.60       2683.01       362.18 o                         
  16   8   4       3254.16       2815.41       460.59 o                         
  18   8   4       1302.21       -935.15      1528.00 o                         
 -19   9   4       8124.40       8119.17       531.91 o                         
 -17   9   4      12005.95      12684.87       556.31 o                         
 -15   9   4      14445.86      14235.79       522.81 o                         
 -13   9   4      13712.53      12732.29       467.53 o                         
 -11   9   4      21877.80      22210.20       535.96 o                         
  -9   9   4      33904.91      33329.51       572.50 o                         
  -7   9   4      20204.50      20037.47       441.67 o                         
  -5   9   4      18734.19      18683.91       356.57 o                         
  -3   9   4      31216.91      29834.12       408.04 o                         
  -1   9   4      21858.36      22008.11       331.13 o                         
   1   9   4      26084.72      25096.65       409.42 o                         
   3   9   4      34323.93      34360.62       474.17 o                         
   5   9   4      23568.05      23364.86       378.24 o                         
   7   9   4      25183.43      23781.35       528.09 o                         
   9   9   4      23452.08      23031.50       567.18 o                         
  11   9   4      14651.91      14773.63       550.52 o                         
  13   9   4      15090.84      15541.82       628.59 o                         
  15   9   4      13225.70      13581.62       673.07 o                         
 -18  10   4      24088.44      23865.51       967.64 o                         
 -16  10   4      27425.22      28270.69       764.65 o                         
 -14  10   4      37183.58      36806.04       762.47 o                         
 -12  10   4      46002.74      48205.88       820.26 o                         
 -10  10   4      51816.14      51490.21       796.04 o                         
  -8  10   4      68135.04      66925.38       905.87 o                         
  -6  10   4      65331.13      66967.63       841.23 o                         
  -4  10   4      60480.05      60037.36       646.76 o                         
  -2  10   4      68278.02      67350.55       756.37 o                         
   0  10   4      60442.72      59954.18       666.06 o                         
   2  10   4      55985.18      58241.07       704.27 o                         
   4  10   4      55226.92      54954.98       793.03 o                         
   6  10   4      57526.20      55518.07       782.75 o                         
   8  10   4      49745.62      50447.08       830.93 o                         
  10  10   4      34490.42      34014.09       788.97 o                         
  12  10   4      35628.31      35196.62       884.63 o                         
  14  10   4      31458.65      31482.52      1325.06 o                         
  16  10   4      17306.35      15341.03      2264.64 o                         
 -17  11   4       7739.06       9161.12       870.40 o                         
 -15  11   4       7087.68       8106.42       484.95 o                         
 -13  11   4      12021.30      13646.76       519.85 o                         
 -11  11   4      14484.04      16054.54       550.43 o                         
  -9  11   4      11146.93      11595.61       447.77 o                         
  -7  11   4      15527.94      15793.48       523.17 o                         
  -5  11   4      20967.20      20808.27       524.71 o                         
  -3  11   4      20543.84      21508.98       461.99 o                         
  -1  11   4      18754.37      18931.94       449.85 o                         
   1  11   4      16355.08      17217.38       458.78 o                         
   3  11   4      13775.22      14783.35       441.46 o                         
   5  11   4      13775.38      14751.85       454.00 o                         
   7  11   4      14039.46      15212.70       534.52 o                         
   9  11   4      10437.32      10401.80       527.47 o                         
  11  11   4       9076.55      10166.92       593.00 o                         
  13  11   4       7878.86       7935.31       835.24 o                         
 -16  12   4       1247.98      -1110.71      1110.71 o                         
 -14  12   4       2450.97       1864.58       396.16 o                         
 -12  12   4       2743.79       2384.33       383.78 o                         
 -10  12   4       2988.45       2559.61       345.68 o                         
  -8  12   4       4658.37       4615.76       616.69 o                         
  -6  12   4       5234.63       4700.60       384.32 o                         
  -4  12   4       5034.55       4747.20       401.97 o                         
  -2  12   4       4952.78       5174.56       349.56 o                         
   0  12   4       3699.03       3630.40       323.53 o                         
   2  12   4       4341.21       3700.79       333.12 o                         
   4  12   4       4690.63       5154.70       382.53 o                         
   6  12   4       3480.74       3374.93       428.01 o                         
   8  12   4       3616.54       3094.36       389.18 o                         
  10  12   4       2909.26       3657.52       476.68 o                         
  12  12   4       2536.66        591.92      1718.83 o                         
 -13  13   4      17788.32      18275.64      1257.10 o                         
 -11  13   4      22777.04      23808.72       834.96 o                         
  -9  13   4      24547.01      24547.63       719.97 o                         
  -7  13   4      20640.32      20227.33       676.65 o                         
  -5  13   4      25282.79      24727.22       752.74 o                         
  -3  13   4      31243.07      31541.57       881.92 o                         
  -1  13   4      25159.92      24177.51       675.14 o                         
   1  13   4      24227.64      23982.14       662.63 o                         
   3  13   4      27197.14      26568.42       742.67 o                         
   5  13   4      23972.06      23803.90       750.44 o                         
   7  13   4      25909.17      26276.54       781.87 o                         
   9  13   4      24662.14      24788.56       993.13 o                         
  11  13   4      16370.98      14965.65      1932.63 o                         
 -12  14   4       8904.86      10656.24      1535.87 o                         
 -10  14   4      14142.81      14812.31      1388.34 o                         
  -8  14   4      16321.99      18493.87       732.26 o                         
  -6  14   4      10597.03      11398.12       681.45 o                         
  -4  14   4      14792.88      16653.84       718.52 o                         
  -2  14   4      17274.60      18766.28       695.35 o                         
   0  14   4      12515.41      13767.70       658.55 o                         
   2  14   4      13666.29      14675.69       601.76 o                         
   4  14   4      13135.27      14428.77       641.13 o                         
   6  14   4      11581.84      12265.25       803.02 o                         
   8  14   4      12682.23      13435.72      1892.62 o                         
  -7  15   4          6.05       -289.63       496.06 o                         
  -5  15   4         49.89        290.87       413.73 o                         
  -3  15   4        164.69       2143.00       432.23 o                         
  -1  15   4         28.58       1132.89       675.85 o                         
   1  15   4         30.52        115.21       609.57 o                         
   3  15   4        183.07        747.96       618.70 o                         
   5  15   4        162.24       -323.08       520.93 o                         
 -23   1   5        336.56         65.69       400.86 o                         
 -21   1   5        352.09        524.72       349.24 o                         
 -19   1   5        197.50        336.55       260.52 o                         
 -17   1   5         49.06       -115.61       192.15 o                         
 -15   1   5         72.81        -46.74       152.44 o                         
 -13   1   5        173.96        296.44       113.91 o                         
 -11   1   5        119.85        -19.44        78.36 o                         
  -9   1   5        136.48        -46.99        82.08 o                         
  -7   1   5        726.05        644.86        65.70 o                         
  -5   1   5        109.21        152.80        60.17 o                         
  -3   1   5         11.20        129.82        71.09 o                         
  -1   1   5       1775.65       1652.89       105.59 o                         
   1   1   5       4538.06       5352.40       145.18 o                         
   3   1   5        383.78        546.19        83.68 o                         
   5   1   5        146.50        233.09       130.85 o                         
   7   1   5        783.84        769.77       173.29 o                         
   9   1   5        548.68        613.69       187.69 o                         
  11   1   5         89.24          1.28       194.03 o                         
  13   1   5          1.95       -196.24       196.24 o                         
  15   1   5        372.08        300.53       208.13 o                         
  17   1   5        809.14        386.29       288.97 o                         
  19   1   5         90.27        -42.53       507.57 o                         
 -24   2   5       1515.55       1885.93       680.66 o                         
 -22   2   5        150.21        167.33       433.11 o                         
 -20   2   5         30.91        234.86       278.16 o                         
 -18   2   5       2484.48       2671.70       285.83 o                         
 -16   2   5        163.93        281.24       177.25 o                         
 -14   2   5       3531.16       3329.18       158.47 o                         
 -12   2   5        300.84        249.42        76.19 o                         
 -10   2   5          4.94          8.86        74.50 o                         
  -8   2   5       5433.47       5295.33       127.66 o                         
  -6   2   5       1139.88        886.19        73.49 o                         
  -4   2   5        822.40        600.37        71.27 o                         
  -2   2   5       6757.14       6466.24       130.62 o                         
   0   2   5        211.66        307.29        74.02 o                         
   2   2   5       1211.73       1123.58        95.96 o                         
   4   2   5       1559.90       1563.93       135.51 o                         
   6   2   5         84.55        205.34       155.24 o                         
   8   2   5        491.83        514.75       182.93 o                         
  10   2   5          8.95        159.28       196.43 o                         
  12   2   5         16.58        256.62       188.61 o                         
  14   2   5        634.12        657.59       217.59 o                         
  16   2   5        731.23        446.01       256.43 o                         
  18   2   5          3.58        398.85       428.28 o                         
  20   2   5        325.99       -826.19       826.19 o                         
 -23   3   5        224.56       1037.03       733.75 o                         
 -21   3   5        144.88        227.98       321.62 o                         
 -19   3   5        725.01        315.16       291.42 o                         
 -17   3   5        820.40        702.12       260.61 o                         
 -15   3   5       1221.02        889.77       218.85 o                         
 -13   3   5        909.37        690.15       100.15 o                         
 -11   3   5        675.36        479.60       109.35 o                         
  -9   3   5       1702.79       1645.26       133.11 o                         
  -7   3   5       3030.94       2755.58       117.07 o                         
  -5   3   5         48.24         14.21        72.52 o                         
  -3   3   5       2052.71       2082.87        91.98 o                         
  -1   3   5       7555.80       7642.03       153.12 o                         
   1   3   5       1534.79       1607.10       104.77 o                         
   3   3   5       1024.59       1226.36        98.31 o                         
   5   3   5        351.46        244.23       158.38 o                         
   7   3   5        245.56        212.42       196.97 o                         
   9   3   5         87.30        -31.63       209.94 o                         
  11   3   5        513.76        290.38       198.44 o                         
  13   3   5        168.90        176.27       216.45 o                         
  15   3   5        172.90        204.51       260.75 o                         
  17   3   5          6.04          4.36       334.13 o                         
  19   3   5         62.99       -638.21       916.69 o                         
 -22   4   5        130.70        143.18       343.27 o                         
 -20   4   5          3.94       -176.57       323.74 o                         
 -18   4   5         17.43        -99.00       258.82 o                         
 -16   4   5         24.17          6.72       246.91 o                         
 -14   4   5       3369.92       3549.50       240.51 o                         
 -12   4   5        312.40        289.33       106.70 o                         
 -10   4   5       4111.33       3940.60       148.61 o                         
  -8   4   5       2362.82       2081.59       118.60 o                         
  -6   4   5       1757.37       1532.85       116.94 o                         
  -4   4   5       6371.94       6336.08       134.46 o                         
  -2   4   5        201.94        135.03        88.12 o                         
   0   4   5       1143.39       1183.89       106.73 o                         
   2   4   5       1096.76        685.15        86.87 o                         
   4   4   5       2015.61       1809.63       136.88 o                         
   6   4   5        516.77        530.68       170.72 o                         
   8   4   5          5.72       -152.74       208.98 o                         
  10   4   5       3044.02       3273.73       244.02 o                         
  12   4   5         16.44        347.67       206.14 o                         
  14   4   5        879.96       1036.13       263.95 o                         
  16   4   5        150.34        619.26       335.11 o                         
  18   4   5          1.04        253.69       421.47 o                         
 -23   5   5        185.32       -627.60       627.60 o                         
 -21   5   5        564.81        795.54       315.51 o                         
 -19   5   5         93.00        250.40       271.69 o                         
 -17   5   5        247.01        106.69       258.05 o                         
 -15   5   5         63.97        182.89       242.46 o                         
 -13   5   5        801.56        811.97       197.15 o                         
 -11   5   5        506.20        472.68       158.87 o                         
  -9   5   5        170.28         85.26       108.69 o                         
  -7   5   5       2193.09       2065.00       123.55 o                         
  -5   5   5       1729.63       1579.98        88.10 o                         
  -3   5   5         87.34        138.01       101.88 o                         
  -1   5   5       3215.83       2631.89       111.67 o                         
   1   5   5        359.97        386.88       104.64 o                         
   3   5   5       2562.52       2496.33       141.66 o                         
   5   5   5       4531.92       4230.71       164.89 o                         
   7   5   5        476.81        523.25       170.58 o                         
   9   5   5       1201.24        823.45       187.24 o                         
  11   5   5         65.42         17.30       192.89 o                         
  13   5   5       2930.63       2757.04       297.95 o                         
  15   5   5         61.05        419.44       299.38 o                         
  17   5   5          8.49         78.89       543.41 o                         
 -22   6   5        274.39        209.34       512.84 o                         
 -20   6   5        341.93         59.44       365.58 o                         
 -18   6   5         51.85        341.63       268.27 o                         
 -16   6   5        936.95        805.67       266.17 o                         
 -14   6   5         43.28         -9.15       265.49 o                         
 -12   6   5       1600.89       1352.89       211.23 o                         
 -10   6   5        679.81        420.24        82.11 o                         
  -8   6   5        849.84        581.82       159.44 o                         
  -6   6   5       1568.51       1609.90       123.80 o                         
  -4   6   5       7497.89       7009.15       162.09 o                         
  -2   6   5        128.82        192.52       117.28 o                         
   0   6   5        152.37        190.54       110.36 o                         
   2   6   5        899.27        792.30       130.12 o                         
   4   6   5        750.78        693.37       155.93 o                         
   6   6   5       1199.38        690.82       120.84 o                         
   8   6   5        616.97        468.23       202.67 o                         
  10   6   5         92.15        417.70       204.78 o                         
  12   6   5        932.24        843.06       263.31 o                         
  14   6   5          3.78        187.02       296.52 o                         
  16   6   5         27.17        -85.06       356.00 o                         
  18   6   5        844.92        548.78      1325.50 o                         
 -21   7   5        100.13        461.69       407.75 o                         
 -19   7   5         23.02        231.57       311.10 o                         
 -17   7   5         14.58       -274.49       274.49 o                         
 -15   7   5        761.29        667.02       283.85 o                         
 -13   7   5         22.43       -107.85       237.82 o                         
 -11   7   5        600.00        303.04       215.24 o                         
  -9   7   5       1491.80       1522.75       180.68 o                         
  -7   7   5        354.83        554.44       138.29 o                         
  -5   7   5       1213.38       1364.66       139.73 o                         
  -3   7   5        903.70        847.32       131.13 o                         
  -1   7   5        217.40        229.59       100.25 o                         
   1   7   5       2224.55       2425.66       145.97 o                         
   3   7   5         99.22        140.47       158.95 o                         
   5   7   5        103.36       -163.98       163.98 o                         
   7   7   5       3143.08       3094.98       216.57 o                         
   9   7   5         28.71        194.63       218.84 o                         
  11   7   5         21.41         77.63       273.05 o                         
  13   7   5        572.20        514.50       317.50 o                         
  15   7   5          5.39         37.17       372.95 o                         
  17   7   5        346.20       1549.36      1157.37 o                         
 -20   8   5          1.92       -394.63       394.63 o                         
 -18   8   5        187.68        657.25       305.08 o                         
 -16   8   5        117.03       -188.33       295.21 o                         
 -14   8   5        369.23        300.92       241.16 o                         
 -12   8   5        168.50       -117.84       214.97 o                         
 -10   8   5        571.67        412.23       200.49 o                         
  -8   8   5         33.79       -107.87       191.17 o                         
  -6   8   5        724.23        928.25       150.47 o                         
  -4   8   5         36.52        245.86       161.63 o                         
  -2   8   5       3063.00       3071.88       148.61 o                         
   0   8   5       1740.55       1717.57       152.41 o                         
   2   8   5       3429.50       4207.40       204.29 o                         
   4   8   5        484.91        463.08       160.14 o                         
   6   8   5       1457.64       1360.14       191.38 o                         
   8   8   5        986.14        956.09       252.34 o                         
  10   8   5        160.52        192.70       279.21 o                         
  12   8   5       1567.29       1965.50       344.16 o                         
  14   8   5          7.69        289.06       490.42 o                         
  16   8   5        518.92       1333.87       703.17 o                         
 -19   9   5        333.68        287.99       377.92 o                         
 -17   9   5        101.72        230.98       308.79 o                         
 -15   9   5        200.24         61.15       316.31 o                         
 -13   9   5        548.08        436.16       257.52 o                         
 -11   9   5         12.62        291.32       217.99 o                         
  -9   9   5         57.24        -43.68       213.72 o                         
  -7   9   5        892.18        959.11       202.95 o                         
  -5   9   5        819.73        799.24       168.82 o                         
  -3   9   5         36.74        170.21       149.51 o                         
  -1   9   5        805.64        744.79       171.39 o                         
   1   9   5       3314.87       2621.10       205.99 o                         
   3   9   5          1.55         47.04       184.17 o                         
   5   9   5        352.64        236.98       184.00 o                         
   7   9   5       1030.78        968.77       260.96 o                         
   9   9   5        151.24       -131.82       256.01 o                         
  11   9   5         21.50       -119.22       334.92 o                         
  13   9   5         17.50       -117.78       377.30 o                         
  15   9   5       1390.56        740.03       733.02 o                         
 -18  10   5        524.87        374.99       433.96 o                         
 -16  10   5         24.30        499.95       330.04 o                         
 -14  10   5         96.85        256.63       280.05 o                         
 -12  10   5       1312.43        882.86       271.07 o                         
 -10  10   5        315.30        368.85       226.08 o                         
  -8  10   5        428.20        422.61       245.90 o                         
  -6  10   5        893.52        772.78       212.67 o                         
  -4  10   5       1814.55       1421.81       197.69 o                         
  -2  10   5        422.92        445.16       179.60 o                         
   0  10   5        833.26        606.04       202.66 o                         
   2  10   5        155.34        459.37       201.61 o                         
   4  10   5       3169.91       3146.60       248.01 o                         
   6  10   5         68.70         96.42       255.42 o                         
   8  10   5        151.01        742.07       292.56 o                         
  10  10   5       1788.21       1378.97       378.17 o                         
  12  10   5         47.75        401.70       384.25 o                         
  14  10   5        349.01       -676.16       676.16 o                         
 -17  11   5        151.20        293.09       532.02 o                         
 -15  11   5         18.04        350.49       326.87 o                         
 -13  11   5        794.16        607.32       281.49 o                         
 -11  11   5        117.52         64.14       263.18 o                         
  -9  11   5         64.89        -15.14       319.95 o                         
  -7  11   5       2226.50       1821.11       328.50 o                         
  -5  11   5         35.04        219.46       274.75 o                         
  -3  11   5        158.36        210.17       205.42 o                         
  -1  11   5       2615.04       2761.97       258.32 o                         
   1  11   5         44.18        322.99       229.83 o                         
   3  11   5        920.58       1124.64       254.08 o                         
   5  11   5       1439.82       2016.87       302.20 o                         
   7  11   5         25.77       -212.73       397.18 o                         
   9  11   5       1534.02        852.96       368.29 o                         
  11  11   5        761.80        742.89       405.97 o                         
  13  11   5         82.54        364.20       759.66 o                         
 -16  12   5          0.89      -1308.05      1308.05 o                         
 -14  12   5        246.49        538.87       370.58 o                         
 -12  12   5        308.95        754.57       399.62 o                         
 -10  12   5        441.33       1348.10       358.40 o                         
  -8  12   5        322.00        185.88       309.48 o                         
  -6  12   5        500.85        754.34       333.98 o                         
  -4  12   5        307.17        446.12       292.92 o                         
  -2  12   5        819.40        719.60       254.48 o                         
   0  12   5         36.09        509.62       246.05 o                         
   2  12   5        424.12        581.10       265.06 o                         
   4  12   5        997.98       1102.04       294.37 o                         
   6  12   5         45.82        383.13       335.77 o                         
   8  12   5         44.59        691.97       387.85 o                         
  10  12   5        893.43       1724.51       685.85 o                         
  12  12   5        132.54        -24.01       961.90 o                         
 -13  13   5         13.65        160.63       772.94 o                         
 -11  13   5         90.36        -42.44       387.04 o                         
  -9  13   5       1007.61       1707.08       473.52 o                         
  -7  13   5         64.10        551.39       343.50 o                         
  -5  13   5        185.24        376.10       348.43 o                         
  -3  13   5        413.93        267.99       334.10 o                         
  -1  13   5         38.46       -181.08       316.96 o                         
   1  13   5        421.29        300.20       283.87 o                         
   3  13   5          6.76        296.60       347.74 o                         
   5  13   5          5.25        404.07       338.89 o                         
   7  13   5        718.77        828.96       379.37 o                         
   9  13   5          9.27       1227.04       980.61 o                         
 -12  14   5         22.20      -1316.85      1316.85 o                         
 -10  14   5        263.09        660.37       588.80 o                         
  -8  14   5        168.53        692.68       450.52 o                         
  -6  14   5         51.03         68.55       403.53 o                         
  -4  14   5        779.49        927.77       373.97 o                         
  -2  14   5         75.45        548.11       382.98 o                         
   0  14   5        252.74       -150.84       354.58 o                         
   2  14   5       1265.65        896.58       343.40 o                         
   4  14   5        322.79        468.44       419.16 o                         
   6  14   5       1291.56        258.46       470.71 o                         
  -9  15   5        361.02       -483.76      1129.00 o                         
  -7  15   5         54.87         57.55       670.32 o                         
  -5  15   5        544.46        816.47       493.25 o                         
  -3  15   5        286.37        713.61       411.05 o                         
  -1  15   5         16.79        653.43       494.58 o                         
   1  15   5       1006.07        307.00       617.29 o                         
   3  15   5        459.28        225.18       760.75 o                         
   5  15   5         49.66        -29.25       648.00 o                         
 -22   0   6      28826.62      29879.62      1273.15 o                         
 -20   0   6      50155.15      52075.36      1538.98 o                         
 -18   0   6      62127.98      61631.11       977.87 o                         
 -16   0   6      68133.27      68141.05       956.98 o                         
 -14   0   6     121681.75     121122.49      1100.68 o                         
 -12   0   6     115417.82     116174.56       805.86 o                         
 -10   0   6     139265.36     138498.00       807.99 o                         
  -8   0   6     165539.33     157946.72      1072.80 o                         
  -6   0   6     103800.41     110106.69       672.00 o                         
  -4   0   6     302859.16     306181.19      1443.46 o                         
  -2   0   6     397071.34     404961.16      1400.40 o                         
   0   0   6     301808.78     314604.09      1367.72 o                         
   2   0   6     379593.62     384046.84      1436.28 o                         
   4   0   6     221710.42     228525.73      1540.35 o                         
   6   0   6     141998.78     142256.42      1208.82 o                         
   8   0   6     184592.03     179946.73      1357.46 o                         
  10   0   6      99956.98      99299.38      1202.46 o                         
  12   0   6      73861.88      76607.01      1174.19 o                         
  14   0   6      71693.50      72525.59      1130.59 o                         
  16   0   6      31530.28      32042.71       833.01 o                         
  18   0   6      28903.60      29465.61       974.31 o                         
 -23   1   6       7892.31       7431.28       588.09 o                         
 -21   1   6      11128.00      11660.16       597.07 o                         
 -19   1   6      25655.28      26003.68       598.62 o                         
 -17   1   6      21180.95      20699.95       448.68 o                         
 -15   1   6      31528.66      32079.63       437.70 o                         
 -13   1   6      54534.71      53906.79       477.06 o                         
 -11   1   6      48072.16      46747.36       375.04 o                         
  -9   1   6      84573.27      81504.02       457.19 o                         
  -7   1   6      65212.81      68352.02       331.54 o                         
  -5   1   6      59886.47      60014.95       292.83 o                         
  -3   1   6     170859.83     170253.89       534.55 o                         
  -1   1   6      63956.68      67048.23       481.75 o                         
   1   1   6      43335.58      43378.66       425.10 o                         
   3   1   6     130268.52     129558.53       610.27 o                         
   5   1   6      50362.10      49544.95       459.07 o                         
   7   1   6      47832.79      47807.63       544.50 o                         
   9   1   6      54454.33      54446.07       609.72 o                         
  11   1   6      21307.40      20876.88       457.98 o                         
  13   1   6      28964.55      29523.98       530.03 o                         
  15   1   6      21349.97      21431.91       465.32 o                         
  17   1   6       9000.67       8618.25       447.16 o                         
  19   1   6      12189.17      11530.46      1457.77 o                         
 -24   2   6       2119.42       1171.80       641.33 o                         
 -22   2   6       5171.37       5797.78       538.79 o                         
 -20   2   6       2222.91       1784.99       314.04 o                         
 -18   2   6       4799.84       5193.88       328.67 o                         
 -16   2   6      13737.23      13514.95       391.54 o                         
 -14   2   6       4603.45       5085.72       214.45 o                         
 -12   2   6      16690.61      16606.41       244.39 o                         
 -10   2   6      26955.57      26163.17       302.84 o                         
  -8   2   6       1196.36       1355.87        82.84 o                         
  -6   2   6      13648.65      14192.79       164.98 o                         
  -4   2   6      39071.96      42161.61       259.15 o                         
  -2   2   6       9447.14       9647.21       183.15 o                         
   0   2   6      65891.47      68078.79       467.36 o                         
   2   2   6      23342.22      24839.78       259.16 o                         
   4   2   6       6630.62       7308.51       194.18 o                         
   6   2   6      26214.47      26603.10       391.66 o                         
   8   2   6       8376.77       9174.11       291.65 o                         
  10   2   6      12767.13      14153.46       346.93 o                         
  12   2   6      12126.16      12104.04       355.62 o                         
  14   2   6       2095.26       2137.77       252.89 o                         
  16   2   6       4589.10       4419.00       347.45 o                         
  18   2   6       2619.07       2794.28       489.90 o                         
 -23   3   6      23572.72      22352.38       979.55 o                         
 -21   3   6      30874.28      30184.36       793.63 o                         
 -19   3   6      41101.04      40741.05       854.39 o                         
 -17   3   6      79961.61      80792.69       904.17 o                         
 -15   3   6      66187.76      64467.29       759.69 o                         
 -13   3   6      88700.14      88117.25       703.66 o                         
 -11   3   6     192559.91     186609.20       818.03 o                         
  -9   3   6     117716.55     119006.55       654.05 o                         
  -7   3   6     120071.30     117511.46       761.49 o                         
  -5   3   6     247888.88     248280.11       694.65 o                         
  -3   3   6     204388.45     211830.97       774.74 o                         
  -1   3   6     203302.83     205667.59      1146.40 o                         
   1   3   6     156198.09     156253.69       629.55 o                         
   3   3   6     152848.95     152764.34       625.95 o                         
   5   3   6     211399.77     213130.14       935.72 o                         
   7   3   6     108503.74     109111.36       784.22 o                         
   9   3   6      77335.38      78863.95       742.52 o                         
  11   3   6      98600.93      99756.77       867.97 o                         
  13   3   6      51058.59      51323.34       727.33 o                         
  15   3   6      41108.59      41741.38       825.98 o                         
  17   3   6      36982.66      37298.74       964.59 o                         
  19   3   6      19394.03      17549.53      1810.89 o                         
 -24   4   6      12236.43      13566.58      2070.18 o                         
 -22   4   6      19759.61      19395.38       781.69 o                         
 -20   4   6      23969.48      24327.06       713.48 o                         
 -18   4   6      38802.45      39929.61       762.24 o                         
 -16   4   6      44732.31      43505.78       670.24 o                         
 -14   4   6      37005.70      35452.62       498.23 o                         
 -12   4   6      71747.30      69123.87       664.12 o                         
 -10   4   6      70547.48      68740.31       559.92 o                         
  -8   4   6      70952.32      68944.95       408.65 o                         
  -6   4   6     163745.91     158741.98       605.50 o                         
  -4   4   6      92593.05      90427.39       667.89 o                         
  -2   4   6     120483.38     119930.58       626.40 o                         
   0   4   6     188955.23     187615.61       798.19 o                         
   2   4   6     105312.12     103764.11       537.66 o                         
   4   4   6     157097.94     153323.48       933.39 o                         
   6   4   6     147206.97     143712.48       886.65 o                         
   8   4   6      47884.08      46963.52       601.78 o                         
  10   4   6      55579.25      55638.72       669.72 o                         
  12   4   6      49384.75      49294.33       654.32 o                         
  14   4   6      23414.03      23424.11       591.45 o                         
  16   4   6      28684.42      29890.70       817.09 o                         
  18   4   6      19343.11      20243.94      1251.34 o                         
 -23   5   6         78.32       1011.73       567.63 o                         
 -21   5   6         13.25       -200.55       347.11 o                         
 -19   5   6        129.24        786.67       290.73 o                         
 -17   5   6        165.02        156.39       259.57 o                         
 -15   5   6         75.37       -183.69       238.40 o                         
 -13   5   6         65.39        -46.92       173.02 o                         
 -11   5   6       1672.03        976.30       146.21 o                         
  -9   5   6        135.99        217.28       111.50 o                         
  -7   5   6         55.49        175.66        60.67 o                         
  -5   5   6       2335.88       2202.49       117.03 o                         
  -3   5   6       3598.61       4027.35       133.65 o                         
  -1   5   6         41.71        330.42        96.25 o                         
   1   5   6       2039.91       1958.15       139.83 o                         
   3   5   6       3093.91       3279.03       141.94 o                         
   5   5   6        123.85        361.61       114.85 o                         
   7   5   6         38.61        235.88       210.34 o                         
   9   5   6        614.52        884.05       209.52 o                         
  11   5   6        886.99        646.49       216.01 o                         
  13   5   6        100.81        174.00       270.62 o                         
  15   5   6         53.89        424.53       307.03 o                         
  17   5   6        374.54        303.33       398.26 o                         
 -22   6   6      13542.56      13280.84       787.87 o                         
 -20   6   6      25260.32      25329.98       653.83 o                         
 -18   6   6      29447.23      29955.69       653.60 o                         
 -16   6   6      33077.54      33995.85       655.33 o                         
 -14   6   6      49335.21      48166.04       753.80 o                         
 -12   6   6      40499.62      40734.98       565.63 o                         
 -10   6   6      53611.68      52440.54       603.91 o                         
  -8   6   6      89313.27      89098.21       800.11 o                         
  -6   6   6      66807.41      68299.03       458.60 o                         
  -4   6   6      90102.56      88625.08       552.34 o                         
  -2   6   6     103080.56     103413.96       634.77 o                         
   0   6   6      69157.33      68931.23       553.55 o                         
   2   6   6     115935.71     116475.79       635.04 o                         
   4   6   6     107316.36     110182.41       720.72 o                         
   6   6   6      67663.62      65907.02       681.51 o                         
   8   6   6      70953.20      70970.12       745.65 o                         
  10   6   6      36337.36      37150.09       584.39 o                         
  12   6   6      27712.90      27964.01       620.01 o                         
  14   6   6      32636.28      32882.07       805.82 o                         
  16   6   6      16657.59      17515.63       692.53 o                         
  18   6   6      15032.85      17389.52      2886.80 o                         
 -21   7   6      20235.92      20253.01       732.95 o                         
 -19   7   6      31759.81      32989.88       755.32 o                         
 -17   7   6      38089.20      38129.07       705.23 o                         
 -15   7   6      46352.40      45082.93       716.38 o                         
 -13   7   6      60422.66      58523.37       742.32 o                         
 -11   7   6      82811.58      81346.05       794.19 o                         
  -9   7   6     100979.51      98393.59       785.75 o                         
  -7   7   6      68457.36      67461.89       470.17 o                         
  -5   7   6      94695.30      92259.27       612.25 o                         
  -3   7   6     147436.31     144618.55       807.87 o                         
  -1   7   6      77249.05      77371.62       521.57 o                         
   1   7   6      96818.89      93481.82       613.36 o                         
   3   7   6     121430.01     120793.62       750.98 o                         
   5   7   6      69555.31      69025.02       605.39 o                         
   7   7   6      76335.07      76422.27       765.92 o                         
   9   7   6      67789.73      68658.01       822.75 o                         
  11   7   6      39051.58      37831.09       721.60 o                         
  13   7   6      42536.35      42501.77       943.64 o                         
  15   7   6      30344.17      32068.21       895.84 o                         
  17   7   6      17335.42      15764.40      1674.84 o                         
 -20   8   6       2269.81       1950.37       381.65 o                         
 -18   8   6       2540.94       2481.13       335.58 o                         
 -16   8   6       1980.18       2587.96       322.49 o                         
 -14   8   6       4414.15       3876.55       290.44 o                         
 -12   8   6       5598.84       5490.05       319.56 o                         
 -10   8   6       5347.77       5450.48       275.86 o                         
  -8   8   6       7392.91       6870.20       265.88 o                         
  -6   8   6       4389.04       4394.93       195.08 o                         
  -4   8   6      10617.38      10317.06       266.66 o                         
  -2   8   6      18080.22      16516.35       263.31 o                         
   0   8   6       9772.78       9700.17       239.29 o                         
   2   8   6      12001.90      11061.57       298.32 o                         
   4   8   6      10160.78       9666.40       282.60 o                         
   6   8   6       6428.10       6398.90       285.44 o                         
   8   8   6       7767.81       7947.15       341.33 o                         
  10   8   6       4512.46       4675.44       366.19 o                         
  12   8   6       4300.38       4199.59       414.41 o                         
  14   8   6       3708.56       3894.16       579.19 o                         
  16   8   6       1052.26       1911.19       927.34 o                         
 -19   9   6       7839.87       7898.76       522.35 o                         
 -17   9   6      11563.74      11538.69       500.50 o                         
 -15   9   6      12171.51      11877.56       482.02 o                         
 -13   9   6      11178.46      10253.75       428.67 o                         
 -11   9   6      25973.31      24956.08       509.33 o                         
  -9   9   6      23360.18      23786.81       464.19 o                         
  -7   9   6      10904.02      11144.94       349.27 o                         
  -5   9   6      28307.35      27656.27       414.96 o                         
  -3   9   6      34977.64      34641.22       453.83 o                         
  -1   9   6      20835.86      20323.93       394.60 o                         
   1   9   6      28789.88      27569.00       431.30 o                         
   3   9   6      30109.23      29822.23       444.59 o                         
   5   9   6      24205.93      24722.77       499.27 o                         
   7   9   6      19859.81      18642.91       509.67 o                         
   9   9   6      16247.05      16381.57       568.53 o                         
  11   9   6      12794.48      12570.20       570.89 o                         
  13   9   6       9709.03       9934.60       595.92 o                         
  15   9   6       8271.90      10591.56      1898.98 o                         
 -20  10   6      18821.17      15722.81      1463.55 o                         
 -18  10   6      20046.77      19148.25       861.82 o                         
 -16  10   6      28201.61      28693.21       716.71 o                         
 -14  10   6      32087.34      32566.43       723.31 o                         
 -12  10   6      35617.04      34954.37       705.99 o                         
 -10  10   6      46802.28      47382.65       699.84 o                         
  -8  10   6      44844.00      45673.45       716.47 o                         
  -6  10   6      45774.32      44348.23       788.29 o                         
  -4  10   6      63735.86      63344.50       748.12 o                         
  -2  10   6      72482.95      71407.97       824.85 o                         
   0  10   6      65649.91      65033.50       761.14 o                         
   2  10   6      63673.67      64005.21       773.34 o                         
   4  10   6      63759.24      62609.78       892.03 o                         
   6  10   6      51839.08      51300.02       844.98 o                         
   8  10   6      41574.86      42375.67       923.88 o                         
  10  10   6      35062.73      35624.25       949.66 o                         
  12  10   6      26775.59      27536.84       886.08 o                         
  14  10   6      21335.44      21219.79      1405.66 o                         
 -17  11   6       6454.83       6342.36      1290.24 o                         
 -15  11   6      10462.36      11956.98       619.40 o                         
 -13  11   6      10049.62      10773.60       530.28 o                         
 -11  11   6      10874.77      12191.23       530.25 o                         
  -9  11   6      15519.69      16701.28       570.32 o                         
  -7  11   6      15894.12      15741.13       593.64 o                         
  -5  11   6      16306.38      17246.80       561.93 o                         
  -3  11   6      17802.72      18758.90       470.35 o                         
  -1  11   6      14665.08      15011.13       432.99 o                         
   1  11   6      13392.67      13786.50       416.95 o                         
   3  11   6      15870.46      16558.74       547.12 o                         
   5  11   6      13284.39      14489.10       538.52 o                         
   7  11   6      11321.67      11724.17       557.69 o                         
   9  11   6      11554.08      12858.85       646.86 o                         
  11  11   6       7721.72       8609.98       654.19 o                         
  13  11   6       6466.35       4824.38      1345.09 o                         
 -16  12   6       2107.05       1004.83      1028.53 o                         
 -14  12   6       2158.68       2023.43       447.94 o                         
 -12  12   6       3863.46       3683.19       398.45 o                         
 -10  12   6       2430.99       2690.46       367.36 o                         
  -8  12   6       2561.10       3094.23       598.07 o                         
  -6  12   6       3850.69       3346.78       474.10 o                         
  -4  12   6       1977.68       2002.68       318.67 o                         
  -2  12   6       3379.16       3303.76       320.75 o                         
   0  12   6       4725.67       4528.64       311.27 o                         
   2  12   6       2438.02       2136.27       325.91 o                         
   4  12   6       3177.87       2429.26       382.15 o                         
   6  12   6       3693.16       2826.30       389.28 o                         
   8  12   6       1972.03       2213.63       449.33 o                         
  10  12   6       2352.08       5932.73      2350.36 o                         
 -13  13   6      16461.72      16115.91      1222.28 o                         
 -11  13   6      20769.95      21733.77       812.08 o                         
  -9  13   6      17220.17      17190.18      1131.88 o                         
  -7  13   6      22323.30      21270.12       731.73 o                         
  -5  13   6      27524.48      29152.48       868.51 o                         
  -3  13   6      24750.30      25405.58       769.54 o                         
  -1  13   6      27625.68      27920.54       781.67 o                         
   1  13   6      26170.31      25831.63       673.21 o                         
   3  13   6      24586.59      24173.78       761.77 o                         
   5  13   6      28206.40      28322.54       852.24 o                         
   7  13   6      21337.88      20571.13       818.69 o                         
 -12  14   6      10500.39      12750.38      1956.38 o                         
 -10  14   6      10284.49      11286.19      1029.86 o                         
  -8  14   6       9382.85       8430.83       655.21 o                         
  -6  14   6      14173.60      14878.85       709.16 o                         
  -4  14   6      14155.35      16528.28       686.28 o                         
  -2  14   6      14012.09      15421.39       663.08 o                         
   0  14   6      17103.81      17344.85       835.10 o                         
   2  14   6      13182.87      13892.71       706.67 o                         
   4  14   6      13678.49      15264.01       742.68 o                         
   6  14   6      15337.41      17026.97      1170.57 o                         
  -5  15   6         12.26        842.70       641.96 o                         
  -3  15   6        155.72       -381.61       478.75 o                         
  -1  15   6          0.90        859.44       799.28 o                         
   1  15   6          0.76        458.10       752.93 o                         
 -23   1   7        100.89        370.00       407.64 o                         
 -21   1   7        290.23        610.84       387.57 o                         
 -19   1   7        337.51        573.57       244.43 o                         
 -17   1   7        789.97        700.44       210.76 o                         
 -15   1   7        587.87        339.19       162.61 o                         
 -13   1   7        359.21        376.02       132.06 o                         
 -11   1   7        886.79       1107.79       101.52 o                         
  -9   1   7      12350.63      11751.41       190.53 o                         
  -7   1   7         70.48        213.69        77.12 o                         
  -5   1   7        136.17        327.13        86.36 o                         
  -3   1   7       1102.80       1439.71       115.35 o                         
  -1   1   7      13442.23      14691.55       278.22 o                         
   1   1   7       3183.00       3498.70       182.09 o                         
   3   1   7        176.94        402.40       122.76 o                         
   5   1   7        684.11        691.36       186.84 o                         
   7   1   7          1.17       -150.81       194.21 o                         
   9   1   7        153.38       -158.03       203.12 o                         
  11   1   7         93.50        -20.67       223.77 o                         
  13   1   7        109.55        297.70       234.04 o                         
  15   1   7         33.85        525.07       237.40 o                         
  17   1   7          2.64       -329.36       360.55 o                         
  19   1   7          1.37        -11.74      1238.76 o                         
 -24   2   7        304.48        -90.47       792.61 o                         
 -22   2   7        398.03        176.74       386.97 o                         
 -20   2   7        493.02        863.76       284.90 o                         
 -18   2   7        716.44        492.33       241.46 o                         
 -16   2   7        222.76        420.41       194.39 o                         
 -14   2   7         44.95        -51.16       167.18 o                         
 -12   2   7       3289.12       3395.53       152.73 o                         
 -10   2   7       2318.53       2084.19        98.37 o                         
  -8   2   7       1687.00       1390.89        92.15 o                         
  -6   2   7       1105.63       1275.60        94.95 o                         
  -4   2   7       5649.91       5064.48       147.72 o                         
  -2   2   7        478.71        493.93        99.11 o                         
   0   2   7       6403.01       6626.19       197.11 o                         
   2   2   7        475.70        617.25        91.54 o                         
   4   2   7          4.01         53.69       134.05 o                         
   6   2   7        106.66        -28.47       185.43 o                         
   8   2   7        404.38        380.98       197.55 o                         
  10   2   7          0.61        -85.75       191.00 o                         
  12   2   7        326.31        146.63       228.22 o                         
  14   2   7         31.21        183.91       232.74 o                         
  16   2   7         42.64        151.94       285.28 o                         
  18   2   7         77.82        964.11       500.94 o                         
 -23   3   7         98.49        151.31       419.95 o                         
 -21   3   7        115.68         76.01       321.38 o                         
 -19   3   7        106.67         -6.72       280.22 o                         
 -17   3   7         15.65        -52.38       227.53 o                         
 -15   3   7        239.08        284.03       217.94 o                         
 -13   3   7       2843.21       1996.92       167.45 o                         
 -11   3   7       2246.53       2218.82       142.60 o                         
  -9   3   7        462.07        463.65        80.74 o                         
  -7   3   7        388.85        306.67        83.52 o                         
  -5   3   7        316.29        426.77        86.86 o                         
  -3   3   7       1254.11       1100.43       136.18 o                         
  -1   3   7       1996.91       2225.90       129.03 o                         
   1   3   7          4.91         77.23        89.47 o                         
   3   3   7       2003.93       2050.55       131.11 o                         
   5   3   7         58.61         18.31       157.20 o                         
   7   3   7        149.49         12.00       191.38 o                         
   9   3   7        466.99        626.20       202.75 o                         
  11   3   7        503.92        761.68       229.09 o                         
  13   3   7        315.64        189.34       252.49 o                         
  15   3   7        309.18        395.38       333.24 o                         
  17   3   7        119.78         14.23       370.03 o                         
 -24   4   7         14.08      -1341.60      1341.60 o                         
 -22   4   7          5.52         49.35       352.20 o                         
 -20   4   7         21.04        102.05       314.78 o                         
 -18   4   7        190.50        657.23       289.20 o                         
 -16   4   7        176.06        256.93       255.42 o                         
 -14   4   7          4.70        -71.90       220.25 o                         
 -12   4   7       1777.24       1970.56       183.05 o                         
 -10   4   7        504.04        366.70       112.76 o                         
  -8   4   7        556.81        407.47       136.71 o                         
  -6   4   7         39.57         62.72        90.90 o                         
  -4   4   7        255.88        250.00        89.71 o                         
  -2   4   7        304.75        413.30       125.01 o                         
   0   4   7       5347.20       5934.59       194.87 o                         
   2   4   7       4191.39       4550.70       154.94 o                         
   4   4   7       1501.66       1529.67       204.48 o                         
   6   4   7       1127.93        864.69       216.85 o                         
   8   4   7        808.67        836.87       220.65 o                         
  10   4   7        821.91        875.46       223.83 o                         
  12   4   7        203.27        416.73       238.94 o                         
  14   4   7         29.55        264.53       295.93 o                         
  16   4   7          0.71        220.48       331.53 o                         
 -23   5   7        233.25       1613.94       576.18 o                         
 -21   5   7         23.75        769.51       345.73 o                         
 -19   5   7        320.03        290.94       309.14 o                         
 -17   5   7         39.45          1.70       291.76 o                         
 -15   5   7          3.69        311.66       243.51 o                         
 -13   5   7       4327.81       4371.89       261.32 o                         
 -11   5   7       1274.51       1262.94       133.66 o                         
  -9   5   7          0.11        229.73       147.27 o                         
  -7   5   7       1921.77       1960.75       117.53 o                         
  -5   5   7       1595.92       1737.79       125.41 o                         
  -3   5   7        116.21        152.02       135.96 o                         
  -1   5   7       1830.59       1937.93       161.37 o                         
   1   5   7       8464.67       8025.43       188.13 o                         
   3   5   7       2057.86       2022.32       141.12 o                         
   5   5   7         45.39        161.27       205.59 o                         
   7   5   7       3122.85       3307.97       249.12 o                         
   9   5   7          1.45        -39.67       211.04 o                         
  11   5   7        319.76        385.18       227.16 o                         
  13   5   7        166.68        273.52       275.65 o                         
  15   5   7        100.65        418.59       313.87 o                         
  17   5   7          0.26       1106.52       658.60 o                         
 -22   6   7        176.63        333.84       448.32 o                         
 -20   6   7        100.01        -28.59       337.82 o                         
 -18   6   7       1046.78        974.76       284.11 o                         
 -16   6   7         44.09        168.50       257.87 o                         
 -14   6   7         57.26         20.36       244.57 o                         
 -12   6   7       1078.92        891.18       240.48 o                         
 -10   6   7        270.67         53.90       122.86 o                         
  -8   6   7        886.03        988.02       127.50 o                         
  -6   6   7         75.77        112.41       118.69 o                         
  -4   6   7         32.14       -110.27       119.07 o                         
  -2   6   7       1374.33       1375.15       144.08 o                         
   0   6   7        270.58        277.35       155.83 o                         
   2   6   7         16.49         68.55       133.85 o                         
   4   6   7       2153.14       1419.82       183.31 o                         
   6   6   7        930.05        965.61       217.64 o                         
   8   6   7        281.52        135.38       211.43 o                         
  10   6   7        745.89        581.70       237.28 o                         
  12   6   7        308.48        506.54       278.99 o                         
  14   6   7         59.20        578.61       336.94 o                         
  16   6   7        549.22        264.49       528.49 o                         
 -21   7   7          0.63         15.42       377.61 o                         
 -19   7   7        861.06        975.91       291.36 o                         
 -17   7   7        549.14        238.48       263.56 o                         
 -15   7   7         98.79         26.80       248.96 o                         
 -13   7   7       1102.55        897.33       243.38 o                         
 -11   7   7          6.56        147.16       191.61 o                         
  -9   7   7        275.52        432.07       207.33 o                         
  -7   7   7       4127.63       4023.26       227.46 o                         
  -5   7   7         29.84       -121.59       121.59 o                         
  -3   7   7         93.63        104.00       108.68 o                         
  -1   7   7       1896.73       1604.47       193.97 o                         
   1   7   7        130.52        -74.25       170.13 o                         
   3   7   7       1572.62       1602.68       185.61 o                         
   5   7   7       2510.56       2376.14       218.29 o                         
   7   7   7        304.95        544.36       206.52 o                         
   9   7   7        728.40        672.49       263.70 o                         
  11   7   7        237.10        422.36       274.51 o                         
  13   7   7        138.08        454.66       330.50 o                         
  15   7   7        532.62       1231.25       722.67 o                         
 -20   8   7         97.76        -72.09       399.71 o                         
 -18   8   7        253.13        810.00       316.14 o                         
 -16   8   7        568.20        117.93       272.79 o                         
 -14   8   7         48.61        -14.93       256.70 o                         
 -12   8   7        462.22        404.95       244.03 o                         
 -10   8   7       4309.07       4621.53       256.61 o                         
  -8   8   7       1242.42       1383.86       208.35 o                         
  -6   8   7       4122.82       3954.53       177.92 o                         
  -4   8   7       4538.73       4490.80       228.35 o                         
  -2   8   7       4470.87       4198.96       176.33 o                         
   0   8   7       6141.71       6388.15       244.56 o                         
   2   8   7       1215.34       1029.17       175.34 o                         
   4   8   7       1851.90       1967.21       203.14 o                         
   6   8   7        984.02       1150.05       213.84 o                         
   8   8   7         11.55        147.54       252.84 o                         
  10   8   7       1014.64       1107.54       278.33 o                         
  12   8   7        127.92        512.17       355.44 o                         
  14   8   7         84.59        200.62       491.39 o                         
 -21   9   7        757.76        458.50       696.58 o                         
 -19   9   7         85.76       -324.61       324.61 o                         
 -17   9   7         71.10        318.62       308.11 o                         
 -15   9   7       1013.18        769.45       335.57 o                         
 -13   9   7         12.16       -257.01       257.01 o                         
 -11   9   7        589.72        626.80       232.53 o                         
  -9   9   7       1483.56       1367.00       223.54 o                         
  -7   9   7        375.19        541.02       185.35 o                         
  -5   9   7        959.47        851.16       173.27 o                         
  -3   9   7         30.37         10.61       182.91 o                         
  -1   9   7       3354.97       3122.09       228.92 o                         
   1   9   7        157.19        316.52       200.35 o                         
   3   9   7        184.69        460.05       193.68 o                         
   5   9   7        791.45        148.70       250.40 o                         
   7   9   7        476.34        460.51       290.91 o                         
   9   9   7        522.70        462.40       313.74 o                         
  11   9   7         47.43       -262.62       356.06 o                         
  13   9   7        965.02       1328.41       546.40 o                         
 -18  10   7         15.55        309.65       504.42 o                         
 -16  10   7        557.34        681.67       351.85 o                         
 -14  10   7        329.51        379.74       341.48 o                         
 -12  10   7         14.30        482.54       294.57 o                         
 -10  10   7        707.68        957.13       252.30 o                         
  -8  10   7        201.75        -74.04       290.72 o                         
  -6  10   7        416.35       1005.56       281.43 o                         
  -4  10   7       1975.83       2274.92       237.96 o                         
  -2  10   7        231.81         73.36       218.60 o                         
   0  10   7       1711.05       1892.72       243.31 o                         
   2  10   7        845.94        909.47       234.69 o                         
   4  10   7        423.60        247.97       275.58 o                         
   6  10   7       1260.79       1356.47       467.22 o                         
   8  10   7        597.39       1228.99       384.71 o                         
  10  10   7        255.09       1071.20       405.17 o                         
  12  10   7        359.01        581.94       667.96 o                         
  14  10   7          8.55       -538.33      1002.70 o                         
 -17  11   7         77.71        -70.91       765.65 o                         
 -15  11   7        835.91        435.15       353.09 o                         
 -13  11   7         17.11        -50.99       356.84 o                         
 -11  11   7        143.30        934.10       422.92 o                         
  -9  11   7        567.16        905.01       321.33 o                         
  -7  11   7        360.96        772.72       322.62 o                         
  -5  11   7        827.73       1098.10       303.03 o                         
  -3  11   7        933.64       1046.79       251.76 o                         
  -1  11   7         20.46        283.82       226.64 o                         
   1  11   7       3502.73       2940.14       273.06 o                         
   3  11   7        743.04        793.70       280.15 o                         
   5  11   7         61.71        290.08       373.86 o                         
   7  11   7       2113.85       2070.52       406.79 o                         
   9  11   7         95.15       -114.09       407.70 o                         
  11  11   7         54.70       -323.36      1202.39 o                         
 -16  12   7         32.95       1216.05      1145.95 o                         
 -14  12   7          0.66          2.19       492.29 o                         
 -12  12   7        385.58         84.39       375.60 o                         
 -10  12   7        205.30        227.88       421.62 o                         
  -8  12   7         17.64        296.48       314.82 o                         
  -6  12   7          4.81        288.52       325.74 o                         
  -4  12   7        543.77       -320.10       320.10 o                         
  -2  12   7        136.54        752.94       283.12 o                         
   0  12   7        448.64        300.16       241.21 o                         
   2  12   7       1876.54       1590.72       313.23 o                         
   4  12   7         54.60        962.25       345.40 o                         
   6  12   7        306.50       -307.42       367.44 o                         
   8  12   7        240.63       -359.42       397.76 o                         
  10  12   7        155.46      -1334.56      1334.56 o                         
 -13  13   7        658.76        907.36       799.01 o                         
 -11  13   7        302.26        850.03       435.25 o                         
  -9  13   7         22.55       -178.83       403.35 o                         
  -7  13   7        351.01       -216.64       348.98 o                         
  -5  13   7          7.95        -78.46       350.38 o                         
  -3  13   7         90.12        491.52       382.01 o                         
  -1  13   7        287.17        566.30       322.33 o                         
   1  13   7         88.63        398.54       297.41 o                         
   3  13   7        263.18        992.66       417.46 o                         
   5  13   7        252.23        740.68       390.72 o                         
   7  13   7         64.93       -367.25       559.02 o                         
 -10  14   7         66.42        659.66       777.39 o                         
  -8  14   7        833.62       1319.19       428.92 o                         
  -6  14   7       1064.57       1022.79       409.58 o                         
  -4  14   7        145.32        403.99       390.99 o                         
  -2  14   7       1320.21       2082.60       390.91 o                         
   0  14   7       1468.94       2383.44       448.04 o                         
   2  14   7        731.08        634.46       644.87 o                         
   4  14   7       1067.43        995.64       574.97 o                         
  -5  15   7         45.50       1265.46       467.85 o                         
  -3  15   7         68.09       -139.04       503.81 o                         
  -1  15   7        885.77        803.51       758.75 o                         
   1  15   7        249.78        126.40      1177.61 o                         
 -24   0   8      25740.88      23403.25      2685.88 o                         
 -22   0   8      36433.39      35960.03      1381.29 o                         
 -20   0   8      41775.48      40373.71      1374.89 o                         
 -18   0   8      61100.45      62945.99      1066.77 o                         
 -16   0   8      71003.42      69508.49       969.40 o                         
 -14   0   8      78766.52      76310.02       989.52 o                         
 -12   0   8     147507.36     146444.34      1264.20 o                         
 -10   0   8     142838.30     138991.33       915.86 o                         
  -8   0   8     126335.11     122697.90       836.30 o                         
  -6   0   8     236822.61     236188.25      1026.60 o                         
  -4   0   8     192898.34     196643.39      1058.47 o                         
  -2   0   8     187886.52     188060.86      1172.77 o                         
   0   0   8     247737.23     244920.72      1520.03 o                         
   2   0   8     119847.35     118365.66      1006.29 o                         
   4   0   8     150042.61     152462.53      1228.98 o                         
   6   0   8     175296.52     173772.64      1766.64 o                         
   8   0   8      61126.28      59977.79      1051.83 o                         
  10   0   8      75049.23      78516.52      1254.28 o                         
  12   0   8      85618.29      86414.12      1322.42 o                         
  14   0   8      39307.58      39722.01       909.97 o                         
  16   0   8      47732.84      49260.00      1110.40 o                         
  18   0   8      36475.10      34466.57      1320.42 o                         
 -23   1   8      12956.90      14741.97       757.44 o                         
 -21   1   8      14317.36      12726.28       610.65 o                         
 -19   1   8      14200.13      15159.21       477.14 o                         
 -17   1   8      28713.31      29676.96       562.93 o                         
 -15   1   8      20056.30      19298.14       386.44 o                         
 -13   1   8      27069.85      27556.61       388.10 o                         
 -11   1   8      60896.86      59364.07       442.51 o                         
  -9   1   8      19734.26      18662.92       205.08 o                         
  -7   1   8      45995.60      47364.10       342.85 o                         
  -5   1   8     108717.91     106803.11       545.74 o                         
  -3   1   8      41271.50      41175.03       386.99 o                         
  -1   1   8      88094.90      87115.18       636.83 o                         
   1   1   8      82156.77      83734.22       648.68 o                         
   3   1   8      40638.16      40808.02       416.21 o                         
   5   1   8      73948.30      74678.62       673.65 o                         
   7   1   8      30476.36      30015.27       504.20 o                         
   9   1   8      20658.23      21036.17       526.65 o                         
  11   1   8      44007.13      44253.21       686.81 o                         
  13   1   8      14318.00      14630.93       444.34 o                         
  15   1   8      12442.76      13436.98       436.80 o                         
  17   1   8      18139.07      18874.64       752.84 o                         
 -24   2   8       3008.39       1884.18      1177.13 o                         
 -22   2   8       1979.64       2467.46       456.59 o                         
 -20   2   8       6231.07       7283.07       410.48 o                         
 -18   2   8       4483.99       4432.19       317.99 o                         
 -16   2   8       3553.31       3808.51       244.14 o                         
 -14   2   8      17316.73      18157.43       353.79 o                         
 -12   2   8       7100.22       7374.30       190.79 o                         
 -10   2   8      11864.13      11987.18       188.04 o                         
  -8   2   8      29007.44      28087.17       258.88 o                         
  -6   2   8       2752.72       3667.96       127.09 o                         
  -4   2   8      32698.25      32818.46       333.52 o                         
  -2   2   8      32813.90      34324.95       375.30 o                         
   0   2   8       2749.10       3294.69       185.92 o                         
   2   2   8      29212.98      29571.25       378.18 o                         
   4   2   8      18031.20      18573.82       349.21 o                         
   6   2   8       4955.78       5264.23       250.82 o                         
   8   2   8      18351.81      18373.60       400.46 o                         
  10   2   8       3156.77       3488.50       253.28 o                         
  12   2   8       3552.65       4075.90       300.66 o                         
  14   2   8      10531.59      10761.64       395.35 o                         
  16   2   8       2244.08       2178.75       348.18 o                         
  18   2   8       3060.99       3657.14      2118.26 o                         
 -23   3   8      25585.48      27606.61       996.48 o                         
 -21   3   8      36817.21      37960.68       832.32 o                         
 -19   3   8      45227.02      43549.35       855.66 o                         
 -17   3   8      42433.88      42275.84       708.52 o                         
 -15   3   8      62138.69      63630.18       752.70 o                         
 -13   3   8      81160.52      77355.93       918.23 o                         
 -11   3   8      80958.98      78961.54       611.46 o                         
  -9   3   8     118980.46     115262.67       594.07 o                         
  -7   3   8     112249.81     111971.50       506.60 o                         
  -5   3   8     143184.64     141949.91       669.72 o                         
  -3   3   8     243702.84     245052.09       975.65 o                         
  -1   3   8     128962.83     131482.81       789.14 o                         
   1   3   8     127604.07     126394.82       725.28 o                         
   3   3   8     224580.05     226500.62       980.87 o                         
   5   3   8      89962.98      89630.74       663.09 o                         
   7   3   8      65996.00      66600.69       665.45 o                         
   9   3   8      96245.88      96049.24       843.78 o                         
  11   3   8      52313.03      51577.04       804.96 o                         
  13   3   8      48363.79      49139.22       824.01 o                         
  15   3   8      41076.17      41119.34       876.44 o                         
  17   3   8      24386.48      24288.84      1017.35 o                         
 -24   4   8      12424.81      12707.47      2040.48 o                         
 -22   4   8      16768.67      17404.20       704.65 o                         
 -20   4   8      31236.34      33562.16       762.13 o                         
 -18   4   8      32335.17      30729.79       698.96 o                         
 -16   4   8      32478.73      32015.79       632.77 o                         
 -14   4   8      57895.57      58309.82       716.52 o                         
 -12   4   8      54682.96      53280.59       592.89 o                         
 -10   4   8      65063.55      61718.67       750.91 o                         
  -8   4   8     111405.09     107345.67       644.34 o                         
  -6   4   8      76624.16      73656.80       457.51 o                         
  -4   4   8      98401.36      94513.94       622.89 o                         
  -2   4   8     151127.67     151055.22       781.33 o                         
   0   4   8      68469.66      65328.65       467.66 o                         
   2   4   8      88222.95      86266.33       605.61 o                         
   4   4   8      87343.78      87179.57       760.78 o                         
   6   4   8      43965.30      43625.90       600.49 o                         
   8   4   8      57966.80      57737.89       718.87 o                         
  10   4   8      47427.07      45553.30       711.37 o                         
  12   4   8      34509.19      34851.32       648.64 o                         
  14   4   8      34202.98      33295.85       822.35 o                         
  16   4   8      18313.45      18485.40       686.77 o                         
 -23   5   8         72.55        414.77       618.22 o                         
 -21   5   8        319.41        513.06       332.82 o                         
 -19   5   8        532.74       1009.67       324.30 o                         
 -17   5   8         91.26        552.98       283.31 o                         
 -15   5   8          3.78       -141.23       260.55 o                         
 -13   5   8        425.31        469.63       247.51 o                         
 -11   5   8       1905.44       2252.79       199.63 o                         
  -9   5   8         27.99        224.91       104.50 o                         
  -7   5   8          0.80        128.44       100.82 o                         
  -5   5   8       1758.73       2339.48       198.40 o                         
  -3   5   8        720.33        948.52       155.84 o                         
  -1   5   8        187.20        524.28       226.41 o                         
   1   5   8        791.79        847.05       154.09 o                         
   3   5   8         47.89        195.89       130.46 o                         
   5   5   8        218.13        713.18       223.40 o                         
   7   5   8        808.07       1044.66       226.20 o                         
   9   5   8        245.76        184.63       244.23 o                         
  11   5   8        440.75        849.43       260.52 o                         
  13   5   8        183.41        774.73       287.17 o                         
  15   5   8          0.06       -336.02       336.02 o                         
  17   5   8         73.94       -619.27       743.37 o                         
 -22   6   8      18516.25      18296.03       831.18 o                         
 -20   6   8      23379.59      24256.23       726.97 o                         
 -18   6   8      24123.12      23246.45       643.67 o                         
 -16   6   8      37812.04      35871.47       729.11 o                         
 -14   6   8      33354.38      33427.57       606.81 o                         
 -12   6   8      45561.16      46009.24       630.24 o                         
 -10   6   8      68582.42      65712.95       691.51 o                         
  -8   6   8      57732.55      57316.70       657.43 o                         
  -6   6   8      72814.24      71359.06       546.55 o                         
  -4   6   8      84405.18      83473.38       738.91 o                         
  -2   6   8      83439.62      85873.24       715.89 o                         
   0   6   8      87863.06      89320.96       724.15 o                         
   2   6   8      58016.74      58180.43       575.93 o                         
   4   6   8      60237.04      59722.50       679.27 o                         
   6   6   8      58363.53      57727.89       691.74 o                         
   8   6   8      32840.95      33599.75       606.85 o                         
  10   6   8      39026.09      40259.02       713.19 o                         
  12   6   8      34529.63      33944.20       750.54 o                         
  14   6   8      20220.13      21148.57       675.94 o                         
  16   6   8      18714.34      17470.96      1467.36 o                         
 -21   7   8      22902.79      22140.87       815.89 o                         
 -19   7   8      26283.25      26717.91       760.54 o                         
 -17   7   8      36017.73      36427.63       705.27 o                         
 -15   7   8      40455.21      39766.44       696.12 o                         
 -13   7   8      41666.94      42701.41       651.66 o                         
 -11   7   8      60194.83      58057.19       670.33 o                         
  -9   7   8      56159.28      57480.95       698.90 o                         
  -7   7   8      59843.85      60393.98       511.73 o                         
  -5   7   8     113844.43     111792.98       825.80 o                         
  -3   7   8     102939.00     103251.42       820.12 o                         
  -1   7   8      77566.80      74894.70       914.43 o                         
   1   7   8      88730.98      86350.26       740.99 o                         
   3   7   8      77860.43      77175.22       690.75 o                         
   5   7   8      74224.70      73797.00       786.91 o                         
   7   7   8      57483.24      57558.57       763.44 o                         
   9   7   8      44839.79      43203.48       736.09 o                         
  11   7   8      42982.84      43557.88       801.69 o                         
  13   7   8      28520.26      28078.44       792.79 o                         
  15   7   8      23151.17      22930.52      1548.80 o                         
 -22   8   8       2206.86       2600.02      1174.14 o                         
 -20   8   8       1556.48       1543.15       393.01 o                         
 -18   8   8       1825.32       2451.21       334.08 o                         
 -16   8   8       3859.36       4352.81       318.98 o                         
 -14   8   8       3535.43       4000.85       309.65 o                         
 -12   8   8       6049.09       6186.19       337.75 o                         
 -10   8   8       6117.20       7136.99       312.88 o                         
  -8   8   8       3704.22       3589.93       239.01 o                         
  -6   8   8      10502.46       9899.69       286.65 o                         
  -4   8   8       8381.53       8813.14       298.73 o                         
  -2   8   8       3869.35       3434.76       230.94 o                         
   0   8   8       8067.14       8413.83       299.04 o                         
   2   8   8       5434.56       5395.73       244.66 o                         
   4   8   8       5245.30       4989.18       263.26 o                         
   6   8   8       5698.58       5632.42       308.19 o                         
   8   8   8       2914.58       2725.67       294.72 o                         
  10   8   8       3903.50       4205.23       341.18 o                         
  12   8   8       3119.71       3184.57       412.63 o                         
  14   8   8       2241.23       2381.66       913.09 o                         
 -19   9   8       8449.83       8050.06       538.42 o                         
 -17   9   8       9388.61      10042.62       473.56 o                         
 -15   9   8      11575.89      11199.20       444.28 o                         
 -13   9   8      15117.72      14158.20       487.26 o                         
 -11   9   8      14102.40      14079.02       509.08 o                         
  -9   9   8      17706.79      16978.60       523.20 o                         
  -7   9   8      21254.92      19929.10       486.10 o                         
  -5   9   8      32714.41      31251.71       499.84 o                         
  -3   9   8      38652.25      38476.27       539.61 o                         
  -1   9   8      19947.00      19638.89       414.28 o                         
   1   9   8      22220.42      21541.26       450.39 o                         
   3   9   8      26778.05      27180.79       536.01 o                         
   5   9   8      15146.04      14543.40       515.31 o                         
   7   9   8      14503.03      14395.96       542.51 o                         
   9   9   8      13060.53      13096.28       530.11 o                         
  11   9   8       9173.09       8648.08       555.08 o                         
  13   9   8       8491.84       9556.57      1307.74 o                         
 -18  10   8      20146.13      22616.79      1378.63 o                         
 -16  10   8      23764.89      25300.74       726.50 o                         
 -14  10   8      30527.08      29692.04       775.33 o                         
 -12  10   8      38274.46      38240.74       865.73 o                         
 -10  10   8      39868.30      42093.11       808.20 o                         
  -8  10   8      44413.26      44020.26       846.61 o                         
  -6  10   8      50816.32      51012.39       879.40 o                         
  -4  10   8      56227.92      56986.82       730.95 o                         
  -2  10   8      56079.64      54881.14       712.66 o                         
   0  10   8      49084.69      48355.58       673.11 o                         
   2  10   8      49484.88      49550.16       701.19 o                         
   4  10   8      47346.50      45973.50       831.61 o                         
   6  10   8      38299.88      37609.51       834.97 o                         
   8  10   8      31463.72      31849.54       862.89 o                         
  10  10   8      25674.52      25715.22       870.79 o                         
  12  10   8      24047.72      21716.12      1704.83 o                         
 -17  11   8       5957.94       7539.97       804.70 o                         
 -15  11   8       5578.83       5838.36       467.45 o                         
 -13  11   8       7630.66       8970.70       553.52 o                         
 -11  11   8      11228.88      12420.57       606.41 o                         
  -9  11   8      10938.46      12352.33       598.35 o                         
  -7  11   8       9945.78      10774.99       523.17 o                         
  -5  11   8      10209.62      11820.37       503.48 o                         
  -3  11   8      12516.97      13642.39       468.81 o                         
  -1  11   8      14501.28      15249.31       429.21 o                         
   1  11   8      14452.55      14339.27       468.64 o                         
   3  11   8      14446.64      16193.50       573.36 o                         
   5  11   8      12398.78      12576.25       541.42 o                         
   7  11   8       9442.50      10080.40       562.83 o                         
   9  11   8       7810.82       8948.15       596.57 o                         
  11  11   8       7668.29       5132.77      1610.60 o                         
 -16  12   8       1743.90      -1159.23      1159.23 o                         
 -14  12   8       2231.90       2361.32       597.45 o                         
 -12  12   8       2040.61       2064.86       407.15 o                         
 -10  12   8       2943.70       2763.28       396.50 o                         
  -8  12   8       2984.12       3127.25       376.40 o                         
  -6  12   8       2467.05       2684.02       383.76 o                         
  -4  12   8       4021.97       4107.78       384.52 o                         
  -2  12   8       5078.06       5633.56       394.57 o                         
   0  12   8       3247.34       3066.25       304.50 o                         
   2  12   8       3665.80       3406.38       438.33 o                         
   4  12   8       4420.09       4469.30       425.50 o                         
   6  12   8       2550.25       2020.80       387.50 o                         
   8  12   8       2193.22       1940.30       694.22 o                         
 -13  13   8      14043.25      14241.33      1163.88 o                         
 -11  13   8      17148.93      16595.76       731.65 o                         
  -9  13   8      23085.66      23754.35       825.89 o                         
  -7  13   8      20275.73      19577.98       781.65 o                         
  -5  13   8      22962.33      22168.64       744.69 o                         
  -3  13   8      30714.99      31772.83       830.30 o                         
  -1  13   8      24084.57      23001.36       774.56 o                         
   1  13   8      23319.88      22889.70       707.23 o                         
   3  13   8      27479.56      27957.77       806.24 o                         
   5  13   8      17592.71      17389.34       817.17 o                         
 -10  14   8       9140.90      10859.47      1211.74 o                         
  -8  14   8      12153.69      13796.68       838.15 o                         
  -6  14   8      10501.42       9939.86       759.49 o                         
  -4  14   8      13358.77      15499.48       701.41 o                         
  -2  14   8      12954.79      15084.19       787.78 o                         
   0  14   8       9870.45       9767.48       790.13 o                         
   2  14   8      12819.36      16682.19      1649.96 o                         
   4  14   8      10905.15      10637.67       946.78 o                         
  -5  15   8        174.92       2727.66       872.23 o                         
  -3  15   8          0.42       2085.94      1177.80 o                         
  -1  15   8        203.80        791.56       778.16 o                         
 -23   1   9        259.22        188.02       420.01 o                         
 -21   1   9         82.37       -265.49       361.55 o                         
 -19   1   9        671.59        347.06       246.72 o                         
 -17   1   9         49.11          8.83       232.51 o                         
 -15   1   9          8.85       -193.21       193.21 o                         
 -13   1   9       1327.12       1307.70       169.77 o                         
 -11   1   9         73.42        277.91       147.43 o                         
  -9   1   9       3328.18       3402.38       119.26 o                         
  -7   1   9       3623.54       3862.35       147.21 o                         
  -5   1   9        465.25        316.62       122.39 o                         
  -3   1   9        237.23        235.20       126.75 o                         
  -1   1   9        948.71       1147.95       174.73 o                         
   1   1   9        779.20        838.81       171.37 o                         
   3   1   9        146.92         93.47       170.61 o                         
   5   1   9         71.50       -209.29       209.29 o                         
   7   1   9        148.73        224.40       225.06 o                         
   9   1   9         35.79         75.19       235.34 o                         
  11   1   9        231.44       -138.50       251.58 o                         
  13   1   9         40.71       -114.53       250.14 o                         
  15   1   9        537.97        393.05       256.57 o                         
  17   1   9        263.29        255.09       429.36 o                         
 -24   2   9        139.39        522.86      1363.67 o                         
 -22   2   9        223.61        534.68       422.61 o                         
 -20   2   9        173.21        552.78       289.44 o                         
 -18   2   9        292.15        212.67       272.29 o                         
 -16   2   9        254.32        -58.62       231.94 o                         
 -14   2   9       1495.31       1327.77       184.34 o                         
 -12   2   9       2013.56       2201.86       168.40 o                         
 -10   2   9          5.00        -10.93       112.69 o                         
  -8   2   9        550.46        687.74       106.39 o                         
  -6   2   9       1034.46       1157.63       140.88 o                         
  -4   2   9        688.73        757.72       118.31 o                         
  -2   2   9          0.51         84.82       140.03 o                         
   0   2   9       1141.68       1540.57       196.29 o                         
   2   2   9        413.67        222.41       170.98 o                         
   4   2   9       2211.05       1879.07       184.99 o                         
   6   2   9        332.94        131.60       224.64 o                         
   8   2   9        491.47        474.48       220.12 o                         
  10   2   9       2088.46       1855.65       267.90 o                         
  12   2   9         27.14       -243.52       243.52 o                         
  14   2   9        465.45        805.47       260.61 o                         
  16   2   9        152.13         -5.48       406.93 o                         
 -23   3   9         34.10        726.83       443.15 o                         
 -21   3   9        126.46        214.02       324.58 o                         
 -19   3   9        435.38        609.54       335.76 o                         
 -17   3   9          6.56        175.80       245.31 o                         
 -15   3   9         49.42        376.53       233.88 o                         
 -13   3   9        362.45        382.75       152.23 o                         
 -11   3   9        427.02        180.62       103.66 o                         
  -9   3   9        107.48        140.40       110.56 o                         
  -7   3   9       5306.40       5189.68       158.97 o                         
  -5   3   9        863.77        677.08       114.93 o                         
  -3   3   9        231.30        350.07       136.12 o                         
  -1   3   9       3659.25       3219.02       138.72 o                         
   1   3   9       1405.50       1555.26       151.56 o                         
   3   3   9       1828.79       1558.78       173.84 o                         
   5   3   9       6581.56       6438.71       254.85 o                         
   7   3   9        969.82        998.52       227.63 o                         
   9   3   9         60.19        221.09       234.85 o                         
  11   3   9        437.70        666.96       269.09 o                         
  13   3   9        520.40        424.97       270.22 o                         
  15   3   9        331.32        528.11       336.66 o                         
  17   3   9        205.94        -30.09       924.10 o                         
 -24   4   9        203.71       -108.40      1230.57 o                         
 -22   4   9        316.33        624.44       363.55 o                         
 -20   4   9         51.46        154.04       289.51 o                         
 -18   4   9        592.38        605.33       298.78 o                         
 -16   4   9       1219.29       1414.78       282.96 o                         
 -14   4   9        261.55        472.56       210.57 o                         
 -12   4   9        986.14        657.95       192.43 o                         
 -10   4   9        380.30        246.69       111.75 o                         
  -8   4   9        370.85        500.39       117.73 o                         
  -6   4   9       1203.10       1459.37       152.86 o                         
  -4   4   9        468.81        340.59       151.69 o                         
  -2   4   9       2112.39       1992.70       158.75 o                         
   0   4   9       1952.51       1806.22       189.75 o                         
   2   4   9        264.60        392.47       218.54 o                         
   4   4   9        191.68        204.18       196.38 o                         
   6   4   9        285.67        324.28       250.51 o                         
   8   4   9          5.85        312.68       252.43 o                         
  10   4   9         20.74       -281.75       299.32 o                         
  12   4   9          4.55        -74.60       263.32 o                         
  14   4   9        329.64        584.50       332.82 o                         
  16   4   9        162.67        296.28       635.31 o                         
 -23   5   9         14.86        239.99      1086.20 o                         
 -21   5   9       1920.72       2330.78       370.40 o                         
 -19   5   9        141.20        376.39       312.21 o                         
 -17   5   9         20.12       -169.62       288.74 o                         
 -15   5   9        908.38       1057.84       275.01 o                         
 -13   5   9        350.60        905.13       243.35 o                         
 -11   5   9        176.78        266.29       182.05 o                         
  -9   5   9         95.63        171.10       136.56 o                         
  -7   5   9       2406.60       2346.95       142.95 o                         
  -5   5   9        161.24         78.55       173.27 o                         
  -3   5   9          3.58        107.17       172.07 o                         
  -1   5   9       1890.09       1807.22       207.36 o                         
   1   5   9         65.40        215.77       169.39 o                         
   3   5   9       1643.91       1817.92       177.32 o                         
   5   5   9       1440.55       1213.85       252.31 o                         
   7   5   9        394.25        500.14       241.90 o                         
   9   5   9        524.22        206.98       256.56 o                         
  11   5   9         12.49         25.10       262.95 o                         
  13   5   9         41.18        128.72       381.96 o                         
  15   5   9        425.82        559.29       746.56 o                         
 -22   6   9        137.98         61.06       449.14 o                         
 -20   6   9        184.57        482.33       351.56 o                         
 -18   6   9         82.29       -184.95       317.95 o                         
 -16   6   9        301.23        218.27       280.32 o                         
 -14   6   9        139.47         55.64       267.36 o                         
 -12   6   9        791.64        541.21       264.66 o                         
 -10   6   9       3629.55       3323.33       272.36 o                         
  -8   6   9        158.08        -87.11       137.02 o                         
  -6   6   9          3.26        -89.39       167.38 o                         
  -4   6   9       4182.44       4204.41       226.16 o                         
  -2   6   9       1690.89       1673.18       205.40 o                         
   0   6   9         33.31         49.31       196.81 o                         
   2   6   9       2964.73       2752.23       208.90 o                         
   4   6   9       1241.26        926.17       238.97 o                         
   6   6   9        147.52         -2.26       239.37 o                         
   8   6   9        819.59       1025.91       289.21 o                         
  10   6   9        478.82        711.51       280.00 o                         
  12   6   9        729.60        851.91       306.50 o                         
  14   6   9        112.48         89.30       354.71 o                         
 -21   7   9          8.73       -187.21       415.93 o                         
 -19   7   9         96.34         40.76       339.17 o                         
 -17   7   9         53.06        318.80       323.29 o                         
 -15   7   9        287.64        171.19       283.25 o                         
 -13   7   9         71.74        348.29       286.75 o                         
 -11   7   9        617.42        720.42       281.30 o                         
  -9   7   9        522.11        501.61       187.08 o                         
  -7   7   9         38.34        358.47       205.40 o                         
  -5   7   9       2980.21       3071.39       241.17 o                         
  -3   7   9        532.61        924.81       205.83 o                         
  -1   7   9        123.63        189.22       224.42 o                         
   1   7   9       6199.13       7125.45       267.70 o                         
   3   7   9         32.15         99.59       230.10 o                         
   5   7   9        468.33        170.70       231.75 o                         
   7   7   9       2693.51       3031.02       282.77 o                         
   9   7   9         41.59        654.55       270.30 o                         
  11   7   9        135.28        229.87       306.41 o                         
  13   7   9        968.75       1167.67       345.64 o                         
 -20   8   9          5.66       -180.65       419.96 o                         
 -18   8   9        190.99        303.94       315.99 o                         
 -16   8   9        132.23        397.58       278.28 o                         
 -14   8   9          0.84        160.00       241.30 o                         
 -12   8   9        814.84        886.04       245.97 o                         
 -10   8   9        306.68        514.26       283.55 o                         
  -8   8   9        245.26        396.93       238.45 o                         
  -6   8   9        162.62        157.01       186.04 o                         
  -4   8   9        911.30       1030.73       183.07 o                         
  -2   8   9        395.60        436.28       201.00 o                         
   0   8   9       1482.90       1785.40       223.53 o                         
   2   8   9        149.70        553.17       218.71 o                         
   4   8   9        160.38         43.45       228.18 o                         
   6   8   9       1686.18       1301.06       255.17 o                         
   8   8   9        115.56        978.51       283.35 o                         
  10   8   9        241.09        377.10       291.05 o                         
  12   8   9        618.58       1564.40       380.43 o                         
  14   8   9        128.88       2553.48      1229.13 o                         
 -21   9   9        129.45       1644.55      1126.12 o                         
 -19   9   9        124.72         18.03       438.42 o                         
 -17   9   9         52.72        340.01       347.72 o                         
 -15   9   9         13.51        -74.69       306.45 o                         
 -13   9   9        488.38        205.82       307.30 o                         
 -11   9   9         58.11        -29.89       282.62 o                         
  -9   9   9        761.78        833.64       284.67 o                         
  -7   9   9        266.52        -23.25       236.47 o                         
  -5   9   9        429.10        254.46       196.45 o                         
  -3   9   9         43.37        131.27       202.34 o                         
  -1   9   9       1782.57       1956.51       235.98 o                         
   1   9   9        169.50        163.78       201.30 o                         
   3   9   9        274.72        -52.73       247.53 o                         
   5   9   9        816.29        990.15       305.16 o                         
   7   9   9        318.97        548.03       296.73 o                         
   9   9   9        477.68        840.39       320.11 o                         
  11   9   9        174.44         -8.31       381.15 o                         
 -20  10   9         52.08       1262.13      1042.95 o                         
 -18  10   9        427.72       1041.04      1928.56 o                         
 -16  10   9         35.80         84.32       350.60 o                         
 -14  10   9        262.98        -98.33       331.74 o                         
 -12  10   9        909.67        758.84       302.60 o                         
 -10  10   9          9.13        -68.11       321.54 o                         
  -8  10   9       1433.19       1534.77       361.87 o                         
  -6  10   9       1422.21       2184.09       314.77 o                         
  -4  10   9          9.48        222.45       235.04 o                         
  -2  10   9       2810.10       2833.55       249.04 o                         
   0  10   9        139.82        414.53       231.82 o                         
   2  10   9        398.26        486.78       234.67 o                         
   4  10   9       2453.61       2273.07       324.17 o                         
   6  10   9         50.08        104.83       326.56 o                         
   8  10   9         15.87        103.84       350.24 o                         
  10  10   9       1114.65        941.33       634.50 o                         
 -17  11   9        166.96        647.16       644.32 o                         
 -15  11   9        102.75       -137.05       388.04 o                         
 -13  11   9        308.86       -331.46       385.94 o                         
 -11  11   9        205.93        449.38       366.73 o                         
  -9  11   9        148.02        311.42       360.27 o                         
  -7  11   9       2726.83       3415.04       436.64 o                         
  -5  11   9        501.40       1069.66       308.43 o                         
  -3  11   9        451.14        620.02       265.64 o                         
  -1  11   9       1899.00       1965.91       260.31 o                         
   1  11   9        145.79        -59.55       268.57 o                         
   3  11   9        732.61        482.24       318.42 o                         
   5  11   9        554.87        773.40       417.94 o                         
   7  11   9         18.45        314.46       421.02 o                         
   9  11   9        885.96       1039.08       889.07 o                         
 -16  12   9        106.43        158.19       800.43 o                         
 -14  12   9         55.89       1117.89       671.40 o                         
 -12  12   9        186.77       -299.76       386.67 o                         
 -10  12   9        152.43       1326.12       432.82 o                         
  -8  12   9        187.16        320.48       358.87 o                         
  -6  12   9        423.16        803.96       350.00 o                         
  -4  12   9        417.94       1042.99       313.90 o                         
  -2  12   9        717.08        698.23       302.91 o                         
   0  12   9       1024.81        969.91       279.51 o                         
   2  12   9         51.69        -35.72       323.40 o                         
   4  12   9        164.61       -238.20       371.95 o                         
   6  12   9         25.78       -403.59       403.59 o                         
 -13  13   9         11.91        -66.06       803.90 o                         
 -11  13   9         19.10         71.62       560.00 o                         
  -9  13   9        309.05        748.73       615.65 o                         
  -7  13   9         14.38        432.81       378.11 o                         
  -5  13   9        634.10        658.66       492.90 o                         
  -3  13   9        378.51         99.26       461.38 o                         
  -1  13   9         31.04        650.34       416.25 o                         
   1  13   9       1394.54       2948.24       447.50 o                         
   3  13   9        260.59        644.17       376.17 o                         
   5  13   9          6.20       -251.66       558.47 o                         
 -10  14   9       1232.89       3449.13      1836.12 o                         
  -8  14   9        551.75       -676.16       676.16 o                         
  -6  14   9        362.80        996.12       548.95 o                         
  -4  14   9       1320.68       1735.24       479.47 o                         
  -2  14   9        363.03       -441.29       656.63 o                         
   0  14   9        949.13        -78.69       680.78 o                         
   2  14   9        745.94      -1362.14      1362.14 o                         
   4  14   9         36.98        -52.13      1028.92 o                         
  -5  15   9        456.45        307.23      1059.46 o                         
  -1  15   9        167.85        706.74      1155.82 o                         
 -22   0  10      27085.87      26955.86      1226.26 o                         
 -20   0  10      57219.73      59465.01      1657.04 o                         
 -18   0  10      52373.91      51574.26      1272.43 o                         
 -16   0  10      46647.71      45621.87       892.53 o                         
 -14   0  10     120619.84     118698.67      1347.37 o                         
 -12   0  10     102345.05      99683.83       914.22 o                         
 -10   0  10     113447.98     114192.35       833.97 o                         
  -8   0  10     252415.27     249798.05      1322.52 o                         
  -6   0  10     162223.31     158053.67      1077.96 o                         
  -4   0  10     165173.02     165869.42      1274.49 o                         
  -2   0  10     175781.05     172797.06      1383.17 o                         
   0   0  10      70319.86      68819.60       943.22 o                         
   2   0  10     136656.75     131590.12      1503.21 o                         
   4   0  10     133534.83     134893.42      1589.19 o                         
   6   0  10      64509.62      65596.26      1211.20 o                         
   8   0  10      78970.93      81747.77      1292.42 o                         
  10   0  10      59520.40      60370.34      1185.89 o                         
  12   0  10      51053.93      51558.80      1241.14 o                         
  14   0  10      47277.12      48568.07      1127.01 o                         
  16   0  10      25159.39      25264.92      1085.60 o                         
 -23   1  10       8391.06       8581.39       624.48 o                         
 -21   1  10      12013.13      12107.97       603.89 o                         
 -19   1  10      20444.73      20366.47       734.81 o                         
 -17   1  10      14919.21      14548.85       436.86 o                         
 -15   1  10      29297.65      29900.00       493.68 o                         
 -13   1  10      43297.36      42835.75       504.79 o                         
 -11   1  10      27311.27      26472.34       415.36 o                         
  -9   1  10      60409.44      60028.19       436.48 o                         
  -7   1  10      65929.86      66955.59       498.71 o                         
  -5   1  10      39828.12      38740.74       379.48 o                         
  -3   1  10      79079.12      75379.67       548.34 o                         
  -1   1  10      42471.53      42846.39       489.75 o                         
   1   1  10      31917.98      31282.59       453.97 o                         
   3   1  10      62512.98      63408.62       661.51 o                         
   5   1  10      22826.47      22226.70       480.49 o                         
   7   1  10      24086.81      23549.41       529.23 o                         
   9   1  10      35451.64      35220.57       627.38 o                         
  11   1  10      13754.77      14445.05       459.63 o                         
  13   1  10      15590.17      16650.83       490.70 o                         
  15   1  10      13534.81      14385.07       499.31 o                         
 -24   2  10       1119.50        786.91       806.95 o                         
 -22   2  10       4128.26       4249.68       502.71 o                         
 -20   2  10       3952.17       3337.13       414.20 o                         
 -18   2  10       5155.69       5717.54       350.48 o                         
 -16   2  10       6670.00       6478.97       341.53 o                         
 -14   2  10       3323.01       3415.55       216.55 o                         
 -12   2  10      10251.95      10276.39       238.14 o                         
 -10   2  10      15566.77      14522.82       208.18 o                         
  -8   2  10      12432.16      13406.17       248.63 o                         
  -6   2  10      30858.54      30734.40       365.06 o                         
  -4   2  10      16979.76      17400.67       272.88 o                         
  -2   2  10       4810.27       5071.53       219.75 o                         
   0   2  10      17311.73      17438.31       383.50 o                         
   2   2  10       8550.83       8801.59       285.90 o                         
   4   2  10      10594.86      10451.33       340.70 o                         
   6   2  10      16072.72      16005.60       402.92 o                         
   8   2  10       2004.92       1851.96       258.50 o                         
  10   2  10       5664.58       6183.56       337.13 o                         
  12   2  10       9081.39       8826.85       394.17 o                         
  14   2  10       1702.22       1486.86       279.24 o                         
  16   2  10       3778.64       3382.37       896.34 o                         
 -23   3  10      24661.51      26159.68       978.33 o                         
 -21   3  10      32055.75      31072.87       937.87 o                         
 -19   3  10      30887.33      31423.49       742.01 o                         
 -17   3  10      57669.12      59289.17       870.99 o                         
 -15   3  10      63617.20      61134.16       831.02 o                         
 -13   3  10      71222.23      71725.50       700.14 o                         
 -11   3  10     120390.25     120148.91       801.29 o                         
  -9   3  10      95461.88      95305.23       578.11 o                         
  -7   3  10     129497.61     128643.48       705.95 o                         
  -5   3  10     173274.31     170841.28       836.81 o                         
  -3   3  10      95740.88      97069.10       790.99 o                         
  -1   3  10     128078.78     123729.85       933.18 o                         
   1   3  10     117104.00     115693.55       711.15 o                         
   3   3  10      71989.88      71579.33       697.44 o                         
   5   3  10      97509.52      96362.73       858.43 o                         
   7   3  10      61706.33      62101.48       739.49 o                         
   9   3  10      52073.26      52763.39       758.46 o                         
  11   3  10      64834.73      65062.31       908.45 o                         
  13   3  10      28746.12      27819.37       665.22 o                         
  15   3  10      26325.90      26207.23       908.51 o                         
 -24   4  10      11684.44      12683.49      2074.04 o                         
 -22   4  10      21115.34      23294.86       911.10 o                         
 -20   4  10      20193.53      20704.74       619.03 o                         
 -18   4  10      23757.67      23186.35       654.37 o                         
 -16   4  10      42402.53      41318.04       795.76 o                         
 -14   4  10      50692.71      50592.39       653.95 o                         
 -12   4  10      79118.19      77449.80       725.70 o                         
 -10   4  10      73056.83      70677.70       554.26 o                         
  -8   4  10      58485.43      56597.34       489.98 o                         
  -6   4  10     112342.37     110780.48       766.71 o                         
  -4   4  10      81880.73      81573.34       654.88 o                         
  -2   4  10      72080.62      69410.30       659.27 o                         
   0   4  10      97825.88      95056.52       951.68 o                         
   2   4  10      40216.24      40295.97       639.66 o                         
   4   4  10      50923.15      48774.66       728.45 o                         
   6   4  10      59117.25      59788.52       837.11 o                         
   8   4  10      24387.68      23939.73       589.58 o                         
  10   4  10      43116.61      42715.00       809.20 o                         
  12   4  10      35484.54      36203.49       713.37 o                         
  14   4  10      14286.16      13525.75       578.13 o                         
  16   4  10      19883.11      20827.81      2202.06 o                         
 -23   5  10         30.00       2313.99      2291.71 o                         
 -21   5  10          0.27        453.21       340.81 o                         
 -19   5  10          8.96        134.61       315.27 o                         
 -17   5  10         72.20        127.40       362.66 o                         
 -15   5  10        210.57        -31.10       274.30 o                         
 -13   5  10          8.62        226.23       241.93 o                         
 -11   5  10        465.35        351.48       210.34 o                         
  -9   5  10        629.46        799.37       162.63 o                         
  -7   5  10          0.16        272.24       131.08 o                         
  -5   5  10        554.62        692.96       187.79 o                         
  -3   5  10        785.70        930.98       159.57 o                         
  -1   5  10        147.92        289.25       161.74 o                         
   1   5  10        307.43        357.93       257.92 o                         
   3   5  10        511.90        716.40       291.35 o                         
   5   5  10        521.90        329.67       279.63 o                         
   7   5  10        148.11        242.69       261.69 o                         
   9   5  10       1008.41        904.70       297.20 o                         
  11   5  10        342.62        628.48       322.65 o                         
  13   5  10         93.96        333.74       320.99 o                         
  15   5  10        111.56        189.78       938.16 o                         
 -22   6  10      14648.54      14720.48       832.03 o                         
 -20   6  10      19919.64      19547.38       669.98 o                         
 -18   6  10      15208.66      13559.79       552.32 o                         
 -16   6  10      24414.10      23275.50       636.14 o                         
 -14   6  10      52531.96      53003.54       864.11 o                         
 -12   6  10      46045.59      43711.12       713.94 o                         
 -10   6  10      50933.65      50639.79       595.81 o                         
  -8   6  10      70012.12      69835.02       593.07 o                         
  -6   6  10      54686.68      55352.45       603.64 o                         
  -4   6  10      81943.84      80186.12       773.66 o                         
  -2   6  10      81580.18      81722.57       764.08 o                         
   0   6  10      42574.92      43251.16       518.99 o                         
   2   6  10      55618.57      54217.15       699.41 o                         
   4   6  10      48781.39      48767.14       701.92 o                         
   6   6  10      28056.73      28213.71       581.73 o                         
   8   6  10      36908.91      37615.71       691.17 o                         
  10   6  10      30442.84      30176.16       703.01 o                         
  12   6  10      24311.86      22243.35       698.98 o                         
  14   6  10      21270.01      22411.77      1439.52 o                         
 -21   7  10      20116.13      19462.78       811.72 o                         
 -19   7  10      27310.49      27694.50       775.28 o                         
 -17   7  10      27788.06      28779.17       785.21 o                         
 -15   7  10      40632.46      40614.14       811.50 o                         
 -13   7  10      55251.78      53351.47      1017.30 o                         
 -11   7  10      52311.82      52830.41       792.35 o                         
  -9   7  10      74218.02      72266.98       744.63 o                         
  -7   7  10      74620.98      72671.97       630.71 o                         
  -5   7  10      71245.51      70598.15       742.68 o                         
  -3   7  10      89598.57      89017.42       843.09 o                         
  -1   7  10      57185.63      56771.84       665.07 o                         
   1   7  10      64278.82      62405.72       680.29 o                         
   3   7  10      79415.48      78632.62       871.70 o                         
   5   7  10      38143.93      37815.72       656.36 o                         
   7   7  10      38550.25      39310.61       701.38 o                         
   9   7  10      42697.21      42182.39       777.73 o                         
  11   7  10      27926.53      27242.96       758.40 o                         
  13   7  10      27528.58      25477.45      1264.82 o                         
 -20   8  10       2514.69       4267.88       524.18 o                         
 -18   8  10       4255.61       5700.03       466.85 o                         
 -16   8  10       3370.31       4169.35       378.73 o                         
 -14   8  10       4508.68       4658.88       421.81 o                         
 -12   8  10       4860.04       5521.30       369.16 o                         
 -10   8  10       5093.46       5993.27       356.53 o                         
  -8   8  10       9382.79       8363.73       363.22 o                         
  -6   8  10       7110.06       8232.82       312.72 o                         
  -4   8  10       4168.84       4961.76       290.56 o                         
  -2   8  10       4547.62       4175.69       253.05 o                         
   0   8  10       4090.46       4588.06       256.51 o                         
   2   8  10       5511.53       4970.43       300.86 o                         
   4   8  10       3937.64       4045.78       296.66 o                         
   6   8  10       3148.72       2993.08       281.08 o                         
   8   8  10       4257.46       4066.94       353.38 o                         
  10   8  10       1848.88       1988.58       341.01 o                         
  12   8  10       1989.34       2700.78      1026.19 o                         
 -19   9  10       5913.83       6592.89       706.37 o                         
 -17   9  10       8093.67       9007.77       576.99 o                         
 -15   9  10      12515.07      11367.25       522.84 o                         
 -13   9  10      12536.82      12514.40       509.79 o                         
 -11   9  10      16735.60      16389.43       546.68 o                         
  -9   9  10      21139.18      21853.29       586.92 o                         
  -7   9  10      19065.36      17813.36       575.91 o                         
  -5   9  10      20319.26      19926.70       502.48 o                         
  -3   9  10      17512.68      18493.02       486.39 o                         
  -1   9  10      15195.89      15540.10       424.32 o                         
   1   9  10      19821.66      19173.29       521.58 o                         
   3   9  10      17720.26      17138.80       503.46 o                         
   5   9  10      12473.52      12583.99       492.22 o                         
   7   9  10      11361.49      10405.55       481.29 o                         
   9   9  10      12250.09      11728.41       535.67 o                         
  11   9  10      11123.13      14434.76      2035.10 o                         
 -18  10  10      15156.53      16785.85      1485.38 o                         
 -16  10  10      22884.90      23352.11       805.04 o                         
 -14  10  10      29622.71      29958.53       823.50 o                         
 -12  10  10      32465.75      31653.78       808.00 o                         
 -10  10  10      41989.89      42008.04       886.47 o                         
  -8  10  10      47081.27      46433.82       931.11 o                         
  -6  10  10      52270.37      51554.54       885.37 o                         
  -4  10  10      49860.24      50378.23       816.96 o                         
  -2  10  10      42180.36      43062.30       661.61 o                         
   0  10  10      41393.55      41927.91       693.21 o                         
   2  10  10      38110.67      38628.52       725.66 o                         
   4  10  10      34957.33      34768.12       848.37 o                         
   6  10  10      29577.06      27751.69       808.67 o                         
   8  10  10      24185.23      24289.98       749.66 o                         
  10  10  10      23694.11      22363.74      2542.58 o                         
 -17  11  10       5144.51       1606.85      1265.26 o                         
 -15  11  10       8298.10       9961.91       613.83 o                         
 -13  11  10       7862.31       9676.51       585.20 o                         
 -11  11  10      10139.28      10259.18       579.56 o                         
  -9  11  10      11026.36      12335.23       575.20 o                         
  -7  11  10       9039.12       9833.07       543.64 o                         
  -5  11  10      15463.63      16710.31       574.93 o                         
  -3  11  10      16672.95      18984.50       601.72 o                         
  -1  11  10       9644.69       9630.02       394.71 o                         
   1  11  10       9872.58      10764.75       429.25 o                         
   3  11  10      11670.86      12296.63       520.10 o                         
   5  11  10       8107.08       8203.68       496.15 o                         
   7  11  10       6699.94       7115.88       626.97 o                         
   9  11  10       7644.45       4673.31      1660.32 o                         
 -16  12  10        755.08        530.59      1742.23 o                         
 -14  12  10       1160.84       1158.11       656.77 o                         
 -12  12  10       2661.61       2214.45       464.05 o                         
 -10  12  10       1771.86       1413.92       393.19 o                         
  -8  12  10       2822.56       2297.96       417.12 o                         
  -6  12  10       5767.62       5641.74       476.81 o                         
  -4  12  10       3175.02       3343.96       369.59 o                         
  -2  12  10       3313.13       2800.24       368.48 o                         
   0  12  10       4101.82       4752.92       416.13 o                         
   2  12  10       2062.71       1649.40       346.43 o                         
   4  12  10       2793.02       2849.79       436.45 o                         
   6  12  10       2870.94       1510.50       608.93 o                         
 -13  13  10      15434.12      13270.21      2051.60 o                         
 -11  13  10      18317.64      17822.96      1106.58 o                         
  -9  13  10      16019.46      16072.27       680.40 o                         
  -7  13  10      19759.31      20227.37       773.14 o                         
  -5  13  10      23443.14      22149.95       782.74 o                         
  -3  13  10      19586.70      20209.89       756.45 o                         
  -1  13  10      18163.03      17843.10       792.01 o                         
   1  13  10      17031.92      14981.61       732.59 o                         
   3  13  10      15905.09      14962.57       835.29 o                         
   5  13  10      15880.72      14663.71      2250.90 o                         
 -10  14  10       9249.66       8637.90      1254.34 o                         
  -8  14  10      10138.77      10537.25      1074.34 o                         
  -6  14  10      12694.79      14884.73      1407.76 o                         
  -4  14  10      10228.91      12378.25      1113.90 o                         
  -2  14  10       9923.25      10784.12      1090.13 o                         
   0  14  10      11687.02      12111.14      1401.76 o                         
 -23   1  11        278.91        333.40       430.58 o                         
 -21   1  11        486.84         24.33       400.81 o                         
 -19   1  11        485.36        430.77       324.42 o                         
 -17   1  11        449.45        412.31       248.89 o                         
 -15   1  11        187.78        -47.03       196.73 o                         
 -13   1  11       2904.61       2794.29       212.29 o                         
 -11   1  11       1495.42       1287.87       146.29 o                         
  -9   1  11       1991.56       2016.65       156.96 o                         
  -7   1  11       1637.61       1317.93       162.97 o                         
  -5   1  11        344.78        535.29       152.05 o                         
  -3   1  11        996.53       1080.44       184.14 o                         
  -1   1  11          4.35        245.20       202.09 o                         
   1   1  11         63.19        107.22       179.10 o                         
   3   1  11        189.85        256.66       252.67 o                         
   5   1  11          6.33        415.13       247.15 o                         
   7   1  11        256.17         45.00       253.60 o                         
   9   1  11       1379.02       1504.66       264.21 o                         
  11   1  11         11.51        278.44       253.66 o                         
  13   1  11          7.87       -112.45       304.68 o                         
  15   1  11        385.66       -324.89       403.66 o                         
 -24   2  11        609.17        272.97       893.04 o                         
 -22   2  11       1142.57        587.51       440.74 o                         
 -20   2  11        749.11        806.70       356.66 o                         
 -18   2  11        101.05         61.01       265.64 o                         
 -16   2  11        254.55        350.42       253.80 o                         
 -14   2  11         13.49         80.18       193.01 o                         
 -12   2  11        610.16        296.50       183.88 o                         
 -10   2  11        376.29        543.71       115.77 o                         
  -8   2  11       2179.97       2204.41       174.92 o                         
  -6   2  11       1011.66       1103.57       148.91 o                         
  -4   2  11         45.66        151.08       148.88 o                         
  -2   2  11        227.42         -3.98       194.09 o                         
   0   2  11        127.71        469.38       216.50 o                         
   2   2  11        566.23        494.05       242.37 o                         
   4   2  11          4.50        112.03       231.13 o                         
   6   2  11        141.52       -182.29       235.00 o                         
   8   2  11        107.92        133.90       246.05 o                         
  10   2  11          3.03       -194.06       245.57 o                         
  12   2  11         21.44       -264.21       264.21 o                         
  14   2  11        142.58       -142.90       318.13 o                         
 -23   3  11         48.75        375.09       438.50 o                         
 -21   3  11        497.36        986.27       379.33 o                         
 -19   3  11          8.76       -280.06       296.82 o                         
 -17   3  11        127.67         88.43       259.42 o                         
 -15   3  11        357.64        396.66       242.52 o                         
 -13   3  11        484.99        346.85       225.00 o                         
 -11   3  11         97.51        339.91       149.34 o                         
  -9   3  11        564.33        827.56       157.74 o                         
  -7   3  11        276.11        312.50       153.72 o                         
  -5   3  11        475.36        595.45       129.82 o                         
  -3   3  11         86.02        296.35       165.25 o                         
  -1   3  11        245.31        294.03       160.99 o                         
   1   3  11        316.06        505.98       178.69 o                         
   3   3  11          9.35        151.48       205.76 o                         
   5   3  11        208.22        107.46       213.00 o                         
   7   3  11         21.94       -138.77       249.20 o                         
   9   3  11         13.75        156.67       247.56 o                         
  11   3  11         57.20        390.13       306.35 o                         
  13   3  11         21.72        317.94       341.87 o                         
  15   3  11          6.91       1286.74       884.64 o                         
 -22   4  11        480.87         26.27       432.04 o                         
 -20   4  11         24.37        500.81       316.91 o                         
 -18   4  11          0.55        143.77       305.97 o                         
 -16   4  11          0.27        105.24       304.38 o                         
 -14   4  11        262.93        202.89       233.42 o                         
 -12   4  11        213.64         25.53       206.99 o                         
 -10   4  11        159.40         59.94       202.50 o                         
  -8   4  11        193.62        240.99       176.17 o                         
  -6   4  11        539.01        423.10       157.22 o                         
  -4   4  11       1036.24       1462.95       182.09 o                         
  -2   4  11         57.87        173.15       192.07 o                         
   0   4  11         35.58        214.88       145.93 o                         
   2   4  11         93.19        558.35       261.83 o                         
   4   4  11        379.00        -19.02       257.19 o                         
   6   4  11       1624.16       1740.47       300.29 o                         
   8   4  11        633.52        444.23       304.54 o                         
  10   4  11        154.83       -139.51       294.63 o                         
  12   4  11        974.73        909.99       415.77 o                         
  14   4  11         91.74        377.12       758.99 o                         
 -23   5  11        410.94        997.10       850.70 o                         
 -21   5  11       1171.38       1124.48       357.83 o                         
 -19   5  11        257.94       -348.30       348.30 o                         
 -17   5  11          5.04        -98.68       327.65 o                         
 -15   5  11        115.88        360.05       323.71 o                         
 -13   5  11        248.57         64.40       268.06 o                         
 -11   5  11        960.69       1075.94       221.73 o                         
  -9   5  11        455.43        762.77       192.36 o                         
  -7   5  11        473.89        512.97       180.72 o                         
  -5   5  11        465.19        379.40       201.17 o                         
  -3   5  11        361.38        445.33       195.91 o                         
  -1   5  11         47.38        -17.65       250.00 o                         
   1   5  11       1388.17       1350.42       271.45 o                         
   3   5  11          9.94        354.88       257.21 o                         
   5   5  11         35.33       -278.42       333.35 o                         
   7   5  11       3245.88       2687.50       320.82 o                         
   9   5  11         37.21        543.75       285.18 o                         
  11   5  11         52.22        556.21       345.78 o                         
  13   5  11        680.16        706.52       417.39 o                         
 -22   6  11         30.12       -494.26       496.65 o                         
 -20   6  11        285.78        300.32       361.47 o                         
 -18   6  11       1136.93       1402.71       354.26 o                         
 -16   6  11        197.70        -63.23       317.39 o                         
 -14   6  11        306.45        396.07       279.90 o                         
 -12   6  11        398.20        370.92       252.62 o                         
 -10   6  11       4117.51       4154.69       254.82 o                         
  -8   6  11         14.12        140.66       169.42 o                         
  -6   6  11        487.46        571.12       204.62 o                         
  -4   6  11       1277.63       1020.14       245.09 o                         
  -2   6  11        472.65        373.91       204.66 o                         
   0   6  11          2.34         -9.83       214.12 o                         
   2   6  11        553.72        418.80       255.74 o                         
   4   6  11       1240.86        918.50       278.31 o                         
   6   6  11          4.27       -159.97       273.41 o                         
   8   6  11         14.18        253.89       308.29 o                         
  10   6  11        648.18        500.54       347.48 o                         
  12   6  11         59.20        202.60       411.78 o                         
  14   6  11         30.50       2106.12      1577.79 o                         
 -21   7  11        590.83        231.51       457.74 o                         
 -19   7  11        133.95        414.22       354.47 o                         
 -17   7  11        274.21        718.59       353.04 o                         
 -15   7  11        360.85        264.33       298.52 o                         
 -13   7  11        988.51       1227.65       303.74 o                         
 -11   7  11        503.40        361.35       250.49 o                         
  -9   7  11         13.31        141.02       223.14 o                         
  -7   7  11       2337.00       2564.67       203.69 o                         
  -5   7  11         25.40        -37.96       199.59 o                         
  -3   7  11         77.06        316.22       253.82 o                         
  -1   7  11       3282.40       3188.15       250.59 o                         
   1   7  11        411.64        536.27       232.28 o                         
   3   7  11         83.37         -1.18       248.94 o                         
   5   7  11       1865.59       1372.17       270.62 o                         
   7   7  11         46.40        594.05       261.92 o                         
   9   7  11        470.62        937.44       318.72 o                         
  11   7  11        269.16        814.17       383.68 o                         
  13   7  11         22.61       -385.62      1635.44 o                         
 -20   8  11        337.50        619.33       465.98 o                         
 -18   8  11         19.60        305.82       363.57 o                         
 -16   8  11         47.30        258.93       316.38 o                         
 -14   8  11          1.35        429.39       305.15 o                         
 -12   8  11       1537.65       1275.79       289.15 o                         
 -10   8  11        449.82        489.23       269.47 o                         
  -8   8  11       1120.04       1314.72       252.64 o                         
  -6   8  11        528.85        549.28       233.39 o                         
  -4   8  11        381.38        757.62       220.46 o                         
  -2   8  11       1573.80       1872.16       233.41 o                         
   0   8  11        264.22        251.39       235.97 o                         
   2   8  11        282.98       -234.36       234.36 o                         
   4   8  11       1945.93       1524.69       260.82 o                         
   6   8  11         22.35       -173.08       283.44 o                         
   8   8  11         11.09        253.20       305.42 o                         
  10   8  11       1720.80       2060.30       384.85 o                         
  12   8  11         25.24        897.74       969.95 o                         
 -19   9  11         11.76       -636.66       636.66 o                         
 -17   9  11          9.86          1.61       374.75 o                         
 -15   9  11        722.46        736.65       338.92 o                         
 -13   9  11        126.51        -63.92       310.81 o                         
 -11   9  11         12.57        420.09       289.55 o                         
  -9   9  11        149.78        419.71       320.07 o                         
  -7   9  11        815.62        811.55       286.49 o                         
  -5   9  11        286.16        427.08       259.63 o                         
  -3   9  11          8.60         40.72       241.78 o                         
  -1   9  11       1046.77        935.55       249.15 o                         
   1   9  11        343.14        628.20       256.85 o                         
   3   9  11         90.67        121.06       274.19 o                         
   5   9  11        378.65         54.87       306.59 o                         
   7   9  11        199.38        104.83       317.72 o                         
   9   9  11        476.28         18.08       517.22 o                         
 -18  10  11         73.57       -792.79       792.79 o                         
 -16  10  11        509.50        591.69       380.86 o                         
 -14  10  11         94.59       -352.06       352.06 o                         
 -12  10  11          9.18        -48.14       323.78 o                         
 -10  10  11       2052.71       2206.40       354.10 o                         
  -8  10  11         53.37        791.20       347.52 o                         
  -6  10  11        224.29        271.43       297.99 o                         
  -4  10  11       1297.93       1388.11       327.67 o                         
  -2  10  11        425.48        781.82       250.10 o                         
   0  10  11         36.29        455.63       255.74 o                         
   2  10  11       2319.77       3053.97       322.00 o                         
   4  10  11         34.96        291.81       335.78 o                         
   6  10  11        159.82         70.48       403.37 o                         
   8  10  11        680.99        204.32       579.70 o                         
 -17  11  11         39.67      -1277.71      1277.71 o                         
 -15  11  11        156.60       -190.32       517.84 o                         
 -13  11  11         23.47        425.19       401.84 o                         
 -11  11  11        635.61       1725.35       375.64 o                         
  -9  11  11       1663.42       2470.54       408.70 o                         
  -7  11  11         16.47        -53.55       349.39 o                         
  -5  11  11       1112.22       1392.35       335.90 o                         
  -3  11  11       1030.02       1179.00       317.83 o                         
  -1  11  11         23.79        491.26       258.15 o                         
   1  11  11       1604.01       1714.42       314.61 o                         
   3  11  11        116.52        335.26       329.37 o                         
   5  11  11         22.40        421.51       355.44 o                         
   7  11  11       2065.64       2465.14      1216.61 o                         
 -16  12  11         42.04       1072.37      1068.15 o                         
 -14  12  11         49.33        369.00      1103.41 o                         
 -12  12  11          2.15        499.69       384.25 o                         
 -10  12  11        350.99        326.82       377.48 o                         
  -8  12  11        205.39       1173.77       386.14 o                         
  -6  12  11         93.93        615.28       392.32 o                         
  -4  12  11        585.07        860.09       336.26 o                         
  -2  12  11         32.34        177.71       349.92 o                         
   0  12  11         81.77        390.33       389.93 o                         
   2  12  11         13.82       -155.11       355.10 o                         
   4  12  11         98.51       1745.04       529.15 o                         
   6  12  11       1021.78       1597.17      1311.42 o                         
 -11  13  11         86.15       1535.57       739.89 o                         
  -9  13  11         24.24        468.42       505.37 o                         
  -7  13  11        565.64       1227.15       445.85 o                         
  -5  13  11          5.56        405.72       439.23 o                         
  -3  13  11         18.92       1058.22       401.33 o                         
  -1  13  11        433.84         32.32       577.59 o                         
   1  13  11         27.39        324.98       984.61 o                         
   3  13  11         21.35       -327.09       590.17 o                         
  -6  14  11        623.02        111.86       849.25 o                         
  -4  14  11         53.27       1463.22      1011.84 o                         
 -22   0  12      30385.94      33211.35      1361.17 o                         
 -20   0  12      33093.72      31898.67      1261.63 o                         
 -18   0  12      44131.58      46580.69      1252.56 o                         
 -16   0  12      60778.40      61583.98      1003.64 o                         
 -14   0  12      82795.26      82690.61      1181.64 o                         
 -12   0  12     100787.33     100866.05      1109.97 o                         
 -10   0  12      64685.98      65590.67       918.19 o                         
  -8   0  12      92510.59      92601.59       914.68 o                         
  -6   0  12     153549.30     151756.73      1178.77 o                         
  -4   0  12      86127.52      88535.32      1250.69 o                         
  -2   0  12     109954.75     107239.58      1196.30 o                         
   0   0  12     179297.89     179571.98      1890.22 o                         
   2   0  12      90431.86      92477.79      1278.08 o                         
   4   0  12      84779.12      85680.59      1449.98 o                         
   6   0  12     105021.39     106013.18      1619.65 o                         
   8   0  12      56852.66      58496.55      1177.44 o                         
  10   0  12      68054.11      69968.67      1342.04 o                         
  12   0  12      52891.07      53082.61      1178.00 o                         
  14   0  12      18143.76      17029.25       986.98 o                         
 -23   1  12       7862.05       7931.66       630.17 o                         
 -21   1  12       9772.97       9833.77       807.87 o                         
 -19   1  12      11142.66      11700.55       532.27 o                         
 -17   1  12      21425.74      22574.55       563.23 o                         
 -15   1  12      21083.33      20527.86       464.76 o                         
 -13   1  12      29295.32      29211.70       506.98 o                         
 -11   1  12      50161.00      49424.08       483.06 o                         
  -9   1  12      29017.16      29198.68       396.87 o                         
  -7   1  12      48880.87      49470.77       490.83 o                         
  -5   1  12      61322.12      59143.96       536.64 o                         
  -3   1  12      21323.36      22018.73       376.69 o                         
  -1   1  12      47162.54      46225.69       556.08 o                         
   1   1  12      42945.68      43896.92       642.77 o                         
   3   1  12      17542.16      17962.30       468.55 o                         
   5   1  12      42826.95      42423.77       670.34 o                         
   7   1  12      22766.22      23093.94       566.13 o                         
   9   1  12      13735.61      13902.49       454.29 o                         
  11   1  12      26221.30      26841.60       618.63 o                         
  13   1  12       8725.61       8215.84       482.56 o                         
 -24   2  12       2125.67       1261.29       953.13 o                         
 -22   2  12       1779.47       2484.77       471.01 o                         
 -20   2  12       4305.47       4167.86       428.08 o                         
 -18   2  12       3636.92       3229.50       336.66 o                         
 -16   2  12       3686.34       4076.95       315.99 o                         
 -14   2  12      16618.76      17176.42       411.90 o                         
 -12   2  12       6445.68       5646.32       240.16 o                         
 -10   2  12       3610.87       4351.36       191.99 o                         
  -8   2  12      17597.05      18784.60       331.25 o                         
  -6   2  12       3627.09       4310.07       240.98 o                         
  -4   2  12      10427.24      10103.23       252.31 o                         
  -2   2  12      20786.10      20987.54       386.52 o                         
   0   2  12       4677.65       5244.61       297.41 o                         
   2   2  12      15475.17      15869.86       436.77 o                         
   4   2  12       6665.29       6842.24       319.46 o                         
   6   2  12       2068.58       2212.20       268.80 o                         
   8   2  12      15610.94      16201.40       488.79 o                         
  10   2  12       5248.16       4903.90       373.04 o                         
  12   2  12       2565.93       2503.00       350.83 o                         
  14   2  12       4478.86       3151.34       590.18 o                         
 -23   3  12      15057.09      15529.26       937.32 o                         
 -21   3  12      24482.26      25767.24       826.36 o                         
 -19   3  12      35716.62      35327.30       791.53 o                         
 -17   3  12      35461.30      33867.52       742.77 o                         
 -15   3  12      63703.50      63223.46       869.33 o                         
 -13   3  12      81638.23      81088.87       824.75 o                         
 -11   3  12      68125.22      67207.38       598.23 o                         
  -9   3  12     110035.15     110101.20       732.51 o                         
  -7   3  12     105788.07     104870.55       780.75 o                         
  -5   3  12      84707.50      81449.19       653.63 o                         
  -3   3  12     116157.75     113381.20       799.78 o                         
  -1   3  12      78777.77      77685.04       647.02 o                         
   1   3  12      70417.03      69337.01       661.59 o                         
   3   3  12      97871.62      98657.17       876.27 o                         
   5   3  12      57926.77      58792.82       819.72 o                         
   7   3  12      56087.29      56752.16       884.56 o                         
   9   3  12      60786.62      62642.23       965.55 o                         
  11   3  12      32335.47      32395.70       769.40 o                         
  13   3  12      29871.29      31745.05      1051.65 o                         
 -22   4  12      14660.31      16587.77       764.28 o                         
 -20   4  12      24382.86      26880.04       741.81 o                         
 -18   4  12      22242.92      21369.00       710.16 o                         
 -16   4  12      27220.95      28488.62       689.85 o                         
 -14   4  12      51573.20      51341.14       728.87 o                         
 -12   4  12      35057.60      33644.26       526.57 o                         
 -10   4  12      40408.57      40176.31       475.64 o                         
  -8   4  12      80275.38      78161.40       680.85 o                         
  -6   4  12      55267.68      55005.62       616.41 o                         
  -4   4  12      52967.68      53159.99       665.70 o                         
  -2   4  12      65878.68      64340.98       662.62 o                         
   0   4  12      47861.06      47086.85       688.44 o                         
   2   4  12      74270.05      73010.29       878.33 o                         
   4   4  12      72030.88      70422.85       904.39 o                         
   6   4  12      38323.55      38138.96       718.45 o                         
   8   4  12      41674.48      42594.40       828.58 o                         
  10   4  12      29800.58      29687.02       741.44 o                         
  12   4  12      19494.05      19875.95       664.70 o                         
 -23   5  12          6.32      -1226.55      1226.55 o                         
 -21   5  12        129.69        -28.15       348.49 o                         
 -19   5  12        153.35       -331.05       331.05 o                         
 -17   5  12        235.68        496.93       314.24 o                         
 -15   5  12         98.85        225.92       318.95 o                         
 -13   5  12        757.21        756.09       265.73 o                         
 -11   5  12        193.60        -11.43       174.96 o                         
  -9   5  12        180.10        371.42       171.59 o                         
  -7   5  12        442.56        756.31       215.55 o                         
  -5   5  12        770.37        968.41       218.91 o                         
  -3   5  12        722.41        984.62       241.79 o                         
  -1   5  12         22.39       -247.09       247.09 o                         
   1   5  12         83.20        272.73       253.39 o                         
   3   5  12        845.67        673.02       263.29 o                         
   5   5  12        815.23        762.66       271.74 o                         
   7   5  12         32.91        234.51       297.72 o                         
   9   5  12        298.12        442.98       290.91 o                         
  11   5  12        279.51        648.06       341.50 o                         
  13   5  12         51.21      -1304.10      1382.83 o                         
 -22   6  12      16142.99      16899.84      1076.36 o                         
 -20   6  12      16527.38      16432.22       657.98 o                         
 -18   6  12      16351.75      15812.68       617.04 o                         
 -16   6  12      32743.34      32991.07       802.78 o                         
 -14   6  12      34341.30      33894.72       724.39 o                         
 -12   6  12      32681.90      30968.82       634.22 o                         
 -10   6  12      40917.91      39399.34       575.75 o                         
  -8   6  12      43456.65      44065.20       553.87 o                         
  -6   6  12      60287.07      60796.22       655.35 o                         
  -4   6  12      41880.25      41605.95       629.12 o                         
  -2   6  12      30069.37      31081.30       508.17 o                         
   0   6  12      54939.14      53742.40       758.09 o                         
   2   6  12      47476.67      46881.45       766.66 o                         
   4   6  12      43376.34      43231.92       771.41 o                         
   6   6  12      41828.90      42649.49       779.41 o                         
   8   6  12      25217.60      25086.36       693.63 o                         
  10   6  12      25756.53      25358.79       753.10 o                         
  12   6  12      20065.62      20317.77      1463.80 o                         
 -21   7  12      16919.54      14889.35       794.79 o                         
 -19   7  12      18554.63      20172.76       720.45 o                         
 -17   7  12      27090.75      28008.61       785.05 o                         
 -15   7  12      35320.35      32735.12       757.47 o                         
 -13   7  12      46469.29      46239.35       842.49 o                         
 -11   7  12      59600.08      59002.48       865.64 o                         
  -9   7  12      54306.02      53604.95       746.10 o                         
  -7   7  12      60007.57      60175.92       666.34 o                         
  -5   7  12      66941.26      67467.89       777.85 o                         
  -3   7  12      50462.62      50000.39       736.23 o                         
  -1   7  12      53966.86      53598.08       691.70 o                         
   1   7  12      61323.89      59259.60       799.21 o                         
   3   7  12      44912.85      45382.21       761.93 o                         
   5   7  12      40725.62      39716.53       749.84 o                         
   7   7  12      38067.42      37460.86       762.54 o                         
   9   7  12      32368.67      32624.80       833.11 o                         
  11   7  12      28307.11      27463.17      1354.22 o                         
 -20   8  12       1687.61       1952.76       518.15 o                         
 -18   8  12       1681.08       2154.11       437.10 o                         
 -16   8  12       2904.54       3189.66       464.74 o                         
 -14   8  12       2167.00       2607.48       344.65 o                         
 -12   8  12       3513.20       3279.41       322.90 o                         
 -10   8  12       4458.37       4268.22       341.31 o                         
  -8   8  12       2198.73       2363.83       323.94 o                         
  -6   8  12       4696.03       5428.20       373.93 o                         
  -4   8  12       5820.97       6347.05       315.66 o                         
  -2   8  12       6177.03       5814.18       313.57 o                         
   0   8  12       8603.28       8312.46       377.93 o                         
   2   8  12       3843.83       4015.88       311.39 o                         
   4   8  12       4192.63       4134.01       334.75 o                         
   6   8  12       5732.06       5541.52       400.83 o                         
   8   8  12       2599.77       3345.71       429.73 o                         
  10   8  12       3344.34       2025.15      1351.78 o                         
 -19   9  12       6692.06       6022.55       872.10 o                         
 -17   9  12       6742.99       6321.56       571.54 o                         
 -15   9  12       8538.29       7653.46       456.37 o                         
 -13   9  12      14901.57      13904.06       566.07 o                         
 -11   9  12      13192.45      13141.82       558.53 o                         
  -9   9  12      14020.23      12945.26       571.03 o                         
  -7   9  12      15893.96      15445.71       554.50 o                         
  -5   9  12      11865.61      11331.32       425.18 o                         
  -3   9  12      15000.47      14630.42       443.83 o                         
  -1   9  12      15118.19      15517.91       489.90 o                         
   1   9  12      14659.22      13948.66       481.03 o                         
   3   9  12      14469.26      13298.88       493.70 o                         
   5   9  12      10621.72      10442.58       474.00 o                         
   7   9  12      12048.04      11370.62       535.20 o                         
   9   9  12      10059.93       9159.15      1458.58 o                         
 -18  10  12      14984.89      13161.86      1841.35 o                         
 -16  10  12      20616.14      22991.64       981.65 o                         
 -14  10  12      28240.82      29308.45       837.17 o                         
 -12  10  12      28042.27      29350.73       768.18 o                         
 -10  10  12      26820.62      26757.38       759.53 o                         
  -8  10  12      33916.61      32976.04       819.25 o                         
  -6  10  12      35936.06      35934.62       845.73 o                         
  -4  10  12      32254.14      33240.08       759.85 o                         
  -2  10  12      36427.70      34971.85       731.49 o                         
   0  10  12      37625.62      37609.48       745.47 o                         
   2  10  12      32816.74      32451.21       773.78 o                         
   4  10  12      30783.89      30860.62       834.68 o                         
   6  10  12      28769.04      29741.95       978.24 o                         
   8  10  12      24130.56      23317.41      1913.79 o                         
 -15  11  12       6793.50       8656.76      2887.09 o                         
 -13  11  12       7176.12       6839.95       538.74 o                         
 -11  11  12       8682.96      10432.41       563.71 o                         
  -9  11  12       9313.86      10819.87       589.35 o                         
  -7  11  12      11476.31      12844.91       590.33 o                         
  -5  11  12      13680.71      15153.01       673.28 o                         
  -3  11  12       9685.13      10861.99       555.76 o                         
  -1  11  12       7673.44       7948.04       383.77 o                         
   1  11  12       9686.02      10645.52       496.46 o                         
   3  11  12       9157.52      10198.71       525.32 o                         
   5  11  12       6680.33       6872.07       714.52 o                         
   7  11  12       6489.12       5058.84      1694.00 o                         
 -14  12  12       3227.59       5471.12      1444.02 o                         
 -12  12  12       1904.04       2573.34       654.39 o                         
 -10  12  12       2069.94       2014.02       408.99 o                         
  -8  12  12       3150.72       3739.38       467.53 o                         
  -6  12  12       2152.11       2115.30       437.99 o                         
  -4  12  12       1683.21       1680.25       394.18 o                         
  -2  12  12       2079.51       1392.25       402.00 o                         
   0  12  12       1784.89        952.86       543.72 o                         
   2  12  12       1711.37        407.57       398.40 o                         
   4  12  12       1921.39       1034.75       739.50 o                         
 -11  13  12      12035.05      10629.75      1964.92 o                         
  -9  13  12      16230.36      16227.51      1258.93 o                         
  -7  13  12      16032.15      16276.07      1229.87 o                         
  -5  13  12      16620.41      14866.68      1026.75 o                         
  -3  13  12      16993.52      16036.77      1069.66 o                         
  -1  13  12      12738.75       9999.01       930.78 o                         
   1  13  12      15120.04      15064.58      2100.24 o                         
 -23   1  13        180.93        211.79       468.20 o                         
 -21   1  13        486.22        198.13       413.68 o                         
 -19   1  13        472.25        399.46       337.18 o                         
 -17   1  13        124.64        229.53       257.90 o                         
 -15   1  13         49.08        150.01       203.01 o                         
 -13   1  13        358.86        234.28       185.70 o                         
 -11   1  13       2026.24       1688.58       208.56 o                         
  -9   1  13       1251.86       1139.24       187.80 o                         
  -7   1  13       9408.26       8915.41       255.66 o                         
  -5   1  13       1521.95       1518.59       178.06 o                         
  -3   1  13        807.57       1045.81       200.94 o                         
  -1   1  13         50.56        468.46       193.05 o                         
   1   1  13       1565.15       1426.45       248.21 o                         
   3   1  13        155.89        327.16       242.53 o                         
   5   1  13         64.51         89.02       255.35 o                         
   7   1  13       1888.65       1415.35       283.57 o                         
   9   1  13        272.71         42.60       254.59 o                         
  11   1  13         11.02        212.13       360.95 o                         
  13   1  13        277.40        276.73       571.53 o                         
 -24   2  13        807.30       1213.28      1017.43 o                         
 -22   2  13        251.43        424.90       426.60 o                         
 -20   2  13        418.41        291.42       354.92 o                         
 -18   2  13        469.58        496.51       267.00 o                         
 -16   2  13         22.04         -4.46       249.54 o                         
 -14   2  13        221.00        224.30       222.42 o                         
 -12   2  13        768.51        806.04       174.55 o                         
 -10   2  13        400.68        449.10       179.04 o                         
  -8   2  13         47.77        439.45       176.10 o                         
  -6   2  13       1588.70       1413.83       190.35 o                         
  -4   2  13        152.30        300.55       169.43 o                         
  -2   2  13         55.53        289.93       196.30 o                         
   0   2  13          7.19       -208.58       228.06 o                         
   2   2  13        802.62        868.25       222.57 o                         
   4   2  13        213.71        -88.25       226.74 o                         
   6   2  13        654.64        586.26       302.90 o                         
   8   2  13        598.37        306.78       301.49 o                         
  10   2  13          2.27        440.19       304.65 o                         
  12   2  13        310.25        163.13       368.71 o                         
 -23   3  13        249.37       -188.75       764.81 o                         
 -21   3  13         29.85        580.51       417.84 o                         
 -19   3  13         62.66       -246.68       300.47 o                         
 -17   3  13        183.75        530.97       306.48 o                         
 -15   3  13        102.01        229.11       239.19 o                         
 -13   3  13       1445.17       1340.68       230.16 o                         
 -11   3  13        326.63        269.30       166.22 o                         
  -9   3  13        458.12        602.46       190.23 o                         
  -7   3  13        173.65        488.29       224.76 o                         
  -5   3  13        124.08        250.29       171.15 o                         
  -3   3  13         12.12       -276.62       276.62 o                         
  -1   3  13        827.32        940.87       252.31 o                         
   1   3  13        132.75       -164.45       261.83 o                         
   3   3  13        581.30        466.03       271.91 o                         
   5   3  13          2.82       -285.23       285.23 o                         
   7   3  13        154.23        246.01       291.96 o                         
   9   3  13         56.52        195.19       308.43 o                         
  11   3  13         53.57        -77.44       313.34 o                         
  13   3  13        144.92       1906.19      1744.52 o                         
 -22   4  13        144.44        322.54       404.97 o                         
 -20   4  13         29.53        134.32       315.35 o                         
 -18   4  13        133.86        277.86       303.73 o                         
 -16   4  13        107.34        382.36       307.78 o                         
 -14   4  13         54.22        178.08       242.31 o                         
 -12   4  13        111.46        352.08       200.15 o                         
 -10   4  13        322.90        243.18       193.93 o                         
  -8   4  13       1272.92       1454.20       210.03 o                         
  -6   4  13          5.56        283.16       213.02 o                         
  -4   4  13        907.90       1007.72       221.87 o                         
  -2   4  13       2918.88       2746.62       253.96 o                         
   0   4  13        199.47        136.15       266.77 o                         
   2   4  13         50.55        537.10       268.07 o                         
   4   4  13       3095.04       3235.98       330.14 o                         
   6   4  13         96.57       -139.88       295.47 o                         
   8   4  13          7.67        432.68       309.23 o                         
  10   4  13       1024.94       1122.03       361.32 o                         
  12   4  13          4.68         38.05       618.63 o                         
 -23   5  13        416.49         36.83      1104.09 o                         
 -21   5  13        375.26        248.03       354.02 o                         
 -19   5  13        247.75        315.14       340.32 o                         
 -17   5  13          5.11        583.81       326.94 o                         
 -15   5  13       1426.37       1912.42       369.56 o                         
 -13   5  13          1.54        148.85       277.29 o                         
 -11   5  13          0.00         56.45       193.32 o                         
  -9   5  13        170.11        139.84       174.78 o                         
  -7   5  13         56.92        351.54       189.91 o                         
  -5   5  13        881.85        591.23       209.22 o                         
  -3   5  13         87.94         90.44       223.31 o                         
  -1   5  13        519.99        372.54       248.64 o                         
   1   5  13        339.88        653.56       325.25 o                         
   3   5  13       2991.90       3049.19       308.63 o                         
   5   5  13       3363.01       3143.20       321.25 o                         
   7   5  13         33.03        663.13       300.33 o                         
   9   5  13        652.43       1046.69       324.51 o                         
  11   5  13        288.66       -158.99       574.66 o                         
 -22   6  13        375.34        187.70       914.50 o                         
 -20   6  13        389.69        675.17       371.64 o                         
 -18   6  13          6.00        -32.07       375.05 o                         
 -16   6  13        324.79        933.74       488.61 o                         
 -14   6  13        386.94        133.86       295.05 o                         
 -12   6  13         78.34        -77.04       320.50 o                         
 -10   6  13        294.18        281.44       219.33 o                         
  -8   6  13        337.19        556.17       190.93 o                         
  -6   6  13         13.94       -182.15       209.82 o                         
  -4   6  13        460.08        734.05       244.32 o                         
  -2   6  13         12.05        139.20       237.57 o                         
   0   6  13          1.08       -189.12       255.93 o                         
   2   6  13        539.74        976.29       274.44 o                         
   4   6  13        425.91        371.95       273.98 o                         
   6   6  13         79.60       -241.81       316.48 o                         
   8   6  13          0.12        470.71       307.11 o                         
  10   6  13        242.42       -121.28       554.05 o                         
 -21   7  13        230.01        609.46       588.80 o                         
 -19   7  13        325.74         25.95       449.02 o                         
 -17   7  13        203.87        510.24       354.93 o                         
 -15   7  13        260.98        214.16       323.27 o                         
 -13   7  13          5.11         12.07       280.29 o                         
 -11   7  13        756.30        606.27       315.10 o                         
  -9   7  13        952.25        723.30       253.26 o                         
  -7   7  13        179.34        402.04       218.89 o                         
  -5   7  13        596.16        830.04       264.12 o                         
  -3   7  13        304.59        311.63       246.34 o                         
  -1   7  13        609.67         60.83       254.06 o                         
   1   7  13        777.11        359.56       269.87 o                         
   3   7  13        634.94        376.01       272.51 o                         
   5   7  13        163.58        168.79       291.44 o                         
   7   7  13        870.09        629.48       381.89 o                         
   9   7  13         10.55        404.75       492.00 o                         
  11   7  13         70.72      -1693.80      1693.80 o                         
 -20   8  13         16.90        134.10       551.63 o                         
 -18   8  13         12.60        201.93       364.04 o                         
 -16   8  13        225.73        485.47       381.53 o                         
 -14   8  13         35.52        317.28       312.28 o                         
 -12   8  13         33.64        238.62       269.07 o                         
 -10   8  13       1149.19       1298.11       308.83 o                         
  -8   8  13        220.88       -144.78       321.66 o                         
  -6   8  13         10.08        461.02       287.05 o                         
  -4   8  13       2119.00       2272.74       250.69 o                         
  -2   8  13         40.27        281.21       260.93 o                         
   0   8  13        530.68        624.23       253.99 o                         
   2   8  13       1486.27        934.88       271.10 o                         
   4   8  13         13.05        248.96       283.66 o                         
   6   8  13       2072.11       2368.24       380.98 o                         
   8   8  13       1044.55        617.21       705.74 o                         
  10   8  13         40.58       -940.29       940.29 o                         
 -19   9  13        176.23        831.85       800.06 o                         
 -17   9  13         66.97       -297.99       386.33 o                         
 -15   9  13          1.36        338.19       323.70 o                         
 -13   9  13        378.25        135.71       384.73 o                         
 -11   9  13          1.72        543.69       342.83 o                         
  -9   9  13          0.11        514.55       486.16 o                         
  -7   9  13       1499.72       1905.94       344.38 o                         
  -5   9  13         33.03        153.81       259.28 o                         
  -3   9  13        316.81        234.36       263.84 o                         
  -1   9  13        101.85        404.54       278.68 o                         
   1   9  13        664.37         61.00       310.92 o                         
   3   9  13         26.58        717.68       327.50 o                         
   5   9  13          1.31       -349.00       349.00 o                         
   7   9  13       1191.70       1084.98      2257.59 o                         
 -16  10  13        159.14        599.97       674.53 o                         
 -14  10  13         34.23       1212.90       373.87 o                         
 -12  10  13        543.81        163.75       387.39 o                         
 -10  10  13         11.87        694.58       337.68 o                         
  -8  10  13        115.23        836.65       402.81 o                         
  -6  10  13        779.71       1239.26       372.37 o                         
  -4  10  13         42.33        248.81       353.82 o                         
  -2  10  13        721.62       1030.67       289.43 o                         
   0  10  13        435.46        545.92       301.08 o                         
   2  10  13         14.96        256.67       408.18 o                         
   4  10  13        643.68        577.30       434.23 o                         
   6  10  13         58.58        468.93       963.81 o                         
 -15  11  13         10.68       -535.14       979.36 o                         
 -13  11  13        768.86        884.21       379.30 o                         
 -11  11  13        575.93        834.44       381.13 o                         
  -9  11  13         13.99        -94.89       381.43 o                         
  -7  11  13        239.09        350.21       358.36 o                         
  -5  11  13         19.13       -123.82       375.38 o                         
  -3  11  13        385.72       1353.72       363.97 o                         
  -1  11  13       1085.12       1056.05       399.57 o                         
   1  11  13         33.13        -86.74       361.31 o                         
   3  11  13        889.83       1578.89       588.71 o                         
 -14  12  13          0.21       1157.30      1009.98 o                         
 -12  12  13        182.37       -349.23      1105.52 o                         
 -10  12  13         66.89       1336.42       513.12 o                         
  -8  12  13        189.36        242.13       476.27 o                         
  -6  12  13         86.23        303.14       428.58 o                         
  -4  12  13        201.20       1015.17       411.65 o                         
  -2  12  13        785.80        991.89       407.59 o                         
   0  12  13        153.64        110.70       534.46 o                         
   2  12  13         11.92        518.85       791.17 o                         
  -9  13  13        428.30       1126.81       913.11 o                         
  -7  13  13         35.34        506.24       811.27 o                         
  -5  13  13        127.53       1714.18       834.71 o                         
  -3  13  13        231.95       -732.91       733.25 o                         
  -1  13  13         72.38        169.92      1133.18 o                         
 -22   0  14      19424.50      20375.26      1787.12 o                         
 -20   0  14      34736.48      37249.14      1376.49 o                         
 -18   0  14      40048.52      40982.96      1377.38 o                         
 -16   0  14      39852.08      41651.07       935.09 o                         
 -14   0  14      88778.98      88125.09      1419.91 o                         
 -12   0  14      62417.45      59016.84       920.43 o                         
 -10   0  14      45992.55      46703.40       678.78 o                         
  -8   0  14     127819.07     124157.09      1136.28 o                         
  -6   0  14      73354.85      71926.91       870.15 o                         
  -4   0  14      60383.00      60707.11       971.25 o                         
  -2   0  14     118719.95     120891.19      1526.85 o                         
   0   0  14      72389.88      70955.11      1220.85 o                         
   2   0  14      73144.21      75263.44      1332.17 o                         
   4   0  14      71566.78      73652.04      1392.38 o                         
   6   0  14      44971.67      45139.02      1055.12 o                         
   8   0  14      54038.37      54020.45      1201.06 o                         
  10   0  14      33372.79      32610.43      1150.36 o                         
 -23   1  14       7304.79       6672.49      1050.71 o                         
 -21   1  14       9865.20      12438.12       697.35 o                         
 -19   1  14      16777.26      17965.20       620.90 o                         
 -17   1  14      11253.40      11742.13       622.87 o                         
 -15   1  14      19671.47      20854.15       463.31 o                         
 -13   1  14      26933.52      26981.02       458.21 o                         
 -11   1  14      12147.99      12178.28       296.72 o                         
  -9   1  14      24764.18      24817.11       393.23 o                         
  -7   1  14      27302.61      27206.86       397.88 o                         
  -5   1  14      17118.77      16926.17       359.32 o                         
  -3   1  14      36852.12      37688.77       555.70 o                         
  -1   1  14      25246.73      25583.94       517.41 o                         
   1   1  14      24304.69      23420.15       528.33 o                         
   3   1  14      37810.86      38142.79       689.45 o                         
   5   1  14      14360.88      14164.29       472.21 o                         
   7   1  14      16559.75      16987.66       549.51 o                         
   9   1  14      21166.34      21074.16       624.28 o                         
  11   1  14       7417.47       7762.03       583.85 o                         
 -24   2  14       1846.35       2236.50      1090.25 o                         
 -22   2  14       2835.65       2874.26       508.41 o                         
 -20   2  14       1663.88       1654.60       374.72 o                         
 -18   2  14       3729.17       3851.73       321.99 o                         
 -16   2  14       6424.87       6480.92       369.15 o                         
 -14   2  14       4919.58       4505.23       329.90 o                         
 -12   2  14       9461.23       9977.54       287.23 o                         
 -10   2  14       5048.72       4755.04       223.57 o                         
  -8   2  14       4809.41       5262.77       230.99 o                         
  -6   2  14      14370.74      13924.90       358.28 o                         
  -4   2  14       3945.87       4365.22       245.85 o                         
  -2   2  14       5946.16       6248.53       276.49 o                         
   0   2  14      17557.92      16265.17       482.71 o                         
   2   2  14       2834.55       3346.83       316.11 o                         
   4   2  14       5267.43       5010.41       359.31 o                         
   6   2  14      11338.60      11169.32       471.90 o                         
   8   2  14       1550.93       1133.44       316.03 o                         
  10   2  14       3204.78       3403.51       369.43 o                         
  12   2  14       4022.43       3131.66       641.11 o                         
 -23   3  14      21858.39      26336.85      1822.28 o                         
 -21   3  14      26925.83      27434.53       856.59 o                         
 -19   3  14      27185.28      27930.34       733.58 o                         
 -17   3  14      41296.17      42325.59       841.10 o                         
 -15   3  14      43103.21      42609.25       711.66 o                         
 -13   3  14      45136.59      44343.66       692.04 o                         
 -11   3  14      63346.03      63075.04       616.87 o                         
  -9   3  14      41379.57      40538.50       525.32 o                         
  -7   3  14      56295.93      56222.13       659.21 o                         
  -5   3  14      85227.71      84655.90       815.21 o                         
  -3   3  14      44938.80      44907.89       594.18 o                         
  -1   3  14      73391.43      70326.05       873.68 o                         
   1   3  14      89286.00      87911.16      1012.45 o                         
   3   3  14      47916.94      47425.24       800.90 o                         
   5   3  14      57814.97      57915.07       915.10 o                         
   7   3  14      42636.45      44027.22       847.30 o                         
   9   3  14      29496.11      28559.53       784.96 o                         
  11   3  14      34395.86      35121.95      1351.74 o                         
 -22   4  14      15735.69      17014.29       917.69 o                         
 -20   4  14      17057.92      16831.01       686.67 o                         
 -18   4  14      22286.20      24240.42       689.91 o                         
 -16   4  14      31506.54      31540.75       735.00 o                         
 -14   4  14      26266.48      25350.98       579.28 o                         
 -12   4  14      34923.45      35326.70       586.93 o                         
 -10   4  14      43169.87      43508.31       567.17 o                         
  -8   4  14      39564.69      40011.75       533.38 o                         
  -6   4  14      59437.37      59653.46       713.29 o                         
  -4   4  14      39841.08      39523.79       616.22 o                         
  -2   4  14      35064.24      32922.05       633.14 o                         
   0   4  14      64039.54      63537.53       887.58 o                         
   2   4  14      33438.36      33806.06       704.34 o                         
   4   4  14      27679.07      27557.61       674.87 o                         
   6   4  14      38239.05      38023.99       809.49 o                         
   8   4  14      20059.05      20776.77       659.31 o                         
  10   4  14      22246.18      22547.91       842.74 o                         
 -23   5  14          0.89      -1359.07      1359.07 o                         
 -21   5  14         47.95        -18.12       371.34 o                         
 -19   5  14          0.53       -360.30       360.30 o                         
 -17   5  14        122.99         77.61       333.51 o                         
 -15   5  14         84.32        300.13       328.95 o                         
 -13   5  14         15.44         26.77       279.92 o                         
 -11   5  14          2.28       -165.25       205.25 o                         
  -9   5  14        645.04        659.41       223.67 o                         
  -7   5  14         61.64        169.33       193.98 o                         
  -5   5  14          0.02        -10.89       230.30 o                         
  -3   5  14        786.51        840.22       238.42 o                         
  -1   5  14        121.71        554.94       278.12 o                         
   1   5  14        174.53        847.75       329.91 o                         
   3   5  14        999.58       1523.71       292.86 o                         
   5   5  14        675.61       1042.02       308.94 o                         
   7   5  14          1.45        423.05       386.58 o                         
   9   5  14        140.12       -189.50       317.28 o                         
 -22   6  14      11605.63      12035.04      1870.34 o                         
 -20   6  14      16611.01      17462.14       690.33 o                         
 -18   6  14      19250.29      19608.35       690.61 o                         
 -16   6  14      23048.62      22568.61       698.28 o                         
 -14   6  14      29743.38      29315.78       706.46 o                         
 -12   6  14      23630.07      23643.42       620.05 o                         
 -10   6  14      30846.91      30819.30       556.78 o                         
  -8   6  14      46102.39      44743.27       651.54 o                         
  -6   6  14      32875.67      33262.02       573.09 o                         
  -4   6  14      32550.77      31648.02       622.94 o                         
  -2   6  14      39711.91      39350.61       684.49 o                         
   0   6  14      36257.93      35998.35       684.87 o                         
   2   6  14      38685.61      39077.83       741.09 o                         
   4   6  14      25002.78      25184.25       641.92 o                         
   6   6  14      22372.12      21636.89       634.64 o                         
   8   6  14      28697.95      28442.50       737.76 o                         
  10   6  14      14667.23      13379.78      1519.67 o                         
 -21   7  14      15420.91      13460.45      1014.16 o                         
 -19   7  14      23055.16      24781.62       801.98 o                         
 -17   7  14      24486.99      25798.62       775.68 o                         
 -15   7  14      28836.11      29391.57       788.83 o                         
 -13   7  14      35360.79      34675.70       846.29 o                         
 -11   7  14      24266.60      24664.72       777.34 o                         
  -9   7  14      32906.38      31656.56       658.78 o                         
  -7   7  14      45935.11      46758.57       757.04 o                         
  -5   7  14      36667.25      37565.99       695.08 o                         
  -3   7  14      44640.91      43885.53       698.66 o                         
  -1   7  14      41238.91      40241.72       695.22 o                         
   1   7  14      38201.07      37651.30       724.97 o                         
   3   7  14      43343.97      42791.62       775.09 o                         
   5   7  14      31076.64      30324.39       696.17 o                         
   7   7  14      31288.79      32250.53       819.49 o                         
   9   7  14      26545.25      26621.35      1541.12 o                         
 -20   8  14       1210.62        199.60       788.97 o                         
 -18   8  14       1355.83        874.40       389.77 o                         
 -16   8  14       1836.94       2607.30       403.40 o                         
 -14   8  14       3675.02       4430.91       409.96 o                         
 -12   8  14       2955.92       3861.53       464.82 o                         
 -10   8  14       2364.63       2909.60       392.20 o                         
  -8   8  14       4277.68       5166.98       416.77 o                         
  -6   8  14       3421.76       4032.82       325.68 o                         
  -4   8  14       4142.16       4490.92       314.14 o                         
  -2   8  14       4398.56       4567.13       311.91 o                         
   0   8  14       1995.73       2219.45       282.61 o                         
   2   8  14       3503.69       4029.93       330.77 o                         
   4   8  14       3518.93       3901.34       363.82 o                         
   6   8  14       1546.19       1606.66       376.70 o                         
   8   8  14       2072.05       2850.54      1270.48 o                         
 -19   9  14       5927.91       5307.30       848.45 o                         
 -17   9  14       7337.21       6640.05       663.71 o                         
 -15   9  14       9379.16       8517.56       602.77 o                         
 -13   9  14       9185.80       9466.82       554.36 o                         
 -11   9  14       8058.86       7547.01       479.57 o                         
  -9   9  14       9177.26       8436.81       516.48 o                         
  -7   9  14      14418.09      14518.42       592.40 o                         
  -5   9  14      15875.96      16231.26       515.82 o                         
  -3   9  14      12964.40      12616.59       448.99 o                         
  -1   9  14      13707.38      12763.06       481.74 o                         
   1   9  14      12826.18      12587.29       612.53 o                         
   3   9  14      11016.82      11859.07       542.19 o                         
   5   9  14      11417.29      10087.56       666.75 o                         
 -16  10  14      21008.78      17796.94      2069.09 o                         
 -14  10  14      23429.46      25390.33       805.01 o                         
 -12  10  14      19695.59      18543.16       688.33 o                         
 -10  10  14      25225.45      25994.29       829.60 o                         
  -8  10  14      27711.90      29414.77       856.63 o                         
  -6  10  14      27499.62      28226.02       805.82 o                         
  -4  10  14      27813.74      29981.45       837.91 o                         
  -2  10  14      26917.63      27220.51       733.24 o                         
   0  10  14      29497.78      29375.83       753.58 o                         
   2  10  14      27052.71      28417.32       909.36 o                         
   4  10  14      22931.38      20058.34      1130.01 o                         
   6  10  14      20422.25      17885.09      2513.27 o                         
 -13  11  14       4353.30       4489.21       694.61 o                         
 -11  11  14       6855.99       7323.83       556.70 o                         
  -9  11  14       7646.28       9039.16       571.54 o                         
  -7  11  14       4371.95       5458.57       512.31 o                         
  -5  11  14       6099.09       6495.31       530.59 o                         
  -3  11  14       6584.29       8077.83       509.09 o                         
  -1  11  14       6123.03       7405.71       621.13 o                         
   1  11  14       9257.50      10350.41       815.71 o                         
   3  11  14       7191.11       9108.01      1333.61 o                         
 -12  12  14       1815.09       1154.45      1093.73 o                         
 -10  12  14       1313.51        621.18       570.20 o                         
  -8  12  14       1733.17       2324.88       496.57 o                         
  -6  12  14       2170.70       1777.40       714.09 o                         
  -4  12  14       1220.61        473.36       494.88 o                         
  -2  12  14       1958.07       1328.14       698.91 o                         
   0  12  14       3102.83       1826.72      1341.96 o                         
  -7  13  14      12963.56      13528.41      1968.00 o                         
 -23   1  15        146.12       1385.84       636.35 o                         
 -21   1  15         22.64        154.74       422.77 o                         
 -19   1  15         15.54        467.57       347.70 o                         
 -17   1  15        172.30        113.19       280.86 o                         
 -15   1  15        167.57        378.24       254.82 o                         
 -13   1  15         22.27        -26.67       190.86 o                         
 -11   1  15        147.56        206.67       173.30 o                         
  -9   1  15         56.54        178.52       172.65 o                         
  -7   1  15        176.24        332.80       186.78 o                         
  -5   1  15       1141.23        905.39       223.64 o                         
  -3   1  15          4.48        235.72       200.75 o                         
  -1   1  15         62.16        322.19       234.26 o                         
   1   1  15        296.55        -25.93       297.08 o                         
   3   1  15        419.42        256.23       301.47 o                         
   5   1  15        185.39        323.23       331.56 o                         
   7   1  15        103.06        542.33       395.52 o                         
   9   1  15        232.68        364.45       372.02 o                         
 -24   2  15        203.05       -801.90      1097.49 o                         
 -22   2  15         25.24       -396.46       451.39 o                         
 -20   2  15         11.98        432.06       379.73 o                         
 -18   2  15          7.63        448.22       274.10 o                         
 -16   2  15         32.24        669.22       251.52 o                         
 -14   2  15        458.39        181.26       251.24 o                         
 -12   2  15        239.64        328.85       190.20 o                         
 -10   2  15         90.05        233.70       190.45 o                         
  -8   2  15        527.70        760.63       208.17 o                         
  -6   2  15        973.18        909.62       218.38 o                         
  -4   2  15         20.76        245.55       227.09 o                         
  -2   2  15       1131.33       1122.17       259.97 o                         
   0   2  15          9.83       -246.25       280.21 o                         
   2   2  15         57.05         89.37       353.37 o                         
   4   2  15       1176.12        686.20       296.46 o                         
   6   2  15          8.16         54.95       321.45 o                         
   8   2  15         17.60         51.54       311.00 o                         
  10   2  15         69.36       -438.90       499.54 o                         
 -23   3  15         10.88       1315.19       799.10 o                         
 -21   3  15         71.27          0.02       430.45 o                         
 -19   3  15        157.54        475.70       312.00 o                         
 -17   3  15         10.77         60.86       304.22 o                         
 -15   3  15         36.60       -136.70       254.94 o                         
 -13   3  15          1.01        294.02       236.54 o                         
 -11   3  15          8.85       -154.56       210.41 o                         
  -9   3  15        123.27        359.97       192.72 o                         
  -7   3  15        108.03        118.65       233.42 o                         
  -5   3  15         49.78        130.75       245.01 o                         
  -3   3  15        423.85        211.29       237.05 o                         
  -1   3  15         56.84        173.37       271.06 o                         
   1   3  15        819.38       1101.69       289.83 o                         
   3   3  15         18.07        123.71       286.75 o                         
   5   3  15        171.61         96.18       316.70 o                         
   7   3  15        272.48        449.14       322.57 o                         
   9   3  15        258.81        -59.05       430.12 o                         
 -22   4  15         44.33       -110.88       505.86 o                         
 -20   4  15         28.29        266.76       352.49 o                         
 -18   4  15          7.73        347.03       342.51 o                         
 -16   4  15         25.85       -165.03       312.40 o                         
 -14   4  15         26.16        136.77       312.88 o                         
 -12   4  15          9.48        -25.46       232.34 o                         
 -10   4  15        574.93        533.78       223.14 o                         
  -8   4  15          8.80          5.28       208.19 o                         
  -6   4  15        393.18        301.13       231.99 o                         
  -4   4  15       1017.01       1244.88       236.97 o                         
  -2   4  15        644.26        817.12       288.30 o                         
   0   4  15         48.60        215.44       299.42 o                         
   2   4  15        789.19        805.33       305.74 o                         
   4   4  15        231.73        447.83       316.51 o                         
   6   4  15        108.06        -92.41       327.57 o                         
   8   4  15         98.57         64.85       343.04 o                         
  10   4  15          5.20        164.92       537.92 o                         
 -23   5  15        167.77       1501.89      1245.25 o                         
 -21   5  15         10.89        562.24       377.09 o                         
 -19   5  15        246.72        266.84       359.13 o                         
 -17   5  15         64.54        139.97       337.39 o                         
 -15   5  15         46.21        168.45       316.75 o                         
 -13   5  15        127.93        379.30       331.26 o                         
 -11   5  15        243.54        723.15       247.32 o                         
  -9   5  15        179.27        169.15       228.16 o                         
  -7   5  15        619.30        952.05       229.35 o                         
  -5   5  15       1692.90       1424.25       255.99 o                         
  -3   5  15       2630.97       2773.62       273.07 o                         
  -1   5  15        111.63        776.55       378.09 o                         
   1   5  15        442.94        574.62       292.64 o                         
   3   5  15        170.39        268.75       291.80 o                         
   5   5  15        297.84        101.42       309.33 o                         
   7   5  15        144.04       -170.28       331.76 o                         
   9   5  15         35.87       1425.54       594.88 o                         
 -22   6  15         42.95       1055.75      1482.43 o                         
 -20   6  15         45.85        388.33       378.18 o                         
 -18   6  15        168.95        607.72       352.19 o                         
 -16   6  15         13.29        437.53       342.81 o                         
 -14   6  15         92.97        324.89       327.12 o                         
 -12   6  15       1173.36        824.52       359.98 o                         
 -10   6  15         10.05          2.97       258.58 o                         
  -8   6  15        831.06        955.72       248.77 o                         
  -6   6  15        244.26        254.55       250.47 o                         
  -4   6  15        334.73        449.24       262.54 o                         
  -2   6  15        898.89        404.51       266.47 o                         
   0   6  15          0.09        -43.25       282.30 o                         
   2   6  15        232.61        107.68       296.92 o                         
   4   6  15        415.35         77.48       322.27 o                         
   6   6  15        376.80        369.55       338.21 o                         
   8   6  15          4.62        260.44       550.35 o                         
 -19   7  15         77.40        425.57       399.66 o                         
 -17   7  15         16.59         88.76       361.75 o                         
 -15   7  15          7.38        742.03       339.08 o                         
 -13   7  15        566.13        322.75       322.00 o                         
 -11   7  15          6.34        -54.74       376.86 o                         
  -9   7  15         60.15       -160.71       285.08 o                         
  -7   7  15        884.55       1155.60       302.90 o                         
  -5   7  15         51.46        459.00       253.03 o                         
  -3   7  15        693.68        439.38       263.13 o                         
  -1   7  15       2103.91       2121.65       298.57 o                         
   1   7  15         14.78        167.24       280.74 o                         
   3   7  15        658.34        292.89       313.28 o                         
   5   7  15        697.62        852.42       397.61 o                         
   7   7  15        127.37        -22.32       650.79 o                         
 -20   8  15         92.04       1081.98      1160.12 o                         
 -18   8  15        400.35       1323.35       451.23 o                         
 -16   8  15         89.59        713.60       380.46 o                         
 -14   8  15          8.94        457.26       354.90 o                         
 -12   8  15        140.01         26.22       357.39 o                         
 -10   8  15        388.98        389.40       344.30 o                         
  -8   8  15        222.80        492.17       383.97 o                         
  -6   8  15        571.93        419.72       329.61 o                         
  -4   8  15         18.50        180.94       253.28 o                         
  -2   8  15       1842.66       1475.88       299.60 o                         
   0   8  15        487.67        596.65       281.33 o                         
   2   8  15         47.18       -186.36       315.29 o                         
   4   8  15       2416.03       2904.28       357.20 o                         
   6   8  15        386.99       -749.56       868.51 o                         
 -19   9  15         30.44       -798.00       798.00 o                         
 -17   9  15          2.15        710.17      1152.06 o                         
 -15   9  15        601.65       1014.71       470.97 o                         
 -13   9  15        194.37        163.55       384.93 o                         
 -11   9  15         42.20         92.08       505.22 o                         
  -9   9  15         96.63        771.79       407.06 o                         
  -7   9  15        607.99        780.32       452.80 o                         
  -5   9  15          8.37        461.04       381.65 o                         
  -3   9  15          7.12         38.61       295.56 o                         
  -1   9  15        335.75         91.87       303.33 o                         
   1   9  15        427.16       -290.43       309.75 o                         
   3   9  15        189.09       -388.79       388.79 o                         
   5   9  15        323.64       1414.55      1548.75 o                         
 -16  10  15        315.21        500.38      1063.50 o                         
 -14  10  15         92.62        351.40       643.82 o                         
 -12  10  15          6.13        -93.35       585.68 o                         
 -10  10  15        920.75       1226.42       395.90 o                         
  -8  10  15        141.85        588.78       485.73 o                         
  -6  10  15        222.14        728.43       422.83 o                         
  -4  10  15       1756.54       2441.28       440.66 o                         
  -2  10  15          9.94        -75.18       348.21 o                         
   0  10  15        189.40       1177.72       341.42 o                         
   2  10  15        709.96         69.88       537.53 o                         
   4  10  15         18.01         56.51      1386.44 o                         
 -13  11  15          7.84        918.19      1233.59 o                         
 -11  11  15        278.44       1220.13       614.52 o                         
  -9  11  15        420.29        598.84       447.08 o                         
  -7  11  15         15.07        639.21       465.56 o                         
  -5  11  15       1327.48       1596.48       432.78 o                         
  -3  11  15       1236.96       1075.64       519.61 o                         
  -1  11  15         32.39         27.24       556.14 o                         
   1  11  15       1431.85        371.53      1088.07 o                         
 -10  12  15        181.68      -1170.36      1170.36 o                         
  -8  12  15          3.91        328.21       820.87 o                         
  -6  12  15         70.63        -17.94      1120.32 o                         
  -4  12  15        482.36       1519.33      1010.53 o                         
 -22   0  16      23708.22      26879.46      1898.04 o                         
 -20   0  16      26686.54      27650.33      1752.26 o                         
 -18   0  16      35712.33      36335.79      1379.17 o                         
 -16   0  16      39081.49      38042.28      1047.28 o                         
 -14   0  16      35688.91      36567.55       882.56 o                         
 -12   0  16      56448.69      57852.79       876.04 o                         
 -10   0  16      66297.48      65261.52       936.85 o                         
  -8   0  16      78782.58      76510.05      1081.39 o                         
  -6   0  16      89209.07      88254.21      1078.63 o                         
  -4   0  16      52433.18      54033.46       971.48 o                         
  -2   0  16      62523.82      61692.55      1178.94 o                         
   0   0  16      76931.10      75283.94      1357.24 o                         
   2   0  16      39270.84      39867.15      1225.58 o                         
   4   0  16      47442.46      45891.54      1372.36 o                         
   6   0  16      44692.05      46479.08      1435.14 o                         
   8   0  16      19631.66      19650.50      1161.43 o                         
 -23   1  16       7564.84       8079.35       913.57 o                         
 -21   1  16       7204.33       7047.63       587.21 o                         
 -19   1  16       9541.13       9513.56       525.79 o                         
 -17   1  16      16366.51      16819.36       555.12 o                         
 -15   1  16      12603.06      12637.45       485.50 o                         
 -13   1  16      15321.75      15875.65       433.82 o                         
 -11   1  16      25230.32      25282.36       453.89 o                         
  -9   1  16      15298.06      15164.74       370.65 o                         
  -7   1  16      26270.49      25152.93       484.25 o                         
  -5   1  16      33564.96      32716.49       582.88 o                         
  -3   1  16      12664.44      13358.22       426.73 o                         
  -1   1  16      27593.33      26925.26       620.08 o                         
   1   1  16      26695.08      26695.12       647.95 o                         
   3   1  16       8254.35       8638.29       451.14 o                         
   5   1  16      18113.23      17585.85       664.03 o                         
   7   1  16      12520.44      13441.08       601.99 o                         
 -22   2  16       2037.18       1935.95       570.51 o                         
 -20   2  16       3886.74       4495.59       457.66 o                         
 -18   2  16       2858.13       2391.08       393.01 o                         
 -16   2  16       1896.06       1984.52       391.64 o                         
 -14   2  16       4380.79       4999.02       327.89 o                         
 -12   2  16       2301.27       2540.23       267.28 o                         
 -10   2  16       6047.44       6165.54       272.21 o                         
  -8   2  16      16828.87      16688.59       402.56 o                         
  -6   2  16       3049.52       2663.25       263.04 o                         
  -4   2  16       5001.89       5410.91       294.08 o                         
  -2   2  16      10778.73      11438.43       442.84 o                         
   0   2  16       1447.97       1142.07       290.28 o                         
   2   2  16       8499.09       9012.55       430.21 o                         
   4   2  16       7930.36       8381.92       441.35 o                         
   6   2  16        795.90        475.35       330.23 o                         
   8   2  16       4584.76       5388.83       906.88 o                         
 -23   3  16      16008.30      12864.32      1475.73 o                         
 -21   3  16      16467.33      16381.40       708.78 o                         
 -19   3  16      28242.94      29704.02       768.88 o                         
 -17   3  16      29051.37      29957.65       741.66 o                         
 -15   3  16      35750.12      35648.25       679.07 o                         
 -13   3  16      43877.38      43246.29       738.41 o                         
 -11   3  16      38336.87      39805.43       649.14 o                         
  -9   3  16      57158.05      58051.14       691.02 o                         
  -7   3  16      61502.71      61033.58       717.64 o                         
  -5   3  16      52828.29      52713.48       773.22 o                         
  -3   3  16      61522.77      60816.93       825.38 o                         
  -1   3  16      48580.88      47387.75       787.06 o                         
   1   3  16      50243.39      49570.36       840.28 o                         
   3   3  16      44696.44      44335.71       833.65 o                         
   5   3  16      22791.64      23691.71       665.90 o                         
   7   3  16      32340.00      32944.39       851.09 o                         
   9   3  16      28647.75      28996.17      1437.50 o                         
 -22   4  16       8827.89       7267.96      1190.28 o                         
 -20   4  16      14453.09      15699.31       650.75 o                         
 -18   4  16      19146.15      19986.77       684.72 o                         
 -16   4  16      19840.45      20410.74       695.36 o                         
 -14   4  16      35026.40      34730.15       765.72 o                         
 -12   4  16      30193.85      30068.31       585.68 o                         
 -10   4  16      27320.14      29072.73       558.94 o                         
  -8   4  16      43046.09      43326.43       617.84 o                         
  -6   4  16      34297.01      34663.18       615.50 o                         
  -4   4  16      39806.49      39242.82       671.68 o                         
  -2   4  16      46968.55      46236.11       797.44 o                         
   0   4  16      29631.78      29919.19       687.14 o                         
   2   4  16      26331.23      25848.57       673.30 o                         
   4   4  16      19779.49      19749.59       629.00 o                         
   6   4  16      17947.15      17928.13       629.90 o                         
   8   4  16      21916.75      23296.93      1435.02 o                         
 -21   5  16          5.86        194.37       466.82 o                         
 -19   5  16        120.29        616.88       365.43 o                         
 -17   5  16        102.34        219.47       386.59 o                         
 -15   5  16          1.01        290.89       332.87 o                         
 -13   5  16        197.80        524.27       326.81 o                         
 -11   5  16        505.93       1198.77       258.32 o                         
  -9   5  16        119.69        128.00       250.02 o                         
  -7   5  16         93.60        212.06       228.55 o                         
  -5   5  16       1146.08       1845.75       258.07 o                         
  -3   5  16        686.07        935.39       282.11 o                         
  -1   5  16          9.12       -193.75       291.20 o                         
   1   5  16        747.70        681.30       309.38 o                         
   3   5  16        815.49       1028.13       314.77 o                         
   5   5  16         32.88        643.43       325.86 o                         
   7   5  16        304.93        342.97       508.07 o                         
 -22   6  16       9863.22       8037.58      1845.48 o                         
 -20   6  16       9467.65       9972.82       642.16 o                         
 -18   6  16      13549.74      14252.17       628.71 o                         
 -16   6  16      19431.68      18556.38       671.50 o                         
 -14   6  16      17723.98      18563.61       640.31 o                         
 -12   6  16      25122.16      25141.10       698.80 o                         
 -10   6  16      27590.15      26428.44       634.91 o                         
  -8   6  16      22137.96      21303.98       554.31 o                         
  -6   6  16      36812.34      37181.48       748.32 o                         
  -4   6  16      34733.97      34596.88       672.05 o                         
  -2   6  16      29838.77      28839.38       662.27 o                         
   0   6  16      38228.79      37546.35       779.63 o                         
   2   6  16      18616.78      18504.13       602.97 o                         
   4   6  16      14854.80      13770.23       571.91 o                         
   6   6  16      23518.53      23987.83      1037.77 o                         
 -19   7  16      14344.73      14312.91       774.21 o                         
 -17   7  16      22736.11      23952.19       776.99 o                         
 -15   7  16      24050.84      24752.86       875.84 o                         
 -13   7  16      22798.59      23784.23       715.46 o                         
 -11   7  16      32159.97      32465.43       793.61 o                         
  -9   7  16      33288.45      32413.46       754.39 o                         
  -7   7  16      36308.63      38085.49       821.56 o                         
  -5   7  16      38512.43      39188.88       696.72 o                         
  -3   7  16      32275.67      32335.44       674.60 o                         
  -1   7  16      36874.96      35945.46       760.96 o                         
   1   7  16      33991.57      34677.39       777.77 o                         
   3   7  16      24377.47      24437.86       684.34 o                         
   5   7  16      22074.37      20996.35      1096.96 o                         
   7   7  16      17473.36      17454.17      2820.25 o                         
 -18   8  16       1571.08       2981.61      1512.19 o                         
 -16   8  16       3187.96       3609.27       618.85 o                         
 -14   8  16       2114.43       1749.65       429.94 o                         
 -12   8  16       2135.42       1921.78       408.59 o                         
 -10   8  16       4728.29       5062.38       449.13 o                         
  -8   8  16       3891.30       5158.26       463.58 o                         
  -6   8  16       3681.09       4684.41       375.43 o                         
  -4   8  16       2383.88       3107.07       313.56 o                         
  -2   8  16       1401.65       1893.84       321.27 o                         
   0   8  16       3069.47       3106.54       391.17 o                         
   2   8  16       2467.91       2048.00       355.14 o                         
   4   8  16       1682.09       2104.48       573.15 o                         
   6   8  16       1679.04       5960.66      2029.15 o                         
 -17   9  16       5956.62       8840.83      1691.43 o                         
 -15   9  16       6379.61       6386.64       743.21 o                         
 -13   9  16       7239.47       6774.75       514.11 o                         
 -11   9  16       7720.68       7831.03       542.05 o                         
  -9   9  16      10536.99       9475.55       604.52 o                         
  -7   9  16      11858.08      12712.83       601.31 o                         
  -5   9  16       8555.08       9936.45       541.59 o                         
  -3   9  16       9975.32       8779.36       478.38 o                         
  -1   9  16      10167.46       9305.16       479.38 o                         
   1   9  16       8886.44       8688.10       509.42 o                         
   3   9  16       8609.59       7389.60      1001.11 o                         
 -16  10  16      13958.83      16190.94      2094.93 o                         
 -14  10  16      14695.87      14381.57      1432.92 o                         
 -12  10  16      16753.05      15731.38       852.33 o                         
 -10  10  16      21810.52      23054.68       817.35 o                         
  -8  10  16      26139.25      25520.62       842.56 o                         
  -6  10  16      25187.11      27152.32       897.38 o                         
  -4  10  16      22904.92      22516.37      1242.11 o                         
  -2  10  16      23476.10      23748.02      1055.34 o                         
   0  10  16      24181.90      23277.94       889.83 o                         
   2  10  16      19837.55      19386.02      2786.08 o                         
 -13  11  16       5124.96       4892.65      1403.39 o                         
 -11  11  16       5968.60       5285.28       880.38 o                         
  -9  11  16       4700.39       7211.61       801.32 o                         
  -7  11  16       6215.10       8581.79       780.93 o                         
  -5  11  16       7619.58       8187.07       866.87 o                         
  -3  11  16       5972.12       7073.35       961.88 o                         
  -1  11  16       6274.01       6382.11      1705.33 o                         
 -23   1  17        233.46        233.09      1200.01 o                         
 -21   1  17         47.86         46.34       460.99 o                         
 -19   1  17         27.00        133.37       335.32 o                         
 -17   1  17        318.97        134.05       300.00 o                         
 -15   1  17          0.49       -295.52       295.52 o                         
 -13   1  17        210.72        446.97       246.24 o                         
 -11   1  17          0.67        168.89       230.88 o                         
  -9   1  17        959.21       1079.78       223.53 o                         
  -7   1  17         35.60        274.52       235.26 o                         
  -5   1  17        368.37        318.65       240.16 o                         
  -3   1  17        515.45        817.16       285.86 o                         
  -1   1  17          8.80        -89.45       281.90 o                         
   1   1  17        482.20        683.92       351.67 o                         
   3   1  17        239.81          9.68       357.71 o                         
   5   1  17         22.99        525.84       361.31 o                         
   7   1  17        131.67       -699.20      1002.29 o                         
 -22   2  17         53.70       1410.10       689.51 o                         
 -20   2  17        179.67        422.01       387.10 o                         
 -18   2  17        893.04       1041.37       446.12 o                         
 -16   2  17         57.51        -89.27       276.60 o                         
 -14   2  17          1.17       -233.16       253.00 o                         
 -12   2  17         33.29        -74.36       243.52 o                         
 -10   2  17        671.05        491.50       224.03 o                         
  -8   2  17        450.29        634.53       229.03 o                         
  -6   2  17       1256.17       1612.06       248.33 o                         
  -4   2  17       2602.82       2233.54       278.27 o                         
  -2   2  17        217.27        278.14       281.25 o                         
   0   2  17         14.63        -58.05       305.98 o                         
   2   2  17        401.61        119.94       346.67 o                         
   4   2  17         96.09       -335.86       335.86 o                         
   6   2  17         55.41       -198.81       379.56 o                         
 -21   3  17         34.72       -504.80       504.80 o                         
 -19   3  17        409.40        559.42       355.86 o                         
 -17   3  17         14.95         61.19       461.76 o                         
 -15   3  17         26.20        -83.10       289.20 o                         
 -13   3  17         99.22        235.64       251.81 o                         
 -11   3  17        161.17        295.37       252.77 o                         
  -9   3  17        115.37        421.90       231.97 o                         
  -7   3  17        497.10        782.84       254.84 o                         
  -5   3  17        536.85        424.50       255.02 o                         
  -3   3  17         20.36        161.99       291.59 o                         
  -1   3  17        366.79        239.22       296.91 o                         
   1   3  17        234.25       -166.80       294.22 o                         
   3   3  17         13.84         11.84       361.46 o                         
   5   3  17        104.92        285.97       336.95 o                         
   7   3  17        162.39        762.13      1012.03 o                         
 -22   4  17         45.96        273.99       843.87 o                         
 -20   4  17         10.97        579.61       379.80 o                         
 -18   4  17          0.15        457.79       399.59 o                         
 -16   4  17        212.36        463.38       372.16 o                         
 -14   4  17         87.00       -132.75       292.74 o                         
 -12   4  17        529.94        594.31       256.62 o                         
 -10   4  17        164.61        663.34       265.04 o                         
  -8   4  17        744.55        962.02       256.34 o                         
  -6   4  17       1573.14       1805.69       286.47 o                         
  -4   4  17         40.29       -256.26       256.26 o                         
  -2   4  17       1032.65        808.76       293.44 o                         
   0   4  17         11.60        143.16       297.20 o                         
   2   4  17         85.18        640.94       325.25 o                         
   4   4  17       1363.28       1475.70       452.93 o                         
   6   4  17         11.23        372.59       564.19 o                         
 -21   5  17        243.41       -210.91       721.04 o                         
 -19   5  17        122.25       1397.94       454.28 o                         
 -17   5  17         47.33       -137.28       416.62 o                         
 -15   5  17         77.23        -93.98       344.12 o                         
 -13   5  17        267.47        768.43       321.57 o                         
 -11   5  17         16.44        373.50       282.02 o                         
  -9   5  17         65.14        709.72       312.73 o                         
  -7   5  17        828.29        812.43       258.75 o                         
  -5   5  17        312.17        329.68       338.55 o                         
  -3   5  17        404.16        577.81       338.33 o                         
  -1   5  17        839.35        244.61       306.98 o                         
   1   5  17         11.61        527.67       348.00 o                         
   3   5  17        695.64        721.55       343.88 o                         
   5   5  17        522.60       1061.36       483.21 o                         
 -20   6  17         88.95        819.75       930.56 o                         
 -18   6  17        212.68        811.72       454.10 o                         
 -16   6  17        403.70        824.14       365.52 o                         
 -14   6  17         12.45       1062.92       359.11 o                         
 -12   6  17         71.81        759.50       324.00 o                         
 -10   6  17          1.39       -336.51       336.51 o                         
  -8   6  17        435.16        336.78       294.53 o                         
  -6   6  17         88.72       -159.97       290.35 o                         
  -4   6  17          8.97        239.83       276.61 o                         
  -2   6  17        916.08        248.15       293.45 o                         
   0   6  17        105.54        214.22       334.83 o                         
   2   6  17         70.76        -53.98       341.84 o                         
   4   6  17        311.03        236.76       510.34 o                         
   6   6  17         78.67       -609.81       952.95 o                         
 -19   7  17         74.14       1326.58      1490.55 o                         
 -17   7  17          2.31       -238.48       420.48 o                         
 -15   7  17        373.59       1518.53       474.41 o                         
 -13   7  17         17.76        615.57       400.69 o                         
 -11   7  17         78.92        191.08       393.76 o                         
  -9   7  17        492.78       1337.60       405.37 o                         
  -7   7  17          8.45        693.45       310.01 o                         
  -5   7  17        788.90        768.63       297.33 o                         
  -3   7  17        611.90         32.71       305.22 o                         
  -1   7  17         10.52        123.92       304.86 o                         
   1   7  17        713.12        272.97       378.96 o                         
   3   7  17        102.39       -102.70       397.67 o                         
   5   7  17          8.48        239.44       705.61 o                         
 -16   8  17         31.16        508.45       824.43 o                         
 -14   8  17        382.33        944.38       667.62 o                         
 -12   8  17         22.58       -402.70       402.70 o                         
 -10   8  17        961.53        588.14       448.66 o                         
  -8   8  17        491.25        145.86       439.86 o                         
  -6   8  17         90.01       1240.26       438.21 o                         
  -4   8  17       1709.93       1548.67       469.81 o                         
  -2   8  17        273.47        627.43       331.20 o                         
   0   8  17        243.75         20.62       335.04 o                         
   2   8  17        804.40        258.16       474.76 o                         
 -15   9  17          8.52       1765.55       894.53 o                         
 -13   9  17         16.00       -845.56       845.56 o                         
 -11   9  17         22.54        351.76       392.81 o                         
  -9   9  17         58.96         16.83       420.15 o                         
  -7   9  17         29.39       1086.35       427.45 o                         
  -5   9  17        424.57        530.14       514.42 o                         
  -3   9  17        159.29         28.54       346.15 o                         
  -1   9  17         90.50         28.19       384.48 o                         
   1   9  17        491.25       -596.44       596.44 o                         
 -12  10  17        446.25       -510.33       672.67 o                         
 -10  10  17          9.07       -251.43       656.04 o                         
  -8  10  17        140.30       1615.79       510.23 o                         
  -6  10  17         74.64       1075.48       759.99 o                         
  -4  10  17        131.21        419.77       600.48 o                         
  -2  10  17        327.46        908.53       570.44 o                         
 -11  11  17        187.25          3.74      1158.45 o                         
  -9  11  17         42.92       1030.83      1423.67 o                         
  -7  11  17       1311.57        168.62       933.98 o                         
  -5  11  17        422.16       2238.02      1742.40 o                         
 -22   0  18      14847.74      16047.94      2211.27 o                         
 -20   0  18      18584.60      19069.22      1073.62 o                         
 -18   0  18      26914.94      26530.80      1204.98 o                         
 -16   0  18      30896.07      33645.18      1277.60 o                         
 -14   0  18      37551.37      40124.95      1387.38 o                         
 -12   0  18      37285.77      35869.96       912.19 o                         
 -10   0  18      41356.93      41697.33      1062.92 o                         
  -8   0  18      51171.65      50441.44      1081.35 o                         
  -6   0  18      37179.58      36597.89       966.27 o                         
  -4   0  18      50260.74      49412.46      1156.36 o                         
  -2   0  18      58897.35      56959.05      1426.24 o                         
   0   0  18      30930.43      31113.46      1141.81 o                         
   2   0  18      40439.41      39971.42      1328.39 o                         
   4   0  18      35901.57      36424.51      1314.10 o                         
 -21   1  18       3992.87       4623.52       697.68 o                         
 -19   1  18       9494.34      10164.05       713.96 o                         
 -17   1  18       7048.71       7250.92       474.19 o                         
 -15   1  18      10261.57      10854.74       565.01 o                         
 -13   1  18      15886.66      16171.52       513.28 o                         
 -11   1  18      11941.89      11455.96       438.68 o                         
  -9   1  18      24004.01      24515.67       533.80 o                         
  -7   1  18      21099.14      20469.75       485.20 o                         
  -5   1  18      12470.49      12918.66       432.68 o                         
  -3   1  18      24209.83      24344.59       652.18 o                         
  -1   1  18      14427.52      14138.74       575.27 o                         
   1   1  18      10406.78      10399.74       548.75 o                         
   3   1  18      16488.03      16815.34       674.51 o                         
   5   1  18       7586.37       8056.48      4376.11 o                         
 -22   2  18       2639.67       2141.43      1007.09 o                         
 -20   2  18        630.86       1044.29       491.99 o                         
 -18   2  18       2538.42       1995.61       452.89 o                         
 -16   2  18       5973.19       6544.59       432.68 o                         
 -14   2  18       1096.79        476.47       265.16 o                         
 -12   2  18       5419.28       5815.21       357.16 o                         
 -10   2  18       6114.56       6649.82       342.59 o                         
  -8   2  18        791.94       1313.76       266.04 o                         
  -6   2  18       7414.90       7096.78       354.36 o                         
  -4   2  18       6025.14       6037.63       384.16 o                         
  -2   2  18       2443.08       1907.04       298.73 o                         
   0   2  18       6750.95       7410.08       444.27 o                         
   2   2  18       1877.98       1963.39       375.36 o                         
   4   2  18       1605.35       1599.55       397.33 o                         
 -21   3  18      10615.06       8435.93      1297.55 o                         
 -19   3  18      17187.70      18215.31       773.16 o                         
 -17   3  18      25965.97      27016.40       808.65 o                         
 -15   3  18      22235.76      19527.69       633.50 o                         
 -13   3  18      27120.88      27767.27       640.37 o                         
 -11   3  18      47118.96      47751.47       782.99 o                         
  -9   3  18      41034.32      41259.43       684.73 o                         
  -7   3  18      43894.99      42780.13       708.43 o                         
  -5   3  18      52151.53      51923.28       802.84 o                         
  -3   3  18      32395.12      31991.33       711.93 o                         
  -1   3  18      40697.25      39269.95       807.80 o                         
   1   3  18      37410.19      38157.34       879.71 o                         
   3   3  18      18790.80      19789.27       652.27 o                         
   5   3  18      30539.00      32390.74      2644.73 o                         
 -20   4  18      10931.28       9737.94       717.16 o                         
 -18   4  18      14735.01      16536.30       660.15 o                         
 -16   4  18      16377.43      15912.32       661.98 o                         
 -14   4  18      16979.58      16565.28       597.17 o                         
 -12   4  18      22471.24      23604.51       667.17 o                         
 -10   4  18      24780.99      24899.21       603.06 o                         
  -8   4  18      25294.64      24872.92       562.80 o                         
  -6   4  18      29564.44      29422.62       593.53 o                         
  -4   4  18      19601.88      19902.89       655.20 o                         
  -2   4  18      20960.10      20627.79       605.31 o                         
   0   4  18      31592.36      32266.12       763.04 o                         
   2   4  18      17806.45      17569.10       616.58 o                         
   4   4  18      20444.34      20996.14      1499.25 o                         
 -19   5  18        198.25        302.91       617.43 o                         
 -17   5  18         11.77       -134.27       362.14 o                         
 -15   5  18          5.37        329.37       404.41 o                         
 -13   5  18          3.75       -209.10       377.96 o                         
 -11   5  18        336.02        716.71       326.40 o                         
  -9   5  18         90.25        359.49       301.64 o                         
  -7   5  18          0.31        324.73       314.28 o                         
  -5   5  18        164.33        173.78       285.15 o                         
  -3   5  18        134.23        -21.14       295.94 o                         
  -1   5  18        129.14         83.17       315.67 o                         
   1   5  18         77.34        -96.57       324.92 o                         
   3   5  18         67.30       -137.66       450.10 o                         
   5   5  18         48.83         78.31       947.44 o                         
 -20   6  18       8868.72       9114.82      1020.11 o                         
 -18   6  18      12202.32      12229.34       848.17 o                         
 -16   6  18      12852.55      13489.44       651.09 o                         
 -14   6  18      17174.67      17658.82       700.13 o                         
 -12   6  18      17679.80      16283.47       797.25 o                         
 -10   6  18      20368.42      20474.49       720.18 o                         
  -8   6  18      26599.34      28014.47       716.43 o                         
  -6   6  18      19057.22      19638.34       600.27 o                         
  -4   6  18      19008.43      18512.13       573.48 o                         
  -2   6  18      21055.29      18551.58       595.54 o                         
   0   6  18      15697.95      15160.46       571.92 o                         
   2   6  18      19084.08      19131.01       774.71 o                         
 -19   7  18       9918.04       9637.84      1682.98 o                         
 -17   7  18      15642.03      16470.76       968.17 o                         
 -15   7  18      15457.06      16166.44       765.68 o                         
 -13   7  18      20157.28      20777.01       813.00 o                         
 -11   7  18      29090.41      30848.43       949.67 o                         
  -9   7  18      29654.52      31416.78      1014.77 o                         
  -7   7  18      26120.03      26925.89       687.30 o                         
  -5   7  18      26370.41      27094.02       738.25 o                         
  -3   7  18      30171.99      28966.59       711.80 o                         
  -1   7  18      24105.70      23838.76       682.70 o                         
   1   7  18      22042.61      22176.20       813.35 o                         
   3   7  18      20946.71      21568.09      1571.05 o                         
 -16   8  18       1274.68       1935.87      1259.59 o                         
 -14   8  18       1616.40       2334.52       910.71 o                         
 -12   8  18       1433.12       1060.88       497.27 o                         
 -10   8  18       1516.33       1577.17       451.44 o                         
  -8   8  18       2047.12       3195.24       475.75 o                         
  -6   8  18       1428.96       1747.26       360.35 o                         
  -4   8  18       2272.66       3271.08       479.42 o                         
  -2   8  18       3336.78       3484.71       421.86 o                         
   0   8  18       2057.94       3047.83       960.63 o                         
 -15   9  18       4584.79       7053.61      1832.58 o                         
 -13   9  18       4390.16         37.58      1398.09 o                         
 -11   9  18      10107.00      11515.28      1077.26 o                         
  -9   9  18       7888.45       6565.13       771.36 o                         
  -7   9  18       4943.31       5652.83       559.69 o                         
  -5   9  18       7928.14       9354.68       680.09 o                         
  -3   9  18       7294.69       7189.41       624.51 o                         
  -1   9  18       6422.09       7022.85       805.54 o                         
 -12  10  18      13466.02      11269.02      3652.39 o                         
 -10  10  18      18191.78      17352.70      2621.08 o                         
  -8  10  18      16433.67      12701.59      2159.28 o                         
  -6  10  18      15753.69      14843.74      2325.22 o                         
 -21   1  19        162.28        446.49       907.46 o                         
 -19   1  19        110.02        371.35       533.84 o                         
 -17   1  19        102.04        165.05       398.41 o                         
 -15   1  19        158.06       -189.95       334.81 o                         
 -13   1  19        313.02        481.90       301.07 o                         
 -11   1  19         41.16        205.34       273.81 o                         
  -9   1  19        104.54        161.28       243.47 o                         
  -7   1  19         25.98         41.29       262.63 o                         
  -5   1  19        200.62        558.14       275.78 o                         
  -3   1  19        412.61        370.58       323.42 o                         
  -1   1  19         25.17        500.55       349.97 o                         
   1   1  19         45.93        486.99       389.99 o                         
   3   1  19        130.60       -241.14       568.37 o                         
 -22   2  19         40.63        430.79      1152.76 o                         
 -20   2  19        206.54       -344.15       614.20 o                         
 -18   2  19        466.61       -517.49       517.49 o                         
 -16   2  19         27.01       -182.64       362.56 o                         
 -14   2  19         83.58        179.97       326.52 o                         
 -12   2  19          4.39         94.64       319.05 o                         
 -10   2  19         91.06        313.06       275.15 o                         
  -8   2  19        191.22        261.45       273.27 o                         
  -6   2  19        323.53        956.06       256.46 o                         
  -4   2  19         75.15        369.69       307.79 o                         
  -2   2  19         47.98        199.27       386.97 o                         
   0   2  19        165.47        517.42       344.34 o                         
   2   2  19         88.64        646.39       372.74 o                         
 -21   3  19          8.50        503.84      1083.01 o                         
 -19   3  19         36.50        426.89       667.38 o                         
 -17   3  19         33.52        355.62       504.80 o                         
 -15   3  19        532.96        529.67       376.13 o                         
 -13   3  19        103.55        102.49       283.52 o                         
 -11   3  19         14.92        292.89       306.98 o                         
  -9   3  19         28.87        513.51       268.05 o                         
  -7   3  19        130.21        509.34       265.55 o                         
  -5   3  19         89.76        444.37       275.80 o                         
  -3   3  19        456.34        713.39       315.40 o                         
  -1   3  19         29.11       -229.00       439.61 o                         
   1   3  19         14.12        440.32       349.83 o                         
 -20   4  19          3.68       -213.39       817.68 o                         
 -18   4  19        162.71       1466.30       412.05 o                         
 -16   4  19         43.39       -127.62       391.67 o                         
 -14   4  19        250.70        -79.87       419.63 o                         
 -12   4  19          3.20        418.13       328.33 o                         
 -10   4  19         23.87        659.83       300.33 o                         
  -8   4  19        225.00        367.37       287.48 o                         
  -6   4  19        201.43        990.30       268.52 o                         
  -4   4  19         56.40        -29.96       313.61 o                         
  -2   4  19         10.20        -26.11       307.07 o                         
   0   4  19        268.90        306.65       330.10 o                         
   2   4  19        373.15       1187.52       531.82 o                         
 -19   5  19         39.25       -249.57       652.77 o                         
 -17   5  19        145.23       -350.19       441.04 o                         
 -15   5  19          0.23        555.12       425.09 o                         
 -13   5  19          4.31        433.93       398.19 o                         
 -11   5  19        147.07        744.48       361.22 o                         
  -9   5  19        248.16        359.89       304.59 o                         
  -7   5  19          8.07        993.75       333.73 o                         
  -5   5  19        182.68        100.55       301.74 o                         
  -3   5  19         25.50        526.60       319.76 o                         
  -1   5  19         87.87        634.79       323.58 o                         
   1   5  19       1087.94       1179.67       469.00 o                         
   3   5  19        581.44       1927.16      1086.62 o                         
 -18   6  19        474.59        211.69       517.80 o                         
 -16   6  19          7.95        747.61       501.41 o                         
 -14   6  19          2.05        246.07       527.25 o                         
 -12   6  19        193.12        208.37       565.73 o                         
 -10   6  19        119.64        479.06       350.79 o                         
  -8   6  19         46.90        637.60       349.38 o                         
  -6   6  19        117.73        399.32       343.04 o                         
  -4   6  19        431.44        250.71       340.01 o                         
  -2   6  19        230.95        555.06       334.06 o                         
   0   6  19         40.60       -612.46       612.46 o                         
   2   6  19        322.92        291.14      1016.40 o                         
 -17   7  19         57.29      -1190.76      1316.15 o                         
 -15   7  19          3.24        662.01       716.01 o                         
 -13   7  19        676.19       1212.28       599.07 o                         
 -11   7  19        262.55       1378.23       547.67 o                         
  -9   7  19        154.74        707.73       483.45 o                         
  -7   7  19       1088.84       1612.78       327.76 o                         
  -5   7  19         15.00        180.70       350.03 o                         
  -3   7  19         14.19        -96.49       339.54 o                         
  -1   7  19        428.63       -381.99       398.69 o                         
   1   7  19         17.97      -1325.47      1325.47 o                         
 -16   8  19         42.04         93.49      1316.58 o                         
 -14   8  19        471.47       1934.12      1937.46 o                         
 -12   8  19        200.74      -1241.66      1241.66 o                         
 -10   8  19        112.86       -567.07       679.54 o                         
  -8   8  19        702.85       3001.60       896.56 o                         
  -6   8  19        473.45       1193.49       808.00 o                         
  -4   8  19         27.15       -213.07       444.46 o                         
  -2   8  19        656.20        322.85      1085.33 o                         
 -11   9  19         75.25       1791.21      1148.98 o                         
  -9   9  19        256.52       -673.88      1192.23 o                         
  -7   9  19        307.47       -236.14      1312.91 o                         
  -5   9  19         14.24      -1577.65      1577.65 o                         
  -3   9  19          2.45        407.83       796.13 o                         
 -18   0  20      22901.01      24675.30      1186.56 o                         
 -16   0  20      28885.59      32655.02      1604.38 o                         
 -14   0  20      20450.82      20509.71      1074.62 o                         
 -12   0  20      35955.15      36445.37       983.77 o                         
 -10   0  20      33865.82      33282.61      1029.54 o                         
  -8   0  20      22268.58      22216.44       812.96 o                         
  -6   0  20      40036.29      39857.53      1268.78 o                         
  -4   0  20      30112.38      29208.56      1100.36 o                         
  -2   0  20      25813.43      27151.05      1117.05 o                         
   0   0  20      37632.74      38293.74      1332.57 o                         
 -21   1  20       5130.38       3740.71      1246.91 o                         
 -19   1  20       6558.66       7857.89       901.73 o                         
 -17   1  20       9508.78      10808.46       643.90 o                         
 -15   1  20       7726.03       7341.48       524.80 o                         
 -13   1  20       8597.65      10289.21       600.34 o                         
 -11   1  20      13669.29      14003.75       537.28 o                         
  -9   1  20       7776.02       6902.92       421.91 o                         
  -7   1  20       7893.70       7653.44       452.88 o                         
  -5   1  20      11826.58      12272.16       548.35 o                         
  -3   1  20       6948.66       7507.28       497.11 o                         
  -1   1  20      10829.42      11130.39       567.16 o                         
   1   1  20      10045.99      10239.59      1120.89 o                         
 -20   2  20        867.12        297.72       714.54 o                         
 -18   2  20       2494.37       2086.90       697.42 o                         
 -16   2  20       2707.29       4012.58       532.24 o                         
 -14   2  20       3061.15       2607.72       356.43 o                         
 -12   2  20       3207.92       3026.13       388.30 o                         
 -10   2  20       2378.12       2873.12       381.81 o                         
  -8   2  20       2925.60       2934.24       330.73 o                         
  -6   2  20       2407.49       2612.01       326.49 o                         
  -4   2  20       3525.43       2903.87       357.14 o                         
  -2   2  20       3662.98       3176.75       376.80 o                         
   0   2  20       1483.10       1422.51       383.43 o                         
 -19   3  20      18867.11      23624.13      2517.22 o                         
 -17   3  20      17579.04      17476.49       868.41 o                         
 -15   3  20      21569.76      20855.07       729.25 o                         
 -13   3  20      25519.68      25559.65       828.79 o                         
 -11   3  20      22807.15      23753.37       744.01 o                         
  -9   3  20      29120.73      27967.55       739.05 o                         
  -7   3  20      19461.79      19840.16       548.10 o                         
  -5   3  20      17681.95      17963.76       616.18 o                         
  -3   3  20      33241.45      33488.56       821.90 o                         
  -1   3  20      20407.38      21878.37       720.58 o                         
   1   3  20      18399.57      21713.44      3092.27 o                         
 -20   4  20      10798.27       9578.87      1839.05 o                         
 -18   4  20      10861.81      10804.41      1042.56 o                         
 -16   4  20      10350.17       9944.96       890.30 o                         
 -14   4  20      16266.09      18366.44       805.13 o                         
 -12   4  20      13037.56      12404.95       681.98 o                         
 -10   4  20      18710.34      19556.35       706.52 o                         
  -8   4  20      25814.82      26874.75       674.51 o                         
  -6   4  20      11031.05      11500.11       506.62 o                         
  -4   4  20      16686.47      17312.17       585.30 o                         
  -2   4  20      22851.33      24065.87       733.83 o                         
   0   4  20      10460.97      10230.19      1141.39 o                         
 -19   5  20         69.11        464.43       994.64 o                         
 -17   5  20          0.70         51.23       533.05 o                         
 -15   5  20         31.19       -127.56       505.42 o                         
 -13   5  20         13.65        456.76       407.20 o                         
 -11   5  20        196.51        171.07       377.21 o                         
  -9   5  20         19.81        285.64       329.21 o                         
  -7   5  20         89.19        777.32       327.17 o                         
  -5   5  20        128.46       -265.14       365.98 o                         
  -3   5  20          6.95        -64.80       318.38 o                         
  -1   5  20         31.17        407.37       534.09 o                         
 -16   6  20      13148.66      12635.31      1254.81 o                         
 -14   6  20       9814.51       7822.63      1216.33 o                         
 -12   6  20      13616.10      12354.34       724.59 o                         
 -10   6  20      20045.77      20874.25       780.72 o                         
  -8   6  20      13897.27      15055.65       559.19 o                         
  -6   6  20      13756.07      12541.85       542.63 o                         
  -4   6  20      14516.84      13727.21       626.13 o                         
  -2   6  20      12726.16      11375.49       855.36 o                         
   0   6  20      14700.92      10085.19      1660.68 o                         
 -15   7  20      12298.82      12935.25      1919.75 o                         
 -13   7  20      12774.64      10669.74      1719.73 o                         
 -11   7  20      21192.99      21085.95      1644.06 o                         
  -9   7  20      13604.63      17641.75      1462.87 o                         
  -7   7  20      14188.18      14348.08       705.18 o                         
  -5   7  20      20718.10      20918.75      1091.15 o                         
  -3   7  20      12938.81      13913.00       886.54 o                         
 -10   8  20       1397.43       3364.17       951.06 o                         
  -8   8  20        973.67       2189.01       728.92 o                         
  -6   8  20       1837.47       2188.82       673.64 o                         
  -4   8  20       1811.21        679.00      1982.51 o                         
 -19   1  21          3.32       -335.25       762.95 o                         
 -17   1  21         67.93         -4.25       452.52 o                         
 -15   1  21         29.00        714.66       377.64 o                         
 -13   1  21        162.80        567.74       369.27 o                         
 -11   1  21          2.67         59.24       388.41 o                         
  -9   1  21         84.30       -226.66       337.01 o                         
  -7   1  21        296.91        702.81       400.28 o                         
  -5   1  21        113.71        456.72       346.30 o                         
  -3   1  21          8.81          4.94       360.70 o                         
  -1   1  21         33.66        984.87      1110.90 o                         
 -18   2  21          1.87        -48.33       641.87 o                         
 -16   2  21        318.81        127.74       433.64 o                         
 -14   2  21         72.88        197.54       411.17 o                         
 -12   2  21         11.00        467.58       394.69 o                         
 -10   2  21          3.46        335.81       363.03 o                         
  -8   2  21         32.56        187.28       368.17 o                         
  -6   2  21          9.57        782.59       328.75 o                         
  -4   2  21          9.32        673.11       364.23 o                         
  -2   2  21          9.68        -46.31       523.79 o                         
 -19   3  21        131.67        131.68      1056.60 o                         
 -17   3  21          6.39      -1865.75      1865.75 o                         
 -15   3  21         15.89        -32.09       468.69 o                         
 -13   3  21        109.66        675.71       404.38 o                         
 -11   3  21         48.76        816.68       362.13 o                         
  -9   3  21         13.44        362.97       360.41 o                         
  -7   3  21        126.00        598.80       445.64 o                         
  -5   3  21        290.07        890.32       358.15 o                         
  -3   3  21          8.46        256.03       430.52 o                         
  -1   3  21         48.23      -1744.47      1744.47 o                         
 -18   4  21         39.81       -827.25      1384.91 o                         
 -16   4  21         27.67       -333.45      1497.86 o                         
 -14   4  21        178.06        266.84       483.41 o                         
 -12   4  21        180.16        374.60       397.33 o                         
 -10   4  21         23.32       1071.53       377.10 o                         
  -8   4  21        150.26        881.57       436.98 o                         
  -6   4  21         97.35        634.15       337.71 o                         
  -4   4  21        126.50        319.14       445.12 o                         
  -2   4  21        596.78        952.52      1028.67 o                         
 -15   5  21          3.32        168.25      1285.29 o                         
 -13   5  21        421.12       -716.03      1562.75 o                         
 -11   5  21          2.62        -42.61       561.36 o                         
  -9   5  21         59.17       1126.62       909.44 o                         
  -7   5  21        782.44       1461.62       403.09 o                         
  -5   5  21        191.19       1149.52       600.82 o                         
  -3   5  21         55.01       -420.47       759.24 o                         
 -12   6  21         11.50        531.65      1144.92 o                         
 -10   6  21        445.91       1013.64      1239.63 o                         
  -8   6  21         50.65       1565.92       595.76 o                         
  -6   6  21         10.28        877.25       457.30 o                         
  -4   6  21        317.67        362.16      1196.95 o                         
 -13   7  21         47.10      -1407.67      1407.67 o                         
 -11   7  21         17.73       -221.55      1014.41 o                         
  -9   7  21         54.30        571.77       681.27 o                         
  -7   7  21          6.24        556.97       483.28 o                         
 -18   0  22      15479.88      15960.39      1413.70 o                         
 -16   0  22      13197.99      13522.15      1114.39 o                         
 -14   0  22      20484.14      21071.92      1140.61 o                         
 -12   0  22      20906.37      21695.51      1483.29 o                         
 -10   0  22      24824.32      25694.89      1081.97 o                         
  -8   0  22      30825.07      32998.23      1129.45 o                         
  -6   0  22      18809.49      17918.51      1165.37 o                         
  -4   0  22      21450.46      21418.81      1755.92 o                         
 -17   1  22       4648.85       4162.83       780.12 o                         
 -15   1  22       6730.55       8256.11       666.51 o                         
 -13   1  22       8375.27       8812.58       577.97 o                         
 -11   1  22       5511.62       5777.88       479.76 o                         
  -9   1  22       9700.11       9799.80       540.24 o                         
  -7   1  22       7813.27       7702.13       497.51 o                         
  -5   1  22       5880.53       5274.96       642.51 o                         
  -3   1  22      12503.85      12074.19      2396.40 o                         
 -16   2  22       1342.03        807.77      1459.32 o                         
 -14   2  22        568.31       1722.46       573.07 o                         
 -12   2  22       2800.31       2701.67       602.89 o                         
 -10   2  22       3396.88       3808.96       423.28 o                         
  -8   2  22       1379.59       1294.85       450.19 o                         
  -6   2  22       3511.42       4107.61       597.76 o                         
  -4   2  22       1172.68        -45.38       736.55 o                         
 -17   3  22      15789.09      11696.10      2045.86 o                         
 -15   3  22      14796.42      15960.77      1999.24 o                         
 -13   3  22      15301.78      14907.09       860.89 o                         
 -11   3  22      22156.00      20727.86       911.37 o                         
  -9   3  22      17134.89      15808.54       971.54 o                         
  -7   3  22      16573.74      16583.34       791.98 o                         
  -5   3  22      24450.12      25698.22      1593.24 o                         
  -3   3  22      18995.76      21835.85      3120.95 o                         
 -14   4  22      10336.76      11563.82      1208.72 o                         
 -12   4  22      12252.89      12080.96       823.87 o                         
 -10   4  22      13751.93      13726.74       930.26 o                         
  -8   4  22       9922.52      11839.31       884.35 o                         
  -6   4  22      14224.89      15063.67      1013.76 o                         
  -4   4  22      17312.44      18694.62      2228.31 o                         
 -11   5  22         28.61       1399.17      1103.07 o                         
  -9   5  22         67.74        413.21      1375.35 o                         
  -7   5  22         10.79        528.35       654.82 o                         
 -10   6  22       9893.39      12248.58      1841.76 o                         
  -8   6  22       9815.98       9397.46      1076.70 o                         
 -15   1  23         23.64       1134.24       816.21 o                         
 -13   1  23          4.77        798.30      1115.67 o                         
 -11   1  23         15.32        399.42       715.64 o                         
  -9   1  23        246.53       -627.38       627.38 o                         
  -7   1  23        395.53       1035.52      1159.09 o                         
  -5   1  23         35.58        149.60       840.91 o                         
 -14   2  23         41.03        380.67      1553.29 o                         
 -12   2  23         23.99        375.71       515.21 o                         
 -10   2  23         57.39        380.72       570.77 o                         
  -8   2  23        324.98        791.56       764.51 o                         
  -6   2  23        911.21        424.80       757.60 o                         
 -13   3  23         13.71        527.41       599.35 o                         
 -11   3  23          0.13       -191.75       880.62 o                         
  -9   3  23        148.76       1287.25       907.62 o                         
 -12   4  23          2.60        317.65      1018.89 o                         
 -10   4  23        168.61        542.04      1112.58 o                         
  -8   4  23        101.72        -78.09      1321.90 o                         
                                                                                
